# Supplementary material for: Multi-locus phylogenetic analyses and morphology reveal new species, new records, and taxonomic updates of saprobic Dothideomycetes and Sordariomycetes from freshwater habitats in China
Source: IMA Fungus. 2026 Jun 25;17:e188546. doi: 10.3897/imafungus.17.188546 (PMC13329429; doi:10.3897/imafungus.17.188546)
Supplement: XML Treatment for Dictyosporiaceae [file imafungus.17.188546-treatment1.xml]

<!DOCTYPE tp:taxon-treatment
  PUBLIC "-//TaxonX//DTD Taxonomic Treatment Publishing DTD v0 20100105//EN" "tax-treatment-NSO.dtd">
<tp:taxon-treatment xmlns:tp="http://www.plazi.org/taxpub"><tp:treatment-meta><kwd-group><label>Taxon classification</label><kwd>
                <named-content content-type="kingdom">Animalia</named-content>
              </kwd><kwd>
                <named-content content-type="order">Pleosporales</named-content>
              </kwd><kwd>
                <named-content content-type="family">Dictyosporiaceae</named-content>
              </kwd></kwd-group><mixed-citation publication-type="journal"><person-group><name><surname>Lu</surname><given-names>Li</given-names></name><name><surname>Zheng</surname><given-names>Si-Ping</given-names></name><name><surname>Zhai</surname><given-names>Zhi-Jun</given-names></name><name><surname>Xiong</surname><given-names>Yin-Ru</given-names></name><name><surname>Karunarathna</surname><given-names>Samantha C.</given-names></name><name><surname>Tibpromma</surname><given-names>Saowaluck</given-names></name><name><surname>Hu</surname><given-names>Dian-Ming</given-names></name><name><surname>Song</surname><given-names>Hai-Yan</given-names></name></person-group><article-title>Multi-locus phylogenetic analyses and morphology reveal new species, new records, and taxonomic updates of saprobic <italic><tp:taxon-name><tp:taxon-name-part taxon-name-part-type="class" reg="Dothideomycetes">Dothideomycetes</tp:taxon-name-part></tp:taxon-name></italic> and <italic><tp:taxon-name><tp:taxon-name-part taxon-name-part-type="class" reg="Sordariomycetes">Sordariomycetes</tp:taxon-name-part></tp:taxon-name></italic> from freshwater habitats in China</article-title><source>IMA Fungus</source><day>25</day><month>06</month><year>2026</year><volume>17</volume><pub-id pub-id-type="doi">10.3897/imafungus.17.188546</pub-id></mixed-citation></tp:treatment-meta><tp:nomenclature><tp:taxon-name><object-id xmlns:xlink="http://www.w3.org/1999/xlink" content-type="arpha" xlink:type="simple">3F543F63-2A4E-5227-9F69-5565B59EA094</object-id>
                    		<tp:taxon-name-part taxon-name-part-type="family" reg="Dictyosporiaceae">Dictyosporiaceae</tp:taxon-name-part>
                    	</tp:taxon-name><tp:taxon-authority>Boonmee &amp; K.D. Hyde, Fungal Diversity 80: 462 (2016)</tp:taxon-authority></tp:nomenclature><tp:treatment-sec sec-type="Notes"><title>Notes.</title><p><italic><tp:taxon-name><tp:taxon-name-part taxon-name-part-type="family" reg="Dictyosporiaceae">Dictyosporiaceae</tp:taxon-name-part></tp:taxon-name></italic> was established by <xref ref-type="bibr" rid="B8">Boonmee and D’souza (2016)</xref> to accommodate a holomorphic group characterized by cheiroid, digitate, palmate, or dictyosporous, pale brown to dark brown conidia, with <italic><tp:taxon-name><tp:taxon-name-part taxon-name-part-type="genus" reg="Dictyosporium">Dictyosporium</tp:taxon-name-part></tp:taxon-name></italic> designated as the type genus, and is classified within <italic><tp:taxon-name><tp:taxon-name-part taxon-name-part-type="order" reg="Pleosporales">Pleosporales</tp:taxon-name-part></tp:taxon-name></italic>, <italic><tp:taxon-name><tp:taxon-name-part taxon-name-part-type="class" reg="Dothideomycetes">Dothideomycetes</tp:taxon-name-part></tp:taxon-name></italic> (<xref ref-type="bibr" rid="B52">Kodsueb et al. 2007</xref>; <xref ref-type="bibr" rid="B8">Boonmee and D’souza 2016</xref>; <xref ref-type="bibr" rid="B85">Phookamsak et al. 2024</xref>). Most genera in <italic><tp:taxon-name><tp:taxon-name-part taxon-name-part-type="family" reg="Dictyosporiaceae">Dictyosporiaceae</tp:taxon-name-part></tp:taxon-name></italic> are hyphomycetous, although a few possess coelomycetous morphs (<xref ref-type="bibr" rid="B6">Barr 1987a</xref>, <xref ref-type="bibr" rid="B7">1987b</xref>; <xref ref-type="bibr" rid="B117">Tanaka et al. 2015</xref>; <xref ref-type="bibr" rid="B68">Lu et al. 2025</xref>), and the teleomorphs have so far been confirmed only in five genera: <italic><tp:taxon-name><tp:taxon-name-part taxon-name-part-type="genus" reg="Dictyosporium">Dictyosporium</tp:taxon-name-part></tp:taxon-name></italic>, <italic><tp:taxon-name><tp:taxon-name-part taxon-name-part-type="genus" reg="Gregarithecium">Gregarithecium</tp:taxon-name-part></tp:taxon-name></italic>, <italic><tp:taxon-name><tp:taxon-name-part taxon-name-part-type="genus" reg="Immotthia">Immotthia</tp:taxon-name-part></tp:taxon-name></italic>, <italic><tp:taxon-name><tp:taxon-name-part taxon-name-part-type="genus" reg="Pseudocoleophoma">Pseudocoleophoma</tp:taxon-name-part></tp:taxon-name></italic>, and <italic><tp:taxon-name><tp:taxon-name-part taxon-name-part-type="genus" reg="Verrucoccum">Verrucoccum</tp:taxon-name-part></tp:taxon-name></italic> (<xref ref-type="bibr" rid="B6">Barr 1987a</xref>, <xref ref-type="bibr" rid="B7">1987b</xref>; <xref ref-type="bibr" rid="B117">Tanaka et al. 2015</xref>; <xref ref-type="bibr" rid="B68">Lu et al. 2025</xref>). Members of <italic><tp:taxon-name><tp:taxon-name-part taxon-name-part-type="family" reg="Dictyosporiaceae">Dictyosporiaceae</tp:taxon-name-part></tp:taxon-name></italic> are widely distributed worldwide and occur mainly on decaying plant litter and woody substrates in both terrestrial and aquatic habitats; their pathogenicity has not yet been confirmed (<xref ref-type="bibr" rid="B35">Hongsanan et al. 2020</xref>; <xref ref-type="bibr" rid="B9">Boonmee et al. 2021</xref>; <xref ref-type="bibr" rid="B109">Shen et al. 2022b</xref>). Over the past two decades, extensive sampling combined with molecular analyses has led to a rapid increase in the number of genera and species recognized within <italic><tp:taxon-name><tp:taxon-name-part taxon-name-part-type="family" reg="Dictyosporiaceae">Dictyosporiaceae</tp:taxon-name-part></tp:taxon-name></italic> (<xref ref-type="bibr" rid="B8">Boonmee and D’souza 2016</xref>; <xref ref-type="bibr" rid="B86">Phookamsak et al. 2019</xref>; <xref ref-type="bibr" rid="B109">Shen et al. 2022b</xref>). Currently, the family comprises 23 accepted genera and approximately 178 species (<xref ref-type="bibr" rid="B68">Lu et al. 2025</xref>; <xref ref-type="bibr" rid="B125">Wang et al. 2025a</xref>).</p></tp:treatment-sec><ref-list><ref id="B8"><mixed-citation xmlns:xlink="http://www.w3.org/1999/xlink" xlink:type="simple">Boonmee S, D’souza MJ (2016) <italic><tp:taxon-name><tp:taxon-name-part taxon-name-part-type="family">Dictyosporiaceae</tp:taxon-name-part></tp:taxon-name></italic> fam nov. Fungal Diversity 80: 457–482. <ext-link xlink:href="10.1007/s13225-016-0363-z" ext-link-type="doi" xlink:type="simple">https://doi.org/10.1007/s13225-016-0363-z</ext-link></mixed-citation></ref><ref id="B52"><mixed-citation xmlns:xlink="http://www.w3.org/1999/xlink" xlink:type="simple">Kodsueb R, Lumyong S, Ho WH et al. (2007) Morphological and molecular characterization of <italic><tp:taxon-name><tp:taxon-name-part taxon-name-part-type="genus">Aquaticheirospora</tp:taxon-name-part></tp:taxon-name></italic> and phylogenetics of <italic><tp:taxon-name><tp:taxon-name-part taxon-name-part-type="family">Massarinaceae</tp:taxon-name-part></tp:taxon-name> (<tp:taxon-name><tp:taxon-name-part taxon-name-part-type="order">Pleosporales</tp:taxon-name-part></tp:taxon-name>)</italic>. Botanical Journal of the Linnean Society 155: 283–296. <ext-link xlink:href="10.1111/j.1095-8339.2007.00685.x" ext-link-type="doi" xlink:type="simple">https://doi.org/10.1111/j.1095-8339.2007.00685.x</ext-link></mixed-citation></ref><ref id="B85"><mixed-citation xmlns:xlink="http://www.w3.org/1999/xlink" xlink:type="simple">Phookamsak R, Hongsanan S, Bhat DJ et al. (2024) Exploring ascomycete diversity in Yunnan II: Introducing three novel species in the suborder <italic><tp:taxon-name><tp:taxon-name-part taxon-name-part-type="suborder">Massarineae</tp:taxon-name-part></tp:taxon-name></italic> (<italic><tp:taxon-name><tp:taxon-name-part taxon-name-part-type="class">Dothideomycetes</tp:taxon-name-part></tp:taxon-name></italic>, <italic><tp:taxon-name><tp:taxon-name-part taxon-name-part-type="order">Pleosporales</tp:taxon-name-part></tp:taxon-name></italic>) from fern and grasses. MycoKeys 104: 9–38. <ext-link xlink:href="10.3897/mycokeys.104.112149" ext-link-type="doi" xlink:type="simple">https://doi.org/10.3897/mycokeys.104.112149</ext-link></mixed-citation></ref><ref id="B6"><mixed-citation xmlns:xlink="http://www.w3.org/1999/xlink" xlink:type="simple">Barr ME (1987a) Prodromus to class <italic><tp:taxon-name><tp:taxon-name-part taxon-name-part-type="class">Loculoascomycetes</tp:taxon-name-part></tp:taxon-name></italic>.</mixed-citation></ref><ref id="B7"><mixed-citation xmlns:xlink="http://www.w3.org/1999/xlink" xlink:type="simple">Barr ME (1987b) New taxa and combinations in the <italic><tp:taxon-name><tp:taxon-name-part taxon-name-part-type="class">Loculoascomycetes</tp:taxon-name-part></tp:taxon-name></italic>. Mycotaxon 29: 501–505 <ext-link xlink:href="10.5962/p.418993" ext-link-type="doi" xlink:type="simple">https://doi.org/10.5962/p.418993</ext-link></mixed-citation></ref><ref id="B117"><mixed-citation xmlns:xlink="http://www.w3.org/1999/xlink" xlink:type="simple">Tanaka K, Hirayama K, Yonezawa H et al. (2015) Revision of the <italic><tp:taxon-name><tp:taxon-name-part taxon-name-part-type="suborder">Massarineae</tp:taxon-name-part></tp:taxon-name></italic> (<italic><tp:taxon-name><tp:taxon-name-part taxon-name-part-type="order">Pleosporales</tp:taxon-name-part></tp:taxon-name></italic>, <italic><tp:taxon-name><tp:taxon-name-part taxon-name-part-type="class">Dothideomycetes</tp:taxon-name-part></tp:taxon-name></italic>). Studies in Mycology 82: 75–136. <ext-link xlink:href="10.1016/j.simyco.2015.10.002" ext-link-type="doi" xlink:type="simple">https://doi.org/10.1016/j.simyco.2015.10.002</ext-link></mixed-citation></ref><ref id="B68"><mixed-citation xmlns:xlink="http://www.w3.org/1999/xlink" xlink:type="simple">Lu L, Karunarathna SC, Xiong YR et al. (2025) Taxonomy and systematics of micro-fungi associated with <italic><tp:taxon-name><tp:taxon-name-part taxon-name-part-type="genus">Coffea</tp:taxon-name-part></tp:taxon-name></italic> in southern China and northern Thailand. Fungal Diversity 146: 1–275. <ext-link xlink:href="10.1007/s13225-025-00568-9" ext-link-type="doi" xlink:type="simple">https://doi.org/10.1007/s13225-025-00568-9</ext-link></mixed-citation></ref><ref id="B35"><mixed-citation xmlns:xlink="http://www.w3.org/1999/xlink" xlink:type="simple">Hongsanan S, Hyde KD, Phookamsak R et al. (2020) Refined families of <italic><tp:taxon-name><tp:taxon-name-part taxon-name-part-type="class">Dothideomycetes</tp:taxon-name-part></tp:taxon-name></italic>: <italic><tp:taxon-name><tp:taxon-name-part taxon-name-part-type="subclass">Dothideomycetidae</tp:taxon-name-part></tp:taxon-name></italic> and <italic><tp:taxon-name><tp:taxon-name-part taxon-name-part-type="subclass">Pleosporomycetidae</tp:taxon-name-part></tp:taxon-name></italic>. Mycosphere 11: 1553–2107. <ext-link xlink:href="10.5943/mycosphere/11/1/13" ext-link-type="doi" xlink:type="simple">https://doi.org/10.5943/mycosphere/11/1/13</ext-link></mixed-citation></ref><ref id="B9"><mixed-citation xmlns:xlink="http://www.w3.org/1999/xlink" xlink:type="simple">Boonmee S, Wanasinghe DN, Calabon MS et al. (2021) Fungal diversity notes 1387–1511: taxonomic and phylogenetic contributions on genera and species of fungal taxa. Fungal Diversity 111: 1–335. <ext-link xlink:href="10.1007/s13225-021-00489-3" ext-link-type="doi" xlink:type="simple">https://doi.org/10.1007/s13225-021-00489-3</ext-link></mixed-citation></ref><ref id="B109"><mixed-citation xmlns:xlink="http://www.w3.org/1999/xlink" xlink:type="simple">Shen HW, Bao DF, Boonmee S et al. (2022b) Novel species and records of <italic><tp:taxon-name><tp:taxon-name-part taxon-name-part-type="family">Dictyosporiaceae</tp:taxon-name-part></tp:taxon-name></italic> from freshwater habitats in China and Thailand. Journal of Fungi 8: 1200. <ext-link xlink:href="10.3390/jof8111200" ext-link-type="doi" xlink:type="simple">https://doi.org/10.3390/jof8111200</ext-link></mixed-citation></ref><ref id="B86"><mixed-citation xmlns:xlink="http://www.w3.org/1999/xlink" xlink:type="simple">Phookamsak R, Hyde KD, Jeewon R et al. (2019) Fungal diversity notes 929–1035: Taxonomic and phylogenetic contributions on genera and species of fungi. Fungal Diversity 95: 1–273. <ext-link xlink:href="10.1007/s13225-019-00421-w" ext-link-type="doi" xlink:type="simple">https://doi.org/10.1007/s13225-019-00421-w</ext-link></mixed-citation></ref><ref id="B125"><mixed-citation xmlns:xlink="http://www.w3.org/1999/xlink" xlink:type="simple">Wang Y, Bhat DJ, Bao DF et al. (2025a) Morpho-molecular analyses reveal two novel species and two new records of <italic><tp:taxon-name><tp:taxon-name-part taxon-name-part-type="family">Dictyosporiaceae</tp:taxon-name-part></tp:taxon-name> (<tp:taxon-name><tp:taxon-name-part taxon-name-part-type="order">Pleosporales</tp:taxon-name-part></tp:taxon-name>)</italic> from Dulongjiang River in northwestern Yunnan Province, China. MycoKeys 117: 1–27. <ext-link xlink:href="10.3897/mycokeys.117.145587" ext-link-type="doi" xlink:type="simple">https://doi.org/10.3897/mycokeys.117.145587</ext-link></mixed-citation></ref></ref-list></tp:taxon-treatment>
