# Supplementary material for: Multi-locus phylogenetic analyses and morphology reveal new species, new records, and taxonomic updates of saprobic Dothideomycetes and Sordariomycetes from freshwater habitats in China
Source: IMA Fungus. 2026 Jun 25;17:e188546. doi: 10.3897/imafungus.17.188546 (PMC13329429; doi:10.3897/imafungus.17.188546)
Supplement: XML Treatment for Dendryphiella [file imafungus.17.188546-treatment2.xml]

<!DOCTYPE tp:taxon-treatment
  PUBLIC "-//TaxonX//DTD Taxonomic Treatment Publishing DTD v0 20100105//EN" "tax-treatment-NSO.dtd">
<tp:taxon-treatment xmlns:tp="http://www.plazi.org/taxpub"><tp:treatment-meta><kwd-group><label>Taxon classification</label><kwd>
                <named-content content-type="kingdom">Animalia</named-content>
              </kwd><kwd>
                <named-content content-type="order">Pleosporales</named-content>
              </kwd><kwd>
                <named-content content-type="family">Torulaceae</named-content>
              </kwd></kwd-group><mixed-citation publication-type="journal"><person-group><name><surname>Lu</surname><given-names>Li</given-names></name><name><surname>Zheng</surname><given-names>Si-Ping</given-names></name><name><surname>Zhai</surname><given-names>Zhi-Jun</given-names></name><name><surname>Xiong</surname><given-names>Yin-Ru</given-names></name><name><surname>Karunarathna</surname><given-names>Samantha C.</given-names></name><name><surname>Tibpromma</surname><given-names>Saowaluck</given-names></name><name><surname>Hu</surname><given-names>Dian-Ming</given-names></name><name><surname>Song</surname><given-names>Hai-Yan</given-names></name></person-group><article-title>Multi-locus phylogenetic analyses and morphology reveal new species, new records, and taxonomic updates of saprobic <italic><tp:taxon-name><tp:taxon-name-part taxon-name-part-type="class" reg="Dothideomycetes">Dothideomycetes</tp:taxon-name-part></tp:taxon-name></italic> and <italic><tp:taxon-name><tp:taxon-name-part taxon-name-part-type="class" reg="Sordariomycetes">Sordariomycetes</tp:taxon-name-part></tp:taxon-name></italic> from freshwater habitats in China</article-title><source>IMA Fungus</source><day>25</day><month>06</month><year>2026</year><volume>17</volume><pub-id pub-id-type="doi">10.3897/imafungus.17.188546</pub-id></mixed-citation></tp:treatment-meta><tp:nomenclature><tp:taxon-name><object-id xmlns:xlink="http://www.w3.org/1999/xlink" content-type="arpha" xlink:type="simple">0A613F68-27EE-5121-A3FA-741E8CD02C64</object-id>
                    		<tp:taxon-name-part taxon-name-part-type="genus" reg="Dendryphiella">Dendryphiella</tp:taxon-name-part>
                    	</tp:taxon-name><tp:taxon-authority>Bubák &amp; Ranoj., Ann. Mycol. 12 (4): 417 (1914)</tp:taxon-authority></tp:nomenclature><tp:treatment-sec sec-type="Notes"><title>Notes.</title><p><italic><tp:taxon-name><tp:taxon-name-part taxon-name-part-type="genus" reg="Dendryphiella">Dendryphiella</tp:taxon-name-part></tp:taxon-name></italic>, a dematiaceous hyphomycete genus, was proposed by <xref ref-type="bibr" rid="B93">Ranojevic (1914)</xref> and typified by <italic><tp:taxon-name><tp:taxon-name-part taxon-name-part-type="genus" reg="Dendryphiella">D.</tp:taxon-name-part> <tp:taxon-name-part taxon-name-part-type="species" reg="interseminata">interseminata</tp:taxon-name-part></tp:taxon-name></italic>, which is currently considered a synonym of <italic><tp:taxon-name><tp:taxon-name-part taxon-name-part-type="genus" reg="Dendryphiella">D.</tp:taxon-name-part> <tp:taxon-name-part taxon-name-part-type="species" reg="vinosa">vinosa</tp:taxon-name-part></tp:taxon-name></italic> based on morphology (<xref ref-type="bibr" rid="B102">Reisinger 1968</xref>). The anamorph is characterized by macronematous, septate, and pigmented conidiophores with terminal or intercalary polytretic conidiogenous cells that are enlarged at the apex, with dark scarring on the nodose swellings, producing acropleurogenous, solitary or catenate conidia, which are commonly multi-septate and cylindrical with rounded ends (<xref ref-type="bibr" rid="B30">Ellis 1971</xref>; <xref ref-type="bibr" rid="B28">Du et al. 2025</xref>). Currently, no <italic><tp:taxon-name><tp:taxon-name-part taxon-name-part-type="genus" reg="Dendryphiella">Dendryphiella</tp:taxon-name-part></tp:taxon-name></italic> species have been linked with their teleomorph (<xref ref-type="bibr" rid="B63">Liu et al. 2017</xref>). In this study, a new species of <italic><tp:taxon-name><tp:taxon-name-part taxon-name-part-type="genus" reg="Dendryphiella">Dendryphiella</tp:taxon-name-part></tp:taxon-name></italic>, collected from the submerged, decaying stem of <italic><tp:taxon-name><tp:taxon-name-part taxon-name-part-type="genus" reg="Nelumbo">Nelumbo</tp:taxon-name-part> <tp:taxon-name-part taxon-name-part-type="species" reg="nucifera">nucifera</tp:taxon-name-part></tp:taxon-name></italic> in freshwater in Jiangxi Province, is introduced.</p></tp:treatment-sec><ref-list><ref id="B93"><mixed-citation xmlns:xlink="http://www.w3.org/1999/xlink" xlink:type="simple">Ranojevic N (1914) Dritter Beitrag zur Pilzflora Serbiens. Annales Mycologici 12(4): 393–421.</mixed-citation></ref><ref id="B102"><mixed-citation xmlns:xlink="http://www.w3.org/1999/xlink" xlink:type="simple">Reisinger O (1968) Remarques sur les genres <italic><tp:taxon-name><tp:taxon-name-part taxon-name-part-type="genus">Dendryphiella</tp:taxon-name-part></tp:taxon-name></italic> et <italic><tp:taxon-name><tp:taxon-name-part taxon-name-part-type="genus">Dendryphion</tp:taxon-name-part></tp:taxon-name></italic>. Bulletin de la Société Mycologique de France 84: 27–51.</mixed-citation></ref><ref id="B30"><mixed-citation xmlns:xlink="http://www.w3.org/1999/xlink" xlink:type="simple">Ellis MB (1971) Dematiaceous hyphomycetes. Commonwealth Mycological Institute, Kew, Surrey, England. <ext-link xlink:href="10.1079/9780851986180.0000" ext-link-type="doi" xlink:type="simple">https://doi.org/10.1079/9780851986180.0000</ext-link></mixed-citation></ref><ref id="B28"><mixed-citation xmlns:xlink="http://www.w3.org/1999/xlink" xlink:type="simple">Du HZ, Liu NG, Wu N et al. (2025) Morpho-phylogenetic evidence reveals novel hyphomycetous fungi on medicinal plants in Southwestern China. Mycology 22: 1–60. <ext-link xlink:href="10.3897/mycokeys.110.132628" ext-link-type="doi" xlink:type="simple">https://doi.org/10.3897/mycokeys.110.132628</ext-link></mixed-citation></ref><ref id="B63"><mixed-citation xmlns:xlink="http://www.w3.org/1999/xlink" xlink:type="simple">Liu NG, Hongsanan S, Yang J et al. (2017) <italic><tp:taxon-name><tp:taxon-name-part taxon-name-part-type="genus">Dendryphiella</tp:taxon-name-part> <tp:taxon-name-part taxon-name-part-type="species">fasciculata</tp:taxon-name-part></tp:taxon-name></italic> sp. nov. and notes on other <italic><tp:taxon-name><tp:taxon-name-part taxon-name-part-type="genus">Dendryphiella</tp:taxon-name-part></tp:taxon-name></italic> species. Mycosphere 8(9): 1575–1586. <ext-link xlink:href="10.5943/mycosphere/8/9/12" ext-link-type="doi" xlink:type="simple">https://doi.org/10.5943/mycosphere/8/9/12</ext-link></mixed-citation></ref></ref-list></tp:taxon-treatment>
