# Supplementary material for: Multi-locus phylogenetic analyses and morphology reveal new species, new records, and taxonomic updates of saprobic Dothideomycetes and Sordariomycetes from freshwater habitats in China
Source: IMA Fungus. 2026 Jun 25;17:e188546. doi: 10.3897/imafungus.17.188546 (PMC13329429; doi:10.3897/imafungus.17.188546)
Supplement: XML Treatment for Dendryphiella loti [file imafungus.17.188546-treatment3.xml]

<!DOCTYPE tp:taxon-treatment
  PUBLIC "-//TaxonX//DTD Taxonomic Treatment Publishing DTD v0 20100105//EN" "tax-treatment-NSO.dtd">
<tp:taxon-treatment xmlns:tp="http://www.plazi.org/taxpub"><tp:treatment-meta><kwd-group><label>Taxon classification</label><kwd>
                <named-content content-type="kingdom">Animalia</named-content>
              </kwd><kwd>
                <named-content content-type="order">Pleosporales</named-content>
              </kwd><kwd>
                <named-content content-type="family">Torulaceae</named-content>
              </kwd></kwd-group><mixed-citation publication-type="journal"><person-group><name><surname>Lu</surname><given-names>Li</given-names></name><name><surname>Zheng</surname><given-names>Si-Ping</given-names></name><name><surname>Zhai</surname><given-names>Zhi-Jun</given-names></name><name><surname>Xiong</surname><given-names>Yin-Ru</given-names></name><name><surname>Karunarathna</surname><given-names>Samantha C.</given-names></name><name><surname>Tibpromma</surname><given-names>Saowaluck</given-names></name><name><surname>Hu</surname><given-names>Dian-Ming</given-names></name><name><surname>Song</surname><given-names>Hai-Yan</given-names></name></person-group><article-title>Multi-locus phylogenetic analyses and morphology reveal new species, new records, and taxonomic updates of saprobic <italic><tp:taxon-name><tp:taxon-name-part taxon-name-part-type="class" reg="Dothideomycetes">Dothideomycetes</tp:taxon-name-part></tp:taxon-name></italic> and <italic><tp:taxon-name><tp:taxon-name-part taxon-name-part-type="class" reg="Sordariomycetes">Sordariomycetes</tp:taxon-name-part></tp:taxon-name></italic> from freshwater habitats in China</article-title><source>IMA Fungus</source><day>25</day><month>06</month><year>2026</year><volume>17</volume><pub-id pub-id-type="doi">10.3897/imafungus.17.188546</pub-id></mixed-citation></tp:treatment-meta><tp:nomenclature><tp:taxon-name><object-id xmlns:xlink="http://www.w3.org/1999/xlink" content-type="arpha" xlink:type="simple">568E4DCA-C6AE-53CA-8C3A-6494C0C64AA0</object-id>
                    		<tp:taxon-name-part taxon-name-part-type="genus" reg="Dendryphiella">Dendryphiella</tp:taxon-name-part> <tp:taxon-name-part taxon-name-part-type="species" reg="loti">loti</tp:taxon-name-part>
                    	
                    		<object-id xmlns:xlink="http://www.w3.org/1999/xlink" content-type="mycobank" xlink:type="simple">903572</object-id>
                    	</tp:taxon-name><tp:taxon-authority>L. Lu, D.M. Hu &amp; H.Y. Song</tp:taxon-authority><tp:taxon-status xmlns:xlink="http://www.w3.org/1999/xlink" xlink:type="simple">sp. nov.</tp:taxon-status><xref ref-type="fig" rid="F2">Fig. 2</xref></tp:nomenclature><tp:treatment-sec sec-type="Etymology"><title>Etymology.</title><p>Lotus, from Latin, refers to the host, <italic><tp:taxon-name><tp:taxon-name-part taxon-name-part-type="genus" reg="Nelumbo">Nelumbo</tp:taxon-name-part> <tp:taxon-name-part taxon-name-part-type="species" reg="nucifera">nucifera</tp:taxon-name-part></tp:taxon-name></italic>.</p></tp:treatment-sec><tp:treatment-sec sec-type="Diagnosis"><title>Diagnosis.</title><p>Differs from other <italic><tp:taxon-name><tp:taxon-name-part taxon-name-part-type="genus" reg="Dendryphiella">Dendryphiella</tp:taxon-name-part></tp:taxon-name></italic> species by the conidiophore swollen at the nodules, 1–3-septate and smooth-walled conidia with thickened and darkened scars.</p></tp:treatment-sec><tp:treatment-sec sec-type="Holotype"><title>Holotype.</title><p>HFJAU10951.</p></tp:treatment-sec><tp:treatment-sec sec-type="Description"><title>Description.</title><p><bold><italic>Saprobic</italic></bold> on a decaying stem of <bold><italic><tp:taxon-name><tp:taxon-name-part taxon-name-part-type="genus" reg="Nelumbo">Nelumbo</tp:taxon-name-part> <tp:taxon-name-part taxon-name-part-type="species" reg="nucifera">nucifera</tp:taxon-name-part></tp:taxon-name></italic></bold> in freshwater habitats. <bold>Teleomorph</bold>: Undetermined. <bold>Anamorph</bold>: Hyphomycetous. <bold><italic>Colonies</italic></bold> on natural substrate superficial, dark brown to black, effuse, velvety. <bold><italic>Mycelium</italic></bold> partly immersed in the substrate, partly superficial, composed of smooth, septate hyphae. <bold><italic>Conidiophore</italic></bold> 150−250 × 6.5−8.5 μm (x̄ = 190 × 7.6 μm, <italic>n</italic> = 30), macronematous, mononematous, branched, erect, occasionally fasciculate, straight to flexuous, septate, brown, paler towards the apex, swollen at the nodules, thick-walled. <bold><italic>Conidiogenous cells</italic></bold> 18−20 × 4.5−5.5 μm (x̄ = 19.6 × 5 μm, <italic>n</italic> = 30), holoblastic, polytretic, terminal, integrated, cylindrical, yellow to pale brown. <bold><italic>Conidia</italic></bold> 13−25 × 5.5−7.5 μm (x̄ = 18.7 × 6.4 μm, <italic>n</italic> = 30), catenate, oblong to subcylindrical, with rounded ends, hyaline to pale brown and aseptate when young, brown and 1–3-septate when mature, slightly constricted at the medial septum, smooth-walled, conidial scars often thickened and darkened.</p></tp:treatment-sec><tp:treatment-sec sec-type="Culture characteristics"><title>Culture characteristics.</title><p>Conidia germinating on <abbrev xmlns:xlink="http://www.w3.org/1999/xlink" xlink:title="potato dextrose agar" xlink:type="simple">PDA</abbrev> within 24 h. Colonies grew on <abbrev xmlns:xlink="http://www.w3.org/1999/xlink" xlink:title="potato dextrose agar" xlink:type="simple">PDA</abbrev>, reaching 40 mm in 30 days at 25 °C, circular, surface white to pale grey, centrally floccose with dense aerial mycelium, outer zone compact, with entire margin, flat. Reverse yellowish to light grey. Not producing pigmentation on <abbrev xmlns:xlink="http://www.w3.org/1999/xlink" xlink:title="potato dextrose agar" xlink:type="simple">PDA</abbrev> medium.</p></tp:treatment-sec><tp:treatment-sec sec-type="Material examined"><title>Material examined.</title><p>CHINA • Jiangxi Province: Yingtan City, Guixi County, Liukou Town, Guitang Road, <named-content xmlns:xlink="http://www.w3.org/1999/xlink" content-type="dwc:verbatimCoordinates" xlink:type="simple">28°1'N, 117°13'E</named-content>, 57 m, on submerged stem of <italic><tp:taxon-name><tp:taxon-name-part taxon-name-part-type="genus" reg="Nelumbo">Nelumbo</tp:taxon-name-part> <tp:taxon-name-part taxon-name-part-type="species" reg="nucifera">nucifera</tp:taxon-name-part></tp:taxon-name></italic> in freshwater, 25 Oct. 2025, Li Lu, LHWYT1-10 (HFJAU10951, holotype); ex-type living culture <abbrev xmlns:xlink="http://www.w3.org/1999/xlink" content-type="institution" xlink:title="Jiangxi Agricultural University Culture Collection" xlink:type="simple">JAUCC</abbrev> 8231, other living culture <abbrev xmlns:xlink="http://www.w3.org/1999/xlink" content-type="institution" xlink:title="Jiangxi Agricultural University Culture Collection" xlink:type="simple">JAUCC</abbrev> 8232.</p></tp:treatment-sec><tp:treatment-sec sec-type="Notes"><title>Notes.</title><p>In the combined multi-locus phylogenetic tree, <italic><tp:taxon-name><tp:taxon-name-part taxon-name-part-type="genus" reg="Dendryphiella">Dendryphiella</tp:taxon-name-part> <tp:taxon-name-part taxon-name-part-type="species" reg="loti">loti</tp:taxon-name-part></tp:taxon-name></italic> forms a separate lineage within <italic><tp:taxon-name><tp:taxon-name-part taxon-name-part-type="genus" reg="Dendryphiella">Dendryphiella</tp:taxon-name-part></tp:taxon-name></italic>, with 90% <abbrev xmlns:xlink="http://www.w3.org/1999/xlink" xlink:title="Maximum likelihood" xlink:type="simple">ML</abbrev> statistical support (Fig. <xref ref-type="fig" rid="F1">1</xref>). The sequence similarity between the two strains (<abbrev xmlns:xlink="http://www.w3.org/1999/xlink" content-type="institution" xlink:title="Jiangxi Agricultural University Culture Collection" xlink:type="simple">JAUCC</abbrev> 8231 and <abbrev xmlns:xlink="http://www.w3.org/1999/xlink" content-type="institution" xlink:title="Jiangxi Agricultural University Culture Collection" xlink:type="simple">JAUCC</abbrev> 8232) is above 99% for the analyzed genes, confirming their conspecificity. The BLASTn searches of <abbrev xmlns:xlink="http://www.w3.org/1999/xlink" xlink:title="internal transcribed spacer" xlink:type="simple">ITS</abbrev>, <abbrev xmlns:xlink="http://www.w3.org/1999/xlink" xlink:title="large subunit nuclear ribosomal DNA" xlink:type="simple">LSU</abbrev>, and <italic><abbrev xmlns:xlink="http://www.w3.org/1999/xlink" xlink:title="translation elongation factor (1-α)" xlink:type="simple">TEF</abbrev></italic>1-α sequences showed 89%, 99%, and 97% similarity to <italic><tp:taxon-name><tp:taxon-name-part taxon-name-part-type="genus" reg="Dendryphiella">D.</tp:taxon-name-part> <tp:taxon-name-part taxon-name-part-type="species" reg="eucalyptorum">eucalyptorum</tp:taxon-name-part></tp:taxon-name></italic> (<ext-link xmlns:xlink="http://www.w3.org/1999/xlink" xlink:href="PP925612" ext-link-type="gen" xlink:type="simple">PP925612</ext-link>, <ext-link xmlns:xlink="http://www.w3.org/1999/xlink" xlink:href="MN999929" ext-link-type="gen" xlink:type="simple">MN999929</ext-link>, and <ext-link xmlns:xlink="http://www.w3.org/1999/xlink" xlink:href="PP926518" ext-link-type="gen" xlink:type="simple">PP926518</ext-link>, respectively), and the <abbrev xmlns:xlink="http://www.w3.org/1999/xlink" xlink:title="small subunit nuclear ribosomal DNA" xlink:type="simple">SSU</abbrev> sequence shows 99% similarity to <italic><tp:taxon-name><tp:taxon-name-part taxon-name-part-type="genus" reg="Dendryphiella">D.</tp:taxon-name-part> <tp:taxon-name-part taxon-name-part-type="species" reg="phitsanulokensis">phitsanulokensis</tp:taxon-name-part></tp:taxon-name></italic> (<ext-link xmlns:xlink="http://www.w3.org/1999/xlink" xlink:href="NG_065729" ext-link-type="gen" xlink:type="simple">NG_065729</ext-link>). Morphologically, <italic><tp:taxon-name><tp:taxon-name-part taxon-name-part-type="genus" reg="Dendryphiella">D.</tp:taxon-name-part> <tp:taxon-name-part taxon-name-part-type="species" reg="loti">loti</tp:taxon-name-part></tp:taxon-name></italic> aligns with the general descriptions of the genus <italic><tp:taxon-name><tp:taxon-name-part taxon-name-part-type="genus" reg="Dendryphiella">Dendryphiella</tp:taxon-name-part></tp:taxon-name></italic> by having polytretic and integrated conidiogenous cells with septate, catenate conidia (<xref ref-type="bibr" rid="B40">Hyde et al. 2018</xref>; <xref ref-type="bibr" rid="B28">Du et al. 2025</xref>). <italic><tp:taxon-name><tp:taxon-name-part taxon-name-part-type="genus" reg="Dendryphiella">Dendryphiella</tp:taxon-name-part> <tp:taxon-name-part taxon-name-part-type="species" reg="loti">loti</tp:taxon-name-part></tp:taxon-name></italic> (HFJAU10951, holotype) can be distinguished from other <italic><tp:taxon-name><tp:taxon-name-part taxon-name-part-type="genus" reg="Dendryphiella">Dendryphiella</tp:taxon-name-part></tp:taxon-name></italic> species by conidiophores swollen at the nodules and 1–3-septate and smooth-walled conidia with thickened and darkened scars (Fig. <xref ref-type="fig" rid="F2">2</xref>), while other species exhibit polytretic conidiophores, and the conidia have a verrucose surface texture (<xref ref-type="bibr" rid="B40">Hyde et al. 2018</xref>; <xref ref-type="bibr" rid="B28">Du et al. 2025</xref>). Therefore, <italic><tp:taxon-name><tp:taxon-name-part taxon-name-part-type="genus" reg="Dendryphiella">D.</tp:taxon-name-part> <tp:taxon-name-part taxon-name-part-type="species" reg="loti">loti</tp:taxon-name-part></tp:taxon-name></italic> is introduced as a new species, the second species of this genus reported from aquatic habitats.</p><fig id="F1" position="float" orientation="portrait"><object-id xmlns:xlink="http://www.w3.org/1999/xlink" content-type="doi" xlink:type="simple">10.3897/imafungus.17.188546.figure1</object-id><object-id xmlns:xlink="http://www.w3.org/1999/xlink" content-type="arpha" xlink:type="simple">432938DC-FBA2-5941-A4AB-832E96B7FB1F</object-id><label>Figure 1.</label><caption><p>Phylogram generated from maximum likelihood analysis based on combined <abbrev xmlns:xlink="http://www.w3.org/1999/xlink" xlink:title="internal transcribed spacer" xlink:type="simple">ITS</abbrev>, <abbrev xmlns:xlink="http://www.w3.org/1999/xlink" xlink:title="large subunit nuclear ribosomal DNA" xlink:type="simple">LSU</abbrev>, <italic><abbrev xmlns:xlink="http://www.w3.org/1999/xlink" xlink:title="RNA polymerase II subunit 2 (2)" xlink:type="simple">RPB</abbrev></italic>2, and <italic><abbrev xmlns:xlink="http://www.w3.org/1999/xlink" xlink:title="translation elongation factor (1-α)" xlink:type="simple">TEF</abbrev></italic>1-α sequence data of 28 taxa, which comprised 3,093 characters. The best-scoring RAxML tree with a final likelihood value of –8314.538900 is presented. The matrix contained 436 distinct alignment patterns, with 43.52% of characters undetermined (gaps). Estimated base frequencies were as follows: A = 0.237646, C = 0.244160, G = 0.265263, T = 0.252930; substitution rates: AC = 1.741921, AG = 3.074104, AT = 2.518123, CG = 0.679886, CT = 7.196374, GT = 1.0; gamma distribution shape parameter α = 0.078855. Bootstrap support values for <abbrev xmlns:xlink="http://www.w3.org/1999/xlink" xlink:title="Maximum likelihood" xlink:type="simple">ML</abbrev> of at least 70% and <abbrev xmlns:xlink="http://www.w3.org/1999/xlink" xlink:title="Bayesian posterior probabilities" xlink:type="simple">BYPP</abbrev> of at least 0.90 are indicated at the nodes as <abbrev xmlns:xlink="http://www.w3.org/1999/xlink" xlink:title="Maximum likelihood" xlink:type="simple">ML</abbrev>/<abbrev xmlns:xlink="http://www.w3.org/1999/xlink" xlink:title="Bayesian posterior probabilities" xlink:type="simple">BYPP</abbrev>. Type specimens are in bold, and the new species from the current study are indicated in bold red. The tree is rooted to <italic><tp:taxon-name><tp:taxon-name-part taxon-name-part-type="genus" reg="Periconia">Periconia</tp:taxon-name-part> <tp:taxon-name-part taxon-name-part-type="species" reg="igniaria">igniaria</tp:taxon-name-part></tp:taxon-name></italic> (CBS 379.86 and CBS 845.96).</p></caption><graphic xmlns:xlink="http://www.w3.org/1999/xlink" xlink:href="imafungus-17-e188546-g001.jpg" id="oo_1695580.jpg" position="float" orientation="portrait" xlink:type="simple"><uri content-type="original_file" xlink:type="simple">https://binary.pensoft.net/fig/1695580</uri></graphic></fig><fig id="F2" position="float" orientation="portrait"><object-id xmlns:xlink="http://www.w3.org/1999/xlink" content-type="doi" xlink:type="simple">10.3897/imafungus.17.188546.figure2</object-id><object-id xmlns:xlink="http://www.w3.org/1999/xlink" content-type="arpha" xlink:type="simple">452E243A-2AA4-58F3-BB5D-817B4AA7CAAF</object-id><label>Figure 2.</label><caption><p><italic><tp:taxon-name><tp:taxon-name-part taxon-name-part-type="genus" reg="Dendryphiella">Dendryphiella</tp:taxon-name-part> <tp:taxon-name-part taxon-name-part-type="species" reg="loti">loti</tp:taxon-name-part></tp:taxon-name></italic> (holotype, HFJAU10951) <bold>a</bold> Colonies on a submerged stem. <bold>b–e</bold> Conidiophores with attached conidiogenous cells and conidia. <bold>e</bold> Conidiogenous cell and conidium. <bold>f, g</bold> Conidia. <bold>h</bold> Germinated conidium. <bold>i, j</bold> Culture on <abbrev xmlns:xlink="http://www.w3.org/1999/xlink" xlink:title="potato dextrose agar" xlink:type="simple">PDA</abbrev> from above and below. Scale bars: 50 μm (<bold>b–e</bold>); 20 μm (<bold>g–h</bold>).</p></caption><graphic xmlns:xlink="http://www.w3.org/1999/xlink" xlink:href="imafungus-17-e188546-g002.jpg" id="oo_1695581.jpg" position="float" orientation="portrait" xlink:type="simple"><uri content-type="original_file" xlink:type="simple">https://binary.pensoft.net/fig/1695581</uri></graphic></fig></tp:treatment-sec><ref-list><ref id="B40"><mixed-citation xmlns:xlink="http://www.w3.org/1999/xlink" xlink:type="simple">Hyde KD, Chaiwan N, Norphanphoun C et al. (2018) Mycosphere notes 169–224. Mycosphere 9: 271–430. <ext-link xlink:href="10.5943/mycosphere/9/2/8" ext-link-type="doi" xlink:type="simple">https://doi.org/10.5943/mycosphere/9/2/8</ext-link></mixed-citation></ref><ref id="B28"><mixed-citation xmlns:xlink="http://www.w3.org/1999/xlink" xlink:type="simple">Du HZ, Liu NG, Wu N et al. (2025) Morpho-phylogenetic evidence reveals novel hyphomycetous fungi on medicinal plants in Southwestern China. Mycology 22: 1–60. <ext-link xlink:href="10.3897/mycokeys.110.132628" ext-link-type="doi" xlink:type="simple">https://doi.org/10.3897/mycokeys.110.132628</ext-link></mixed-citation></ref></ref-list></tp:taxon-treatment>
