# Supplementary material for: Multi-locus phylogenetic analyses and morphology reveal new species, new records, and taxonomic updates of saprobic Dothideomycetes and Sordariomycetes from freshwater habitats in China
Source: IMA Fungus. 2026 Jun 25;17:e188546. doi: 10.3897/imafungus.17.188546 (PMC13329429; doi:10.3897/imafungus.17.188546)
Supplement: XML Treatment for Neodendryphiella [file imafungus.17.188546-treatment4.xml]

<!DOCTYPE tp:taxon-treatment
  PUBLIC "-//TaxonX//DTD Taxonomic Treatment Publishing DTD v0 20100105//EN" "tax-treatment-NSO.dtd">
<tp:taxon-treatment xmlns:tp="http://www.plazi.org/taxpub"><tp:treatment-meta><kwd-group><label>Taxon classification</label><kwd>
                <named-content content-type="kingdom">Animalia</named-content>
              </kwd><kwd>
                <named-content content-type="order">Pleosporales</named-content>
              </kwd><kwd>
                <named-content content-type="family">Dictyosporiaceae</named-content>
              </kwd></kwd-group><mixed-citation publication-type="journal"><person-group><name><surname>Lu</surname><given-names>Li</given-names></name><name><surname>Zheng</surname><given-names>Si-Ping</given-names></name><name><surname>Zhai</surname><given-names>Zhi-Jun</given-names></name><name><surname>Xiong</surname><given-names>Yin-Ru</given-names></name><name><surname>Karunarathna</surname><given-names>Samantha C.</given-names></name><name><surname>Tibpromma</surname><given-names>Saowaluck</given-names></name><name><surname>Hu</surname><given-names>Dian-Ming</given-names></name><name><surname>Song</surname><given-names>Hai-Yan</given-names></name></person-group><article-title>Multi-locus phylogenetic analyses and morphology reveal new species, new records, and taxonomic updates of saprobic <italic><tp:taxon-name><tp:taxon-name-part taxon-name-part-type="class" reg="Dothideomycetes">Dothideomycetes</tp:taxon-name-part></tp:taxon-name></italic> and <italic><tp:taxon-name><tp:taxon-name-part taxon-name-part-type="class" reg="Sordariomycetes">Sordariomycetes</tp:taxon-name-part></tp:taxon-name></italic> from freshwater habitats in China</article-title><source>IMA Fungus</source><day>25</day><month>06</month><year>2026</year><volume>17</volume><pub-id pub-id-type="doi">10.3897/imafungus.17.188546</pub-id></mixed-citation></tp:treatment-meta><tp:nomenclature><tp:taxon-name><object-id xmlns:xlink="http://www.w3.org/1999/xlink" content-type="arpha" xlink:type="simple">E17BA6C5-70DB-5037-92EA-8227D93AA098</object-id>
                    		<tp:taxon-name-part taxon-name-part-type="genus" reg="Neodendryphiella">Neodendryphiella</tp:taxon-name-part>
                    	</tp:taxon-name><tp:taxon-authority>Iturrieta-Gonz., Dania García &amp; Gené, MycoKeys 37: 25 (2018)</tp:taxon-authority></tp:nomenclature><tp:treatment-sec sec-type="Notes"><title>Notes.</title><p><italic><tp:taxon-name><tp:taxon-name-part taxon-name-part-type="genus" reg="Neodendryphiella">Neodendryphiella</tp:taxon-name-part></tp:taxon-name></italic> was proposed to accommodate three species, <italic><tp:taxon-name><tp:taxon-name-part taxon-name-part-type="genus" reg="Neodendryphiella">N.</tp:taxon-name-part> <tp:taxon-name-part taxon-name-part-type="species" reg="mali">mali</tp:taxon-name-part></tp:taxon-name></italic>, <italic><tp:taxon-name><tp:taxon-name-part taxon-name-part-type="genus" reg="Neodendryphiella">N.</tp:taxon-name-part> <tp:taxon-name-part taxon-name-part-type="species" reg="michoacanensis">michoacanensis</tp:taxon-name-part></tp:taxon-name></italic>, and <italic><tp:taxon-name><tp:taxon-name-part taxon-name-part-type="genus" reg="Neodendryphiella">N.</tp:taxon-name-part> <tp:taxon-name-part taxon-name-part-type="species" reg="tarraconensis">tarraconensis</tp:taxon-name-part></tp:taxon-name></italic> (type) (<xref ref-type="bibr" rid="B47">Iturrieta-González et al. 2018</xref>). Among them, <italic><tp:taxon-name><tp:taxon-name-part taxon-name-part-type="genus" reg="Neodendryphiella">N.</tp:taxon-name-part> <tp:taxon-name-part taxon-name-part-type="species" reg="mali">mali</tp:taxon-name-part></tp:taxon-name></italic> was isolated from herbivore dung and plant leaves of <italic><tp:taxon-name><tp:taxon-name-part taxon-name-part-type="genus" reg="Malus">Malus</tp:taxon-name-part> <tp:taxon-name-part taxon-name-part-type="species" reg="domestica">domestica</tp:taxon-name-part></tp:taxon-name></italic> in Spain and Italy, respectively, while the other two were isolated from soil in Mexico and Spain (<xref ref-type="bibr" rid="B47">Iturrieta-González et al. 2018</xref>). Later, <italic><tp:taxon-name><tp:taxon-name-part taxon-name-part-type="genus" reg="Neodendryphiella">Neodendryphiella</tp:taxon-name-part> <tp:taxon-name-part taxon-name-part-type="species" reg="tarraconensis">tarraconensis</tp:taxon-name-part></tp:taxon-name></italic> was re-isolated from decaying wood from China (Guizhou Province) (<xref ref-type="bibr" rid="B41">Hyde et al. 2020c</xref>). Subsequently, <italic><tp:taxon-name><tp:taxon-name-part taxon-name-part-type="genus" reg="Neodendryphiella">N.</tp:taxon-name-part> <tp:taxon-name-part taxon-name-part-type="species" reg="agapanthi">agapanthi</tp:taxon-name-part></tp:taxon-name></italic> (isolated from stalks of <italic><tp:taxon-name><tp:taxon-name-part taxon-name-part-type="genus" reg="Agapanthus">Agapanthus</tp:taxon-name-part> <tp:taxon-name-part taxon-name-part-type="species" reg="praecox">praecox</tp:taxon-name-part></tp:taxon-name></italic>, Brazil-Minas Gerais) and <italic><tp:taxon-name><tp:taxon-name-part taxon-name-part-type="genus" reg="Neodendryphiella">N.</tp:taxon-name-part> <tp:taxon-name-part taxon-name-part-type="species" reg="brassaiopsidis">brassaiopsidis</tp:taxon-name-part></tp:taxon-name></italic> (recovered from dead stems of <italic><tp:taxon-name><tp:taxon-name-part taxon-name-part-type="genus" reg="Brassaiopsis">Brassaiopsis</tp:taxon-name-part> <tp:taxon-name-part taxon-name-part-type="species" reg="hainla">hainla</tp:taxon-name-part></tp:taxon-name></italic>, China, Yunnan Province) were introduced as new species based on molecular phylogeny and morphological characters (<xref ref-type="bibr" rid="B25">Dong et al. 2023</xref>; <xref ref-type="bibr" rid="B21">Crous et al. 2025</xref>). To date, only five species of <italic><tp:taxon-name><tp:taxon-name-part taxon-name-part-type="genus" reg="Neodendryphiella">Neodendryphiella</tp:taxon-name-part></tp:taxon-name></italic> have been listed in <xref ref-type="bibr" rid="B46">Index Fungorum (2026)</xref>. <italic><tp:taxon-name><tp:taxon-name-part taxon-name-part-type="genus" reg="Neodendryphiella">Neodendryphiella</tp:taxon-name-part></tp:taxon-name></italic> is characterized by polytretic, integrated conidiogenous cells that produce acropetal, branched chains of conidia (<xref ref-type="bibr" rid="B47">Iturrieta-González et al. 2018</xref>). In this study, a new species of <italic><tp:taxon-name><tp:taxon-name-part taxon-name-part-type="genus" reg="Neodendryphiella">Neodendryphiella</tp:taxon-name-part></tp:taxon-name></italic>, collected from the submerged, decaying stem of <italic><tp:taxon-name><tp:taxon-name-part taxon-name-part-type="genus" reg="Nelumbo">Nelumbo</tp:taxon-name-part> <tp:taxon-name-part taxon-name-part-type="species" reg="nucifera">nucifera</tp:taxon-name-part></tp:taxon-name></italic> in freshwater in Jiangxi Province, is introduced.</p></tp:treatment-sec><ref-list><ref id="B47"><mixed-citation xmlns:xlink="http://www.w3.org/1999/xlink" xlink:type="simple">Iturrieta-González I, Gené J, Guarro J et al. (2018) <italic><tp:taxon-name><tp:taxon-name-part taxon-name-part-type="genus">Neodendryphiella</tp:taxon-name-part></tp:taxon-name></italic>, a novel genus of the <italic><tp:taxon-name><tp:taxon-name-part taxon-name-part-type="family">Dictyosporiaceae</tp:taxon-name-part></tp:taxon-name> (<tp:taxon-name><tp:taxon-name-part taxon-name-part-type="order">Pleosporales</tp:taxon-name-part></tp:taxon-name>)</italic>. MycoKeys 37: 19–38. <ext-link xlink:href="10.3897/mycokeys.36.27275" ext-link-type="doi" xlink:type="simple">https://doi.org/10.3897/mycokeys.36.27275</ext-link></mixed-citation></ref><ref id="B41"><mixed-citation xmlns:xlink="http://www.w3.org/1999/xlink" xlink:type="simple">Hyde KD, de Silva NI, Jeewon R et al. (2020c) AJOM new records and collections of fungi: 1–100. Asian Journal of Mycology 3: 22–294. <ext-link xlink:href="10.5943/ajom/3/1/3" ext-link-type="doi" xlink:type="simple">https://doi.org/10.5943/ajom/3/1/3</ext-link></mixed-citation></ref><ref id="B25"><mixed-citation xmlns:xlink="http://www.w3.org/1999/xlink" xlink:type="simple">Dong W, Hyde KD, Jeewon R et al. (2023) Mycosphere notes 449–468: saprobic and endophytic fungi in China, Thailand, and Uzbekistan. Mycosphere 14: 2208–2262. <ext-link xlink:href="10.5943/mycosphere/14/1/26" ext-link-type="doi" xlink:type="simple">https://doi.org/10.5943/mycosphere/14/1/26</ext-link></mixed-citation></ref><ref id="B21"><mixed-citation xmlns:xlink="http://www.w3.org/1999/xlink" xlink:type="simple">Crous PW, Catcheside DEA, Catcheside PS et al. (2025) Fungal Planet description sheets: 1781–1866. Persoonia: Molecular Phylogeny and Evolution of Fungi 54: 327–458. <ext-link xlink:href="10.3114/persoonia.2025.54.10" ext-link-type="doi" xlink:type="simple">https://doi.org/10.3114/persoonia.2025.54.10</ext-link></mixed-citation></ref><ref id="B46"><mixed-citation xmlns:xlink="http://www.w3.org/1999/xlink" xlink:type="simple">Index Fungorum (2026) Index Fungorum. <ext-link xlink:href="https://www.indexfungorum.org/Names/Names.asp" ext-link-type="uri" xlink:type="simple">https://www.indexfungorum.org/Names/Names.asp</ext-link> [accessed on 13 June 2026]</mixed-citation></ref></ref-list></tp:taxon-treatment>
