# Supplementary material for: Multi-locus phylogenetic analyses and morphology reveal new species, new records, and taxonomic updates of saprobic Dothideomycetes and Sordariomycetes from freshwater habitats in China
Source: IMA Fungus. 2026 Jun 25;17:e188546. doi: 10.3897/imafungus.17.188546 (PMC13329429; doi:10.3897/imafungus.17.188546)
Supplement: XML Treatment for Neodendryphiella loti [file imafungus.17.188546-treatment5.xml]

<!DOCTYPE tp:taxon-treatment
  PUBLIC "-//TaxonX//DTD Taxonomic Treatment Publishing DTD v0 20100105//EN" "tax-treatment-NSO.dtd">
<tp:taxon-treatment xmlns:tp="http://www.plazi.org/taxpub"><tp:treatment-meta><kwd-group><label>Taxon classification</label><kwd>
                <named-content content-type="kingdom">Animalia</named-content>
              </kwd><kwd>
                <named-content content-type="order">Pleosporales</named-content>
              </kwd><kwd>
                <named-content content-type="family">Dictyosporiaceae</named-content>
              </kwd></kwd-group><mixed-citation publication-type="journal"><person-group><name><surname>Lu</surname><given-names>Li</given-names></name><name><surname>Zheng</surname><given-names>Si-Ping</given-names></name><name><surname>Zhai</surname><given-names>Zhi-Jun</given-names></name><name><surname>Xiong</surname><given-names>Yin-Ru</given-names></name><name><surname>Karunarathna</surname><given-names>Samantha C.</given-names></name><name><surname>Tibpromma</surname><given-names>Saowaluck</given-names></name><name><surname>Hu</surname><given-names>Dian-Ming</given-names></name><name><surname>Song</surname><given-names>Hai-Yan</given-names></name></person-group><article-title>Multi-locus phylogenetic analyses and morphology reveal new species, new records, and taxonomic updates of saprobic <italic><tp:taxon-name><tp:taxon-name-part taxon-name-part-type="class" reg="Dothideomycetes">Dothideomycetes</tp:taxon-name-part></tp:taxon-name></italic> and <italic><tp:taxon-name><tp:taxon-name-part taxon-name-part-type="class" reg="Sordariomycetes">Sordariomycetes</tp:taxon-name-part></tp:taxon-name></italic> from freshwater habitats in China</article-title><source>IMA Fungus</source><day>25</day><month>06</month><year>2026</year><volume>17</volume><pub-id pub-id-type="doi">10.3897/imafungus.17.188546</pub-id></mixed-citation></tp:treatment-meta><tp:nomenclature><tp:taxon-name><object-id xmlns:xlink="http://www.w3.org/1999/xlink" content-type="arpha" xlink:type="simple">9969FD28-B7D6-54E0-9713-5A44102FEED7</object-id>
                    		<tp:taxon-name-part taxon-name-part-type="genus" reg="Neodendryphiella">Neodendryphiella</tp:taxon-name-part> <tp:taxon-name-part taxon-name-part-type="species" reg="loti">loti</tp:taxon-name-part>
                    	
                    		<object-id xmlns:xlink="http://www.w3.org/1999/xlink" content-type="mycobank" xlink:type="simple">903573</object-id>
                    	</tp:taxon-name><tp:taxon-authority>L. Lu, D.M. Hu &amp; H.Y. Song</tp:taxon-authority><tp:taxon-status xmlns:xlink="http://www.w3.org/1999/xlink" xlink:type="simple">sp. nov.</tp:taxon-status><xref ref-type="fig" rid="F3">Fig. 3</xref></tp:nomenclature><tp:treatment-sec sec-type="Etymology"><title>Etymology.</title><p>Lotus, from Latin, refers to the host, <italic><tp:taxon-name><tp:taxon-name-part taxon-name-part-type="genus" reg="Nelumbo">Nelumbo</tp:taxon-name-part> <tp:taxon-name-part taxon-name-part-type="species" reg="nucifera">nucifera</tp:taxon-name-part></tp:taxon-name></italic>.</p></tp:treatment-sec><tp:treatment-sec sec-type="Diagnosis"><title>Diagnosis.</title><p>Differs from <italic><tp:taxon-name><tp:taxon-name-part taxon-name-part-type="genus" reg="Neodendryphiella">N.</tp:taxon-name-part> <tp:taxon-name-part taxon-name-part-type="species" reg="michoacanensis">michoacanensis</tp:taxon-name-part></tp:taxon-name></italic> by the smaller conidiogenous cells and conidia, and the conidia of <italic><tp:taxon-name><tp:taxon-name-part taxon-name-part-type="genus" reg="Neodendryphiella">N.</tp:taxon-name-part> <tp:taxon-name-part taxon-name-part-type="species" reg="loti">loti</tp:taxon-name-part></tp:taxon-name></italic> with thickened and darkened scars, 1-septate with dense central contents.</p></tp:treatment-sec><tp:treatment-sec sec-type="Holotype"><title>Holotype.</title><p>HFJAU10952.</p></tp:treatment-sec><tp:treatment-sec sec-type="Description"><title>Description.</title><p><bold><italic>Saprobic</italic></bold> on a decaying stem of <bold><italic><tp:taxon-name><tp:taxon-name-part taxon-name-part-type="genus" reg="Nelumbo">Nelumbo</tp:taxon-name-part> <tp:taxon-name-part taxon-name-part-type="species" reg="nucifera">nucifera</tp:taxon-name-part></tp:taxon-name></italic></bold> in freshwater habitats. <bold>Teleomorph</bold>: Undetermined. <bold>Anamorph</bold>: Hyphomycetous. <bold><italic>Colonies</italic></bold> on natural substrate superficial, effuse, pale brown, velvety. <bold><italic>Mycelium</italic></bold> mostly immersed in the substrate, composed of septate, branched, hyaline to pale brown hyphae. <bold><italic>Conidiophores</italic></bold> 200−450 × 4−7 μm (x̄ = 364 × 5.6 μm, <italic>n</italic> = 30), macronematous, mononematous, erect or slightly flexuous, unbranched, septate, cylindrical, reddish-brown at base, slightly paler towards the apex, smooth to finely verrucose, thin-walled. <bold><italic>Conidiogenous cells</italic></bold> 18−22 × 4−5 μm (x̄ = 20.1 × 4.5 μm, <italic>n</italic> = 30), polyblastic, terminal and intercalary, cylindrical, forming conidia in acropetal branched chains. <bold><italic>Ramoconidia</italic></bold> 15−19 × 5−7 μm (x̄ = 17 × 5.9 μm, <italic>n</italic> = 30), 0–1-septate, hyaline to pale brown, surface smooth, subcylindrical. <bold><italic>Conidia</italic></bold> 10−14 × 4−6 μm (x̄ = 12.8 × 5.4 μm, <italic>n</italic> = 30), catenate, ellipsoidal or subcylindrical with both rounded ends, 0–2-septate, some slightly constricted at the septum, light brown, smooth-walled, with dense central contents.</p></tp:treatment-sec><tp:treatment-sec sec-type="Culture characteristics"><title>Culture characteristics.</title><p>Conidia germinating on <abbrev xmlns:xlink="http://www.w3.org/1999/xlink" xlink:title="potato dextrose agar" xlink:type="simple">PDA</abbrev> within 24 h. Colonies grew on <abbrev xmlns:xlink="http://www.w3.org/1999/xlink" xlink:title="potato dextrose agar" xlink:type="simple">PDA</abbrev>, reaching 20 mm in 30 days at 25 °C, circular, umbonate in the middle, entire to slightly undulate margin, with a dense, cottony to floccose central tuft, surrounded by a paler, felty to velvety zone, surface with aerial mycelium, pale grey to greyish brown. Reverse pale brown to greyish brown, without diffusible pigments. Not producing pigmentation on <abbrev xmlns:xlink="http://www.w3.org/1999/xlink" xlink:title="potato dextrose agar" xlink:type="simple">PDA</abbrev> medium.</p></tp:treatment-sec><tp:treatment-sec sec-type="Material examined"><title>Material examined.</title><p>CHINA • Jiangxi Province: Yingtan City, Guixi County, Liukou Town, Guitang Road, <named-content xmlns:xlink="http://www.w3.org/1999/xlink" content-type="dwc:verbatimCoordinates" xlink:type="simple">28°1'N, 117°13'E</named-content>, 57 m, on submerged stem of <italic><tp:taxon-name><tp:taxon-name-part taxon-name-part-type="genus" reg="Nelumbo">Nelumbo</tp:taxon-name-part> <tp:taxon-name-part taxon-name-part-type="species" reg="nucifera">nucifera</tp:taxon-name-part></tp:taxon-name></italic> in freshwater, 25 Oct. 2025, Li Lu, LHWYT1-5 (HFJAU10952, holotype); ex-type living culture <abbrev xmlns:xlink="http://www.w3.org/1999/xlink" content-type="institution" xlink:title="Jiangxi Agricultural University Culture Collection" xlink:type="simple">JAUCC</abbrev> 8233, other living culture <abbrev xmlns:xlink="http://www.w3.org/1999/xlink" content-type="institution" xlink:title="Jiangxi Agricultural University Culture Collection" xlink:type="simple">JAUCC</abbrev> 8234.</p></tp:treatment-sec><tp:treatment-sec sec-type="Notes"><title>Notes.</title><p>In the phylogenetic tree, <italic><tp:taxon-name><tp:taxon-name-part taxon-name-part-type="genus" reg="Neodendryphiella">Neodendryphiella</tp:taxon-name-part> <tp:taxon-name-part taxon-name-part-type="species" reg="loti">loti</tp:taxon-name-part></tp:taxon-name></italic> forms a sister lineage with <italic><tp:taxon-name><tp:taxon-name-part taxon-name-part-type="genus" reg="Neodendryphiella">N.</tp:taxon-name-part> <tp:taxon-name-part taxon-name-part-type="species" reg="michoacanensis">michoacanensis</tp:taxon-name-part></tp:taxon-name></italic> (FMR 16098, ex-type) (97% <abbrev xmlns:xlink="http://www.w3.org/1999/xlink" xlink:title="Maximum likelihood" xlink:type="simple">ML</abbrev>, 1.00 <abbrev xmlns:xlink="http://www.w3.org/1999/xlink" xlink:title="Bayesian posterior probabilities" xlink:type="simple">BYPP</abbrev>; Fig. <xref ref-type="fig" rid="F1">1</xref>). The sequence similarity between the two strains (<abbrev xmlns:xlink="http://www.w3.org/1999/xlink" content-type="institution" xlink:title="Jiangxi Agricultural University Culture Collection" xlink:type="simple">JAUCC</abbrev> 8233 and <abbrev xmlns:xlink="http://www.w3.org/1999/xlink" content-type="institution" xlink:title="Jiangxi Agricultural University Culture Collection" xlink:type="simple">JAUCC</abbrev> 8234) is above 99% for the analyzed genes, confirming their conspecificity. The BLASTn search of the <abbrev xmlns:xlink="http://www.w3.org/1999/xlink" xlink:title="internal transcribed spacer" xlink:type="simple">ITS</abbrev> sequence shows 99% similarity with <italic><tp:taxon-name><tp:taxon-name-part taxon-name-part-type="genus" reg="Neodendryphiella">N.</tp:taxon-name-part> <tp:taxon-name-part taxon-name-part-type="species" reg="michoacanensis">michoacanensis</tp:taxon-name-part></tp:taxon-name></italic> (<ext-link xmlns:xlink="http://www.w3.org/1999/xlink" xlink:href="LT906660" ext-link-type="gen" xlink:type="simple">LT906660</ext-link>), and the <abbrev xmlns:xlink="http://www.w3.org/1999/xlink" xlink:title="large subunit nuclear ribosomal DNA" xlink:type="simple">LSU</abbrev> sequence shows 98% similarity with <italic><tp:taxon-name><tp:taxon-name-part taxon-name-part-type="genus" reg="Neodendryphiella">N.</tp:taxon-name-part> <tp:taxon-name-part taxon-name-part-type="species" reg="tarraconensis">tarraconensis</tp:taxon-name-part></tp:taxon-name></italic> (<ext-link xmlns:xlink="http://www.w3.org/1999/xlink" xlink:href="PQ671127" ext-link-type="gen" xlink:type="simple">PQ671127</ext-link>). Members of <italic><tp:taxon-name><tp:taxon-name-part taxon-name-part-type="genus" reg="Neodendryphiella">Neodendryphiella</tp:taxon-name-part></tp:taxon-name></italic> only have the <abbrev xmlns:xlink="http://www.w3.org/1999/xlink" xlink:title="internal transcribed spacer" xlink:type="simple">ITS</abbrev> and <abbrev xmlns:xlink="http://www.w3.org/1999/xlink" xlink:title="large subunit nuclear ribosomal DNA" xlink:type="simple">LSU</abbrev> genes available in GenBank. Morphologically, <italic><tp:taxon-name><tp:taxon-name-part taxon-name-part-type="genus" reg="Neodendryphiella">N.</tp:taxon-name-part> <tp:taxon-name-part taxon-name-part-type="species" reg="loti">loti</tp:taxon-name-part></tp:taxon-name></italic> aligns with the general descriptions of <italic><tp:taxon-name><tp:taxon-name-part taxon-name-part-type="genus" reg="Neodendryphiella">Neodendryphiella</tp:taxon-name-part></tp:taxon-name></italic>, such as polytretic conidiogenous cells that form conidia in acropetal, branched chains (<xref ref-type="bibr" rid="B47">Iturrieta-González et al. 2018</xref>). However, <italic><tp:taxon-name><tp:taxon-name-part taxon-name-part-type="genus" reg="Neodendryphiella">N.</tp:taxon-name-part> <tp:taxon-name-part taxon-name-part-type="species" reg="loti">loti</tp:taxon-name-part></tp:taxon-name></italic> (HFJAU10952, holotype) can be distinguished from other <italic><tp:taxon-name><tp:taxon-name-part taxon-name-part-type="genus" reg="Neodendryphiella">Neodendryphiella</tp:taxon-name-part></tp:taxon-name></italic> species by the light brown and smooth-walled conidia, with dense central contents, while other species have verruculose to verrucose conidia, with scars thickened and darkened (<xref ref-type="bibr" rid="B47">Iturrieta-González et al. 2018</xref>; <xref ref-type="bibr" rid="B25">Dong et al. 2023</xref>; <xref ref-type="bibr" rid="B21">Crous et al. 2025</xref>; Fig. <xref ref-type="fig" rid="F3">3</xref>). <italic><tp:taxon-name><tp:taxon-name-part taxon-name-part-type="genus" reg="Neodendryphiella">Neodendryphiella</tp:taxon-name-part> <tp:taxon-name-part taxon-name-part-type="species" reg="loti">loti</tp:taxon-name-part></tp:taxon-name></italic> can be morphologically distinguished from <italic><tp:taxon-name><tp:taxon-name-part taxon-name-part-type="genus" reg="Neodendryphiella">N.</tp:taxon-name-part> <tp:taxon-name-part taxon-name-part-type="species" reg="michoacanensis">michoacanensis</tp:taxon-name-part></tp:taxon-name></italic> by the smaller conidiogenous cells (18–22 × 4–5 μm vs. 11–62 × 3–5 μm) and conidia (10−14 × 4−6 μm vs. 16–18 × 3–6 μm); the conidia of <italic><tp:taxon-name><tp:taxon-name-part taxon-name-part-type="genus" reg="Neodendryphiella">N.</tp:taxon-name-part> <tp:taxon-name-part taxon-name-part-type="species" reg="loti">loti</tp:taxon-name-part></tp:taxon-name></italic> have thickened and darkened scars, are 1-septate, and are smooth-walled with dense central contents, whereas <italic><tp:taxon-name><tp:taxon-name-part taxon-name-part-type="genus" reg="Neodendryphiella">N.</tp:taxon-name-part> <tp:taxon-name-part taxon-name-part-type="species" reg="michoacanensis">michoacanensis</tp:taxon-name-part></tp:taxon-name></italic> conidia are verruculose to verrucose and 1(–2)-septate (<xref ref-type="bibr" rid="B47">Iturrieta-González et al. 2018</xref>; Fig. <xref ref-type="fig" rid="F3">3</xref>). Therefore, <italic><tp:taxon-name><tp:taxon-name-part taxon-name-part-type="genus" reg="Neodendryphiella">N.</tp:taxon-name-part> <tp:taxon-name-part taxon-name-part-type="species" reg="loti">loti</tp:taxon-name-part></tp:taxon-name></italic> is introduced as a new species in <italic><tp:taxon-name><tp:taxon-name-part taxon-name-part-type="genus" reg="Neodendryphiella">Neodendryphiella</tp:taxon-name-part></tp:taxon-name></italic>. Furthermore, this is the first time that species of this genus have been reported from aquatic habitats.</p><fig id="F3" position="float" orientation="portrait"><object-id xmlns:xlink="http://www.w3.org/1999/xlink" content-type="doi" xlink:type="simple">10.3897/imafungus.17.188546.figure3</object-id><object-id xmlns:xlink="http://www.w3.org/1999/xlink" content-type="arpha" xlink:type="simple">3C3DE6D6-2949-59DA-BC7E-B4568FD9FE49</object-id><label>Figure 3.</label><caption><p><italic><tp:taxon-name><tp:taxon-name-part taxon-name-part-type="genus" reg="Neodendryphiella">Neodendryphiella</tp:taxon-name-part> <tp:taxon-name-part taxon-name-part-type="species" reg="loti">loti</tp:taxon-name-part></tp:taxon-name></italic> (holotype, HFJAU10952) <bold>a</bold> Colonies on a submerged stem. <bold>b–d</bold> Conidiophores with attached conidiogenous cells and conidia. <bold>e–g</bold> Conidia. <bold>h, i</bold> Culture on <abbrev xmlns:xlink="http://www.w3.org/1999/xlink" xlink:title="potato dextrose agar" xlink:type="simple">PDA</abbrev> from above and below. Scale bars: 100 μm (<bold>b–d</bold>); 10 μm (<bold>e–g</bold>).</p></caption><graphic xmlns:xlink="http://www.w3.org/1999/xlink" xlink:href="imafungus-17-e188546-g003.jpg" id="oo_1695582.jpg" position="float" orientation="portrait" xlink:type="simple"><uri content-type="original_file" xlink:type="simple">https://binary.pensoft.net/fig/1695582</uri></graphic></fig></tp:treatment-sec><tp:treatment-sec><!--Section generated to contain objects referenced in tp:taxon-treatment.--><fig id="F1" position="float" orientation="portrait"><object-id xmlns:xlink="http://www.w3.org/1999/xlink" content-type="doi" xlink:type="simple">10.3897/imafungus.17.188546.figure1</object-id><object-id xmlns:xlink="http://www.w3.org/1999/xlink" content-type="arpha" xlink:type="simple">432938DC-FBA2-5941-A4AB-832E96B7FB1F</object-id><label>Figure 1.</label><caption><p>Phylogram generated from maximum likelihood analysis based on combined <abbrev xmlns:xlink="http://www.w3.org/1999/xlink" xlink:title="internal transcribed spacer" xlink:type="simple">ITS</abbrev>, <abbrev xmlns:xlink="http://www.w3.org/1999/xlink" xlink:title="large subunit nuclear ribosomal DNA" xlink:type="simple">LSU</abbrev>, <italic><abbrev xmlns:xlink="http://www.w3.org/1999/xlink" xlink:title="RNA polymerase II subunit 2 (2)" xlink:type="simple">RPB</abbrev></italic>2, and <italic><abbrev xmlns:xlink="http://www.w3.org/1999/xlink" xlink:title="translation elongation factor (1-α)" xlink:type="simple">TEF</abbrev></italic>1-α sequence data of 28 taxa, which comprised 3,093 characters. The best-scoring RAxML tree with a final likelihood value of –8314.538900 is presented. The matrix contained 436 distinct alignment patterns, with 43.52% of characters undetermined (gaps). Estimated base frequencies were as follows: A = 0.237646, C = 0.244160, G = 0.265263, T = 0.252930; substitution rates: AC = 1.741921, AG = 3.074104, AT = 2.518123, CG = 0.679886, CT = 7.196374, GT = 1.0; gamma distribution shape parameter α = 0.078855. Bootstrap support values for <abbrev xmlns:xlink="http://www.w3.org/1999/xlink" xlink:title="Maximum likelihood" xlink:type="simple">ML</abbrev> of at least 70% and <abbrev xmlns:xlink="http://www.w3.org/1999/xlink" xlink:title="Bayesian posterior probabilities" xlink:type="simple">BYPP</abbrev> of at least 0.90 are indicated at the nodes as <abbrev xmlns:xlink="http://www.w3.org/1999/xlink" xlink:title="Maximum likelihood" xlink:type="simple">ML</abbrev>/<abbrev xmlns:xlink="http://www.w3.org/1999/xlink" xlink:title="Bayesian posterior probabilities" xlink:type="simple">BYPP</abbrev>. Type specimens are in bold, and the new species from the current study are indicated in bold red. The tree is rooted to <italic><tp:taxon-name><tp:taxon-name-part taxon-name-part-type="genus" reg="Periconia">Periconia</tp:taxon-name-part> <tp:taxon-name-part taxon-name-part-type="species" reg="igniaria">igniaria</tp:taxon-name-part></tp:taxon-name></italic> (CBS 379.86 and CBS 845.96).</p></caption><graphic xmlns:xlink="http://www.w3.org/1999/xlink" xlink:href="imafungus-17-e188546-g001.jpg" id="oo_1695580.jpg" position="float" orientation="portrait" xlink:type="simple"><uri content-type="original_file" xlink:type="simple">https://binary.pensoft.net/fig/1695580</uri></graphic></fig></tp:treatment-sec><ref-list><ref id="B47"><mixed-citation xmlns:xlink="http://www.w3.org/1999/xlink" xlink:type="simple">Iturrieta-González I, Gené J, Guarro J et al. (2018) <italic><tp:taxon-name><tp:taxon-name-part taxon-name-part-type="genus">Neodendryphiella</tp:taxon-name-part></tp:taxon-name></italic>, a novel genus of the <italic><tp:taxon-name><tp:taxon-name-part taxon-name-part-type="family">Dictyosporiaceae</tp:taxon-name-part></tp:taxon-name> (<tp:taxon-name><tp:taxon-name-part taxon-name-part-type="order">Pleosporales</tp:taxon-name-part></tp:taxon-name>)</italic>. MycoKeys 37: 19–38. <ext-link xlink:href="10.3897/mycokeys.36.27275" ext-link-type="doi" xlink:type="simple">https://doi.org/10.3897/mycokeys.36.27275</ext-link></mixed-citation></ref><ref id="B25"><mixed-citation xmlns:xlink="http://www.w3.org/1999/xlink" xlink:type="simple">Dong W, Hyde KD, Jeewon R et al. (2023) Mycosphere notes 449–468: saprobic and endophytic fungi in China, Thailand, and Uzbekistan. Mycosphere 14: 2208–2262. <ext-link xlink:href="10.5943/mycosphere/14/1/26" ext-link-type="doi" xlink:type="simple">https://doi.org/10.5943/mycosphere/14/1/26</ext-link></mixed-citation></ref><ref id="B21"><mixed-citation xmlns:xlink="http://www.w3.org/1999/xlink" xlink:type="simple">Crous PW, Catcheside DEA, Catcheside PS et al. (2025) Fungal Planet description sheets: 1781–1866. Persoonia: Molecular Phylogeny and Evolution of Fungi 54: 327–458. <ext-link xlink:href="10.3114/persoonia.2025.54.10" ext-link-type="doi" xlink:type="simple">https://doi.org/10.3114/persoonia.2025.54.10</ext-link></mixed-citation></ref></ref-list></tp:taxon-treatment>
