# Supplementary material for: Multi-locus phylogenetic analyses and morphology reveal new species, new records, and taxonomic updates of saprobic Dothideomycetes and Sordariomycetes from freshwater habitats in China
Source: IMA Fungus. 2026 Jun 25;17:e188546. doi: 10.3897/imafungus.17.188546 (PMC13329429; doi:10.3897/imafungus.17.188546)
Supplement: XML Treatment for Helminthosphaeriaceae [file imafungus.17.188546-treatment6.xml]

<!DOCTYPE tp:taxon-treatment
  PUBLIC "-//TaxonX//DTD Taxonomic Treatment Publishing DTD v0 20100105//EN" "tax-treatment-NSO.dtd">
<tp:taxon-treatment xmlns:tp="http://www.plazi.org/taxpub"><tp:treatment-meta><kwd-group><label>Taxon classification</label><kwd>
                <named-content content-type="kingdom">Animalia</named-content>
              </kwd><kwd>
                <named-content content-type="order">Monhysterida</named-content>
              </kwd><kwd>
                <named-content content-type="family">Helminthosphaeriaceae</named-content>
              </kwd></kwd-group><mixed-citation publication-type="journal"><person-group><name><surname>Lu</surname><given-names>Li</given-names></name><name><surname>Zheng</surname><given-names>Si-Ping</given-names></name><name><surname>Zhai</surname><given-names>Zhi-Jun</given-names></name><name><surname>Xiong</surname><given-names>Yin-Ru</given-names></name><name><surname>Karunarathna</surname><given-names>Samantha C.</given-names></name><name><surname>Tibpromma</surname><given-names>Saowaluck</given-names></name><name><surname>Hu</surname><given-names>Dian-Ming</given-names></name><name><surname>Song</surname><given-names>Hai-Yan</given-names></name></person-group><article-title>Multi-locus phylogenetic analyses and morphology reveal new species, new records, and taxonomic updates of saprobic <italic><tp:taxon-name><tp:taxon-name-part taxon-name-part-type="class" reg="Dothideomycetes">Dothideomycetes</tp:taxon-name-part></tp:taxon-name></italic> and <italic><tp:taxon-name><tp:taxon-name-part taxon-name-part-type="class" reg="Sordariomycetes">Sordariomycetes</tp:taxon-name-part></tp:taxon-name></italic> from freshwater habitats in China</article-title><source>IMA Fungus</source><day>25</day><month>06</month><year>2026</year><volume>17</volume><pub-id pub-id-type="doi">10.3897/imafungus.17.188546</pub-id></mixed-citation></tp:treatment-meta><tp:nomenclature><tp:taxon-name><object-id xmlns:xlink="http://www.w3.org/1999/xlink" content-type="arpha" xlink:type="simple">D95DF54F-1F7C-58CA-9953-4F2B5BCD517E</object-id>
                    		<tp:taxon-name-part taxon-name-part-type="family" reg="Helminthosphaeriaceae">Helminthosphaeriaceae</tp:taxon-name-part>
                    	</tp:taxon-name><tp:taxon-authority>Samuels, Cand. &amp; Magni, Mycologia 89: 144 (1997)</tp:taxon-authority></tp:nomenclature><tp:treatment-sec sec-type="Notes"><title>Notes.</title><p><italic><tp:taxon-name><tp:taxon-name-part taxon-name-part-type="family" reg="Helminthosphaeriaceae">Helminthosphaeriaceae</tp:taxon-name-part></tp:taxon-name></italic> was established for the type genus <italic><tp:taxon-name><tp:taxon-name-part taxon-name-part-type="genus" reg="Helminthosphaeria">Helminthosphaeria</tp:taxon-name-part></tp:taxon-name></italic> (<xref ref-type="bibr" rid="B106">Samuels et al. 1997</xref>). Most taxa in this family are rare, occurring as small clusters or isolated individuals on diverse substrates, such as decaying wood, sphagnum moss, or old basidiomata. In addition, many species do not grow in culture, which has severely limited the availability of molecular data (<xref ref-type="bibr" rid="B80">Miller et al. 2014</xref>). This has hindered the phylogenetic resolution of the group, leaving many genus-level classifications unsupported or poorly defined, which has resulted in the prevalence of polyphyletic or paraphyletic groupings within the family. <abbrev xmlns:xlink="http://www.w3.org/1999/xlink" xlink:title="large subunit nuclear ribosomal DNA" xlink:type="simple">LSU</abbrev> and <italic><abbrev xmlns:xlink="http://www.w3.org/1999/xlink" xlink:title="beta-tubulin 2 (2)" xlink:type="simple">TUB</abbrev></italic>2 markers provide good suprageneric resolution (<xref ref-type="bibr" rid="B80">Miller et al. 2014</xref>; <xref ref-type="bibr" rid="B140">Yang et al. 2023</xref>; <xref ref-type="bibr" rid="B68">Lu et al. 2025</xref>). Morphologically, most taxa are characterized by ascomata with distinct thick-walled setae, a key diagnostic feature for identification (<xref ref-type="bibr" rid="B80">Miller et al. 2014</xref>). Notably, the placement of <italic><tp:taxon-name><tp:taxon-name-part taxon-name-part-type="genus" reg="Selenosporella">Selenosporella</tp:taxon-name-part> <tp:taxon-name-part taxon-name-part-type="species" reg="curvispora">curvispora</tp:taxon-name-part></tp:taxon-name></italic> in this family has been confirmed (<xref ref-type="bibr" rid="B98">Réblová et al. 2021</xref>), and the <italic><tp:taxon-name><tp:taxon-name-part taxon-name-part-type="genus" reg="Selenosporella">Selenosporella</tp:taxon-name-part></tp:taxon-name></italic> phenotype is widespread among its members. The family encompasses diverse modes of conidiogenesis, including tretic (<italic><tp:taxon-name><tp:taxon-name-part taxon-name-part-type="genus" reg="Diplococcium">Diplococcium</tp:taxon-name-part></tp:taxon-name></italic>), holoblastic (<italic><tp:taxon-name><tp:taxon-name-part taxon-name-part-type="genus" reg="Endophragmiella">Endophragmiella</tp:taxon-name-part></tp:taxon-name></italic>), and holoblastic-denticulate (<italic><tp:taxon-name><tp:taxon-name-part taxon-name-part-type="genus" reg="Selenosporella">Selenosporella</tp:taxon-name-part></tp:taxon-name></italic> and <italic><tp:taxon-name><tp:taxon-name-part taxon-name-part-type="genus" reg="Selenosporella">Selenosporella</tp:taxon-name-part></tp:taxon-name></italic>-like). For instance, <italic><tp:taxon-name><tp:taxon-name-part taxon-name-part-type="genus" reg="Helminthosphaeria">Helminthosphaeria</tp:taxon-name-part></tp:taxon-name></italic> has a <italic><tp:taxon-name><tp:taxon-name-part taxon-name-part-type="genus" reg="Diplococcium">Diplococcium</tp:taxon-name-part></tp:taxon-name></italic> anamorph, some forming <italic><tp:taxon-name><tp:taxon-name-part taxon-name-part-type="genus" reg="Selenosporella">Selenosporella</tp:taxon-name-part></tp:taxon-name></italic>-like synanamorphs, while <italic><tp:taxon-name><tp:taxon-name-part taxon-name-part-type="genus" reg="Endophragmiella">Endophragmiella</tp:taxon-name-part> <tp:taxon-name-part taxon-name-part-type="species" reg="dimorphospora">dimorphospora</tp:taxon-name-part></tp:taxon-name></italic>, <italic><tp:taxon-name><tp:taxon-name-part taxon-name-part-type="genus" reg="Echinosphaeria">Echinosphaeria</tp:taxon-name-part> <tp:taxon-name-part taxon-name-part-type="species" reg="canescens">canescens</tp:taxon-name-part></tp:taxon-name></italic>, <italic><tp:taxon-name><tp:taxon-name-part taxon-name-part-type="genus" reg="Hilberina">Hilberina</tp:taxon-name-part> <tp:taxon-name-part taxon-name-part-type="species" reg="punctata">punctata</tp:taxon-name-part></tp:taxon-name></italic>, and <italic><tp:taxon-name><tp:taxon-name-part taxon-name-part-type="genus" reg="Ruzenia">Ruzenia</tp:taxon-name-part> <tp:taxon-name-part taxon-name-part-type="species" reg="spermoides">spermoides</tp:taxon-name-part></tp:taxon-name></italic> are also linked to <italic><tp:taxon-name><tp:taxon-name-part taxon-name-part-type="genus" reg="Selenosporella">Selenosporella</tp:taxon-name-part></tp:taxon-name></italic>-like synanamorphs (<xref ref-type="bibr" rid="B80">Miller et al. 2014</xref>; <xref ref-type="bibr" rid="B98">Réblová et al. 2021</xref>). To date, the family comprises six genera: <italic><tp:taxon-name><tp:taxon-name-part taxon-name-part-type="genus" reg="Echinosphaeria">Echinosphaeria</tp:taxon-name-part></tp:taxon-name></italic>, <italic><tp:taxon-name><tp:taxon-name-part taxon-name-part-type="genus" reg="Helminthosphaeria">Helminthosphaeria</tp:taxon-name-part></tp:taxon-name></italic>, <italic><tp:taxon-name><tp:taxon-name-part taxon-name-part-type="genus" reg="Hilberina">Hilberina</tp:taxon-name-part></tp:taxon-name></italic>, <italic><tp:taxon-name><tp:taxon-name-part taxon-name-part-type="genus" reg="Kramasamuha">Kramasamuha</tp:taxon-name-part></tp:taxon-name></italic>, <italic><tp:taxon-name><tp:taxon-name-part taxon-name-part-type="genus" reg="Ruzenia">Ruzenia</tp:taxon-name-part></tp:taxon-name></italic>, and <italic><tp:taxon-name><tp:taxon-name-part taxon-name-part-type="genus" reg="Selenosporella">Selenosporella</tp:taxon-name-part></tp:taxon-name></italic> (<xref ref-type="bibr" rid="B44">Hyde et al. 2024</xref>).</p></tp:treatment-sec><ref-list><ref id="B106"><mixed-citation xmlns:xlink="http://www.w3.org/1999/xlink" xlink:type="simple">Samuels GJ, Candoussau F, Magni J-F (1997) Fungicolous pyrenomycetes 1. <italic><tp:taxon-name><tp:taxon-name-part taxon-name-part-type="genus">Helminthosphaeria</tp:taxon-name-part></tp:taxon-name></italic> and the new family <italic><tp:taxon-name><tp:taxon-name-part taxon-name-part-type="family">Helminthosphaeriaceae</tp:taxon-name-part></tp:taxon-name></italic>. Mycologia 89: 141–155. <ext-link xlink:href="10.2307/3761183" ext-link-type="doi" xlink:type="simple">https://doi.org/10.2307/3761183</ext-link></mixed-citation></ref><ref id="B80"><mixed-citation xmlns:xlink="http://www.w3.org/1999/xlink" xlink:type="simple">Miller AN, Huhndorf SM, Fournier J (2014) Phylogenetic relationships of five uncommon species of <italic><tp:taxon-name><tp:taxon-name-part taxon-name-part-type="genus">Lasiosphaeria</tp:taxon-name-part></tp:taxon-name></italic> and three new species in the <italic><tp:taxon-name><tp:taxon-name-part taxon-name-part-type="family">Helminthosphaeriaceae</tp:taxon-name-part></tp:taxon-name> (<tp:taxon-name><tp:taxon-name-part taxon-name-part-type="class">Sordariomycetes</tp:taxon-name-part></tp:taxon-name>)</italic>. Mycologia 106: 505–524. <ext-link xlink:href="10.3852/13-223" ext-link-type="doi" xlink:type="simple">https://doi.org/10.3852/13-223</ext-link></mixed-citation></ref><ref id="B140"><mixed-citation xmlns:xlink="http://www.w3.org/1999/xlink" xlink:type="simple">Yang EF, Dai DQ, Bhat JD et al. (2023) Taxonomic and phylogenetic studies of saprobic fungi associated with <italic><tp:taxon-name><tp:taxon-name-part taxon-name-part-type="genus">Mangifera</tp:taxon-name-part> <tp:taxon-name-part taxon-name-part-type="species">indica</tp:taxon-name-part></tp:taxon-name></italic> in Yunnan China. Journal of Fungi 9: 680. <ext-link xlink:href="10.3390/jof9060680" ext-link-type="doi" xlink:type="simple">https://doi.org/10.3390/jof9060680</ext-link></mixed-citation></ref><ref id="B68"><mixed-citation xmlns:xlink="http://www.w3.org/1999/xlink" xlink:type="simple">Lu L, Karunarathna SC, Xiong YR et al. (2025) Taxonomy and systematics of micro-fungi associated with <italic><tp:taxon-name><tp:taxon-name-part taxon-name-part-type="genus">Coffea</tp:taxon-name-part></tp:taxon-name></italic> in southern China and northern Thailand. Fungal Diversity 146: 1–275. <ext-link xlink:href="10.1007/s13225-025-00568-9" ext-link-type="doi" xlink:type="simple">https://doi.org/10.1007/s13225-025-00568-9</ext-link></mixed-citation></ref><ref id="B98"><mixed-citation xmlns:xlink="http://www.w3.org/1999/xlink" xlink:type="simple">Réblová M, Kolařík M, Nekvindová J et al. (2021) Phylogeny, global biogeography and pleomorphism of <italic><tp:taxon-name><tp:taxon-name-part taxon-name-part-type="genus">Zanclospora</tp:taxon-name-part></tp:taxon-name></italic>. Microorganisms 9: 706. <ext-link xlink:href="10.3390/microorganisms9040706" ext-link-type="doi" xlink:type="simple">https://doi.org/10.3390/microorganisms9040706</ext-link></mixed-citation></ref><ref id="B44"><mixed-citation xmlns:xlink="http://www.w3.org/1999/xlink" xlink:type="simple">Hyde KD, Noorabadi MT, Thiyagaraja V et al. (2024) The 2024 Outline of <tp:taxon-name><tp:taxon-name-part taxon-name-part-type="kingdom">Fungi</tp:taxon-name-part></tp:taxon-name> and fungus-like taxa. Mycosphere 15: 5146–6239. <ext-link xlink:href="10.5943/mycosphere/15/1/25" ext-link-type="doi" xlink:type="simple">https://doi.org/10.5943/mycosphere/15/1/25</ext-link></mixed-citation></ref></ref-list></tp:taxon-treatment>
