# Supplementary material for: Multi-locus phylogenetic analyses and morphology reveal new species, new records, and taxonomic updates of saprobic Dothideomycetes and Sordariomycetes from freshwater habitats in China
Source: IMA Fungus. 2026 Jun 25;17:e188546. doi: 10.3897/imafungus.17.188546 (PMC13329429; doi:10.3897/imafungus.17.188546)
Supplement: XML Treatment for Hilberina [file imafungus.17.188546-treatment7.xml]

<!DOCTYPE tp:taxon-treatment
  PUBLIC "-//TaxonX//DTD Taxonomic Treatment Publishing DTD v0 20100105//EN" "tax-treatment-NSO.dtd">
<tp:taxon-treatment xmlns:tp="http://www.plazi.org/taxpub"><tp:treatment-meta><kwd-group><label>Taxon classification</label><kwd>
                <named-content content-type="kingdom">Animalia</named-content>
              </kwd><kwd>
                <named-content content-type="order">Monhysterida</named-content>
              </kwd><kwd>
                <named-content content-type="family">Helminthosphaeriaceae</named-content>
              </kwd></kwd-group><mixed-citation publication-type="journal"><person-group><name><surname>Lu</surname><given-names>Li</given-names></name><name><surname>Zheng</surname><given-names>Si-Ping</given-names></name><name><surname>Zhai</surname><given-names>Zhi-Jun</given-names></name><name><surname>Xiong</surname><given-names>Yin-Ru</given-names></name><name><surname>Karunarathna</surname><given-names>Samantha C.</given-names></name><name><surname>Tibpromma</surname><given-names>Saowaluck</given-names></name><name><surname>Hu</surname><given-names>Dian-Ming</given-names></name><name><surname>Song</surname><given-names>Hai-Yan</given-names></name></person-group><article-title>Multi-locus phylogenetic analyses and morphology reveal new species, new records, and taxonomic updates of saprobic <italic><tp:taxon-name><tp:taxon-name-part taxon-name-part-type="class" reg="Dothideomycetes">Dothideomycetes</tp:taxon-name-part></tp:taxon-name></italic> and <italic><tp:taxon-name><tp:taxon-name-part taxon-name-part-type="class" reg="Sordariomycetes">Sordariomycetes</tp:taxon-name-part></tp:taxon-name></italic> from freshwater habitats in China</article-title><source>IMA Fungus</source><day>25</day><month>06</month><year>2026</year><volume>17</volume><pub-id pub-id-type="doi">10.3897/imafungus.17.188546</pub-id></mixed-citation></tp:treatment-meta><tp:nomenclature><tp:taxon-name><object-id xmlns:xlink="http://www.w3.org/1999/xlink" content-type="arpha" xlink:type="simple">B73D852A-5271-536A-8F0B-F881D5AF0B34</object-id>
                    		<tp:taxon-name-part taxon-name-part-type="genus" reg="Hilberina">Hilberina</tp:taxon-name-part>
                    	</tp:taxon-name><tp:taxon-authority>Huhndorf &amp; A.N. Mill., Mycol. Res. 108 (1): 31 (2004)</tp:taxon-authority></tp:nomenclature><tp:treatment-sec sec-type="Notes"><title>Notes.</title><p>Based on nuclear <abbrev xmlns:xlink="http://www.w3.org/1999/xlink" xlink:title="large subunit nuclear ribosomal DNA" xlink:type="simple">LSU</abbrev> sequences, <italic><tp:taxon-name><tp:taxon-name-part taxon-name-part-type="genus" reg="Hilberina">Hilberina</tp:taxon-name-part></tp:taxon-name></italic> was proposed to accommodate <italic><tp:taxon-name><tp:taxon-name-part taxon-name-part-type="genus" reg="Leptospora">Leptospora</tp:taxon-name-part> <tp:taxon-name-part taxon-name-part-type="species" reg="caudata">caudata</tp:taxon-name-part></tp:taxon-name></italic> by <xref ref-type="bibr" rid="B79">Miller and Huhndorf (2004)</xref>, with <italic><tp:taxon-name><tp:taxon-name-part taxon-name-part-type="genus" reg="Hilberina">H.</tp:taxon-name-part> <tp:taxon-name-part taxon-name-part-type="species" reg="caudata">caudata</tp:taxon-name-part></tp:taxon-name></italic> as the type species. <italic><tp:taxon-name><tp:taxon-name-part taxon-name-part-type="genus" reg="Hilberina">Hilberina</tp:taxon-name-part></tp:taxon-name></italic> species can be distinguished by the presence of setose ascomatal vestitures and cylindrical ascospores that taper to a distinct point at one end (<xref ref-type="bibr" rid="B79">Miller and Huhndorf 2004</xref>; <xref ref-type="bibr" rid="B80">Miller et al. 2014</xref>). In this study, a new species of <italic><tp:taxon-name><tp:taxon-name-part taxon-name-part-type="genus" reg="Hilberina">Hilberina</tp:taxon-name-part></tp:taxon-name></italic> collected from submerged wood in freshwater in Jiangxi Province is described.</p></tp:treatment-sec><ref-list><ref id="B79"><mixed-citation xmlns:xlink="http://www.w3.org/1999/xlink" xlink:type="simple">Miller AN, Huhndorf SM (2004) A natural classification of <italic><tp:taxon-name><tp:taxon-name-part taxon-name-part-type="genus">Lasiosphaeria</tp:taxon-name-part></tp:taxon-name></italic> based on nuclear LSU rDNA sequences. Mycological Research 108: 26–34. <ext-link xlink:href="10.1017/S0953756203008864" ext-link-type="doi" xlink:type="simple">https://doi.org/10.1017/S0953756203008864</ext-link></mixed-citation></ref><ref id="B80"><mixed-citation xmlns:xlink="http://www.w3.org/1999/xlink" xlink:type="simple">Miller AN, Huhndorf SM, Fournier J (2014) Phylogenetic relationships of five uncommon species of <italic><tp:taxon-name><tp:taxon-name-part taxon-name-part-type="genus">Lasiosphaeria</tp:taxon-name-part></tp:taxon-name></italic> and three new species in the <italic><tp:taxon-name><tp:taxon-name-part taxon-name-part-type="family">Helminthosphaeriaceae</tp:taxon-name-part></tp:taxon-name> (<tp:taxon-name><tp:taxon-name-part taxon-name-part-type="class">Sordariomycetes</tp:taxon-name-part></tp:taxon-name>)</italic>. Mycologia 106: 505–524. <ext-link xlink:href="10.3852/13-223" ext-link-type="doi" xlink:type="simple">https://doi.org/10.3852/13-223</ext-link></mixed-citation></ref></ref-list></tp:taxon-treatment>
