# Supplementary material for: Multi-locus phylogenetic analyses and morphology reveal new species, new records, and taxonomic updates of saprobic Dothideomycetes and Sordariomycetes from freshwater habitats in China
Source: IMA Fungus. 2026 Jun 25;17:e188546. doi: 10.3897/imafungus.17.188546 (PMC13329429; doi:10.3897/imafungus.17.188546)
Supplement: XML Treatment for Hilberina jiangxiensis [file imafungus.17.188546-treatment8.xml]

<!DOCTYPE tp:taxon-treatment
  PUBLIC "-//TaxonX//DTD Taxonomic Treatment Publishing DTD v0 20100105//EN" "tax-treatment-NSO.dtd">
<tp:taxon-treatment xmlns:tp="http://www.plazi.org/taxpub"><tp:treatment-meta><kwd-group><label>Taxon classification</label><kwd>
                <named-content content-type="kingdom">Animalia</named-content>
              </kwd><kwd>
                <named-content content-type="order">Monhysterida</named-content>
              </kwd><kwd>
                <named-content content-type="family">Helminthosphaeriaceae</named-content>
              </kwd></kwd-group><mixed-citation publication-type="journal"><person-group><name><surname>Lu</surname><given-names>Li</given-names></name><name><surname>Zheng</surname><given-names>Si-Ping</given-names></name><name><surname>Zhai</surname><given-names>Zhi-Jun</given-names></name><name><surname>Xiong</surname><given-names>Yin-Ru</given-names></name><name><surname>Karunarathna</surname><given-names>Samantha C.</given-names></name><name><surname>Tibpromma</surname><given-names>Saowaluck</given-names></name><name><surname>Hu</surname><given-names>Dian-Ming</given-names></name><name><surname>Song</surname><given-names>Hai-Yan</given-names></name></person-group><article-title>Multi-locus phylogenetic analyses and morphology reveal new species, new records, and taxonomic updates of saprobic <italic><tp:taxon-name><tp:taxon-name-part taxon-name-part-type="class" reg="Dothideomycetes">Dothideomycetes</tp:taxon-name-part></tp:taxon-name></italic> and <italic><tp:taxon-name><tp:taxon-name-part taxon-name-part-type="class" reg="Sordariomycetes">Sordariomycetes</tp:taxon-name-part></tp:taxon-name></italic> from freshwater habitats in China</article-title><source>IMA Fungus</source><day>25</day><month>06</month><year>2026</year><volume>17</volume><pub-id pub-id-type="doi">10.3897/imafungus.17.188546</pub-id></mixed-citation></tp:treatment-meta><tp:nomenclature><tp:taxon-name><object-id xmlns:xlink="http://www.w3.org/1999/xlink" content-type="arpha" xlink:type="simple">7845406E-16F1-5A41-9F17-F68B41DD58BE</object-id>
                    		<tp:taxon-name-part taxon-name-part-type="genus" reg="Hilberina">Hilberina</tp:taxon-name-part> <tp:taxon-name-part taxon-name-part-type="species" reg="jiangxiensis">jiangxiensis</tp:taxon-name-part>
                    	
                    		<object-id xmlns:xlink="http://www.w3.org/1999/xlink" content-type="mycobank" xlink:type="simple">903574</object-id>
                    	</tp:taxon-name><tp:taxon-authority>S.P. Zheng, D.M. Hu &amp; H.Y. Song</tp:taxon-authority><tp:taxon-status xmlns:xlink="http://www.w3.org/1999/xlink" xlink:type="simple">sp. nov.</tp:taxon-status><xref ref-type="fig" rid="F5">Fig. 5</xref></tp:nomenclature><tp:treatment-sec sec-type="Etymology"><title>Etymology.</title><p>The species epithet refers to the type locality “Jiangxi,” China.</p></tp:treatment-sec><tp:treatment-sec sec-type="Diagnosis"><title>Diagnosis.</title><p>Differs from <italic><tp:taxon-name><tp:taxon-name-part taxon-name-part-type="genus" reg="Hilberina">H.</tp:taxon-name-part> <tp:taxon-name-part taxon-name-part-type="species" reg="hongheensis">hongheensis</tp:taxon-name-part></tp:taxon-name></italic> by the fusiform conidia with distinctly granular.</p></tp:treatment-sec><tp:treatment-sec sec-type="Holotype"><title>Holotype.</title><p>HFJAU10550.</p></tp:treatment-sec><tp:treatment-sec sec-type="Description"><title>Description.</title><p><bold><italic>Saprobic</italic></bold> on decaying submerged wood in freshwater habitats. <bold>Teleomorph: <italic>Ascomata</italic></bold> 100–150 × 120–200 µm (x̄ = 117 × 142 µm, <italic>n</italic> = 15), superficial, ovoid to obpyriform, scattered to loosely clustered, carbonaceous, dark brown to black, setiferous on the surface of the substrate, with a long black papilla visible at the surface, with a developed ostiole. <bold><italic>Setae</italic></bold> up to 150 µm long, pale brown, sub-hyaline at the tip, septate lumen, straight, smooth, thick-walled with a narrow acute apex. <bold><italic>Peridium wall</italic></bold> 20–35 µm wide (x̄ = 28 µm, <italic>n</italic> = 30), composed of several layers, thick-walled, comprising hyaline to brown cells of <bold><italic>textura angularis</italic></bold>. <bold><italic>Hamathecium</italic></bold> 2–3.5 µm wide (x̄ = 2.9 µm, <italic>n</italic> = 30), hyaline, numerous, filamentous, septate, paraphyses. <bold><italic>Asci</italic></bold> 90–140 × 12–18 µm (x̄ = 114 × 15 µm, <italic>n</italic> = 30), unitunicate, 8-spored, cylindrical to subcylindric-clavate, hyaline, short pedicellate, with J-, apical ring. <bold><italic>Ascospores</italic></bold> 19–25 × 4.5–7 µm (x̄ = 22.7 × 5.6 µm, <italic>n</italic> = 30), uni-seriate to overlapping, fusiform, hyaline, thin and smooth-walled, aseptate, occasionally 1-septate, granular, without a gelatinous sheath and appendages. <bold>Anamorph</bold>: Undetermined.</p></tp:treatment-sec><tp:treatment-sec sec-type="Culture characteristics"><title>Culture characteristics.</title><p>Ascospores germinating on <abbrev xmlns:xlink="http://www.w3.org/1999/xlink" xlink:title="potato dextrose agar" xlink:type="simple">PDA</abbrev> within 24 h. Colonies grew on <abbrev xmlns:xlink="http://www.w3.org/1999/xlink" xlink:title="potato dextrose agar" xlink:type="simple">PDA</abbrev>, reaching 30 mm in 30 days at 25 °C, irregular, flat, sparse, and irregular margin, dark green from forward, dark brown from reverse.</p></tp:treatment-sec><tp:treatment-sec sec-type="Material examined"><title>Material examined.</title><p>CHINA • Jiangxi Province: Nanchang City, Xinjian County, Meiling Village, <named-content xmlns:xlink="http://www.w3.org/1999/xlink" content-type="dwc:verbatimCoordinates" xlink:type="simple">28°76'27"N, 115°67'89"E</named-content>, 495 m, on submerged unidentified wood in freshwater, 24 Sep. 2024, S.P. Zheng, zsp 66 (HFJAU10550, holotype); ex-type living culture <abbrev xmlns:xlink="http://www.w3.org/1999/xlink" content-type="institution" xlink:title="Jiangxi Agricultural University Culture Collection" xlink:type="simple">JAUCC</abbrev> 7185, other living culture <abbrev xmlns:xlink="http://www.w3.org/1999/xlink" content-type="institution" xlink:title="Jiangxi Agricultural University Culture Collection" xlink:type="simple">JAUCC</abbrev> 7186.</p></tp:treatment-sec><tp:treatment-sec sec-type="Notes"><title>Notes.</title><p>In the phylogenetic tree, <italic><tp:taxon-name><tp:taxon-name-part taxon-name-part-type="genus" reg="Hilberina">Hilberina</tp:taxon-name-part> <tp:taxon-name-part taxon-name-part-type="species" reg="jiangxiensis">jiangxiensis</tp:taxon-name-part></tp:taxon-name></italic> forms a sister lineage with <italic><tp:taxon-name><tp:taxon-name-part taxon-name-part-type="genus" reg="Hilberina">H.</tp:taxon-name-part> <tp:taxon-name-part taxon-name-part-type="species" reg="hongheensis">hongheensis</tp:taxon-name-part></tp:taxon-name></italic>, with 74% <abbrev xmlns:xlink="http://www.w3.org/1999/xlink" xlink:title="Maximum likelihood" xlink:type="simple">ML</abbrev> statistical support (Fig. <xref ref-type="fig" rid="F4">4</xref>). The sequence similarity between the two strains (<abbrev xmlns:xlink="http://www.w3.org/1999/xlink" content-type="institution" xlink:title="Jiangxi Agricultural University Culture Collection" xlink:type="simple">JAUCC</abbrev> 7185 and <abbrev xmlns:xlink="http://www.w3.org/1999/xlink" content-type="institution" xlink:title="Jiangxi Agricultural University Culture Collection" xlink:type="simple">JAUCC</abbrev> 7186) is above 99% for the analyzed genes, confirming their conspecificity. Based on pairwise nucleotide comparisons, <italic><tp:taxon-name><tp:taxon-name-part taxon-name-part-type="genus" reg="Hilberina">H.</tp:taxon-name-part> <tp:taxon-name-part taxon-name-part-type="species" reg="jiangxiensis">jiangxiensis</tp:taxon-name-part></tp:taxon-name></italic> (<abbrev xmlns:xlink="http://www.w3.org/1999/xlink" content-type="institution" xlink:title="Jiangxi Agricultural University Culture Collection" xlink:type="simple">JAUCC</abbrev> 7185, ex-type) diverges from <italic><tp:taxon-name><tp:taxon-name-part taxon-name-part-type="genus" reg="Hilberina">H.</tp:taxon-name-part> <tp:taxon-name-part taxon-name-part-type="species" reg="hongheensis">hongheensis</tp:taxon-name-part></tp:taxon-name></italic> (HKAS 122677, ex-type) by 30/834 bp (3.6%, without gaps) for <abbrev xmlns:xlink="http://www.w3.org/1999/xlink" xlink:title="large subunit nuclear ribosomal DNA" xlink:type="simple">LSU</abbrev>. Morphologically, <italic><tp:taxon-name><tp:taxon-name-part taxon-name-part-type="genus" reg="Hilberina">H.</tp:taxon-name-part> <tp:taxon-name-part taxon-name-part-type="species" reg="jiangxiensis">jiangxiensis</tp:taxon-name-part></tp:taxon-name></italic> aligns with the general descriptions of the genus <italic><tp:taxon-name><tp:taxon-name-part taxon-name-part-type="genus" reg="Hilberina">Hilberina</tp:taxon-name-part></tp:taxon-name></italic>, such as brown to dark brown and superficial ascomata and septate-lumen setae (<xref ref-type="bibr" rid="B80">Miller et al. 2014</xref>; <xref ref-type="bibr" rid="B140">Yang et al. 2023</xref>). <italic><tp:taxon-name><tp:taxon-name-part taxon-name-part-type="genus" reg="Hilberina">Hilberina</tp:taxon-name-part> <tp:taxon-name-part taxon-name-part-type="species" reg="jiangxiensis">jiangxiensis</tp:taxon-name-part></tp:taxon-name></italic> exhibits fusiform conidia (19–25 × 4.5–7 µm), distinct from the oval and smaller conidia observed in <italic><tp:taxon-name><tp:taxon-name-part taxon-name-part-type="genus" reg="Hilberina">H.</tp:taxon-name-part> <tp:taxon-name-part taxon-name-part-type="species" reg="hongheensis">hongheensis</tp:taxon-name-part></tp:taxon-name></italic> (13–16 × 6–9 μm) (<xref ref-type="bibr" rid="B140">Yang et al. 2023</xref>; Fig. <xref ref-type="fig" rid="F5">5</xref>). In addition, morphological comparisons were made with species for which molecular data were unavailable (viz., <italic><tp:taxon-name><tp:taxon-name-part taxon-name-part-type="genus" reg="Hilberina">H.</tp:taxon-name-part> <tp:taxon-name-part taxon-name-part-type="species" reg="breviseta">breviseta</tp:taxon-name-part></tp:taxon-name></italic>, <italic><tp:taxon-name><tp:taxon-name-part taxon-name-part-type="genus" reg="Hilberina">H.</tp:taxon-name-part> <tp:taxon-name-part taxon-name-part-type="species" reg="elegans">elegans</tp:taxon-name-part></tp:taxon-name></italic>, <italic><tp:taxon-name><tp:taxon-name-part taxon-name-part-type="genus" reg="Hilberina">H.</tp:taxon-name-part> <tp:taxon-name-part taxon-name-part-type="species" reg="foliicola">foliicola</tp:taxon-name-part></tp:taxon-name></italic>, <italic><tp:taxon-name><tp:taxon-name-part taxon-name-part-type="genus" reg="Hilberina">H.</tp:taxon-name-part> <tp:taxon-name-part taxon-name-part-type="species" reg="moseri">moseri</tp:taxon-name-part></tp:taxon-name></italic>, <italic><tp:taxon-name><tp:taxon-name-part taxon-name-part-type="genus" reg="Hilberina">H.</tp:taxon-name-part> <tp:taxon-name-part taxon-name-part-type="species" reg="meznaensis">meznaensis</tp:taxon-name-part></tp:taxon-name></italic>, and <italic><tp:taxon-name><tp:taxon-name-part taxon-name-part-type="genus" reg="Hilberina">H.</tp:taxon-name-part> <tp:taxon-name-part taxon-name-part-type="species" reg="rhynchospora">rhynchospora</tp:taxon-name-part></tp:taxon-name></italic>). <italic><tp:taxon-name><tp:taxon-name-part taxon-name-part-type="genus" reg="Hilberina">Hilberina</tp:taxon-name-part> <tp:taxon-name-part taxon-name-part-type="species" reg="jiangxiensis">jiangxiensis</tp:taxon-name-part></tp:taxon-name></italic> can be distinguished by fusiform ascospores with distinct granules, while other species have cylindrical ascospores, with a basal end that is attenuate and acerose (<xref ref-type="bibr" rid="B80">Miller et al. 2014</xref>). Therefore, <italic><tp:taxon-name><tp:taxon-name-part taxon-name-part-type="genus" reg="Hilberina">H.</tp:taxon-name-part> <tp:taxon-name-part taxon-name-part-type="species" reg="jiangxiensis">jiangxiensis</tp:taxon-name-part></tp:taxon-name></italic> is introduced as a new species in <italic><tp:taxon-name><tp:taxon-name-part taxon-name-part-type="genus" reg="Hilberina">Hilberina</tp:taxon-name-part></tp:taxon-name></italic>. Furthermore, this is the first time that species of this genus have been reported from aquatic habitats.</p><fig id="F4" position="float" orientation="portrait"><object-id xmlns:xlink="http://www.w3.org/1999/xlink" content-type="doi" xlink:type="simple">10.3897/imafungus.17.188546.figure4</object-id><object-id xmlns:xlink="http://www.w3.org/1999/xlink" content-type="arpha" xlink:type="simple">7AC29EED-CFD6-57FA-B981-99FA86308C64</object-id><label>Figure 4.</label><caption><p>Phylogram generated from maximum likelihood analysis based on combined <abbrev xmlns:xlink="http://www.w3.org/1999/xlink" xlink:title="large subunit nuclear ribosomal DNA" xlink:type="simple">LSU</abbrev> and <italic><abbrev xmlns:xlink="http://www.w3.org/1999/xlink" xlink:title="beta-tubulin 2 (2)" xlink:type="simple">TUB</abbrev></italic>2 sequence data of 31 taxa, which comprised 1,620 characters. The best-scoring RAxML tree with a final likelihood value of –6474.538992 is presented. The matrix contained 469 distinct alignment patterns, with 25.69% of characters undetermined (gaps). Estimated base frequencies were as follows: A = 0.218209, C = 0.281346, G = 0.320767, T = 0.179678; substitution rates: AC = 0.554249, AG = 1.937404, AT = 0.667956, CG = 0.995905, CT = 4.747433, GT = 1.0; gamma distribution shape parameter α = 0.227681. Bootstrap support values for <abbrev xmlns:xlink="http://www.w3.org/1999/xlink" xlink:title="Maximum likelihood" xlink:type="simple">ML</abbrev> of at least 70% and <abbrev xmlns:xlink="http://www.w3.org/1999/xlink" xlink:title="Bayesian posterior probabilities" xlink:type="simple">BYPP</abbrev> of at least 0.90 are indicated at the nodes as <abbrev xmlns:xlink="http://www.w3.org/1999/xlink" xlink:title="Maximum likelihood" xlink:type="simple">ML</abbrev>/<abbrev xmlns:xlink="http://www.w3.org/1999/xlink" xlink:title="Bayesian posterior probabilities" xlink:type="simple">BYPP</abbrev>. Type specimens are in bold, and the new species from the current study are indicated in bold red. The tree is rooted to <italic><tp:taxon-name><tp:taxon-name-part taxon-name-part-type="genus" reg="Chaetosphaeria">Chaetosphaeria</tp:taxon-name-part> <tp:taxon-name-part taxon-name-part-type="species" reg="ovoidea">ovoidea</tp:taxon-name-part></tp:taxon-name></italic> (SMH2605) and <italic><tp:taxon-name><tp:taxon-name-part taxon-name-part-type="genus" reg="Sporoschisma">Sporoschisma</tp:taxon-name-part> <tp:taxon-name-part taxon-name-part-type="species" reg="hemipsila">hemipsila</tp:taxon-name-part></tp:taxon-name></italic> (SMH2125).</p></caption><graphic xmlns:xlink="http://www.w3.org/1999/xlink" xlink:href="imafungus-17-e188546-g004.jpg" id="oo_1695583.jpg" position="float" orientation="portrait" xlink:type="simple"><uri content-type="original_file" xlink:type="simple">https://binary.pensoft.net/fig/1695583</uri></graphic></fig><fig id="F5" position="float" orientation="portrait"><object-id xmlns:xlink="http://www.w3.org/1999/xlink" content-type="doi" xlink:type="simple">10.3897/imafungus.17.188546.figure5</object-id><object-id xmlns:xlink="http://www.w3.org/1999/xlink" content-type="arpha" xlink:type="simple">63E3FCD8-DC23-5EC3-A7A5-17B161C73F6A</object-id><label>Figure 5.</label><caption><p><italic><tp:taxon-name><tp:taxon-name-part taxon-name-part-type="genus" reg="Hilberina">Hilberina</tp:taxon-name-part> <tp:taxon-name-part taxon-name-part-type="species" reg="jiangxiensis">jiangxiensis</tp:taxon-name-part></tp:taxon-name></italic> (holotype, HFJAU10550) <bold>a</bold> Ascomata on substrate. <bold>b</bold> Setae. <bold>c</bold> Vertical section of ascoma. <bold>d–f</bold> Asci. <bold>g</bold> Paraphyses. <bold>h–k</bold> Ascospores. <bold>l</bold> Germinated ascospore. <bold>m</bold> Culture on <abbrev xmlns:xlink="http://www.w3.org/1999/xlink" xlink:title="potato dextrose agar" xlink:type="simple">PDA</abbrev> from above and below. Scale bars: 100 μm (<bold>a</bold>); 50 μm (<bold>b–d</bold>); 10 μm (<bold>e–l</bold>).</p></caption><graphic xmlns:xlink="http://www.w3.org/1999/xlink" xlink:href="imafungus-17-e188546-g005.jpg" id="oo_1695584.jpg" position="float" orientation="portrait" xlink:type="simple"><uri content-type="original_file" xlink:type="simple">https://binary.pensoft.net/fig/1695584</uri></graphic></fig></tp:treatment-sec><ref-list><ref id="B80"><mixed-citation xmlns:xlink="http://www.w3.org/1999/xlink" xlink:type="simple">Miller AN, Huhndorf SM, Fournier J (2014) Phylogenetic relationships of five uncommon species of <italic><tp:taxon-name><tp:taxon-name-part taxon-name-part-type="genus">Lasiosphaeria</tp:taxon-name-part></tp:taxon-name></italic> and three new species in the <italic><tp:taxon-name><tp:taxon-name-part taxon-name-part-type="family">Helminthosphaeriaceae</tp:taxon-name-part></tp:taxon-name> (<tp:taxon-name><tp:taxon-name-part taxon-name-part-type="class">Sordariomycetes</tp:taxon-name-part></tp:taxon-name>)</italic>. Mycologia 106: 505–524. <ext-link xlink:href="10.3852/13-223" ext-link-type="doi" xlink:type="simple">https://doi.org/10.3852/13-223</ext-link></mixed-citation></ref><ref id="B140"><mixed-citation xmlns:xlink="http://www.w3.org/1999/xlink" xlink:type="simple">Yang EF, Dai DQ, Bhat JD et al. (2023) Taxonomic and phylogenetic studies of saprobic fungi associated with <italic><tp:taxon-name><tp:taxon-name-part taxon-name-part-type="genus">Mangifera</tp:taxon-name-part> <tp:taxon-name-part taxon-name-part-type="species">indica</tp:taxon-name-part></tp:taxon-name></italic> in Yunnan China. Journal of Fungi 9: 680. <ext-link xlink:href="10.3390/jof9060680" ext-link-type="doi" xlink:type="simple">https://doi.org/10.3390/jof9060680</ext-link></mixed-citation></ref></ref-list></tp:taxon-treatment>
