# Supplementary material for: Multi-locus phylogenetic analyses and morphology reveal new species, new records, and taxonomic updates of saprobic Dothideomycetes and Sordariomycetes from freshwater habitats in China
Source: IMA Fungus. 2026 Jun 25;17:e188546. doi: 10.3897/imafungus.17.188546 (PMC13329429; doi:10.3897/imafungus.17.188546)
Supplement: XML Treatment for Distoseptispora tectonae [file imafungus.17.188546-treatment14.xml]

<!DOCTYPE tp:taxon-treatment
  PUBLIC "-//TaxonX//DTD Taxonomic Treatment Publishing DTD v0 20100105//EN" "tax-treatment-NSO.dtd">
<tp:taxon-treatment xmlns:tp="http://www.plazi.org/taxpub"><tp:treatment-meta><kwd-group><label>Taxon classification</label><kwd>
                <named-content content-type="kingdom">Animalia</named-content>
              </kwd><kwd>
                <named-content content-type="order">Distoseptisporales</named-content>
              </kwd><kwd>
                <named-content content-type="family">Distoseptisporaceae</named-content>
              </kwd></kwd-group><mixed-citation publication-type="journal"><person-group><name><surname>Lu</surname><given-names>Li</given-names></name><name><surname>Zheng</surname><given-names>Si-Ping</given-names></name><name><surname>Zhai</surname><given-names>Zhi-Jun</given-names></name><name><surname>Xiong</surname><given-names>Yin-Ru</given-names></name><name><surname>Karunarathna</surname><given-names>Samantha C.</given-names></name><name><surname>Tibpromma</surname><given-names>Saowaluck</given-names></name><name><surname>Hu</surname><given-names>Dian-Ming</given-names></name><name><surname>Song</surname><given-names>Hai-Yan</given-names></name></person-group><article-title>Multi-locus phylogenetic analyses and morphology reveal new species, new records, and taxonomic updates of saprobic <italic><tp:taxon-name><tp:taxon-name-part taxon-name-part-type="class" reg="Dothideomycetes">Dothideomycetes</tp:taxon-name-part></tp:taxon-name></italic> and <italic><tp:taxon-name><tp:taxon-name-part taxon-name-part-type="class" reg="Sordariomycetes">Sordariomycetes</tp:taxon-name-part></tp:taxon-name></italic> from freshwater habitats in China</article-title><source>IMA Fungus</source><day>25</day><month>06</month><year>2026</year><volume>17</volume><pub-id pub-id-type="doi">10.3897/imafungus.17.188546</pub-id></mixed-citation></tp:treatment-meta><tp:nomenclature><tp:taxon-name><object-id xmlns:xlink="http://www.w3.org/1999/xlink" content-type="arpha" xlink:type="simple">A3C27D82-90C6-5904-9833-BF1438F1ABC3</object-id>
                    		<tp:taxon-name-part taxon-name-part-type="genus" reg="Distoseptispora">Distoseptispora</tp:taxon-name-part> <tp:taxon-name-part taxon-name-part-type="species" reg="tectonae">tectonae</tp:taxon-name-part>
                    	
                    		<object-id xmlns:xlink="http://www.w3.org/1999/xlink" content-type="mycobank" xlink:type="simple">552223</object-id>
                    	</tp:taxon-name><tp:taxon-authority>Doilom &amp; K.D. Hyde, Fungal Diversity 80: 222 (2016)</tp:taxon-authority></tp:nomenclature><tp:treatment-sec sec-type="Synonym"><title>Synonym.</title><p><italic><tp:taxon-name><tp:taxon-name-part taxon-name-part-type="genus" reg="Distoseptispora">Distoseptispora</tp:taxon-name-part> <tp:taxon-name-part taxon-name-part-type="species" reg="bawanglingensis">bawanglingensis</tp:taxon-name-part></tp:taxon-name></italic> W.W. Liu, C.Z. Yin, X.G. Zhang &amp; Shi Wang, J. <tp:taxon-name><tp:taxon-name-part taxon-name-part-type="kingdom" reg="Fungi">Fungi</tp:taxon-name-part></tp:taxon-name> 11 (9, no. 667): 7 (2025); <italic><tp:taxon-name><tp:taxon-name-part taxon-name-part-type="genus" reg="Distoseptispora">Distoseptispora</tp:taxon-name-part> <tp:taxon-name-part taxon-name-part-type="species" reg="ganzhouensis">ganzhouensis</tp:taxon-name-part></tp:taxon-name></italic> M.G. Liao &amp; Jian Ma, MycoKeys 113: 42 (2025); <italic><tp:taxon-name><tp:taxon-name-part taxon-name-part-type="genus" reg="Distoseptispora">Distoseptispora</tp:taxon-name-part> <tp:taxon-name-part taxon-name-part-type="species" reg="sichuanensis">sichuanensis</tp:taxon-name-part></tp:taxon-name></italic> L.S. Dissan., K.D. Hyde &amp; J.C. Kang, Mycosphere 15 (1): 1687 (2024); <italic><tp:taxon-name><tp:taxon-name-part taxon-name-part-type="genus" reg="Distoseptispora">Distoseptispora</tp:taxon-name-part> <tp:taxon-name-part taxon-name-part-type="species" reg="sinensis">sinensis</tp:taxon-name-part></tp:taxon-name></italic> Jing W. Liu, X.G. Zhang &amp; Jian Ma, J. <tp:taxon-name><tp:taxon-name-part taxon-name-part-type="kingdom" reg="Fungi">Fungi</tp:taxon-name-part></tp:taxon-name> 9 (4, no. 470): 8 (2023); <italic><tp:taxon-name><tp:taxon-name-part taxon-name-part-type="genus" reg="Distoseptispora">Distoseptispora</tp:taxon-name-part> <tp:taxon-name-part taxon-name-part-type="species" reg="submersa">submersa</tp:taxon-name-part></tp:taxon-name></italic> Doilom &amp; K.D. Hyde, Fungal Diversity 80: 222 (2016); <italic><tp:taxon-name><tp:taxon-name-part taxon-name-part-type="genus" reg="Distoseptispora">Distoseptispora</tp:taxon-name-part> <tp:taxon-name-part taxon-name-part-type="species" reg="yichunensis">yichunensis</tp:taxon-name-part></tp:taxon-name></italic> Y.F. Hu &amp; Jian Ma, Microbiol. Spectrum 11 (6): e0246823, 13 (2023).</p></tp:treatment-sec><tp:treatment-sec sec-type="Description"><title>Description.</title><p>See <xref ref-type="bibr" rid="B39">Hyde et al. 2016b</xref>.</p></tp:treatment-sec><tp:treatment-sec sec-type="Notes"><title>Notes.</title><p><italic><tp:taxon-name><tp:taxon-name-part taxon-name-part-type="genus" reg="Distoseptispora">Distoseptispora</tp:taxon-name-part> <tp:taxon-name-part taxon-name-part-type="species" reg="submersa">submersa</tp:taxon-name-part></tp:taxon-name></italic> was synonymized with <italic><tp:taxon-name><tp:taxon-name-part taxon-name-part-type="genus" reg="Distoseptispora">D.</tp:taxon-name-part> <tp:taxon-name-part taxon-name-part-type="species" reg="tectonae">tectonae</tp:taxon-name-part></tp:taxon-name></italic> by <xref ref-type="bibr" rid="B24">Dong et al. (2021)</xref> based on phylogenetic analysis. In addition, they found that the conidiophore dimensions can vary in <italic><tp:taxon-name><tp:taxon-name-part taxon-name-part-type="genus" reg="Distoseptispora">D.</tp:taxon-name-part> <tp:taxon-name-part taxon-name-part-type="species" reg="tectonae">tectonae</tp:taxon-name-part></tp:taxon-name></italic> (<xref ref-type="bibr" rid="B24">Dong et al. 2021</xref>). In the phylogenetic tree, <italic><tp:taxon-name><tp:taxon-name-part taxon-name-part-type="genus" reg="Distoseptispora">D.</tp:taxon-name-part> <tp:taxon-name-part taxon-name-part-type="species" reg="bawanglingensis">bawanglingensis</tp:taxon-name-part></tp:taxon-name></italic>, <italic><tp:taxon-name><tp:taxon-name-part taxon-name-part-type="genus" reg="Distoseptispora">D.</tp:taxon-name-part> <tp:taxon-name-part taxon-name-part-type="species" reg="ganzhouensis">ganzhouensis</tp:taxon-name-part></tp:taxon-name></italic>, <italic><tp:taxon-name><tp:taxon-name-part taxon-name-part-type="genus" reg="Distoseptispora">D.</tp:taxon-name-part> <tp:taxon-name-part taxon-name-part-type="species" reg="sichuanensis">sichuanensis</tp:taxon-name-part></tp:taxon-name></italic>, <italic><tp:taxon-name><tp:taxon-name-part taxon-name-part-type="genus" reg="Distoseptispora">D.</tp:taxon-name-part> <tp:taxon-name-part taxon-name-part-type="species" reg="sinensis">sinensis</tp:taxon-name-part></tp:taxon-name></italic>, <italic><tp:taxon-name><tp:taxon-name-part taxon-name-part-type="genus" reg="Distoseptispora">D.</tp:taxon-name-part> <tp:taxon-name-part taxon-name-part-type="species" reg="submersa">submersa</tp:taxon-name-part></tp:taxon-name></italic>, and <italic><tp:taxon-name><tp:taxon-name-part taxon-name-part-type="genus" reg="Distoseptispora">D.</tp:taxon-name-part> <tp:taxon-name-part taxon-name-part-type="species" reg="yichunensis">yichunensis</tp:taxon-name-part></tp:taxon-name></italic> formed a sister clade with <italic><tp:taxon-name><tp:taxon-name-part taxon-name-part-type="genus" reg="Distoseptispora">D.</tp:taxon-name-part> <tp:taxon-name-part taxon-name-part-type="species" reg="tectonae">tectonae</tp:taxon-name-part></tp:taxon-name></italic> (Fig. <xref ref-type="fig" rid="F6">6</xref>), and the results are consistent with <xref ref-type="bibr" rid="B28">Du et al. (2025)</xref>, <xref ref-type="bibr" rid="B26">Dong et al. (2025)</xref>, <xref ref-type="bibr" rid="B57">Liao et al. (2025a)</xref>, <xref ref-type="bibr" rid="B61">Liu et al. (2025a)</xref>, and <xref ref-type="bibr" rid="B111">Shen et al. (2025)</xref>. Morphologically, all these species share cylindrical, pale brown to dark brown conidiophores and obclavate, brown, distoseptate conidia, differing only in conidial size. However, several studies have indicated that conidial size alone may not be a reliable taxonomic criterion at the species level (<xref ref-type="bibr" rid="B144">Yang et al. 2018</xref>, <xref ref-type="bibr" rid="B141">2021</xref>; <xref ref-type="bibr" rid="B110">Shen et al. 2024</xref>, <xref ref-type="bibr" rid="B111">2025</xref>). In addition, a nucleotide comparison of <italic><tp:taxon-name><tp:taxon-name-part taxon-name-part-type="genus" reg="Distoseptispora">D.</tp:taxon-name-part> <tp:taxon-name-part taxon-name-part-type="species" reg="bawanglingensis">bawanglingensis</tp:taxon-name-part></tp:taxon-name></italic>, <italic><tp:taxon-name><tp:taxon-name-part taxon-name-part-type="genus" reg="Distoseptispora">D.</tp:taxon-name-part> <tp:taxon-name-part taxon-name-part-type="species" reg="ganzhouensis">ganzhouensis</tp:taxon-name-part></tp:taxon-name></italic>, <italic><tp:taxon-name><tp:taxon-name-part taxon-name-part-type="genus" reg="Distoseptispora">D.</tp:taxon-name-part> <tp:taxon-name-part taxon-name-part-type="species" reg="sichuanensis">sichuanensis</tp:taxon-name-part></tp:taxon-name></italic>, <italic><tp:taxon-name><tp:taxon-name-part taxon-name-part-type="genus" reg="Distoseptispora">D.</tp:taxon-name-part> <tp:taxon-name-part taxon-name-part-type="species" reg="sinensis">sinensis</tp:taxon-name-part></tp:taxon-name></italic>, <italic><tp:taxon-name><tp:taxon-name-part taxon-name-part-type="genus" reg="Distoseptispora">D.</tp:taxon-name-part> <tp:taxon-name-part taxon-name-part-type="species" reg="submersa">submersa</tp:taxon-name-part></tp:taxon-name></italic>, and <italic><tp:taxon-name><tp:taxon-name-part taxon-name-part-type="genus" reg="Distoseptispora">D.</tp:taxon-name-part> <tp:taxon-name-part taxon-name-part-type="species" reg="yichunensis">yichunensis</tp:taxon-name-part></tp:taxon-name></italic> with the ex-type <italic><tp:taxon-name><tp:taxon-name-part taxon-name-part-type="genus" reg="Distoseptispora">D.</tp:taxon-name-part> <tp:taxon-name-part taxon-name-part-type="species" reg="tectonae">tectonae</tp:taxon-name-part></tp:taxon-name></italic> (for details, please see Table <xref ref-type="table" rid="T2">2</xref>) shows minimal nucleotide divergence among them, which suggests that they are conspecific. Therefore, <italic><tp:taxon-name><tp:taxon-name-part taxon-name-part-type="genus" reg="Distoseptispora">D.</tp:taxon-name-part> <tp:taxon-name-part taxon-name-part-type="species" reg="bawanglingensis">bawanglingensis</tp:taxon-name-part></tp:taxon-name></italic>, <italic><tp:taxon-name><tp:taxon-name-part taxon-name-part-type="genus" reg="Distoseptispora">D.</tp:taxon-name-part> <tp:taxon-name-part taxon-name-part-type="species" reg="ganzhouensis">ganzhouensis</tp:taxon-name-part></tp:taxon-name></italic>, <italic><tp:taxon-name><tp:taxon-name-part taxon-name-part-type="genus" reg="Distoseptispora">D.</tp:taxon-name-part> <tp:taxon-name-part taxon-name-part-type="species" reg="sichuanensis">sichuanensis</tp:taxon-name-part></tp:taxon-name></italic>, <italic><tp:taxon-name><tp:taxon-name-part taxon-name-part-type="genus" reg="Distoseptispora">D.</tp:taxon-name-part> <tp:taxon-name-part taxon-name-part-type="species" reg="sinensis">sinensis</tp:taxon-name-part></tp:taxon-name></italic>, and <italic><tp:taxon-name><tp:taxon-name-part taxon-name-part-type="genus" reg="Distoseptispora">D.</tp:taxon-name-part> <tp:taxon-name-part taxon-name-part-type="species" reg="yichunensis">yichunensis</tp:taxon-name-part></tp:taxon-name></italic> are treated as synonyms of <italic><tp:taxon-name><tp:taxon-name-part taxon-name-part-type="genus" reg="Distoseptispora">D.</tp:taxon-name-part> <tp:taxon-name-part taxon-name-part-type="species" reg="tectonae">tectonae</tp:taxon-name-part></tp:taxon-name></italic>.</p><table-wrap id="T2" position="float" orientation="portrait"><label>Table 2.</label><caption><p>Comparison of morphological characteristics and base-pair differences among ex-type strains of <italic><tp:taxon-name><tp:taxon-name-part taxon-name-part-type="genus" reg="Distoseptispora">Distoseptispora</tp:taxon-name-part> <tp:taxon-name-part taxon-name-part-type="species" reg="tectonae">tectonae</tp:taxon-name-part></tp:taxon-name></italic> (MFLUCC 12-0291) and related species; sequence lengths are counted without gaps.</p></caption><table><tbody><tr><th rowspan="1" colspan="1">Species</th><th rowspan="1" colspan="1">Conidiophores</th><th rowspan="1" colspan="1">Conidia</th><th rowspan="1" colspan="1"><abbrev xmlns:xlink="http://www.w3.org/1999/xlink" xlink:title="internal transcribed spacer" xlink:type="simple">ITS</abbrev> (bp)</th><th rowspan="1" colspan="1"><abbrev xmlns:xlink="http://www.w3.org/1999/xlink" xlink:title="large subunit nuclear ribosomal DNA" xlink:type="simple">LSU</abbrev> (bp)</th><th rowspan="1" colspan="1">TEF1-α (bp)</th><th rowspan="1" colspan="1"><italic>RPB2</italic> (bp)</th></tr><tr><td rowspan="1" colspan="1"><italic><tp:taxon-name><tp:taxon-name-part taxon-name-part-type="genus" reg="Distoseptispora">D.</tp:taxon-name-part> <tp:taxon-name-part taxon-name-part-type="species" reg="tectonae">tectonae</tp:taxon-name-part></tp:taxon-name></italic> (MFLUCC 12-0291)</td><td rowspan="1" colspan="1">Cylindrical, pale brown to dark brown, up to 40 µm long, 4–6 µm wide, 2–4-septate</td><td rowspan="1" colspan="1">Cylindric-obclavate, elongate, brown, (90–)130–140(–170) × (11–)13–14(–16) µm, 20–28-distoseptate</td><td rowspan="1" colspan="1">–</td><td rowspan="1" colspan="1">–</td><td rowspan="1" colspan="1">–</td><td rowspan="1" colspan="1">–</td></tr><tr><td rowspan="1" colspan="1"><italic><tp:taxon-name><tp:taxon-name-part taxon-name-part-type="genus" reg="Distoseptispora">D.</tp:taxon-name-part> <tp:taxon-name-part taxon-name-part-type="species" reg="bawanglingensis">bawanglingensis</tp:taxon-name-part></tp:taxon-name></italic> (SAUCC WZS13‐1)</td><td rowspan="1" colspan="1">Cylindrical, dark brown, 14–40 × 3.5–6.7 μm, 2–4-septate</td><td rowspan="1" colspan="1">Obclavate, brown to pale brown, 20–207 × 8–14 µm, 3–45-distoseptate</td><td rowspan="1" colspan="1">4/552 (0.7%)</td><td rowspan="1" colspan="1">3/826 (0.3%)</td><td rowspan="1" colspan="1">3/888 (0.2%)</td><td rowspan="1" colspan="1">2/898 (0.2%)</td></tr><tr><td rowspan="1" colspan="1"><italic><tp:taxon-name><tp:taxon-name-part taxon-name-part-type="genus" reg="Distoseptispora">D.</tp:taxon-name-part> <tp:taxon-name-part taxon-name-part-type="species" reg="ganzhouensis">ganzhouensis</tp:taxon-name-part></tp:taxon-name></italic> (HJAUP C1090)</td><td rowspan="1" colspan="1">Cylindrical, brown to dark brown, 54–93 × 4.5–7 µm, 5–10-septate</td><td rowspan="1" colspan="1">Obclavate, pale brown to brown, 59–139 × 12–167 µm, 10–23-distoseptate</td><td rowspan="1" colspan="1">4/516 (0.7%)</td><td rowspan="1" colspan="1">4/559 (0.7%)</td><td rowspan="1" colspan="1">3/935 (0.3%)</td><td rowspan="1" colspan="1">NA</td></tr><tr><td rowspan="1" colspan="1"><italic><tp:taxon-name><tp:taxon-name-part taxon-name-part-type="genus" reg="Distoseptispora">D.</tp:taxon-name-part> <tp:taxon-name-part taxon-name-part-type="species" reg="sichuanensis">sichuanensis</tp:taxon-name-part></tp:taxon-name></italic> (KUNCC 23-15518)</td><td rowspan="1" colspan="1">Cylindrical, yellowish brown to dark brown, 15–25 × 4–6 μm, 1–4- septate</td><td rowspan="1" colspan="1">obclavate, elongated, yellowish brown to brown, 80–145 × 6–17 µm, 12–20-distoseptate</td><td rowspan="1" colspan="1">3/515 (0.5%)</td><td rowspan="1" colspan="1">2/745 (0.2%)</td><td rowspan="1" colspan="1">7/846 (0.8%)</td><td rowspan="1" colspan="1">NA</td></tr><tr><td rowspan="1" colspan="1"><italic><tp:taxon-name><tp:taxon-name-part taxon-name-part-type="genus" reg="Distoseptispora">D.</tp:taxon-name-part> <tp:taxon-name-part taxon-name-part-type="species" reg="sinensis">sinensis</tp:taxon-name-part></tp:taxon-name></italic> (HJAUP C2044)</td><td rowspan="1" colspan="1">Cylindrical, brown to dark brown, 24–57 × 4–7 μm, 2–5-septate</td><td rowspan="1" colspan="1">obclavate, brown to dark brown, 40–107(–137) × 10–12 µm, 10–25-distoseptate</td><td rowspan="1" colspan="1">5/558 (0.8%)</td><td rowspan="1" colspan="1">2/559 (0.3%)</td><td rowspan="1" colspan="1">4/930 (0.4%)</td><td rowspan="1" colspan="1">NA</td></tr><tr><td rowspan="1" colspan="1"><italic><tp:taxon-name><tp:taxon-name-part taxon-name-part-type="genus" reg="Distoseptispora">D.</tp:taxon-name-part> <tp:taxon-name-part taxon-name-part-type="species" reg="submersa">submersa</tp:taxon-name-part></tp:taxon-name></italic> (MFLUCC 16‐0946)</td><td rowspan="1" colspan="1">Cylindrical, brown to dark brown, 55–73 μm × 7–9 μm, 4–5-septate</td><td rowspan="1" colspan="1">obclavate, lanceolate or obpyriform, brown, 95–123 × 15–19 μm, 17–23(28)-distoseptate</td><td rowspan="1" colspan="1">2/492 (0.4%)</td><td rowspan="1" colspan="1">2/821 (0.2%)</td><td rowspan="1" colspan="1">2/866 (0.2%)</td><td rowspan="1" colspan="1">3/763 (0.3%)</td></tr><tr><td rowspan="1" colspan="1"><italic><tp:taxon-name><tp:taxon-name-part taxon-name-part-type="genus" reg="Distoseptispora">D.</tp:taxon-name-part> <tp:taxon-name-part taxon-name-part-type="species" reg="yichunensis">yichunensis</tp:taxon-name-part></tp:taxon-name></italic> (HJAUP C1065)</td><td rowspan="1" colspan="1">Cylindrical, brown to dark brown, 18–53 × 5–7 µm, 3–6-septate</td><td rowspan="1" colspan="1">obclavate, pale brown to brown, 114–273 × 12–17 µm, (14–)22–35-distoseptate</td><td rowspan="1" colspan="1">5/570 (0.8%)</td><td rowspan="1" colspan="1">2/559 (0.4%)</td><td rowspan="1" colspan="1">3/927 (0.3%)</td><td rowspan="1" colspan="1">7/830 (0.8%)</td></tr></tbody></table><table-wrap-foot><fn><p>“NA” indicates the sequence unavailability.</p></fn></table-wrap-foot></table-wrap></tp:treatment-sec><tp:treatment-sec><!--Section generated to contain objects referenced in tp:taxon-treatment.--><fig id="F6" position="float" orientation="portrait"><object-id xmlns:xlink="http://www.w3.org/1999/xlink" content-type="doi" xlink:type="simple">10.3897/imafungus.17.188546.figure6</object-id><object-id xmlns:xlink="http://www.w3.org/1999/xlink" content-type="arpha" xlink:type="simple">594140FD-A2E2-582F-8981-B049A7C52CDF</object-id><label>Figure 6.</label><caption><p>Phylogram generated from maximum likelihood analysis based on combined <abbrev xmlns:xlink="http://www.w3.org/1999/xlink" xlink:title="internal transcribed spacer" xlink:type="simple">ITS</abbrev>, <abbrev xmlns:xlink="http://www.w3.org/1999/xlink" xlink:title="large subunit nuclear ribosomal DNA" xlink:type="simple">LSU</abbrev>, <italic><abbrev xmlns:xlink="http://www.w3.org/1999/xlink" xlink:title="RNA polymerase II subunit 2 (2)" xlink:type="simple">RPB</abbrev></italic>2, and <italic><abbrev xmlns:xlink="http://www.w3.org/1999/xlink" xlink:title="translation elongation factor (1-α)" xlink:type="simple">TEF</abbrev></italic>1-α sequence data of 177 taxa, which comprised 3,529 characters. The best-scoring RAxML tree with a final likelihood value of –49751.839807 is presented. The matrix contained 2,097 distinct alignment patterns, with 26.04% of characters undetermined (gaps). Estimated base frequencies were as follows: A = 0.239507, C = 0.266440, G = 0.280282, T = 0.213772; substitution rates: AC = 1.416462, AG = 3.818017, AT = 1.460533, CG = 0.985947, CT = 7.354741, GT = 1.000000; gamma distribution shape parameter α = 0.318524. Bootstrap support values for <abbrev xmlns:xlink="http://www.w3.org/1999/xlink" xlink:title="Maximum likelihood" xlink:type="simple">ML</abbrev> of at least 70% and <abbrev xmlns:xlink="http://www.w3.org/1999/xlink" xlink:title="Bayesian posterior probabilities" xlink:type="simple">BYPP</abbrev> of at least 0.90 are indicated at the nodes as <abbrev xmlns:xlink="http://www.w3.org/1999/xlink" xlink:title="Maximum likelihood" xlink:type="simple">ML</abbrev>/<abbrev xmlns:xlink="http://www.w3.org/1999/xlink" xlink:title="Bayesian posterior probabilities" xlink:type="simple">BYPP</abbrev>. Type specimens are in bold, and the new species from the current study are indicated in bold red, and synonyms are indicated in blue. The tree is rooted to <italic><tp:taxon-name><tp:taxon-name-part taxon-name-part-type="genus" reg="Aquapteridospora">Aquapteridospora</tp:taxon-name-part> <tp:taxon-name-part taxon-name-part-type="species" reg="lignicola">lignicola</tp:taxon-name-part></tp:taxon-name></italic> (MFLUCC 15–0377).</p></caption><graphic xmlns:xlink="http://www.w3.org/1999/xlink" xlink:href="imafungus-17-e188546-g006.jpg" id="oo_1695585.jpg" position="float" orientation="portrait" xlink:type="simple"><uri content-type="original_file" xlink:type="simple">https://binary.pensoft.net/fig/1695585</uri></graphic></fig></tp:treatment-sec><ref-list><ref id="B39"><mixed-citation xmlns:xlink="http://www.w3.org/1999/xlink" xlink:type="simple">Hyde KD, Tanaka K, Bhat DJ et al. (2016b) Fungal diversity notes 367–490: taxonomic and phylogenetic contributions to fungal taxa. Fungal Diversity 80: 1–270. <ext-link xlink:href="10.1007/s13225-016-0369-6" ext-link-type="doi" xlink:type="simple">https://doi.org/10.1007/s13225-016-0369-6</ext-link></mixed-citation></ref><ref id="B24"><mixed-citation xmlns:xlink="http://www.w3.org/1999/xlink" xlink:type="simple">Dong W, Hyde K, Jeewon R et al. (2021) Towards a natural classification of annulatascaceae-like taxa II: introducing five new genera and eighteen new species from freshwater. Mycosphere 12: 1–88. <ext-link xlink:href="10.5943/mycosphere/12/1/1" ext-link-type="doi" xlink:type="simple">https://doi.org/10.5943/mycosphere/12/1/1</ext-link></mixed-citation></ref><ref id="B28"><mixed-citation xmlns:xlink="http://www.w3.org/1999/xlink" xlink:type="simple">Du HZ, Liu NG, Wu N et al. (2025) Morpho-phylogenetic evidence reveals novel hyphomycetous fungi on medicinal plants in Southwestern China. Mycology 22: 1–60. <ext-link xlink:href="10.3897/mycokeys.110.132628" ext-link-type="doi" xlink:type="simple">https://doi.org/10.3897/mycokeys.110.132628</ext-link></mixed-citation></ref><ref id="B26"><mixed-citation xmlns:xlink="http://www.w3.org/1999/xlink" xlink:type="simple">Dong W, Hyde KD, Jeewon R et al. (2025) Fungal diversity notes 2017–2122: taxonomic and phylogenetic contributions to freshwater fungi and other fungal taxa. Fungal Diversity 134: 185–459. <ext-link xlink:href="10.1007/s13225-025-00560-3" ext-link-type="doi" xlink:type="simple">https://doi.org/10.1007/s13225-025-00560-3</ext-link></mixed-citation></ref><ref id="B57"><mixed-citation xmlns:xlink="http://www.w3.org/1999/xlink" xlink:type="simple">Liao MG, Luo XX, Xia JW et al. (2025a) Six Novel Species of <italic><tp:taxon-name><tp:taxon-name-part taxon-name-part-type="genus">Distoseptispora</tp:taxon-name-part></tp:taxon-name></italic> (<italic><tp:taxon-name><tp:taxon-name-part taxon-name-part-type="family">Distoseptisporaceae</tp:taxon-name-part></tp:taxon-name></italic>, <italic><tp:taxon-name><tp:taxon-name-part taxon-name-part-type="order">Distoseptisporales</tp:taxon-name-part></tp:taxon-name></italic>) and <italic><tp:taxon-name><tp:taxon-name-part taxon-name-part-type="genus">Helminthosporium</tp:taxon-name-part></tp:taxon-name></italic> (<italic><tp:taxon-name><tp:taxon-name-part taxon-name-part-type="family">Massarinaceae</tp:taxon-name-part></tp:taxon-name></italic>, <italic><tp:taxon-name><tp:taxon-name-part taxon-name-part-type="order">Pleosporales</tp:taxon-name-part></tp:taxon-name></italic>) Isolated from Terrestrial Habitats in Southern China. Journal of Fungi 11: 494. <ext-link xlink:href="10.3390/jof11070494" ext-link-type="doi" xlink:type="simple">https://doi.org/10.3390/jof11070494</ext-link></mixed-citation></ref><ref id="B61"><mixed-citation xmlns:xlink="http://www.w3.org/1999/xlink" xlink:type="simple">Liu W, Yin C, Jiang Y et al. (2025a) Discovery and identification of four novel species of <italic><tp:taxon-name><tp:taxon-name-part taxon-name-part-type="genus">Distoseptispora</tp:taxon-name-part></tp:taxon-name></italic> (<italic><tp:taxon-name><tp:taxon-name-part taxon-name-part-type="family">Distoseptisporaceae</tp:taxon-name-part></tp:taxon-name></italic>, <italic><tp:taxon-name><tp:taxon-name-part taxon-name-part-type="order">Distoseptisporales</tp:taxon-name-part></tp:taxon-name></italic>) on decaying wood from Hainan and Fujian provinces, China. Journal of <tp:taxon-name><tp:taxon-name-part taxon-name-part-type="kingdom">Fungi</tp:taxon-name-part></tp:taxon-name> 11: 667. <ext-link xlink:href="10.3390/jof11090667" ext-link-type="doi" xlink:type="simple">https://doi.org/10.3390/jof11090667</ext-link></mixed-citation></ref><ref id="B111"><mixed-citation xmlns:xlink="http://www.w3.org/1999/xlink" xlink:type="simple">Shen HW, Bao DF, Luan S et al. (2025) Taxonomy and phylogeny of lignicolous freshwater fungi from plateau lakes in Yunnan Province, China. Fungal Diversity 134: 635–899. <ext-link xlink:href="10.1007/s13225-025-00564-z" ext-link-type="doi" xlink:type="simple">https://doi.org/10.1007/s13225-025-00564-z</ext-link></mixed-citation></ref><ref id="B144"><mixed-citation xmlns:xlink="http://www.w3.org/1999/xlink" xlink:type="simple">Yang J, Maharachchikumbura SSN, Liu JK et al. (2018) <italic><tp:taxon-name><tp:taxon-name-part taxon-name-part-type="genus">Pseudostanjehughesia</tp:taxon-name-part> <tp:taxon-name-part taxon-name-part-type="species">aquitropica</tp:taxon-name-part></tp:taxon-name></italic> gen. et sp. nov. and <italic><tp:taxon-name><tp:taxon-name-part taxon-name-part-type="genus">Sporidesmium</tp:taxon-name-part></tp:taxon-name></italic> sensu lato species from freshwater habitats. Mycological Progress 17: 591–616. <ext-link xlink:href="10.1007/s11557-017-1339-4" ext-link-type="doi" xlink:type="simple">https://doi.org/10.1007/s11557-017-1339-4</ext-link></mixed-citation></ref><ref id="B141"><mixed-citation xmlns:xlink="http://www.w3.org/1999/xlink" xlink:type="simple">Yang J, Liu LL, Jones EBG et al. (2021) Morphological variety in <italic><tp:taxon-name><tp:taxon-name-part taxon-name-part-type="genus">Distoseptispora</tp:taxon-name-part></tp:taxon-name></italic> and introduction of six novel species. Journal of Fungi 7: 945. <ext-link xlink:href="10.3390/jof7110945" ext-link-type="doi" xlink:type="simple">https://doi.org/10.3390/jof7110945</ext-link></mixed-citation></ref><ref id="B110"><mixed-citation xmlns:xlink="http://www.w3.org/1999/xlink" xlink:type="simple">Shen HW, Bao DF, Boonmee S et al. (2024) Diversity of <italic><tp:taxon-name><tp:taxon-name-part taxon-name-part-type="genus">Distoseptispora</tp:taxon-name-part></tp:taxon-name> (<tp:taxon-name><tp:taxon-name-part taxon-name-part-type="family">Distoseptisporaceae</tp:taxon-name-part></tp:taxon-name>)</italic> taxa on submerged decaying wood from the Red River in Yunnan, China. MycoKeys 102: 1–28. <ext-link xlink:href="10.3897/mycokeys.102.116096" ext-link-type="doi" xlink:type="simple">https://doi.org/10.3897/mycokeys.102.116096</ext-link></mixed-citation></ref></ref-list></tp:taxon-treatment>
