# Supplementary material for: Multi-locus phylogenetic analyses and morphology reveal new species, new records, and taxonomic updates of saprobic Dothideomycetes and Sordariomycetes from freshwater habitats in China
Source: IMA Fungus. 2026 Jun 25;17:e188546. doi: 10.3897/imafungus.17.188546 (PMC13329429; doi:10.3897/imafungus.17.188546)
Supplement: XML Treatment for Junewangiaceae [file imafungus.17.188546-treatment17.xml]

<!DOCTYPE tp:taxon-treatment
  PUBLIC "-//TaxonX//DTD Taxonomic Treatment Publishing DTD v0 20100105//EN" "tax-treatment-NSO.dtd">
<tp:taxon-treatment xmlns:tp="http://www.plazi.org/taxpub"><tp:treatment-meta><kwd-group><label>Taxon classification</label><kwd>
                <named-content content-type="kingdom">Animalia</named-content>
              </kwd><kwd>
                <named-content content-type="order">Distoseptisporales</named-content>
              </kwd><kwd>
                <named-content content-type="family">Junewangiaceae</named-content>
              </kwd></kwd-group><mixed-citation publication-type="journal"><person-group><name><surname>Lu</surname><given-names>Li</given-names></name><name><surname>Zheng</surname><given-names>Si-Ping</given-names></name><name><surname>Zhai</surname><given-names>Zhi-Jun</given-names></name><name><surname>Xiong</surname><given-names>Yin-Ru</given-names></name><name><surname>Karunarathna</surname><given-names>Samantha C.</given-names></name><name><surname>Tibpromma</surname><given-names>Saowaluck</given-names></name><name><surname>Hu</surname><given-names>Dian-Ming</given-names></name><name><surname>Song</surname><given-names>Hai-Yan</given-names></name></person-group><article-title>Multi-locus phylogenetic analyses and morphology reveal new species, new records, and taxonomic updates of saprobic <italic><tp:taxon-name><tp:taxon-name-part taxon-name-part-type="class" reg="Dothideomycetes">Dothideomycetes</tp:taxon-name-part></tp:taxon-name></italic> and <italic><tp:taxon-name><tp:taxon-name-part taxon-name-part-type="class" reg="Sordariomycetes">Sordariomycetes</tp:taxon-name-part></tp:taxon-name></italic> from freshwater habitats in China</article-title><source>IMA Fungus</source><day>25</day><month>06</month><year>2026</year><volume>17</volume><pub-id pub-id-type="doi">10.3897/imafungus.17.188546</pub-id></mixed-citation></tp:treatment-meta><tp:nomenclature><tp:taxon-name><object-id xmlns:xlink="http://www.w3.org/1999/xlink" content-type="arpha" xlink:type="simple">399316B5-18AD-5A5C-AA6C-4360633CDA1D</object-id>
                    		<tp:taxon-name-part taxon-name-part-type="family" reg="Junewangiaceae">Junewangiaceae</tp:taxon-name-part>
                    	</tp:taxon-name><tp:taxon-authority>J.W. Xia &amp; X.G. Zhang, Scientific Reports 7 (no. 7888): 12 (2017)</tp:taxon-authority></tp:nomenclature><tp:treatment-sec sec-type="Notes"><title>Notes.</title><p><italic><tp:taxon-name><tp:taxon-name-part taxon-name-part-type="family" reg="Junewangiaceae">Junewangiaceae</tp:taxon-name-part></tp:taxon-name></italic> was introduced by <xref ref-type="bibr" rid="B138">Xia et al. (2017)</xref> to accommodate the <italic><tp:taxon-name><tp:taxon-name-part taxon-name-part-type="genus" reg="Acrodictys">Acrodictys</tp:taxon-name-part></tp:taxon-name></italic>-like genus and <italic><tp:taxon-name><tp:taxon-name-part taxon-name-part-type="genus" reg="Junewangia">Junewangia</tp:taxon-name-part></tp:taxon-name></italic>, known as the type. Subsequently, phylogenetic analysis showed that <italic><tp:taxon-name><tp:taxon-name-part taxon-name-part-type="genus" reg="Dictyosporella">Dictyosporella</tp:taxon-name-part></tp:taxon-name></italic>, <italic><tp:taxon-name><tp:taxon-name-part taxon-name-part-type="genus" reg="Junewangia">Junewangia</tp:taxon-name-part></tp:taxon-name></italic>, and <italic><tp:taxon-name><tp:taxon-name-part taxon-name-part-type="genus" reg="Sporidesmiella">Sporidesmiella</tp:taxon-name-part></tp:taxon-name></italic> clustered within <italic><tp:taxon-name><tp:taxon-name-part taxon-name-part-type="family" reg="Junewangiaceae">Junewangiaceae</tp:taxon-name-part></tp:taxon-name></italic> (<xref ref-type="bibr" rid="B24">Dong et al. 2021</xref>; <xref ref-type="bibr" rid="B45">Hyde et al. 2023</xref>). Additionally, <italic><tp:taxon-name><tp:taxon-name-part taxon-name-part-type="genus" reg="Jennwenomyces">Jennwenomyces</tp:taxon-name-part></tp:taxon-name></italic> was proposed to replace <italic><tp:taxon-name><tp:taxon-name-part taxon-name-part-type="genus" reg="Belemnospora">Belemnospora</tp:taxon-name-part> <tp:taxon-name-part taxon-name-part-type="species" reg="navicularis">navicularis</tp:taxon-name-part></tp:taxon-name></italic> with <italic><tp:taxon-name><tp:taxon-name-part taxon-name-part-type="genus" reg="Jennwenomyces">Jennwenomyces</tp:taxon-name-part> <tp:taxon-name-part taxon-name-part-type="species" reg="navicularis">navicularis</tp:taxon-name-part></tp:taxon-name></italic>, which was described and illustrated based on two specimens collected from decaying culms submerged in freshwater streams (<xref ref-type="bibr" rid="B32">Goh and Kuo 2020</xref>). Although phylogenetic analysis placed <italic><tp:taxon-name><tp:taxon-name-part taxon-name-part-type="genus" reg="Jennwenomyces">Jennwenomyces</tp:taxon-name-part></tp:taxon-name></italic> within <italic><tp:taxon-name><tp:taxon-name-part taxon-name-part-type="family" reg="Junewangiaceae">Junewangiaceae</tp:taxon-name-part></tp:taxon-name></italic>, <xref ref-type="bibr" rid="B32">Goh and Kuo (2020)</xref> classified it as a genus in <italic><tp:taxon-name><tp:taxon-name-part taxon-name-part-type="class" reg="Sordariomycetes">Sordariomycetes</tp:taxon-name-part></tp:taxon-name></italic>, <italic>incertae sedis</italic>. There are currently four accepted genera in <italic><tp:taxon-name><tp:taxon-name-part taxon-name-part-type="family" reg="Junewangiaceae">Junewangiaceae</tp:taxon-name-part></tp:taxon-name></italic> that occur primarily as saprobes on a variety of plant debris in terrestrial and freshwater habitats (<xref ref-type="bibr" rid="B44">Hyde et al. 2024</xref>). However, the phylogenetic boundaries between <italic><tp:taxon-name><tp:taxon-name-part taxon-name-part-type="genus" reg="Dictyosporella">Dictyosporella</tp:taxon-name-part></tp:taxon-name></italic>, <italic><tp:taxon-name><tp:taxon-name-part taxon-name-part-type="genus" reg="Junewangia">Junewangia</tp:taxon-name-part></tp:taxon-name></italic>, <italic><tp:taxon-name><tp:taxon-name-part taxon-name-part-type="genus" reg="Jennwenomyces">Jennwenomyces</tp:taxon-name-part></tp:taxon-name></italic>, and <italic><tp:taxon-name><tp:taxon-name-part taxon-name-part-type="genus" reg="Sporidesmiella">Sporidesmiella</tp:taxon-name-part></tp:taxon-name></italic> remain unclear (<xref ref-type="bibr" rid="B32">Goh and Kuo 2020</xref>; <xref ref-type="bibr" rid="B45">Hyde et al. 2023</xref>), but they exhibit distinct morphological differences (<xref ref-type="bibr" rid="B125">Wang et al. 2025a</xref>). Therefore, relevant research should continue to be conducted on this family to clarify their phylogenetic relationships and establish stable generic boundaries.</p></tp:treatment-sec><ref-list><ref id="B138"><mixed-citation xmlns:xlink="http://www.w3.org/1999/xlink" xlink:type="simple">Xia JW, Ma YR, Li Z et al. (2017) <italic><tp:taxon-name><tp:taxon-name-part taxon-name-part-type="genus">Acrodictys</tp:taxon-name-part></tp:taxon-name></italic>-like wood decay fungi from southern China, with two new families <italic><tp:taxon-name><tp:taxon-name-part taxon-name-part-type="family">Acrodictyaceae</tp:taxon-name-part></tp:taxon-name></italic> and <italic><tp:taxon-name><tp:taxon-name-part taxon-name-part-type="family">Junewangiaceae</tp:taxon-name-part></tp:taxon-name></italic>. Scientific Reports 7: 7888. <ext-link xlink:href="10.1038/s41598-017-08318-x" ext-link-type="doi" xlink:type="simple">https://doi.org/10.1038/s41598-017-08318-x</ext-link></mixed-citation></ref><ref id="B24"><mixed-citation xmlns:xlink="http://www.w3.org/1999/xlink" xlink:type="simple">Dong W, Hyde K, Jeewon R et al. (2021) Towards a natural classification of annulatascaceae-like taxa II: introducing five new genera and eighteen new species from freshwater. Mycosphere 12: 1–88. <ext-link xlink:href="10.5943/mycosphere/12/1/1" ext-link-type="doi" xlink:type="simple">https://doi.org/10.5943/mycosphere/12/1/1</ext-link></mixed-citation></ref><ref id="B45"><mixed-citation xmlns:xlink="http://www.w3.org/1999/xlink" xlink:type="simple">Hyde KD, Norphanphoun C, Ma J et al. (2023) Mycosphere notes 387–412 – novel species of fungal taxa from around the world. Mycosphere 14: 663–744. <ext-link xlink:href="10.5943/mycosphere/14/1/8" ext-link-type="doi" xlink:type="simple">https://doi.org/10.5943/mycosphere/14/1/8</ext-link></mixed-citation></ref><ref id="B32"><mixed-citation xmlns:xlink="http://www.w3.org/1999/xlink" xlink:type="simple">Goh TK, Kuo CH (2020) <italic><tp:taxon-name><tp:taxon-name-part taxon-name-part-type="genus">Jennwenomyces</tp:taxon-name-part></tp:taxon-name></italic>, a new hyphomycete genus segregated from <italic><tp:taxon-name><tp:taxon-name-part taxon-name-part-type="genus">Belemnospora</tp:taxon-name-part></tp:taxon-name></italic>, producing versicolored phragmospores from percurrently extending conidiophores. Mycological Progress 19: 869–883. <ext-link xlink:href="10.1007/s11557-020-01602-7" ext-link-type="doi" xlink:type="simple">https://doi.org/10.1007/s11557-020-01602-7</ext-link></mixed-citation></ref><ref id="B44"><mixed-citation xmlns:xlink="http://www.w3.org/1999/xlink" xlink:type="simple">Hyde KD, Noorabadi MT, Thiyagaraja V et al. (2024) The 2024 Outline of <tp:taxon-name><tp:taxon-name-part taxon-name-part-type="kingdom">Fungi</tp:taxon-name-part></tp:taxon-name> and fungus-like taxa. Mycosphere 15: 5146–6239. <ext-link xlink:href="10.5943/mycosphere/15/1/25" ext-link-type="doi" xlink:type="simple">https://doi.org/10.5943/mycosphere/15/1/25</ext-link></mixed-citation></ref><ref id="B125"><mixed-citation xmlns:xlink="http://www.w3.org/1999/xlink" xlink:type="simple">Wang Y, Bhat DJ, Bao DF et al. (2025a) Morpho-molecular analyses reveal two novel species and two new records of <italic><tp:taxon-name><tp:taxon-name-part taxon-name-part-type="family">Dictyosporiaceae</tp:taxon-name-part></tp:taxon-name> (<tp:taxon-name><tp:taxon-name-part taxon-name-part-type="order">Pleosporales</tp:taxon-name-part></tp:taxon-name>)</italic> from Dulongjiang River in northwestern Yunnan Province, China. MycoKeys 117: 1–27. <ext-link xlink:href="10.3897/mycokeys.117.145587" ext-link-type="doi" xlink:type="simple">https://doi.org/10.3897/mycokeys.117.145587</ext-link></mixed-citation></ref></ref-list></tp:taxon-treatment>
