# Supplementary material for: Multi-locus phylogenetic analyses and morphology reveal new species, new records, and taxonomic updates of saprobic Dothideomycetes and Sordariomycetes from freshwater habitats in China
Source: IMA Fungus. 2026 Jun 25;17:e188546. doi: 10.3897/imafungus.17.188546 (PMC13329429; doi:10.3897/imafungus.17.188546)
Supplement: XML Treatment for Sporidesmiella [file imafungus.17.188546-treatment18.xml]

<!DOCTYPE tp:taxon-treatment
  PUBLIC "-//TaxonX//DTD Taxonomic Treatment Publishing DTD v0 20100105//EN" "tax-treatment-NSO.dtd">
<tp:taxon-treatment xmlns:tp="http://www.plazi.org/taxpub"><tp:treatment-meta><kwd-group><label>Taxon classification</label><kwd>
                <named-content content-type="kingdom">Animalia</named-content>
              </kwd><kwd>
                <named-content content-type="order">Distoseptisporales</named-content>
              </kwd><kwd>
                <named-content content-type="family">Melanommataceae</named-content>
              </kwd></kwd-group><mixed-citation publication-type="journal"><person-group><name><surname>Lu</surname><given-names>Li</given-names></name><name><surname>Zheng</surname><given-names>Si-Ping</given-names></name><name><surname>Zhai</surname><given-names>Zhi-Jun</given-names></name><name><surname>Xiong</surname><given-names>Yin-Ru</given-names></name><name><surname>Karunarathna</surname><given-names>Samantha C.</given-names></name><name><surname>Tibpromma</surname><given-names>Saowaluck</given-names></name><name><surname>Hu</surname><given-names>Dian-Ming</given-names></name><name><surname>Song</surname><given-names>Hai-Yan</given-names></name></person-group><article-title>Multi-locus phylogenetic analyses and morphology reveal new species, new records, and taxonomic updates of saprobic <italic><tp:taxon-name><tp:taxon-name-part taxon-name-part-type="class" reg="Dothideomycetes">Dothideomycetes</tp:taxon-name-part></tp:taxon-name></italic> and <italic><tp:taxon-name><tp:taxon-name-part taxon-name-part-type="class" reg="Sordariomycetes">Sordariomycetes</tp:taxon-name-part></tp:taxon-name></italic> from freshwater habitats in China</article-title><source>IMA Fungus</source><day>25</day><month>06</month><year>2026</year><volume>17</volume><pub-id pub-id-type="doi">10.3897/imafungus.17.188546</pub-id></mixed-citation></tp:treatment-meta><tp:nomenclature><tp:taxon-name><object-id xmlns:xlink="http://www.w3.org/1999/xlink" content-type="arpha" xlink:type="simple">15BF7191-EBC9-54E3-ABCC-22402F7C7745</object-id>
                    		<tp:taxon-name-part taxon-name-part-type="genus" reg="Sporidesmiella">Sporidesmiella</tp:taxon-name-part>
                    	</tp:taxon-name><tp:taxon-authority>P.M. Kirk, Trans. Br. mycol. Soc. 79(3): 479 (1982)</tp:taxon-authority></tp:nomenclature><tp:treatment-sec sec-type="Notes"><title>Notes.</title><p><xref ref-type="bibr" rid="B50">Kirk (1982)</xref> established <italic><tp:taxon-name><tp:taxon-name-part taxon-name-part-type="genus" reg="Sporidesmiella">Sporidesmiella</tp:taxon-name-part></tp:taxon-name></italic> to accommodate two species and other species previously referred to <italic><tp:taxon-name><tp:taxon-name-part taxon-name-part-type="genus" reg="Sporidesmium">Sporidesmium</tp:taxon-name-part></tp:taxon-name></italic> and <italic><tp:taxon-name><tp:taxon-name-part taxon-name-part-type="genus" reg="Endophragmia">Endophragmia</tp:taxon-name-part></tp:taxon-name></italic> (<xref ref-type="bibr" rid="B50">Kirk 1982</xref>). The taxonomic status was confirmed by <xref ref-type="bibr" rid="B71">Luo et al. (2019)</xref>, who placed it in <italic><tp:taxon-name><tp:taxon-name-part taxon-name-part-type="family" reg="Junewangiaceae">Junewangiaceae</tp:taxon-name-part></tp:taxon-name></italic> based on multi-locus phylogenetic analysis. The genus is characterized by distoseptate, cuneate to obovoid conidia with a truncated base and schizotypic production from terminally annellate conidiophores (<xref ref-type="bibr" rid="B50">Kirk 1982</xref>; <xref ref-type="bibr" rid="B145">Yanna et al. 2001</xref>; <xref ref-type="bibr" rid="B75">Ma et al. 2015</xref>; <xref ref-type="bibr" rid="B139">Xu et al. 2025</xref>; <xref ref-type="bibr" rid="B111">Shen et al. 2025</xref>). <italic><tp:taxon-name><tp:taxon-name-part taxon-name-part-type="genus" reg="Sporidesmiella">Sporidesmiella</tp:taxon-name-part></tp:taxon-name></italic> has a wide geographical distribution and is reported from terrestrial and freshwater habitats, primarily as saprobic on a variety of plants (<xref ref-type="bibr" rid="B135">Wu 2005</xref>; <xref ref-type="bibr" rid="B71">Luo et al. 2019</xref>; <xref ref-type="bibr" rid="B19">Crous et al. 2021b</xref>; <xref ref-type="bibr" rid="B24">Dong et al. 2021</xref>; <xref ref-type="bibr" rid="B111">Shen et al. 2025</xref>). In this study, a new species and a new record of <italic><tp:taxon-name><tp:taxon-name-part taxon-name-part-type="genus" reg="Sporidesmiella">Sporidesmiella</tp:taxon-name-part></tp:taxon-name></italic>, collected from submerged wood in freshwater in Jiangxi Province, are introduced.</p></tp:treatment-sec><ref-list><ref id="B50"><mixed-citation xmlns:xlink="http://www.w3.org/1999/xlink" xlink:type="simple">Kirk PM (1982) New or interesting microfungi VI. <italic><tp:taxon-name><tp:taxon-name-part taxon-name-part-type="genus">Sporidesmiella</tp:taxon-name-part></tp:taxon-name></italic> gen.nov. (<italic><tp:taxon-name><tp:taxon-name-part taxon-name-part-type="class">Hyphomycetes</tp:taxon-name-part></tp:taxon-name></italic>). Transactions of the British Mycological Society 79: 479–489. <ext-link xlink:href="10.1016/S0007-1536(82)80040-5" ext-link-type="doi" xlink:type="simple">https://doi.org/10.1016/S0007-1536(82)80040-5</ext-link></mixed-citation></ref><ref id="B71"><mixed-citation xmlns:xlink="http://www.w3.org/1999/xlink" xlink:type="simple">Luo ZL, Hyde KD, Liu JK et al. (2019) Freshwater <italic><tp:taxon-name><tp:taxon-name-part taxon-name-part-type="class">Sordariomycetes</tp:taxon-name-part></tp:taxon-name></italic>. Fungal Diversity 99: 451–660. <ext-link xlink:href="10.1007/s13225-019-00438-1" ext-link-type="doi" xlink:type="simple">https://doi.org/10.1007/s13225-019-00438-1</ext-link></mixed-citation></ref><ref id="B145"><mixed-citation xmlns:xlink="http://www.w3.org/1999/xlink" xlink:type="simple">Yanna WH, Hyde KD, McKenzie EHC (2001) <italic><tp:taxon-name><tp:taxon-name-part taxon-name-part-type="genus">Sporidesmiella</tp:taxon-name-part> <tp:taxon-name-part taxon-name-part-type="species">oraniopsis</tp:taxon-name-part></tp:taxon-name></italic>, a new species of dematiaceous hyphomycete from North Queensland, Australia and synopsis of the genus. Fungal Diversity 8: 169–175.</mixed-citation></ref><ref id="B75"><mixed-citation xmlns:xlink="http://www.w3.org/1999/xlink" xlink:type="simple">Ma J, Xia JW, Castañeda-Ruíz RF et al. (2015) Two new species of <italic><tp:taxon-name><tp:taxon-name-part taxon-name-part-type="genus">Sporidesmiella</tp:taxon-name-part></tp:taxon-name></italic> from southern China. Nova Hedwigia 101: 131–137. <ext-link xlink:href="10.1127/nova_hedwigia/2015/0254" ext-link-type="doi" xlink:type="simple">https://doi.org/10.1127/nova_hedwigia/2015/0254</ext-link></mixed-citation></ref><ref id="B139"><mixed-citation xmlns:xlink="http://www.w3.org/1999/xlink" xlink:type="simple">Xu RJ, Hyde KD, Li JN et al. (2025) Lignicolous freshwater fungi of the pan Qinghai-Xizang Plateau, China. Fungal Diversity 130: 1–212. <ext-link xlink:href="10.1007/s13225-025-00555-0" ext-link-type="doi" xlink:type="simple">https://doi.org/10.1007/s13225-025-00555-0</ext-link></mixed-citation></ref><ref id="B111"><mixed-citation xmlns:xlink="http://www.w3.org/1999/xlink" xlink:type="simple">Shen HW, Bao DF, Luan S et al. (2025) Taxonomy and phylogeny of lignicolous freshwater fungi from plateau lakes in Yunnan Province, China. Fungal Diversity 134: 635–899. <ext-link xlink:href="10.1007/s13225-025-00564-z" ext-link-type="doi" xlink:type="simple">https://doi.org/10.1007/s13225-025-00564-z</ext-link></mixed-citation></ref><ref id="B135"><mixed-citation xmlns:xlink="http://www.w3.org/1999/xlink" xlink:type="simple">Wu WP (2005) <italic><tp:taxon-name><tp:taxon-name-part taxon-name-part-type="genus">Sporidesmium</tp:taxon-name-part></tp:taxon-name></italic>, <italic><tp:taxon-name><tp:taxon-name-part taxon-name-part-type="genus">Endophragmiella</tp:taxon-name-part></tp:taxon-name></italic> and related genera from China. Fungal Diversity 15: 1–351.</mixed-citation></ref><ref id="B19"><mixed-citation xmlns:xlink="http://www.w3.org/1999/xlink" xlink:type="simple">Crous PW, Osieck ER, Jurjevi Ž et al. (2021b) Fungal Planet description sheets: 1284–1382. Persoonia - Molecular Phylogeny and Evolution of Fungi 47: 178–374. <ext-link xlink:href="10.3767/persoonia.2021.47.06" ext-link-type="doi" xlink:type="simple">https://doi.org/10.3767/persoonia.2021.47.06</ext-link></mixed-citation></ref><ref id="B24"><mixed-citation xmlns:xlink="http://www.w3.org/1999/xlink" xlink:type="simple">Dong W, Hyde K, Jeewon R et al. (2021) Towards a natural classification of annulatascaceae-like taxa II: introducing five new genera and eighteen new species from freshwater. Mycosphere 12: 1–88. <ext-link xlink:href="10.5943/mycosphere/12/1/1" ext-link-type="doi" xlink:type="simple">https://doi.org/10.5943/mycosphere/12/1/1</ext-link></mixed-citation></ref></ref-list></tp:taxon-treatment>
