# Supplementary material for: Multi-locus phylogenetic analyses and morphology reveal new species, new records, and taxonomic updates of saprobic Dothideomycetes and Sordariomycetes from freshwater habitats in China
Source: IMA Fungus. 2026 Jun 25;17:e188546. doi: 10.3897/imafungus.17.188546 (PMC13329429; doi:10.3897/imafungus.17.188546)
Supplement: XML Treatment for Sporidesmiella saprophytica [file imafungus.17.188546-treatment19.xml]

<!DOCTYPE tp:taxon-treatment
  PUBLIC "-//TaxonX//DTD Taxonomic Treatment Publishing DTD v0 20100105//EN" "tax-treatment-NSO.dtd">
<tp:taxon-treatment xmlns:tp="http://www.plazi.org/taxpub"><tp:treatment-meta><kwd-group><label>Taxon classification</label><kwd>
                <named-content content-type="kingdom">Animalia</named-content>
              </kwd><kwd>
                <named-content content-type="order">Distoseptisporales</named-content>
              </kwd><kwd>
                <named-content content-type="family">Melanommataceae</named-content>
              </kwd></kwd-group><mixed-citation publication-type="journal"><person-group><name><surname>Lu</surname><given-names>Li</given-names></name><name><surname>Zheng</surname><given-names>Si-Ping</given-names></name><name><surname>Zhai</surname><given-names>Zhi-Jun</given-names></name><name><surname>Xiong</surname><given-names>Yin-Ru</given-names></name><name><surname>Karunarathna</surname><given-names>Samantha C.</given-names></name><name><surname>Tibpromma</surname><given-names>Saowaluck</given-names></name><name><surname>Hu</surname><given-names>Dian-Ming</given-names></name><name><surname>Song</surname><given-names>Hai-Yan</given-names></name></person-group><article-title>Multi-locus phylogenetic analyses and morphology reveal new species, new records, and taxonomic updates of saprobic <italic><tp:taxon-name><tp:taxon-name-part taxon-name-part-type="class" reg="Dothideomycetes">Dothideomycetes</tp:taxon-name-part></tp:taxon-name></italic> and <italic><tp:taxon-name><tp:taxon-name-part taxon-name-part-type="class" reg="Sordariomycetes">Sordariomycetes</tp:taxon-name-part></tp:taxon-name></italic> from freshwater habitats in China</article-title><source>IMA Fungus</source><day>25</day><month>06</month><year>2026</year><volume>17</volume><pub-id pub-id-type="doi">10.3897/imafungus.17.188546</pub-id></mixed-citation></tp:treatment-meta><tp:nomenclature><tp:taxon-name><object-id xmlns:xlink="http://www.w3.org/1999/xlink" content-type="arpha" xlink:type="simple">9C6E2032-C567-5731-A41F-9C691E6A0F95</object-id>
                    		<tp:taxon-name-part taxon-name-part-type="genus" reg="Sporidesmiella">Sporidesmiella</tp:taxon-name-part> <tp:taxon-name-part taxon-name-part-type="species" reg="saprophytica">saprophytica</tp:taxon-name-part>
                    	
                    		<object-id xmlns:xlink="http://www.w3.org/1999/xlink" content-type="mycobank" xlink:type="simple">903575</object-id>
                    	</tp:taxon-name><tp:taxon-authority>S.P. Zheng, D.M. Hu &amp; H.Y. Song</tp:taxon-authority><tp:taxon-status xmlns:xlink="http://www.w3.org/1999/xlink" xlink:type="simple">sp. nov</tp:taxon-status><xref ref-type="fig" rid="F10">Fig. 10</xref></tp:nomenclature><tp:treatment-sec sec-type="Etymology"><title>Etymology.</title><p>The epithet “saprophytica” refers to the saprobic life mode of the fungus.</p></tp:treatment-sec><tp:treatment-sec sec-type="Diagnosis"><title>Diagnosis.</title><p>Differs from <italic><tp:taxon-name><tp:taxon-name-part taxon-name-part-type="genus" reg="Sporidesmiella">S.</tp:taxon-name-part> <tp:taxon-name-part taxon-name-part-type="species" reg="obovoidispora">obovoidispora</tp:taxon-name-part></tp:taxon-name></italic> by larger conidiogenous cells (26–38 × 2.5–4 μm vs. 3.5–8.5 × 2.5–4 µm), and the different color of conidia (obovoid, hyaline to light brown vs. clavate, pale brown to reddish brown).</p></tp:treatment-sec><tp:treatment-sec sec-type="Holotype"><title>Holotype.</title><p>HFJAU10499.</p></tp:treatment-sec><tp:treatment-sec sec-type="Description"><title>Description.</title><p><bold><italic>Saprobic</italic></bold> on the decaying wood submerged in freshwater habitats. <bold>Teleomorph</bold>: Undetermined. <bold>Anamorph</bold>: Hyphomycetous. <bold><italic>Colonies</italic></bold> grow on the surface of the natural substrate, effuse, hairy, and gregarious, with pale brown masses on the apex of conidiophores. <bold><italic>Mycelium</italic></bold> partly immersed in the substrate, composed of unbranched, septate, smooth, and pale brown hyphae. <bold><italic>Conidiophores</italic></bold> 121–188 μm long and 3.5–5 μm wide, macronematous, mononematous, solitary, erect, cylindrical, straight or slightly flexuous, brown, gradually paler and becoming pale brown towards the apex, unbranched, septate, smooth. <bold><italic>Conidiogenous cells</italic></bold> 26–38 μm long and 2.5–4 μm wide, holoblastic, polyblastic, integrated, terminal, pale brown to subhyaline, cylindrical, smooth. <bold><italic>Conidia</italic></bold> 23–29 × 11–14 μm, (x̄ = 26 × 12 μm, <italic>n</italic> = 30), acrogenous, solitary, obovoid, (3)–4-distoseptate, hyaline to light brown, obtusely conic or rounded at the apex, with a truncate base, thin-walled, smooth, with oil guttules.</p></tp:treatment-sec><tp:treatment-sec sec-type="Culture characteristics"><title>Culture characteristics.</title><p>Conidia germinating on <abbrev xmlns:xlink="http://www.w3.org/1999/xlink" xlink:title="potato dextrose agar" xlink:type="simple">PDA</abbrev> within 24 h. Colonies grew on <abbrev xmlns:xlink="http://www.w3.org/1999/xlink" xlink:title="potato dextrose agar" xlink:type="simple">PDA</abbrev>, reaching 12 mm in 40 days at 25 °C, circular, sparse, with dense and soft mycelium, white in the middle, white to light pink in the outer ring, reddish-brown from below, entire at the edge.</p></tp:treatment-sec><tp:treatment-sec sec-type="Material examined"><title>Material examined.</title><p>CHINA • Jiangxi Province: Nanchang City, Anyi County, Zhuoluo Village, <named-content xmlns:xlink="http://www.w3.org/1999/xlink" content-type="dwc:verbatimCoordinates" xlink:type="simple">28°92'23"N, 115°51'79"E</named-content>, 49.8 m, 13 Oct 2024, on submerged unidentified wood in freshwater, S.P. Zheng, zsp 82 (HFJAU10678, holotype); ex-type living culture <abbrev xmlns:xlink="http://www.w3.org/1999/xlink" content-type="institution" xlink:title="Jiangxi Agricultural University Culture Collection" xlink:type="simple">JAUCC</abbrev> 7440, other living culture <abbrev xmlns:xlink="http://www.w3.org/1999/xlink" content-type="institution" xlink:title="Jiangxi Agricultural University Culture Collection" xlink:type="simple">JAUCC</abbrev> 7441.</p></tp:treatment-sec><tp:treatment-sec sec-type="Notes"><title>Notes.</title><p>In the multi-locus phylogenetic tree based on <abbrev xmlns:xlink="http://www.w3.org/1999/xlink" xlink:title="internal transcribed spacer" xlink:type="simple">ITS</abbrev>, <abbrev xmlns:xlink="http://www.w3.org/1999/xlink" xlink:title="large subunit nuclear ribosomal DNA" xlink:type="simple">LSU</abbrev>, <italic><abbrev xmlns:xlink="http://www.w3.org/1999/xlink" xlink:title="translation elongation factor (1-α)" xlink:type="simple">TEF</abbrev></italic>1-α, and <italic><abbrev xmlns:xlink="http://www.w3.org/1999/xlink" xlink:title="RNA polymerase II subunit 2 (2)" xlink:type="simple">RPB</abbrev></italic>2, <italic><tp:taxon-name><tp:taxon-name-part taxon-name-part-type="genus" reg="Sporidesmiella">Sporidesmiella</tp:taxon-name-part> <tp:taxon-name-part taxon-name-part-type="species" reg="saprophytica">saprophytica</tp:taxon-name-part></tp:taxon-name></italic> (<abbrev xmlns:xlink="http://www.w3.org/1999/xlink" content-type="institution" xlink:title="Jiangxi Agricultural University Culture Collection" xlink:type="simple">JAUCC</abbrev> 7440, ex-type, and <abbrev xmlns:xlink="http://www.w3.org/1999/xlink" content-type="institution" xlink:title="Jiangxi Agricultural University Culture Collection" xlink:type="simple">JAUCC</abbrev> 7441) formed a separate clade under <italic><tp:taxon-name><tp:taxon-name-part taxon-name-part-type="genus" reg="Sporidesmiella">S.</tp:taxon-name-part> <tp:taxon-name-part taxon-name-part-type="species" reg="obovoidispora">obovoidispora</tp:taxon-name-part></tp:taxon-name></italic> (GZAAS 24-0048, holotype) and <italic><tp:taxon-name><tp:taxon-name-part taxon-name-part-type="genus" reg="Sporidesmiella">Sporidesmiella</tp:taxon-name-part></tp:taxon-name></italic> sp. (S3-1) with statistical support (73% <abbrev xmlns:xlink="http://www.w3.org/1999/xlink" xlink:title="Maximum likelihood" xlink:type="simple">ML</abbrev>) (Fig. <xref ref-type="fig" rid="F9">9</xref>). The sequence similarity between the two strains (<abbrev xmlns:xlink="http://www.w3.org/1999/xlink" content-type="institution" xlink:title="Jiangxi Agricultural University Culture Collection" xlink:type="simple">JAUCC</abbrev> 7440 and <abbrev xmlns:xlink="http://www.w3.org/1999/xlink" content-type="institution" xlink:title="Jiangxi Agricultural University Culture Collection" xlink:type="simple">JAUCC</abbrev> 7441) is above 99% for the analyzed genes, confirming their conspecificity. Based on pairwise nucleotide comparisons, <italic><tp:taxon-name><tp:taxon-name-part taxon-name-part-type="genus" reg="Sporidesmiella">S.</tp:taxon-name-part> <tp:taxon-name-part taxon-name-part-type="species" reg="saprophytica">saprophytica</tp:taxon-name-part></tp:taxon-name></italic> (<abbrev xmlns:xlink="http://www.w3.org/1999/xlink" content-type="institution" xlink:title="Jiangxi Agricultural University Culture Collection" xlink:type="simple">JAUCC</abbrev> 7440, ex-type) diverges from <italic><tp:taxon-name><tp:taxon-name-part taxon-name-part-type="genus" reg="Sporidesmiella">S.</tp:taxon-name-part> <tp:taxon-name-part taxon-name-part-type="species" reg="obovoidispora">obovoidispora</tp:taxon-name-part></tp:taxon-name></italic> (GZAAS 24-0048) by 59/435 bp (13%, without gaps) for <abbrev xmlns:xlink="http://www.w3.org/1999/xlink" xlink:title="internal transcribed spacer" xlink:type="simple">ITS</abbrev> and 45/811 bp (5.5%, without gaps) for <abbrev xmlns:xlink="http://www.w3.org/1999/xlink" xlink:title="large subunit nuclear ribosomal DNA" xlink:type="simple">LSU</abbrev>; it also diverges from <italic><tp:taxon-name><tp:taxon-name-part taxon-name-part-type="genus" reg="Sporidesmiella">Sporidesmiella</tp:taxon-name-part></tp:taxon-name></italic> sp. (S3-1) by 60/475 bp (12%, without gaps) for <abbrev xmlns:xlink="http://www.w3.org/1999/xlink" xlink:title="internal transcribed spacer" xlink:type="simple">ITS</abbrev> and 45/808 bp (5.5%, without gaps) for <abbrev xmlns:xlink="http://www.w3.org/1999/xlink" xlink:title="large subunit nuclear ribosomal DNA" xlink:type="simple">LSU</abbrev>, and the two species lack <italic><abbrev xmlns:xlink="http://www.w3.org/1999/xlink" xlink:title="translation elongation factor (1-α)" xlink:type="simple">TEF</abbrev></italic>1-α and <italic><abbrev xmlns:xlink="http://www.w3.org/1999/xlink" xlink:title="RNA polymerase II subunit 2 (2)" xlink:type="simple">RPB</abbrev></italic>2. Morphologically, <italic><tp:taxon-name><tp:taxon-name-part taxon-name-part-type="genus" reg="Sporidesmiella">S.</tp:taxon-name-part> <tp:taxon-name-part taxon-name-part-type="species" reg="saprophytica">saprophytica</tp:taxon-name-part></tp:taxon-name></italic> is similar to <italic><tp:taxon-name><tp:taxon-name-part taxon-name-part-type="genus" reg="Sporidesmiella">S.</tp:taxon-name-part> <tp:taxon-name-part taxon-name-part-type="species" reg="obovoidispora">obovoidispora</tp:taxon-name-part></tp:taxon-name></italic> (GZAAS 24-0048, holotype) and also conforms to <italic><tp:taxon-name><tp:taxon-name-part taxon-name-part-type="genus" reg="Sporidesmiella">Sporidesmiella</tp:taxon-name-part></tp:taxon-name></italic>, characterized by brown, smooth, septate, unbranched conidiophores; monoblastic, holoblastic, terminal conidiogenous cells; and obovoid conidia (<xref ref-type="bibr" rid="B50">Kirk 1982</xref>; <xref ref-type="bibr" rid="B145">Yanna et al. 2001</xref>; <xref ref-type="bibr" rid="B75">Ma et al. 2015</xref>; Fig. <xref ref-type="fig" rid="F10">10</xref>). However, <italic><tp:taxon-name><tp:taxon-name-part taxon-name-part-type="genus" reg="Sporidesmiella">S.</tp:taxon-name-part> <tp:taxon-name-part taxon-name-part-type="species" reg="saprophytica">saprophytica</tp:taxon-name-part></tp:taxon-name></italic> (HFJAU10678, holotype) can be distinguished from <italic><tp:taxon-name><tp:taxon-name-part taxon-name-part-type="genus" reg="Sporidesmiella">S.</tp:taxon-name-part> <tp:taxon-name-part taxon-name-part-type="species" reg="obovoidispora">obovoidispora</tp:taxon-name-part></tp:taxon-name></italic> by having differently septate conidiophores, larger conidiogenous cells (26–38 × 2.5–4 μm vs. 3.5–8.5 × 2.5–4 µm), and differently colored conidia (obovoid, hyaline to light brown vs. clavate, pale brown to reddish brown) (<xref ref-type="bibr" rid="B64">Liu et al. 2024a</xref>; Fig. <xref ref-type="fig" rid="F10">10</xref>). Based on molecular data and morphological features, <italic><tp:taxon-name><tp:taxon-name-part taxon-name-part-type="genus" reg="Sporidesmiella">S.</tp:taxon-name-part> <tp:taxon-name-part taxon-name-part-type="species" reg="saprophytica">saprophytica</tp:taxon-name-part></tp:taxon-name></italic> is identified as a new species of <italic><tp:taxon-name><tp:taxon-name-part taxon-name-part-type="genus" reg="Sporidesmiella">Sporidesmiella</tp:taxon-name-part></tp:taxon-name></italic>.</p><fig id="F9" position="float" orientation="portrait"><object-id xmlns:xlink="http://www.w3.org/1999/xlink" content-type="doi" xlink:type="simple">10.3897/imafungus.17.188546.figure9</object-id><object-id xmlns:xlink="http://www.w3.org/1999/xlink" content-type="arpha" xlink:type="simple">5175D343-E29C-592C-9A70-7320FE5CC039</object-id><label>Figure 9.</label><caption><p>Phylogram generated from maximum likelihood analysis based on combined <abbrev xmlns:xlink="http://www.w3.org/1999/xlink" xlink:title="internal transcribed spacer" xlink:type="simple">ITS</abbrev>, <abbrev xmlns:xlink="http://www.w3.org/1999/xlink" xlink:title="large subunit nuclear ribosomal DNA" xlink:type="simple">LSU</abbrev>, <italic><abbrev xmlns:xlink="http://www.w3.org/1999/xlink" xlink:title="RNA polymerase II subunit 2 (2)" xlink:type="simple">RPB</abbrev></italic>2, and <italic><abbrev xmlns:xlink="http://www.w3.org/1999/xlink" xlink:title="translation elongation factor (1-α)" xlink:type="simple">TEF</abbrev></italic>1-α sequence data of 55 taxa, which comprised 3,536 characters. The best-scoring RAxML tree with a final likelihood value of –17912.553286 is presented. The matrix contained 1,174 distinct alignment patterns, with 41.62% of characters undetermined (gaps). Estimated base frequencies were as follows: A = 0.254658, C = 0.244861, G = 0.266615, T = 0.233866; substitution rates: AC = 1.011447, AG = 3.632044, AT = 2.025971, CG = 0.554291, CT = 6.972937, GT = 1.000000; gamma distribution shape parameter α = 0.177518. Bootstrap support values for <abbrev xmlns:xlink="http://www.w3.org/1999/xlink" xlink:title="Maximum likelihood" xlink:type="simple">ML</abbrev> of at least 70% and <abbrev xmlns:xlink="http://www.w3.org/1999/xlink" xlink:title="Bayesian posterior probabilities" xlink:type="simple">BYPP</abbrev> of at least 0.90 are indicated at the nodes as <abbrev xmlns:xlink="http://www.w3.org/1999/xlink" xlink:title="Maximum likelihood" xlink:type="simple">ML</abbrev>/<abbrev xmlns:xlink="http://www.w3.org/1999/xlink" xlink:title="Bayesian posterior probabilities" xlink:type="simple">BYPP</abbrev>. Type specimens are in bold, and the new species from the current study are indicated in bold red. The tree is rooted to <italic><tp:taxon-name><tp:taxon-name-part taxon-name-part-type="genus" reg="Cancellidium">Cancellidium</tp:taxon-name-part> <tp:taxon-name-part taxon-name-part-type="species" reg="cinereum">cinereum</tp:taxon-name-part></tp:taxon-name></italic> (MFLUCC 18–0424).</p></caption><graphic xmlns:xlink="http://www.w3.org/1999/xlink" xlink:href="imafungus-17-e188546-g009.jpg" id="oo_1695588.jpg" position="float" orientation="portrait" xlink:type="simple"><uri content-type="original_file" xlink:type="simple">https://binary.pensoft.net/fig/1695588</uri></graphic></fig><fig id="F10" position="float" orientation="portrait"><object-id xmlns:xlink="http://www.w3.org/1999/xlink" content-type="doi" xlink:type="simple">10.3897/imafungus.17.188546.figure10</object-id><object-id xmlns:xlink="http://www.w3.org/1999/xlink" content-type="arpha" xlink:type="simple">9B91455E-A4C2-5A4D-AE41-EE2F8A2BD4C3</object-id><label>Figure 10.</label><caption><p><italic><tp:taxon-name><tp:taxon-name-part taxon-name-part-type="genus" reg="Sporidesmiella">Sporidesmiella</tp:taxon-name-part> <tp:taxon-name-part taxon-name-part-type="species" reg="saprophytica">saprophytica</tp:taxon-name-part></tp:taxon-name></italic> (HFJAU10678, holotype). <bold>a</bold> Colony on the natural substrate. <bold>b–d</bold> Conidiophores, conidiogenous cells, and conidia. <bold>e–g</bold> Conidia. <bold>h</bold> Germinated conidium. <bold>i, j</bold> Colony on <abbrev xmlns:xlink="http://www.w3.org/1999/xlink" xlink:title="potato dextrose agar" xlink:type="simple">PDA</abbrev>. Scale bars: 100 μm (<bold>a</bold>); 10 μm (<bold>b–h</bold>).</p></caption><graphic xmlns:xlink="http://www.w3.org/1999/xlink" xlink:href="imafungus-17-e188546-g010.jpg" id="oo_1695589.jpg" position="float" orientation="portrait" xlink:type="simple"><uri content-type="original_file" xlink:type="simple">https://binary.pensoft.net/fig/1695589</uri></graphic></fig></tp:treatment-sec><ref-list><ref id="B50"><mixed-citation xmlns:xlink="http://www.w3.org/1999/xlink" xlink:type="simple">Kirk PM (1982) New or interesting microfungi VI. <italic><tp:taxon-name><tp:taxon-name-part taxon-name-part-type="genus">Sporidesmiella</tp:taxon-name-part></tp:taxon-name></italic> gen.nov. (<italic><tp:taxon-name><tp:taxon-name-part taxon-name-part-type="class">Hyphomycetes</tp:taxon-name-part></tp:taxon-name></italic>). Transactions of the British Mycological Society 79: 479–489. <ext-link xlink:href="10.1016/S0007-1536(82)80040-5" ext-link-type="doi" xlink:type="simple">https://doi.org/10.1016/S0007-1536(82)80040-5</ext-link></mixed-citation></ref><ref id="B145"><mixed-citation xmlns:xlink="http://www.w3.org/1999/xlink" xlink:type="simple">Yanna WH, Hyde KD, McKenzie EHC (2001) <italic><tp:taxon-name><tp:taxon-name-part taxon-name-part-type="genus">Sporidesmiella</tp:taxon-name-part> <tp:taxon-name-part taxon-name-part-type="species">oraniopsis</tp:taxon-name-part></tp:taxon-name></italic>, a new species of dematiaceous hyphomycete from North Queensland, Australia and synopsis of the genus. Fungal Diversity 8: 169–175.</mixed-citation></ref><ref id="B75"><mixed-citation xmlns:xlink="http://www.w3.org/1999/xlink" xlink:type="simple">Ma J, Xia JW, Castañeda-Ruíz RF et al. (2015) Two new species of <italic><tp:taxon-name><tp:taxon-name-part taxon-name-part-type="genus">Sporidesmiella</tp:taxon-name-part></tp:taxon-name></italic> from southern China. Nova Hedwigia 101: 131–137. <ext-link xlink:href="10.1127/nova_hedwigia/2015/0254" ext-link-type="doi" xlink:type="simple">https://doi.org/10.1127/nova_hedwigia/2015/0254</ext-link></mixed-citation></ref><ref id="B64"><mixed-citation xmlns:xlink="http://www.w3.org/1999/xlink" xlink:type="simple">Liu NG, Hyde KD, Sun YR et al. (2024a) Notes, outline, taxonomy and phylogeny of brown-spored hyphomycetes. Fungal Diversity 129(1): 1–281. <ext-link xlink:href="10.1007/s13225-024-00539-6" ext-link-type="doi" xlink:type="simple">https://doi.org/10.1007/s13225-024-00539-6</ext-link></mixed-citation></ref></ref-list></tp:taxon-treatment>
