# Supplementary material for: Multi-locus phylogenetic analyses and morphology reveal new species, new records, and taxonomic updates of saprobic Dothideomycetes and Sordariomycetes from freshwater habitats in China
Source: IMA Fungus. 2026 Jun 25;17:e188546. doi: 10.3897/imafungus.17.188546 (PMC13329429; doi:10.3897/imafungus.17.188546)
Supplement: XML Treatment for Papulosaceae [file imafungus.17.188546-treatment21.xml]

<!DOCTYPE tp:taxon-treatment
  PUBLIC "-//TaxonX//DTD Taxonomic Treatment Publishing DTD v0 20100105//EN" "tax-treatment-NSO.dtd">
<tp:taxon-treatment xmlns:tp="http://www.plazi.org/taxpub"><tp:treatment-meta><kwd-group><label>Taxon classification</label><kwd>
                <named-content content-type="kingdom">Animalia</named-content>
              </kwd><kwd>
                <named-content content-type="order">Distoseptisporales</named-content>
              </kwd><kwd>
                <named-content content-type="family">Papulosaceae</named-content>
              </kwd></kwd-group><mixed-citation publication-type="journal"><person-group><name><surname>Lu</surname><given-names>Li</given-names></name><name><surname>Zheng</surname><given-names>Si-Ping</given-names></name><name><surname>Zhai</surname><given-names>Zhi-Jun</given-names></name><name><surname>Xiong</surname><given-names>Yin-Ru</given-names></name><name><surname>Karunarathna</surname><given-names>Samantha C.</given-names></name><name><surname>Tibpromma</surname><given-names>Saowaluck</given-names></name><name><surname>Hu</surname><given-names>Dian-Ming</given-names></name><name><surname>Song</surname><given-names>Hai-Yan</given-names></name></person-group><article-title>Multi-locus phylogenetic analyses and morphology reveal new species, new records, and taxonomic updates of saprobic <italic><tp:taxon-name><tp:taxon-name-part taxon-name-part-type="class" reg="Dothideomycetes">Dothideomycetes</tp:taxon-name-part></tp:taxon-name></italic> and <italic><tp:taxon-name><tp:taxon-name-part taxon-name-part-type="class" reg="Sordariomycetes">Sordariomycetes</tp:taxon-name-part></tp:taxon-name></italic> from freshwater habitats in China</article-title><source>IMA Fungus</source><day>25</day><month>06</month><year>2026</year><volume>17</volume><pub-id pub-id-type="doi">10.3897/imafungus.17.188546</pub-id></mixed-citation></tp:treatment-meta><tp:nomenclature><tp:taxon-name><object-id xmlns:xlink="http://www.w3.org/1999/xlink" content-type="arpha" xlink:type="simple">B8CDD179-CBFD-5F95-91E2-0838FC7730AF</object-id>
                    		<tp:taxon-name-part taxon-name-part-type="family" reg="Papulosaceae">Papulosaceae</tp:taxon-name-part>
                    	</tp:taxon-name><tp:taxon-authority>Winka &amp; O.E. Erikss., Mycoscience 41(2): 102 (2000)</tp:taxon-authority></tp:nomenclature><tp:treatment-sec sec-type="Notes"><title>Notes.</title><p>The family <italic><tp:taxon-name><tp:taxon-name-part taxon-name-part-type="family" reg="Papulosaceae">Papulosaceae</tp:taxon-name-part></tp:taxon-name></italic> was established for the monotypic marine genus <italic><tp:taxon-name><tp:taxon-name-part taxon-name-part-type="genus" reg="Papulosa">Papulosa</tp:taxon-name-part></tp:taxon-name></italic> based on <abbrev xmlns:xlink="http://www.w3.org/1999/xlink" xlink:title="small subunit nuclear ribosomal DNA" xlink:type="simple">SSU</abbrev> sequence and morphological analyses (<xref ref-type="bibr" rid="B129">Winka and Eriksson 2000</xref>). Later, two freshwater genera, <italic><tp:taxon-name><tp:taxon-name-part taxon-name-part-type="genus" reg="Brunneosporella">Brunneosporella</tp:taxon-name-part></tp:taxon-name></italic> and <italic><tp:taxon-name><tp:taxon-name-part taxon-name-part-type="genus" reg="Fluminicola">Fluminicola</tp:taxon-name-part></tp:taxon-name></italic>, were placed in this family by <xref ref-type="bibr" rid="B77">Maharachchikumbura et al. (2015)</xref>. <italic><tp:taxon-name><tp:taxon-name-part taxon-name-part-type="genus" reg="Wongia">Wongia</tp:taxon-name-part></tp:taxon-name></italic> is the fourth genus placed in the family <italic><tp:taxon-name><tp:taxon-name-part taxon-name-part-type="family" reg="Papulosaceae">Papulosaceae</tp:taxon-name-part></tp:taxon-name></italic> based on multi-locus analyses (<xref ref-type="bibr" rid="B49">Khemmuk et al. 2016</xref>). There are only four genera accepted in <italic><tp:taxon-name><tp:taxon-name-part taxon-name-part-type="family" reg="Papulosaceae">Papulosaceae</tp:taxon-name-part></tp:taxon-name></italic> (<xref ref-type="bibr" rid="B44">Hyde et al. 2024</xref>), and most species in this family are reported from submerged wood in freshwater habitats and grow slowly in <abbrev xmlns:xlink="http://www.w3.org/1999/xlink" xlink:title="potato dextrose agar" xlink:type="simple">PDA</abbrev> culture (<xref ref-type="bibr" rid="B92">Ranghoo et al. 2001</xref>; <xref ref-type="bibr" rid="B49">Khemmuk et al. 2016</xref>).</p></tp:treatment-sec><ref-list><ref id="B129"><mixed-citation xmlns:xlink="http://www.w3.org/1999/xlink" xlink:type="simple">Winka K, Eriksson OE (2000) <italic><tp:taxon-name><tp:taxon-name-part taxon-name-part-type="genus">Papulosa</tp:taxon-name-part> <tp:taxon-name-part taxon-name-part-type="species">amerospora</tp:taxon-name-part></tp:taxon-name></italic> accommodated in a new family (<italic><tp:taxon-name><tp:taxon-name-part taxon-name-part-type="family">Papulosaceae</tp:taxon-name-part></tp:taxon-name></italic>, <italic><tp:taxon-name><tp:taxon-name-part taxon-name-part-type="class">Sordariomycetes</tp:taxon-name-part></tp:taxon-name></italic>, <tp:taxon-name><tp:taxon-name-part taxon-name-part-type="phylum">Ascomycota</tp:taxon-name-part></tp:taxon-name>) inferred from morphological and molecular data. Mycoscience 41: 97–103. <ext-link xlink:href="10.1007/BF02464316" ext-link-type="doi" xlink:type="simple">https://doi.org/10.1007/BF02464316</ext-link></mixed-citation></ref><ref id="B77"><mixed-citation xmlns:xlink="http://www.w3.org/1999/xlink" xlink:type="simple">Maharachchikumbura SSN, Hyde KD, Jones EBG et al. (2015) Towards a natural classification and backbone tree for <italic><tp:taxon-name><tp:taxon-name-part taxon-name-part-type="class">Sordariomycetes</tp:taxon-name-part></tp:taxon-name></italic>. Fungal Diversity 72: 199–301. <ext-link xlink:href="10.1007/s13225-015-0331-z" ext-link-type="doi" xlink:type="simple">https://doi.org/10.1007/s13225-015-0331-z</ext-link></mixed-citation></ref><ref id="B49"><mixed-citation xmlns:xlink="http://www.w3.org/1999/xlink" xlink:type="simple">Khemmuk W, Geering ADW, Shivas RG (2016) <italic><tp:taxon-name><tp:taxon-name-part taxon-name-part-type="genus">Wongia</tp:taxon-name-part></tp:taxon-name></italic> gen. nov. (<italic><tp:taxon-name><tp:taxon-name-part taxon-name-part-type="family">Papulosaceae</tp:taxon-name-part></tp:taxon-name></italic>, <italic><tp:taxon-name><tp:taxon-name-part taxon-name-part-type="class">Sordariomycetes</tp:taxon-name-part></tp:taxon-name></italic>), a new generic name for two root-infecting fungi from Australia. IMA Fungus 7: 247–252. <ext-link xlink:href="10.5598/imafungus.2016.07.02.04" ext-link-type="doi" xlink:type="simple">https://doi.org/10.5598/imafungus.2016.07.02.04</ext-link></mixed-citation></ref><ref id="B44"><mixed-citation xmlns:xlink="http://www.w3.org/1999/xlink" xlink:type="simple">Hyde KD, Noorabadi MT, Thiyagaraja V et al. (2024) The 2024 Outline of <tp:taxon-name><tp:taxon-name-part taxon-name-part-type="kingdom">Fungi</tp:taxon-name-part></tp:taxon-name> and fungus-like taxa. Mycosphere 15: 5146–6239. <ext-link xlink:href="10.5943/mycosphere/15/1/25" ext-link-type="doi" xlink:type="simple">https://doi.org/10.5943/mycosphere/15/1/25</ext-link></mixed-citation></ref><ref id="B92"><mixed-citation xmlns:xlink="http://www.w3.org/1999/xlink" xlink:type="simple">Ranghoo VM, Tsui CK, Hyde KD (2001) <italic><tp:taxon-name><tp:taxon-name-part taxon-name-part-type="genus">Brunneosporella</tp:taxon-name-part> <tp:taxon-name-part taxon-name-part-type="species">aquatica</tp:taxon-name-part></tp:taxon-name></italic> gen. et sp. nov., <italic><tp:taxon-name><tp:taxon-name-part taxon-name-part-type="genus">Aqualignicola</tp:taxon-name-part> <tp:taxon-name-part taxon-name-part-type="species">hyalina</tp:taxon-name-part></tp:taxon-name></italic> gen. et sp. nov., <italic><tp:taxon-name><tp:taxon-name-part taxon-name-part-type="genus">Jobellisia</tp:taxon-name-part> <tp:taxon-name-part taxon-name-part-type="species">viridifusca</tp:taxon-name-part></tp:taxon-name></italic> sp. nov. and <italic><tp:taxon-name><tp:taxon-name-part taxon-name-part-type="genus">Porosphaerellopsis</tp:taxon-name-part> <tp:taxon-name-part taxon-name-part-type="species">bipolaris</tp:taxon-name-part></tp:taxon-name></italic> sp. nov. (<tp:taxon-name><tp:taxon-name-part taxon-name-part-type="class">Ascomycetes</tp:taxon-name-part></tp:taxon-name>) from submerged wood in freshwater habitats. Mycological Research 105: 625–633. <ext-link xlink:href="10.1017/S0953756201003793" ext-link-type="doi" xlink:type="simple">https://doi.org/10.1017/S0953756201003793</ext-link></mixed-citation></ref></ref-list></tp:taxon-treatment>
