# Supplementary material for: Multi-locus phylogenetic analyses and morphology reveal new species, new records, and taxonomic updates of saprobic Dothideomycetes and Sordariomycetes from freshwater habitats in China
Source: IMA Fungus. 2026 Jun 25;17:e188546. doi: 10.3897/imafungus.17.188546 (PMC13329429; doi:10.3897/imafungus.17.188546)
Supplement: XML Treatment for Wongia [file imafungus.17.188546-treatment22.xml]

<!DOCTYPE tp:taxon-treatment
  PUBLIC "-//TaxonX//DTD Taxonomic Treatment Publishing DTD v0 20100105//EN" "tax-treatment-NSO.dtd">
<tp:taxon-treatment xmlns:tp="http://www.plazi.org/taxpub"><tp:treatment-meta><kwd-group><label>Taxon classification</label><kwd>
                <named-content content-type="kingdom">Animalia</named-content>
              </kwd><kwd>
                <named-content content-type="order">Distoseptisporales</named-content>
              </kwd></kwd-group><mixed-citation publication-type="journal"><person-group><name><surname>Lu</surname><given-names>Li</given-names></name><name><surname>Zheng</surname><given-names>Si-Ping</given-names></name><name><surname>Zhai</surname><given-names>Zhi-Jun</given-names></name><name><surname>Xiong</surname><given-names>Yin-Ru</given-names></name><name><surname>Karunarathna</surname><given-names>Samantha C.</given-names></name><name><surname>Tibpromma</surname><given-names>Saowaluck</given-names></name><name><surname>Hu</surname><given-names>Dian-Ming</given-names></name><name><surname>Song</surname><given-names>Hai-Yan</given-names></name></person-group><article-title>Multi-locus phylogenetic analyses and morphology reveal new species, new records, and taxonomic updates of saprobic <italic><tp:taxon-name><tp:taxon-name-part taxon-name-part-type="class" reg="Dothideomycetes">Dothideomycetes</tp:taxon-name-part></tp:taxon-name></italic> and <italic><tp:taxon-name><tp:taxon-name-part taxon-name-part-type="class" reg="Sordariomycetes">Sordariomycetes</tp:taxon-name-part></tp:taxon-name></italic> from freshwater habitats in China</article-title><source>IMA Fungus</source><day>25</day><month>06</month><year>2026</year><volume>17</volume><pub-id pub-id-type="doi">10.3897/imafungus.17.188546</pub-id></mixed-citation></tp:treatment-meta><tp:nomenclature><tp:taxon-name><object-id xmlns:xlink="http://www.w3.org/1999/xlink" content-type="arpha" xlink:type="simple">E1561FD5-96C5-547E-BC67-C3EAC5CE05A7</object-id>
                    		<tp:taxon-name-part taxon-name-part-type="genus" reg="Wongia">Wongia</tp:taxon-name-part>
                    	</tp:taxon-name><tp:taxon-authority>Khemmuk, Geering &amp; R.G. Shivas, IMA Fungus 7(2): 249 (2016)</tp:taxon-authority></tp:nomenclature><tp:treatment-sec sec-type="Notes"><title>Notes.</title><p><italic><tp:taxon-name><tp:taxon-name-part taxon-name-part-type="genus" reg="Wongia">Wongia</tp:taxon-name-part></tp:taxon-name></italic> was established to encompass two root-infecting species, with only the teleomorphs, <italic><tp:taxon-name><tp:taxon-name-part taxon-name-part-type="genus" reg="Wongia">W.</tp:taxon-name-part> <tp:taxon-name-part taxon-name-part-type="species" reg="garrettii">garrettii</tp:taxon-name-part></tp:taxon-name></italic> (type) and <italic><tp:taxon-name><tp:taxon-name-part taxon-name-part-type="genus" reg="Wongia">W.</tp:taxon-name-part> <tp:taxon-name-part taxon-name-part-type="species" reg="griffinii">griffinii</tp:taxon-name-part></tp:taxon-name></italic>, previously placed in <italic><tp:taxon-name><tp:taxon-name-part taxon-name-part-type="genus" reg="Magnaporthe">Magnaporthe</tp:taxon-name-part></tp:taxon-name></italic> (<xref ref-type="bibr" rid="B49">Khemmuk et al. 2016</xref>). Based on multi-locus analyses, <italic><tp:taxon-name><tp:taxon-name-part taxon-name-part-type="genus" reg="Wongia">Wongia</tp:taxon-name-part></tp:taxon-name></italic> was placed in <italic><tp:taxon-name><tp:taxon-name-part taxon-name-part-type="family" reg="Papulosaceae">Papulosaceae</tp:taxon-name-part></tp:taxon-name></italic>, <italic><tp:taxon-name><tp:taxon-name-part taxon-name-part-type="subclass" reg="Diaporthomycetidae">Diaporthomycetidae</tp:taxon-name-part></tp:taxon-name></italic> genera <italic>incertae sedis</italic>, <italic><tp:taxon-name><tp:taxon-name-part taxon-name-part-type="class" reg="Sordariomycetes">Sordariomycetes</tp:taxon-name-part></tp:taxon-name></italic> (<xref ref-type="bibr" rid="B77">Maharachchikumbura et al. 2015</xref>; <xref ref-type="bibr" rid="B49">Khemmuk et al. 2016</xref>). The teleomorph of <italic><tp:taxon-name><tp:taxon-name-part taxon-name-part-type="genus" reg="Wongia">Wongia</tp:taxon-name-part></tp:taxon-name></italic> is morphologically distinguished by its unitunicate, cylindrical asci, which possess a refractive, non-amyloid apical ring, and cylindrical to fusiform, 3-septate ascospores that have dark brown middle cells and pale brown to subhyaline shorter distal cells (<xref ref-type="bibr" rid="B130">Wong et al. 2012</xref>; <xref ref-type="bibr" rid="B49">Khemmuk et al. 2016</xref>). The first anamorphic species, <italic><tp:taxon-name><tp:taxon-name-part taxon-name-part-type="genus" reg="Wongia">W.</tp:taxon-name-part> <tp:taxon-name-part taxon-name-part-type="species" reg="aquatica">aquatica</tp:taxon-name-part></tp:taxon-name></italic>, was introduced from freshwater habitats by <xref ref-type="bibr" rid="B71">Luo et al. (2019)</xref> and is characterized by macronematous, mononematous, unbranched, septate, dark brown conidiophores; polyblastic, denticulate, integrated, terminal conidiogenous cells; and acrogenous, clavate-to-fusiform conidia (<xref ref-type="bibr" rid="B71">Luo et al. 2019</xref>). In this study, two new species with anamorphs, <italic><tp:taxon-name><tp:taxon-name-part taxon-name-part-type="genus" reg="Wongia">W.</tp:taxon-name-part> <tp:taxon-name-part taxon-name-part-type="species" reg="lignicola">lignicola</tp:taxon-name-part></tp:taxon-name></italic> and <italic><tp:taxon-name><tp:taxon-name-part taxon-name-part-type="genus" reg="Wongia">W.</tp:taxon-name-part> <tp:taxon-name-part taxon-name-part-type="species" reg="saprophytica">saprophytica</tp:taxon-name-part></tp:taxon-name></italic>, are introduced from Jiangxi Province, China.</p></tp:treatment-sec><ref-list><ref id="B49"><mixed-citation xmlns:xlink="http://www.w3.org/1999/xlink" xlink:type="simple">Khemmuk W, Geering ADW, Shivas RG (2016) <italic><tp:taxon-name><tp:taxon-name-part taxon-name-part-type="genus">Wongia</tp:taxon-name-part></tp:taxon-name></italic> gen. nov. (<italic><tp:taxon-name><tp:taxon-name-part taxon-name-part-type="family">Papulosaceae</tp:taxon-name-part></tp:taxon-name></italic>, <italic><tp:taxon-name><tp:taxon-name-part taxon-name-part-type="class">Sordariomycetes</tp:taxon-name-part></tp:taxon-name></italic>), a new generic name for two root-infecting fungi from Australia. IMA Fungus 7: 247–252. <ext-link xlink:href="10.5598/imafungus.2016.07.02.04" ext-link-type="doi" xlink:type="simple">https://doi.org/10.5598/imafungus.2016.07.02.04</ext-link></mixed-citation></ref><ref id="B77"><mixed-citation xmlns:xlink="http://www.w3.org/1999/xlink" xlink:type="simple">Maharachchikumbura SSN, Hyde KD, Jones EBG et al. (2015) Towards a natural classification and backbone tree for <italic><tp:taxon-name><tp:taxon-name-part taxon-name-part-type="class">Sordariomycetes</tp:taxon-name-part></tp:taxon-name></italic>. Fungal Diversity 72: 199–301. <ext-link xlink:href="10.1007/s13225-015-0331-z" ext-link-type="doi" xlink:type="simple">https://doi.org/10.1007/s13225-015-0331-z</ext-link></mixed-citation></ref><ref id="B130"><mixed-citation xmlns:xlink="http://www.w3.org/1999/xlink" xlink:type="simple">Wong PTW, Dong C, Stirling AM et al. (2012) Two new <italic><tp:taxon-name><tp:taxon-name-part taxon-name-part-type="genus">Magnaporthe</tp:taxon-name-part></tp:taxon-name></italic> species pathogenic to warm-season turfgrassses in Australia. Australasian Plant Pathology 41: 321–329. <ext-link xlink:href="10.1007/s13313-012-0118-6" ext-link-type="doi" xlink:type="simple">https://doi.org/10.1007/s13313-012-0118-6</ext-link></mixed-citation></ref><ref id="B71"><mixed-citation xmlns:xlink="http://www.w3.org/1999/xlink" xlink:type="simple">Luo ZL, Hyde KD, Liu JK et al. (2019) Freshwater <italic><tp:taxon-name><tp:taxon-name-part taxon-name-part-type="class">Sordariomycetes</tp:taxon-name-part></tp:taxon-name></italic>. Fungal Diversity 99: 451–660. <ext-link xlink:href="10.1007/s13225-019-00438-1" ext-link-type="doi" xlink:type="simple">https://doi.org/10.1007/s13225-019-00438-1</ext-link></mixed-citation></ref></ref-list></tp:taxon-treatment>
