# Supplementary material for: Multi-locus phylogenetic analyses and morphology reveal new species, new records, and taxonomic updates of saprobic Dothideomycetes and Sordariomycetes from freshwater habitats in China
Source: IMA Fungus. 2026 Jun 25;17:e188546. doi: 10.3897/imafungus.17.188546 (PMC13329429; doi:10.3897/imafungus.17.188546)
Supplement: XML Treatment for Wongia lignicola [file imafungus.17.188546-treatment23.xml]

<!DOCTYPE tp:taxon-treatment
  PUBLIC "-//TaxonX//DTD Taxonomic Treatment Publishing DTD v0 20100105//EN" "tax-treatment-NSO.dtd">
<tp:taxon-treatment xmlns:tp="http://www.plazi.org/taxpub"><tp:treatment-meta><kwd-group><label>Taxon classification</label><kwd>
                <named-content content-type="kingdom">Animalia</named-content>
              </kwd><kwd>
                <named-content content-type="order">Distoseptisporales</named-content>
              </kwd></kwd-group><mixed-citation publication-type="journal"><person-group><name><surname>Lu</surname><given-names>Li</given-names></name><name><surname>Zheng</surname><given-names>Si-Ping</given-names></name><name><surname>Zhai</surname><given-names>Zhi-Jun</given-names></name><name><surname>Xiong</surname><given-names>Yin-Ru</given-names></name><name><surname>Karunarathna</surname><given-names>Samantha C.</given-names></name><name><surname>Tibpromma</surname><given-names>Saowaluck</given-names></name><name><surname>Hu</surname><given-names>Dian-Ming</given-names></name><name><surname>Song</surname><given-names>Hai-Yan</given-names></name></person-group><article-title>Multi-locus phylogenetic analyses and morphology reveal new species, new records, and taxonomic updates of saprobic <italic><tp:taxon-name><tp:taxon-name-part taxon-name-part-type="class" reg="Dothideomycetes">Dothideomycetes</tp:taxon-name-part></tp:taxon-name></italic> and <italic><tp:taxon-name><tp:taxon-name-part taxon-name-part-type="class" reg="Sordariomycetes">Sordariomycetes</tp:taxon-name-part></tp:taxon-name></italic> from freshwater habitats in China</article-title><source>IMA Fungus</source><day>25</day><month>06</month><year>2026</year><volume>17</volume><pub-id pub-id-type="doi">10.3897/imafungus.17.188546</pub-id></mixed-citation></tp:treatment-meta><tp:nomenclature><tp:taxon-name><object-id xmlns:xlink="http://www.w3.org/1999/xlink" content-type="arpha" xlink:type="simple">19939D7B-42E1-5740-96B9-0B672B59CB8C</object-id>
                    		<tp:taxon-name-part taxon-name-part-type="genus" reg="Wongia">Wongia</tp:taxon-name-part> <tp:taxon-name-part taxon-name-part-type="species" reg="lignicola">lignicola</tp:taxon-name-part>
                    	
                    		<object-id xmlns:xlink="http://www.w3.org/1999/xlink" content-type="mycobank" xlink:type="simple">903576</object-id>
                    	</tp:taxon-name><tp:taxon-authority>C.Y. Xu, D.M. Hu &amp; H.Y. Song</tp:taxon-authority><tp:taxon-status xmlns:xlink="http://www.w3.org/1999/xlink" xlink:type="simple">sp. nov.</tp:taxon-status><xref ref-type="fig" rid="F13">Fig. 13</xref></tp:nomenclature><tp:treatment-sec sec-type="Etymology"><title>Etymology.</title><p>The epithet “lignicola” refers to the wood-dwelling nature of the fungus.</p></tp:treatment-sec><tp:treatment-sec sec-type="Diagnosis"><title>Diagnosis.</title><p>Differs from <italic><tp:taxon-name><tp:taxon-name-part taxon-name-part-type="genus" reg="Wongia">W.</tp:taxon-name-part> <tp:taxon-name-part taxon-name-part-type="species" reg="pallidopolaris">pallidopolaris</tp:taxon-name-part></tp:taxon-name></italic> by having conspicuous guttules in conidia, while the conidia of <italic><tp:taxon-name><tp:taxon-name-part taxon-name-part-type="genus" reg="Wongia">W.</tp:taxon-name-part> <tp:taxon-name-part taxon-name-part-type="species" reg="pallidopolaris">pallidopolaris</tp:taxon-name-part></tp:taxon-name></italic> lack guttules, and the outer wall partly detaches from the conidium, the detached segments appear as apical or side pockets or wings.</p></tp:treatment-sec><tp:treatment-sec sec-type="Holotype"><title>Holotype.</title><p>HFJAU10529.</p></tp:treatment-sec><tp:treatment-sec sec-type="Description"><title>Description.</title><p><bold><italic>Saprobic</italic></bold> on decaying submerged wood in freshwater habitats. <bold>Teleomorph</bold>: Undetermined. <bold>Anamorph</bold>: Hyphomycetous. <bold><italic>Colonies</italic></bold> grow on the surface of the natural substrate, effuse, hairy, scattered, rarely in small groups, and brown. <bold><italic>Mycelium</italic></bold> immersed in the substrate, composed of branched, septate, smooth, and brown hyphae. <bold><italic>Conidiophores</italic></bold> 72–127 × 3.2–5.4 μm, (x̄ = 97 × 4.2 μm, <italic>n</italic> = 10), macronematous, mononematous, solitary, erect, straight or slightly flexuous, brown, gradually paler and becoming pale brown towards the apex, unbranched, septate, slightly constricted at the septa, thick-walled, smooth to slightly verrucose, apex inflated. <bold><italic>Conidiogenous cells</italic></bold> polyblastic, denticulate, terminal, pale brown to subhyaline. <bold><italic>Conidia</italic></bold> 20–30 × 3.4–6.6 μm, (x̄ = 25.3 × 4.8 μm, <italic>n</italic> = 35), acrogenous, solitary, ellipsoid to fusiform, or cylindrical, 1–3-septate, olive brown to brown, mostly rounded at both ends, smooth and thin-walled, guttulate.</p></tp:treatment-sec><tp:treatment-sec sec-type="Culture characteristics"><title>Culture characteristics.</title><p>Conidia germinating on <abbrev xmlns:xlink="http://www.w3.org/1999/xlink" xlink:title="potato dextrose agar" xlink:type="simple">PDA</abbrev> within 24 h. Colonies grew on <abbrev xmlns:xlink="http://www.w3.org/1999/xlink" xlink:title="potato dextrose agar" xlink:type="simple">PDA</abbrev>, reaching 33 mm in 100 days at 25 °C, circular, rough surface, with dense mycelia, dry, umbonate in the middle from the side view, edge undulate, brown from above, medium dark brown, marginal hyphal density inconsistent, dark brown and light brown from below.</p></tp:treatment-sec><tp:treatment-sec sec-type="Material examined"><title>Material examined.</title><p>CHINA • Jiangxi Province: Shangrao City, Tongbo Mountain Scenic spot, <named-content xmlns:xlink="http://www.w3.org/1999/xlink" content-type="dwc:verbatimCoordinates" xlink:type="simple">28°23'58"N, 118°28'28"E</named-content>, 235.6 m, on submerged unidentified wood in freshwater, 18 Feb 2024, C.Y. Xu, xcy 176 (HFJAU10529, holotype); ex-type living culture <abbrev xmlns:xlink="http://www.w3.org/1999/xlink" content-type="institution" xlink:title="Jiangxi Agricultural University Culture Collection" xlink:type="simple">JAUCC</abbrev> 7164, other living culture <abbrev xmlns:xlink="http://www.w3.org/1999/xlink" content-type="institution" xlink:title="Jiangxi Agricultural University Culture Collection" xlink:type="simple">JAUCC</abbrev> 7445.</p></tp:treatment-sec><tp:treatment-sec sec-type="Notes"><title>Notes.</title><p>Multi-locus phylogenetic analysis revealed that <italic><tp:taxon-name><tp:taxon-name-part taxon-name-part-type="genus" reg="Wongia">Wongia</tp:taxon-name-part> <tp:taxon-name-part taxon-name-part-type="species" reg="lignicola">lignicola</tp:taxon-name-part></tp:taxon-name></italic> (<abbrev xmlns:xlink="http://www.w3.org/1999/xlink" content-type="institution" xlink:title="Jiangxi Agricultural University Culture Collection" xlink:type="simple">JAUCC</abbrev> 7164, ex-type, and <abbrev xmlns:xlink="http://www.w3.org/1999/xlink" content-type="institution" xlink:title="Jiangxi Agricultural University Culture Collection" xlink:type="simple">JAUCC</abbrev> 7445) and <italic><tp:taxon-name><tp:taxon-name-part taxon-name-part-type="genus" reg="Wongia">W.</tp:taxon-name-part> <tp:taxon-name-part taxon-name-part-type="species" reg="pallidopolaris">pallidopolaris</tp:taxon-name-part></tp:taxon-name></italic> (CBS 440.70, ex-type) formed a sister clade (100% <abbrev xmlns:xlink="http://www.w3.org/1999/xlink" xlink:title="Maximum likelihood" xlink:type="simple">ML</abbrev>, 1.00 <abbrev xmlns:xlink="http://www.w3.org/1999/xlink" xlink:title="Bayesian posterior probabilities" xlink:type="simple">BYPP</abbrev>; Fig. <xref ref-type="fig" rid="F12">12</xref>) within <italic><tp:taxon-name><tp:taxon-name-part taxon-name-part-type="genus" reg="Wongia">Wongia</tp:taxon-name-part></tp:taxon-name></italic>. The sequence similarity between the two strains (<abbrev xmlns:xlink="http://www.w3.org/1999/xlink" content-type="institution" xlink:title="Jiangxi Agricultural University Culture Collection" xlink:type="simple">JAUCC</abbrev> 7164 and <abbrev xmlns:xlink="http://www.w3.org/1999/xlink" content-type="institution" xlink:title="Jiangxi Agricultural University Culture Collection" xlink:type="simple">JAUCC</abbrev> 7445) is above 99% for the analyzed genes, confirming their conspecificity. Based on nucleotide comparisons, the strain (<abbrev xmlns:xlink="http://www.w3.org/1999/xlink" content-type="institution" xlink:title="Jiangxi Agricultural University Culture Collection" xlink:type="simple">JAUCC</abbrev> 7164, ex-type) diverges from <italic><tp:taxon-name><tp:taxon-name-part taxon-name-part-type="genus" reg="Wongia">W.</tp:taxon-name-part> <tp:taxon-name-part taxon-name-part-type="species" reg="pallidopolaris">pallidopolaris</tp:taxon-name-part></tp:taxon-name></italic> (CBS 440.70, ex-type) by 27/763 bp (3.5%, without gaps) for <italic><abbrev xmlns:xlink="http://www.w3.org/1999/xlink" xlink:title="translation elongation factor (1-α)" xlink:type="simple">TEF</abbrev></italic>1-α, while <abbrev xmlns:xlink="http://www.w3.org/1999/xlink" xlink:title="internal transcribed spacer" xlink:type="simple">ITS</abbrev> and <abbrev xmlns:xlink="http://www.w3.org/1999/xlink" xlink:title="large subunit nuclear ribosomal DNA" xlink:type="simple">LSU</abbrev> are nearly identical. Morphologically, <italic><tp:taxon-name><tp:taxon-name-part taxon-name-part-type="genus" reg="Wongia">W.</tp:taxon-name-part> <tp:taxon-name-part taxon-name-part-type="species" reg="lignicola">lignicola</tp:taxon-name-part></tp:taxon-name></italic> (HFJAU10529, holotype) is similar to <italic><tp:taxon-name><tp:taxon-name-part taxon-name-part-type="genus" reg="Wongia">W.</tp:taxon-name-part> <tp:taxon-name-part taxon-name-part-type="species" reg="pallidopolaris">pallidopolaris</tp:taxon-name-part></tp:taxon-name></italic> (CBS H-25781, holotype) in having ellipsoid to fusiform, 3-septate conidia but differs by having conspicuous guttules in conidia, while the conidia of <italic><tp:taxon-name><tp:taxon-name-part taxon-name-part-type="genus" reg="Wongia">W.</tp:taxon-name-part> <tp:taxon-name-part taxon-name-part-type="species" reg="pallidopolaris">pallidopolaris</tp:taxon-name-part></tp:taxon-name></italic> lack guttules, and the outer wall partly detaches from the conidium, with the detached segments appearing as apical or side pockets or wings (<xref ref-type="bibr" rid="B99">Réblová et al. 2025a</xref>; Fig. <xref ref-type="fig" rid="F13">13</xref>). Based on morphological and multi-locus phylogenetic analysis, <italic><tp:taxon-name><tp:taxon-name-part taxon-name-part-type="genus" reg="Wongia">W.</tp:taxon-name-part> <tp:taxon-name-part taxon-name-part-type="species" reg="lignicola">lignicola</tp:taxon-name-part></tp:taxon-name></italic> is identified as a new species within <italic><tp:taxon-name><tp:taxon-name-part taxon-name-part-type="genus" reg="Wongia">Wongia</tp:taxon-name-part></tp:taxon-name></italic>.</p><fig id="F12" position="float" orientation="portrait"><object-id xmlns:xlink="http://www.w3.org/1999/xlink" content-type="doi" xlink:type="simple">10.3897/imafungus.17.188546.figure12</object-id><object-id xmlns:xlink="http://www.w3.org/1999/xlink" content-type="arpha" xlink:type="simple">6C064BEB-BF57-537C-8E69-06B84186E554</object-id><label>Figure 12.</label><caption><p>Phylogram generated from maximum likelihood analysis based on combined <abbrev xmlns:xlink="http://www.w3.org/1999/xlink" xlink:title="internal transcribed spacer" xlink:type="simple">ITS</abbrev>, <abbrev xmlns:xlink="http://www.w3.org/1999/xlink" xlink:title="large subunit nuclear ribosomal DNA" xlink:type="simple">LSU</abbrev>, <abbrev xmlns:xlink="http://www.w3.org/1999/xlink" xlink:title="small subunit nuclear ribosomal DNA" xlink:type="simple">SSU</abbrev>, <italic><abbrev xmlns:xlink="http://www.w3.org/1999/xlink" xlink:title="RNA polymerase II subunit 2 (2)" xlink:type="simple">RPB</abbrev></italic>2, and <italic><abbrev xmlns:xlink="http://www.w3.org/1999/xlink" xlink:title="translation elongation factor (1-α)" xlink:type="simple">TEF</abbrev></italic>1-α sequence data of 40 taxa, which comprised 3,953 characters. The best-scoring RAxML tree with a final likelihood value of –17125.130762 is presented. The matrix contained 1,062 distinct alignment patterns, with 25.59% of characters undetermined (gaps). Estimated base frequencies were as follows: A = 0.243169, C = 0.255267, G = 0.278303, T = 0.223261; substitution rates: AC = 1.030178, AG = 2.784585, AT = 1.149284, CG = 1.009131, CT = 6.869666, GT = 1.000000; gamma distribution shape parameter α = 0.176202. Bootstrap support values for <abbrev xmlns:xlink="http://www.w3.org/1999/xlink" xlink:title="Maximum likelihood" xlink:type="simple">ML</abbrev> of at least 70% and <abbrev xmlns:xlink="http://www.w3.org/1999/xlink" xlink:title="Bayesian posterior probabilities" xlink:type="simple">BYPP</abbrev> of at least 0.90 are indicated at the nodes as <abbrev xmlns:xlink="http://www.w3.org/1999/xlink" xlink:title="Maximum likelihood" xlink:type="simple">ML</abbrev>/<abbrev xmlns:xlink="http://www.w3.org/1999/xlink" xlink:title="Bayesian posterior probabilities" xlink:type="simple">BYPP</abbrev>. Type specimens are in bold, and the new species from the current study are indicated in bold red. The tree is rooted to <italic><tp:taxon-name><tp:taxon-name-part taxon-name-part-type="genus" reg="Cancellidium">Cancellidium</tp:taxon-name-part> <tp:taxon-name-part taxon-name-part-type="species" reg="atrobrunneum">atrobrunneum</tp:taxon-name-part></tp:taxon-name></italic> (MFLUCC 20-0100), <italic><tp:taxon-name><tp:taxon-name-part taxon-name-part-type="genus" reg="Cancellidium">C.</tp:taxon-name-part> <tp:taxon-name-part taxon-name-part-type="species" reg="cinereum">cinereum</tp:taxon-name-part></tp:taxon-name></italic> (MFLUCC 18-0424), and <italic><tp:taxon-name><tp:taxon-name-part taxon-name-part-type="genus" reg="Cancellidium">C.</tp:taxon-name-part> <tp:taxon-name-part taxon-name-part-type="species" reg="griseonigrum">griseonigrum</tp:taxon-name-part></tp:taxon-name></italic> (MFLUCC 17-2117).</p></caption><graphic xmlns:xlink="http://www.w3.org/1999/xlink" xlink:href="imafungus-17-e188546-g012.jpg" id="oo_1695591.jpg" position="float" orientation="portrait" xlink:type="simple"><uri content-type="original_file" xlink:type="simple">https://binary.pensoft.net/fig/1695591</uri></graphic></fig><fig id="F13" position="float" orientation="portrait"><object-id xmlns:xlink="http://www.w3.org/1999/xlink" content-type="doi" xlink:type="simple">10.3897/imafungus.17.188546.figure13</object-id><object-id xmlns:xlink="http://www.w3.org/1999/xlink" content-type="arpha" xlink:type="simple">B5AAA8A2-0F45-5BB7-A113-9B98A1696B16</object-id><label>Figure 13.</label><caption><p><italic><tp:taxon-name><tp:taxon-name-part taxon-name-part-type="genus" reg="Wongia">Wongia</tp:taxon-name-part> <tp:taxon-name-part taxon-name-part-type="species" reg="lignicola">lignicola</tp:taxon-name-part></tp:taxon-name></italic> (HFJAU10529, holotype). <bold>a</bold> Colony on decaying wood. <bold>b–d</bold> Conidiophores. <bold>e–g</bold> Conidia. <bold>h</bold> Germinating conidium. <bold>i–j</bold> Culture on <abbrev xmlns:xlink="http://www.w3.org/1999/xlink" xlink:title="potato dextrose agar" xlink:type="simple">PDA</abbrev>. Scale bars: 100 μm (<bold>a</bold>); 50 μm (<bold>b–h</bold>).</p></caption><graphic xmlns:xlink="http://www.w3.org/1999/xlink" xlink:href="imafungus-17-e188546-g013.jpg" id="oo_1695592.jpg" position="float" orientation="portrait" xlink:type="simple"><uri content-type="original_file" xlink:type="simple">https://binary.pensoft.net/fig/1695592</uri></graphic></fig></tp:treatment-sec><ref-list><ref id="B99"><mixed-citation xmlns:xlink="http://www.w3.org/1999/xlink" xlink:type="simple">Réblová M, Nekvindová J, Bauchová L et al. (2025a) <italic><tp:taxon-name><tp:taxon-name-part taxon-name-part-type="genus">Pleurophragmium</tp:taxon-name-part> <tp:taxon-name-part taxon-name-part-type="species">parvisporum</tp:taxon-name-part></tp:taxon-name></italic> (<tp:taxon-name><tp:taxon-name-part taxon-name-part-type="phylum">Ascomycota</tp:taxon-name-part></tp:taxon-name>): One name, seven stories–a case highlighting the need for verification of strains from public culture collections. IMA Fungus 16: 173033. <ext-link xlink:href="10.3897/imafungus.16.173033" ext-link-type="doi" xlink:type="simple">https://doi.org/10.3897/imafungus.16.173033</ext-link></mixed-citation></ref></ref-list></tp:taxon-treatment>
