# Supplementary material for: Multi-locus phylogenetic analyses and morphology reveal new species, new records, and taxonomic updates of saprobic Dothideomycetes and Sordariomycetes from freshwater habitats in China
Source: IMA Fungus. 2026 Jun 25;17:e188546. doi: 10.3897/imafungus.17.188546 (PMC13329429; doi:10.3897/imafungus.17.188546)
Supplement: XML Treatment for Wongia saprophytica [file imafungus.17.188546-treatment24.xml]

<!DOCTYPE tp:taxon-treatment
  PUBLIC "-//TaxonX//DTD Taxonomic Treatment Publishing DTD v0 20100105//EN" "tax-treatment-NSO.dtd">
<tp:taxon-treatment xmlns:tp="http://www.plazi.org/taxpub"><tp:treatment-meta><kwd-group><label>Taxon classification</label><kwd>
                <named-content content-type="kingdom">Animalia</named-content>
              </kwd><kwd>
                <named-content content-type="order">Distoseptisporales</named-content>
              </kwd></kwd-group><mixed-citation publication-type="journal"><person-group><name><surname>Lu</surname><given-names>Li</given-names></name><name><surname>Zheng</surname><given-names>Si-Ping</given-names></name><name><surname>Zhai</surname><given-names>Zhi-Jun</given-names></name><name><surname>Xiong</surname><given-names>Yin-Ru</given-names></name><name><surname>Karunarathna</surname><given-names>Samantha C.</given-names></name><name><surname>Tibpromma</surname><given-names>Saowaluck</given-names></name><name><surname>Hu</surname><given-names>Dian-Ming</given-names></name><name><surname>Song</surname><given-names>Hai-Yan</given-names></name></person-group><article-title>Multi-locus phylogenetic analyses and morphology reveal new species, new records, and taxonomic updates of saprobic <italic><tp:taxon-name><tp:taxon-name-part taxon-name-part-type="class" reg="Dothideomycetes">Dothideomycetes</tp:taxon-name-part></tp:taxon-name></italic> and <italic><tp:taxon-name><tp:taxon-name-part taxon-name-part-type="class" reg="Sordariomycetes">Sordariomycetes</tp:taxon-name-part></tp:taxon-name></italic> from freshwater habitats in China</article-title><source>IMA Fungus</source><day>25</day><month>06</month><year>2026</year><volume>17</volume><pub-id pub-id-type="doi">10.3897/imafungus.17.188546</pub-id></mixed-citation></tp:treatment-meta><tp:nomenclature><tp:taxon-name><object-id xmlns:xlink="http://www.w3.org/1999/xlink" content-type="arpha" xlink:type="simple">80C806C7-EEA8-575A-9B12-ED838F7AE527</object-id>
                    		<tp:taxon-name-part taxon-name-part-type="genus" reg="Wongia">Wongia</tp:taxon-name-part> <tp:taxon-name-part taxon-name-part-type="species" reg="saprophytica">saprophytica</tp:taxon-name-part>
                    	
                    		<object-id xmlns:xlink="http://www.w3.org/1999/xlink" content-type="mycobank" xlink:type="simple">903577</object-id>
                    	</tp:taxon-name><tp:taxon-authority>S.P. Zheng, D.M. Hu &amp; H.Y. Song</tp:taxon-authority><tp:taxon-status xmlns:xlink="http://www.w3.org/1999/xlink" xlink:type="simple">sp. nov.</tp:taxon-status><xref ref-type="fig" rid="F14">Fig. 14</xref></tp:nomenclature><tp:treatment-sec sec-type="Etymology"><title>Etymology.</title><p>The epithet “saprophytica” refers to the saprobic life mode of the fungus.</p></tp:treatment-sec><tp:treatment-sec sec-type="Diagnosis"><title>Diagnosis.</title><p>Differs from <italic><tp:taxon-name><tp:taxon-name-part taxon-name-part-type="genus" reg="Wongia">W.</tp:taxon-name-part> <tp:taxon-name-part taxon-name-part-type="species" reg="flava">flava</tp:taxon-name-part></tp:taxon-name></italic> and <italic><tp:taxon-name><tp:taxon-name-part taxon-name-part-type="genus" reg="Wongia">W.</tp:taxon-name-part> <tp:taxon-name-part taxon-name-part-type="species" reg="miscanthi">miscanthi</tp:taxon-name-part></tp:taxon-name></italic> by the fusoid to ellipsoidal, or obovoid conidia, subhyaline, 1-septate.</p></tp:treatment-sec><tp:treatment-sec sec-type="Holotype"><title>Holotype.</title><p>HFJAU10499.</p></tp:treatment-sec><tp:treatment-sec sec-type="Description"><title>Description.</title><p><bold><italic>Saprobic</italic></bold> on decaying submerged reed in freshwater habitats. <bold>Teleomorph</bold>: Undetermined. <bold>Anamorph</bold>: Hyphomycetous. <bold><italic>Colonies</italic></bold> on superficial substratum, effuse, hairy, gathered, with hyaline conidia located at the apex of the dark brown to black conidiophores. <bold><italic>Mycelium</italic></bold> partly superficial and partly immersed in the substrate, composed of branched, septate, smooth and brown to pale brown hyphae. <bold><italic>Conidiophores</italic></bold> 120.5–193 × 3.5–4.5 μm, (x̄ = 146 × 3.5 μm, <italic>n</italic> = 10), macronematous, mononematous, solitary, erect, cylindrical, straight or slightly flexuous, dark brown, gradually paler and becoming pale brown to subhyaline towards the apex, unbranched, septate, thick-walled, smooth to slightly verrucose. <bold><italic>Conidiogenous cells</italic></bold> polyblastic, denticulate, terminal, sympodial and subhyaline to pale brown. <bold><italic>Conidia</italic></bold> 6.5–12 × 2.5–4.5 μm, (x̄ = 8.5 × 3.3 μm, <italic>n</italic> = 25), acropleurogenous, solitary, fusoid to ellipsoidal, or obovoid, 1-septate, slightly constricted at septa, subhyaline, guttulate, thin and smooth-walled.</p></tp:treatment-sec><tp:treatment-sec sec-type="Culture characteristics"><title>Culture characteristics.</title><p>Conidia germinating on <abbrev xmlns:xlink="http://www.w3.org/1999/xlink" xlink:title="potato dextrose agar" xlink:type="simple">PDA</abbrev> within 24 h. Colonies grew on <abbrev xmlns:xlink="http://www.w3.org/1999/xlink" xlink:title="potato dextrose agar" xlink:type="simple">PDA</abbrev>, reaching 32 mm in 7 days at 25 °C, rough surface, with dense mycelia, dry, umbonate in the middle from the side view, edge undulate, brown to dark brown from above, dark from below.</p></tp:treatment-sec><tp:treatment-sec sec-type="Material examined"><title>Material examined.</title><p>CHINA • Jiangxi Province: Ji’an City, Xiajiang County, 219 Provincial Road, <named-content xmlns:xlink="http://www.w3.org/1999/xlink" content-type="dwc:verbatimCoordinates" xlink:type="simple">27°58'49"N, 115°34'31"E</named-content>, 75.4 m, on submerged unidentified reed in freshwater, 5 Aug 2024, S.P. Zheng, zsp 51 (<abbrev xmlns:xlink="http://www.w3.org/1999/xlink" content-type="institution" xlink:title="Herbarium of Fungi Jiangxi Agricultural University" xlink:type="simple">HFJAU</abbrev> 10499, holotype); ex-type living culture <abbrev xmlns:xlink="http://www.w3.org/1999/xlink" content-type="institution" xlink:title="Jiangxi Agricultural University Culture Collection" xlink:type="simple">JAUCC</abbrev> 7070, other living culture <abbrev xmlns:xlink="http://www.w3.org/1999/xlink" content-type="institution" xlink:title="Jiangxi Agricultural University Culture Collection" xlink:type="simple">JAUCC</abbrev> 7177.</p></tp:treatment-sec><tp:treatment-sec sec-type="Notes"><title>Notes.</title><p>Phylogenetically, <italic><tp:taxon-name><tp:taxon-name-part taxon-name-part-type="genus" reg="Wongia">Wongia</tp:taxon-name-part> <tp:taxon-name-part taxon-name-part-type="species" reg="saprophytica">saprophytica</tp:taxon-name-part></tp:taxon-name></italic> (<abbrev xmlns:xlink="http://www.w3.org/1999/xlink" content-type="institution" xlink:title="Jiangxi Agricultural University Culture Collection" xlink:type="simple">JAUCC</abbrev> 7070, ex-type, and <abbrev xmlns:xlink="http://www.w3.org/1999/xlink" content-type="institution" xlink:title="Jiangxi Agricultural University Culture Collection" xlink:type="simple">JAUCC</abbrev> 7177) formed a sister branch under <italic><tp:taxon-name><tp:taxon-name-part taxon-name-part-type="genus" reg="Wongia">W.</tp:taxon-name-part> <tp:taxon-name-part taxon-name-part-type="species" reg="flava">flava</tp:taxon-name-part></tp:taxon-name></italic> (CGMCC 3.25434, ex-type) and <italic><tp:taxon-name><tp:taxon-name-part taxon-name-part-type="genus" reg="Wongia">W.</tp:taxon-name-part> <tp:taxon-name-part taxon-name-part-type="species" reg="miscanthi">miscanthi</tp:taxon-name-part></tp:taxon-name></italic> (BCRC-FU32062, ex-type) with 100% <abbrev xmlns:xlink="http://www.w3.org/1999/xlink" xlink:title="Maximum likelihood" xlink:type="simple">ML</abbrev> and 1.00 <abbrev xmlns:xlink="http://www.w3.org/1999/xlink" xlink:title="Bayesian posterior probabilities" xlink:type="simple">BYPP</abbrev> statistical support (Fig. <xref ref-type="fig" rid="F12">12</xref>). The sequence similarity between the two strains (<abbrev xmlns:xlink="http://www.w3.org/1999/xlink" content-type="institution" xlink:title="Jiangxi Agricultural University Culture Collection" xlink:type="simple">JAUCC</abbrev> 7070 and <abbrev xmlns:xlink="http://www.w3.org/1999/xlink" content-type="institution" xlink:title="Jiangxi Agricultural University Culture Collection" xlink:type="simple">JAUCC</abbrev> 7177) is above 99% for the analyzed genes, confirming their conspecificity. Morphologically, <italic><tp:taxon-name><tp:taxon-name-part taxon-name-part-type="genus" reg="Wongia">W.</tp:taxon-name-part> <tp:taxon-name-part taxon-name-part-type="species" reg="saprophytica">saprophytica</tp:taxon-name-part></tp:taxon-name></italic> (<abbrev xmlns:xlink="http://www.w3.org/1999/xlink" content-type="institution" xlink:title="Herbarium of Fungi Jiangxi Agricultural University" xlink:type="simple">HFJAU</abbrev> 10499, holotype) can be distinguished from <italic><tp:taxon-name><tp:taxon-name-part taxon-name-part-type="genus" reg="Wongia">W.</tp:taxon-name-part> <tp:taxon-name-part taxon-name-part-type="species" reg="flava">flava</tp:taxon-name-part></tp:taxon-name></italic> (HKAS 131375, holotype) and <italic><tp:taxon-name><tp:taxon-name-part taxon-name-part-type="genus" reg="Wongia">W.</tp:taxon-name-part> <tp:taxon-name-part taxon-name-part-type="species" reg="miscanthi">miscanthi</tp:taxon-name-part></tp:taxon-name></italic> (TNM F0037935, holotype) by the fusoid to ellipsoidal or obovoid, subhyaline, 1-septate conidia (Fig. <xref ref-type="fig" rid="F14">14</xref>), while <italic><tp:taxon-name><tp:taxon-name-part taxon-name-part-type="genus" reg="Wongia">W.</tp:taxon-name-part> <tp:taxon-name-part taxon-name-part-type="species" reg="flava">flava</tp:taxon-name-part></tp:taxon-name></italic> has fusiform or clavate, pale brown to brown, 1–3 inconspicuously septate conidia (<xref ref-type="bibr" rid="B124">Wang et al. 2024</xref>), and <italic><tp:taxon-name><tp:taxon-name-part taxon-name-part-type="genus" reg="Wongia">W.</tp:taxon-name-part> <tp:taxon-name-part taxon-name-part-type="species" reg="miscanthi">miscanthi</tp:taxon-name-part></tp:taxon-name></italic> has fusiform to cylindric-fusiform, subhyaline conidia, acute or slightly rounded at the apex, obconic at the base with a darkened hilum, and (0–)1–2-septate (<xref ref-type="bibr" rid="B53">Kuo et al. 2024</xref>). Therefore, <italic><tp:taxon-name><tp:taxon-name-part taxon-name-part-type="genus" reg="Wongia">W.</tp:taxon-name-part> <tp:taxon-name-part taxon-name-part-type="species" reg="saprophytica">saprophytica</tp:taxon-name-part></tp:taxon-name></italic> is introduced here as a new species.</p><fig id="F14" position="float" orientation="portrait"><object-id xmlns:xlink="http://www.w3.org/1999/xlink" content-type="doi" xlink:type="simple">10.3897/imafungus.17.188546.figure14</object-id><object-id xmlns:xlink="http://www.w3.org/1999/xlink" content-type="arpha" xlink:type="simple">C5EE37D4-F3A9-5ED5-BE74-4A60DD418987</object-id><label>Figure 14.</label><caption><p><italic><tp:taxon-name><tp:taxon-name-part taxon-name-part-type="genus" reg="Wongia">Wongia</tp:taxon-name-part> <tp:taxon-name-part taxon-name-part-type="species" reg="saprophytica">saprophytica</tp:taxon-name-part></tp:taxon-name></italic> (HFJAU10499, holotype). <bold>a</bold> Colony on decaying wood. <bold>b–e</bold> Conidiophores with adhering conidia. <bold>f–h</bold> Conidia. <bold>i</bold> Germinating conidium. <bold>j–k</bold> Culture on <abbrev xmlns:xlink="http://www.w3.org/1999/xlink" xlink:title="potato dextrose agar" xlink:type="simple">PDA</abbrev>. Scale bars: 100 μm (<bold>a</bold>); 10 μm (<bold>b–e, i</bold>); 5 μm (<bold>f–h</bold>).</p></caption><graphic xmlns:xlink="http://www.w3.org/1999/xlink" xlink:href="imafungus-17-e188546-g014.jpg" id="oo_1695593.jpg" position="float" orientation="portrait" xlink:type="simple"><uri content-type="original_file" xlink:type="simple">https://binary.pensoft.net/fig/1695593</uri></graphic></fig></tp:treatment-sec><tp:treatment-sec><!--Section generated to contain objects referenced in tp:taxon-treatment.--><fig id="F12" position="float" orientation="portrait"><object-id xmlns:xlink="http://www.w3.org/1999/xlink" content-type="doi" xlink:type="simple">10.3897/imafungus.17.188546.figure12</object-id><object-id xmlns:xlink="http://www.w3.org/1999/xlink" content-type="arpha" xlink:type="simple">6C064BEB-BF57-537C-8E69-06B84186E554</object-id><label>Figure 12.</label><caption><p>Phylogram generated from maximum likelihood analysis based on combined <abbrev xmlns:xlink="http://www.w3.org/1999/xlink" xlink:title="internal transcribed spacer" xlink:type="simple">ITS</abbrev>, <abbrev xmlns:xlink="http://www.w3.org/1999/xlink" xlink:title="large subunit nuclear ribosomal DNA" xlink:type="simple">LSU</abbrev>, <abbrev xmlns:xlink="http://www.w3.org/1999/xlink" xlink:title="small subunit nuclear ribosomal DNA" xlink:type="simple">SSU</abbrev>, <italic><abbrev xmlns:xlink="http://www.w3.org/1999/xlink" xlink:title="RNA polymerase II subunit 2 (2)" xlink:type="simple">RPB</abbrev></italic>2, and <italic><abbrev xmlns:xlink="http://www.w3.org/1999/xlink" xlink:title="translation elongation factor (1-α)" xlink:type="simple">TEF</abbrev></italic>1-α sequence data of 40 taxa, which comprised 3,953 characters. The best-scoring RAxML tree with a final likelihood value of –17125.130762 is presented. The matrix contained 1,062 distinct alignment patterns, with 25.59% of characters undetermined (gaps). Estimated base frequencies were as follows: A = 0.243169, C = 0.255267, G = 0.278303, T = 0.223261; substitution rates: AC = 1.030178, AG = 2.784585, AT = 1.149284, CG = 1.009131, CT = 6.869666, GT = 1.000000; gamma distribution shape parameter α = 0.176202. Bootstrap support values for <abbrev xmlns:xlink="http://www.w3.org/1999/xlink" xlink:title="Maximum likelihood" xlink:type="simple">ML</abbrev> of at least 70% and <abbrev xmlns:xlink="http://www.w3.org/1999/xlink" xlink:title="Bayesian posterior probabilities" xlink:type="simple">BYPP</abbrev> of at least 0.90 are indicated at the nodes as <abbrev xmlns:xlink="http://www.w3.org/1999/xlink" xlink:title="Maximum likelihood" xlink:type="simple">ML</abbrev>/<abbrev xmlns:xlink="http://www.w3.org/1999/xlink" xlink:title="Bayesian posterior probabilities" xlink:type="simple">BYPP</abbrev>. Type specimens are in bold, and the new species from the current study are indicated in bold red. The tree is rooted to <italic><tp:taxon-name><tp:taxon-name-part taxon-name-part-type="genus" reg="Cancellidium">Cancellidium</tp:taxon-name-part> <tp:taxon-name-part taxon-name-part-type="species" reg="atrobrunneum">atrobrunneum</tp:taxon-name-part></tp:taxon-name></italic> (MFLUCC 20-0100), <italic><tp:taxon-name><tp:taxon-name-part taxon-name-part-type="genus" reg="Cancellidium">C.</tp:taxon-name-part> <tp:taxon-name-part taxon-name-part-type="species" reg="cinereum">cinereum</tp:taxon-name-part></tp:taxon-name></italic> (MFLUCC 18-0424), and <italic><tp:taxon-name><tp:taxon-name-part taxon-name-part-type="genus" reg="Cancellidium">C.</tp:taxon-name-part> <tp:taxon-name-part taxon-name-part-type="species" reg="griseonigrum">griseonigrum</tp:taxon-name-part></tp:taxon-name></italic> (MFLUCC 17-2117).</p></caption><graphic xmlns:xlink="http://www.w3.org/1999/xlink" xlink:href="imafungus-17-e188546-g012.jpg" id="oo_1695591.jpg" position="float" orientation="portrait" xlink:type="simple"><uri content-type="original_file" xlink:type="simple">https://binary.pensoft.net/fig/1695591</uri></graphic></fig></tp:treatment-sec><ref-list><ref id="B124"><mixed-citation xmlns:xlink="http://www.w3.org/1999/xlink" xlink:type="simple">Wang W, Hyde K, Bao D et al. (2024) Lignicolous freshwater fungi from karst landscapes in Yunnan Province, China. Mycosphere 15: 6525–6640. <ext-link xlink:href="10.5943/mycosphere/15/1/29" ext-link-type="doi" xlink:type="simple">https://doi.org/10.5943/mycosphere/15/1/29</ext-link></mixed-citation></ref><ref id="B53"><mixed-citation xmlns:xlink="http://www.w3.org/1999/xlink" xlink:type="simple">Kuo CH, Hsieh SY, Goh TK (2024) A new species of <italic><tp:taxon-name><tp:taxon-name-part taxon-name-part-type="genus">Wongia</tp:taxon-name-part></tp:taxon-name></italic> (<italic><tp:taxon-name><tp:taxon-name-part taxon-name-part-type="family">Papulosaceae</tp:taxon-name-part></tp:taxon-name></italic>, <italic><tp:taxon-name><tp:taxon-name-part taxon-name-part-type="class">Sordariomycetes</tp:taxon-name-part></tp:taxon-name></italic>) from Taiwan. Phytotaxa 662: 177–186. <ext-link xlink:href="10.11646/phytotaxa.662.2.6" ext-link-type="doi" xlink:type="simple">https://doi.org/10.11646/phytotaxa.662.2.6</ext-link></mixed-citation></ref></ref-list></tp:taxon-treatment>
