# Supplementary material for: Multi-locus phylogenetic analyses and morphology reveal new species, new records, and taxonomic updates of saprobic Dothideomycetes and Sordariomycetes from freshwater habitats in China
Source: IMA Fungus. 2026 Jun 25;17:e188546. doi: 10.3897/imafungus.17.188546 (PMC13329429; doi:10.3897/imafungus.17.188546)
Supplement: XML Treatment for Paracremonium jiangxiense [file imafungus.17.188546-treatment27.xml]

<!DOCTYPE tp:taxon-treatment
  PUBLIC "-//TaxonX//DTD Taxonomic Treatment Publishing DTD v0 20100105//EN" "tax-treatment-NSO.dtd">
<tp:taxon-treatment xmlns:tp="http://www.plazi.org/taxpub"><tp:treatment-meta><kwd-group><label>Taxon classification</label><kwd>
                <named-content content-type="kingdom">Animalia</named-content>
              </kwd><kwd>
                <named-content content-type="order">Hypocreales</named-content>
              </kwd><kwd>
                <named-content content-type="family">Nectriaceae</named-content>
              </kwd></kwd-group><mixed-citation publication-type="journal"><person-group><name><surname>Lu</surname><given-names>Li</given-names></name><name><surname>Zheng</surname><given-names>Si-Ping</given-names></name><name><surname>Zhai</surname><given-names>Zhi-Jun</given-names></name><name><surname>Xiong</surname><given-names>Yin-Ru</given-names></name><name><surname>Karunarathna</surname><given-names>Samantha C.</given-names></name><name><surname>Tibpromma</surname><given-names>Saowaluck</given-names></name><name><surname>Hu</surname><given-names>Dian-Ming</given-names></name><name><surname>Song</surname><given-names>Hai-Yan</given-names></name></person-group><article-title>Multi-locus phylogenetic analyses and morphology reveal new species, new records, and taxonomic updates of saprobic <italic><tp:taxon-name><tp:taxon-name-part taxon-name-part-type="class" reg="Dothideomycetes">Dothideomycetes</tp:taxon-name-part></tp:taxon-name></italic> and <italic><tp:taxon-name><tp:taxon-name-part taxon-name-part-type="class" reg="Sordariomycetes">Sordariomycetes</tp:taxon-name-part></tp:taxon-name></italic> from freshwater habitats in China</article-title><source>IMA Fungus</source><day>25</day><month>06</month><year>2026</year><volume>17</volume><pub-id pub-id-type="doi">10.3897/imafungus.17.188546</pub-id></mixed-citation></tp:treatment-meta><tp:nomenclature><tp:taxon-name><object-id xmlns:xlink="http://www.w3.org/1999/xlink" content-type="arpha" xlink:type="simple">4D8E0609-302A-527F-AB2C-A90B1C96FABF</object-id>
                    		<tp:taxon-name-part taxon-name-part-type="genus" reg="Paracremonium">Paracremonium</tp:taxon-name-part> <tp:taxon-name-part taxon-name-part-type="species" reg="jiangxiense">jiangxiense</tp:taxon-name-part>
                    	
                    		<object-id xmlns:xlink="http://www.w3.org/1999/xlink" content-type="mycobank" xlink:type="simple">903578</object-id>
                    	</tp:taxon-name><tp:taxon-authority>S.P. Zheng, D.M. Hu &amp; H.Y. Song</tp:taxon-authority><tp:taxon-status xmlns:xlink="http://www.w3.org/1999/xlink" xlink:type="simple">sp. nov.</tp:taxon-status><xref ref-type="fig" rid="F16">Fig. 16</xref></tp:nomenclature><tp:treatment-sec sec-type="Etymology"><title>Etymology.</title><p>The epithet “jiangxiense” refers to the type locality, Jiangxi Province, China.</p></tp:treatment-sec><tp:treatment-sec sec-type="Diagnosis"><title>Diagnosis.</title><p>Differs from <italic><tp:taxon-name><tp:taxon-name-part taxon-name-part-type="genus" reg="Paracremonium">P.</tp:taxon-name-part> <tp:taxon-name-part taxon-name-part-type="species" reg="ellipsoideum">ellipsoideum</tp:taxon-name-part></tp:taxon-name></italic> by longer conidiogenous cells and conidia.</p></tp:treatment-sec><tp:treatment-sec sec-type="Holotype"><title>Holotype.</title><p>HFJAU10448.</p></tp:treatment-sec><tp:treatment-sec sec-type="Description"><title>Description.</title><p><bold><italic>Saprobic</italic></bold> on decaying submerged wood in freshwater habitats. <bold>Teleomorph</bold>: Undetermined. <bold>Anamorph</bold>: Hyphomycetous. <bold><italic>Colonies</italic></bold> on wood substrate effuse, caespitose, white, glistening, slimy. <bold><italic>Mycelium</italic></bold> immersed in the substrate, hyaline, smooth and thin-walled, branched, septate hyphae. <bold><italic>Conidiophores</italic></bold> arising solitary or in clusters, erect, branched, septate, thick-walled, hyaline. <bold><italic>Conidiogenous cells</italic></bold> borne on aerial hyphae solitary, straight, acicular, tapering towards the apex, smooth, hyaline, 26–43 µm long, 2.4–3.5 µm wide at base (x̄ = 38 × 3.1 μm, <italic>n</italic> = 10). <bold><italic>Conidia</italic></bold> in slimy head, unicellular, aseptate, ellipsoidal to fusiform, with apiculate bases, smooth, thick-walled, hyaline, 12.5–16.6 × 7.4–9.9 μm (x̄ = 14.7 × 8.8 μm, <italic>n</italic> = 25).</p></tp:treatment-sec><tp:treatment-sec sec-type="Culture characteristics"><title>Culture characteristics.</title><p>Conidia germinating on <abbrev xmlns:xlink="http://www.w3.org/1999/xlink" xlink:title="potato dextrose agar" xlink:type="simple">PDA</abbrev> medium within 24 h. Colonies on <abbrev xmlns:xlink="http://www.w3.org/1999/xlink" xlink:title="potato dextrose agar" xlink:type="simple">PDA</abbrev> medium reaching 36 mm diam after 44 days at 25 °C in the dark, flat, felty, margin entire, white, aerial mycelia sparse. Reverse white to cream-yellow.</p></tp:treatment-sec><tp:treatment-sec sec-type="Material examined"><title>Material examined.</title><p>CHINA • Jiangxi Province: Ruijin City, Dingpo Township, Litian Village, Dongjiazhuang, 25°88'5 6"N, 116°02'70"E, 240 m, on submerged unidentified wood in freshwater, 30 Jan 2024, L Huang, zsp 32 (HFJAU10448, holotype); ex-type living culture <abbrev xmlns:xlink="http://www.w3.org/1999/xlink" content-type="institution" xlink:title="Jiangxi Agricultural University Culture Collection" xlink:type="simple">JAUCC</abbrev> 7045, other living culture <abbrev xmlns:xlink="http://www.w3.org/1999/xlink" content-type="institution" xlink:title="Jiangxi Agricultural University Culture Collection" xlink:type="simple">JAUCC</abbrev> 7046.</p></tp:treatment-sec><tp:treatment-sec sec-type="Notes"><title>Notes.</title><p>Multi-locus phylogenetic analysis showed that <italic><tp:taxon-name><tp:taxon-name-part taxon-name-part-type="genus" reg="Paracremonium">Paracremonium</tp:taxon-name-part> <tp:taxon-name-part taxon-name-part-type="species" reg="jiangxiense">jiangxiense</tp:taxon-name-part></tp:taxon-name></italic> (<abbrev xmlns:xlink="http://www.w3.org/1999/xlink" content-type="institution" xlink:title="Jiangxi Agricultural University Culture Collection" xlink:type="simple">JAUCC</abbrev> 7045, ex-type, and <abbrev xmlns:xlink="http://www.w3.org/1999/xlink" content-type="institution" xlink:title="Jiangxi Agricultural University Culture Collection" xlink:type="simple">JAUCC</abbrev> 7046) is well separated from <italic><tp:taxon-name><tp:taxon-name-part taxon-name-part-type="genus" reg="Paracremonium">P.</tp:taxon-name-part> <tp:taxon-name-part taxon-name-part-type="species" reg="ellipsoideum">ellipsoideum</tp:taxon-name-part></tp:taxon-name></italic> (CGMCC 3.19316, ex-type, and LC 12552) with 97% <abbrev xmlns:xlink="http://www.w3.org/1999/xlink" xlink:title="Maximum likelihood" xlink:type="simple">ML</abbrev> and 1.00 <abbrev xmlns:xlink="http://www.w3.org/1999/xlink" xlink:title="Bayesian posterior probabilities" xlink:type="simple">BYPP</abbrev> statistical support (Fig. <xref ref-type="fig" rid="F15">15</xref>). The sequence similarity between the two strains (<abbrev xmlns:xlink="http://www.w3.org/1999/xlink" content-type="institution" xlink:title="Jiangxi Agricultural University Culture Collection" xlink:type="simple">JAUCC</abbrev> 7045 and <abbrev xmlns:xlink="http://www.w3.org/1999/xlink" content-type="institution" xlink:title="Jiangxi Agricultural University Culture Collection" xlink:type="simple">JAUCC</abbrev> 7046) is above 99% for the analyzed genes, confirming their conspecificity. Based on pairwise nucleotide comparisons, <italic><tp:taxon-name><tp:taxon-name-part taxon-name-part-type="genus" reg="Paracremonium">P.</tp:taxon-name-part> <tp:taxon-name-part taxon-name-part-type="species" reg="jiangxiense">jiangxiense</tp:taxon-name-part></tp:taxon-name></italic> (<abbrev xmlns:xlink="http://www.w3.org/1999/xlink" content-type="institution" xlink:title="Jiangxi Agricultural University Culture Collection" xlink:type="simple">JAUCC</abbrev> 7045, ex-type) diverges from <italic><tp:taxon-name><tp:taxon-name-part taxon-name-part-type="genus" reg="Paracremonium">P.</tp:taxon-name-part> <tp:taxon-name-part taxon-name-part-type="species" reg="ellipsoideum">ellipsoideum</tp:taxon-name-part></tp:taxon-name></italic> (CGMCC 3.19316, ex-type) by 7/499 bp (1.4%, without gaps) for <abbrev xmlns:xlink="http://www.w3.org/1999/xlink" xlink:title="internal transcribed spacer" xlink:type="simple">ITS</abbrev>, 8/797 bp (1%, without gaps) for <abbrev xmlns:xlink="http://www.w3.org/1999/xlink" xlink:title="large subunit nuclear ribosomal DNA" xlink:type="simple">LSU</abbrev>, 24/776 bp (3%, without gaps) for <italic><abbrev xmlns:xlink="http://www.w3.org/1999/xlink" xlink:title="translation elongation factor (1-α)" xlink:type="simple">TEF</abbrev></italic>1-α, and 16/252 bp (6%, without gaps) for <italic><abbrev xmlns:xlink="http://www.w3.org/1999/xlink" xlink:title="beta-tubulin 2 (2)" xlink:type="simple">TUB</abbrev></italic>2. <italic><tp:taxon-name><tp:taxon-name-part taxon-name-part-type="genus" reg="Paracremonium">Paracremonium</tp:taxon-name-part> <tp:taxon-name-part taxon-name-part-type="species" reg="jiangxiense">jiangxiense</tp:taxon-name-part></tp:taxon-name></italic> differs from the holotype <italic><tp:taxon-name><tp:taxon-name-part taxon-name-part-type="genus" reg="Paracremonium">P.</tp:taxon-name-part> <tp:taxon-name-part taxon-name-part-type="species" reg="ellipsoideum">ellipsoideum</tp:taxon-name-part></tp:taxon-name></italic> in having longer conidiogenous cells (26–43 × 2.4–3.5 μm vs. 14–24 × 1.5–3 μm) and larger conidia (12.5–16.6 × 7.4–9.9 μm vs. 5.5–8 × 3.5–5 μm) (<xref ref-type="bibr" rid="B150">Zhang et al. 2021</xref>; Fig. <xref ref-type="fig" rid="F16">16</xref>). Thus, the strain is identified as a new species, <italic><tp:taxon-name><tp:taxon-name-part taxon-name-part-type="genus" reg="Paracremonium">P.</tp:taxon-name-part> <tp:taxon-name-part taxon-name-part-type="species" reg="jiangxiense">jiangxiense</tp:taxon-name-part></tp:taxon-name></italic>.</p><fig id="F15" position="float" orientation="portrait"><object-id xmlns:xlink="http://www.w3.org/1999/xlink" content-type="doi" xlink:type="simple">10.3897/imafungus.17.188546.figure15</object-id><object-id xmlns:xlink="http://www.w3.org/1999/xlink" content-type="arpha" xlink:type="simple">51FC1F42-9DFD-5DF1-842C-A7461E9D9BBA</object-id><label>Figure 15.</label><caption><p>Phylogram generated from maximum likelihood analysis based on combined <abbrev xmlns:xlink="http://www.w3.org/1999/xlink" xlink:title="internal transcribed spacer" xlink:type="simple">ITS</abbrev>, <abbrev xmlns:xlink="http://www.w3.org/1999/xlink" xlink:title="large subunit nuclear ribosomal DNA" xlink:type="simple">LSU</abbrev>, <italic><abbrev xmlns:xlink="http://www.w3.org/1999/xlink" xlink:title="RNA polymerase II subunit 2 (2)" xlink:type="simple">RPB</abbrev></italic>2, <italic><abbrev xmlns:xlink="http://www.w3.org/1999/xlink" xlink:title="translation elongation factor (1-α)" xlink:type="simple">TEF</abbrev></italic>1-α, and <italic><abbrev xmlns:xlink="http://www.w3.org/1999/xlink" xlink:title="beta-tubulin 2 (2)" xlink:type="simple">TUB</abbrev></italic>2 sequence data of 24 taxa, which comprised 3,882 characters. The best-scoring RAxML tree with a final likelihood value of –14110.091277 is presented. The matrix contained 1,135 distinct alignment patterns, with 40.07% of characters undetermined (gaps). Estimated base frequencies were as follows: A = 0.228522, C = 0.280625, G = 0.270734, T = 0.220119; substitution rates AC = 1.493932, AG = 2.825275, AT = 1.482677, CG = 1.233791, CT = 7.470968, GT = 1.0; gamma distribution shape parameter α = 0.341544. Bootstrap support values for <abbrev xmlns:xlink="http://www.w3.org/1999/xlink" xlink:title="Maximum likelihood" xlink:type="simple">ML</abbrev> of at least 70% and <abbrev xmlns:xlink="http://www.w3.org/1999/xlink" xlink:title="Bayesian posterior probabilities" xlink:type="simple">BYPP</abbrev> of at least 0.90 are indicated at the nodes as <abbrev xmlns:xlink="http://www.w3.org/1999/xlink" xlink:title="Maximum likelihood" xlink:type="simple">ML</abbrev>/<abbrev xmlns:xlink="http://www.w3.org/1999/xlink" xlink:title="Bayesian posterior probabilities" xlink:type="simple">BYPP</abbrev>. Type specimens are in bold, and the new species from the current study are indicated in bold red. The tree is rooted to <italic><tp:taxon-name><tp:taxon-name-part taxon-name-part-type="genus" reg="Nalanthamala">Nalanthamala</tp:taxon-name-part> <tp:taxon-name-part taxon-name-part-type="species" reg="vermoesenii">vermoesenii</tp:taxon-name-part></tp:taxon-name></italic> (CBS 230.48 and CBS 110893) and <italic><tp:taxon-name><tp:taxon-name-part taxon-name-part-type="genus" reg="Nalanthamala">N.</tp:taxon-name-part> <tp:taxon-name-part taxon-name-part-type="species" reg="psidii">psidii</tp:taxon-name-part></tp:taxon-name></italic> (CBS 687.97).</p></caption><graphic xmlns:xlink="http://www.w3.org/1999/xlink" xlink:href="imafungus-17-e188546-g015.jpg" id="oo_1695594.jpg" position="float" orientation="portrait" xlink:type="simple"><uri content-type="original_file" xlink:type="simple">https://binary.pensoft.net/fig/1695594</uri></graphic></fig><fig id="F16" position="float" orientation="portrait"><object-id xmlns:xlink="http://www.w3.org/1999/xlink" content-type="doi" xlink:type="simple">10.3897/imafungus.17.188546.figure16</object-id><object-id xmlns:xlink="http://www.w3.org/1999/xlink" content-type="arpha" xlink:type="simple">7F3A8796-B3F2-508A-9EB9-8EF81D88BCE9</object-id><label>Figure 16.</label><caption><p><italic><tp:taxon-name><tp:taxon-name-part taxon-name-part-type="genus" reg="Paracremonium">Paracremonium</tp:taxon-name-part> <tp:taxon-name-part taxon-name-part-type="species" reg="jiangxiense">jiangxiense</tp:taxon-name-part></tp:taxon-name></italic> (HFJAU10448, holotype). <bold>a</bold> Colony on decaying wood. <bold>b–d</bold> Conidiophores and conidiogenous cells. <bold>e–g</bold> Conidia. <bold>h</bold> Germinating conidium. <bold>i–j</bold> Culture on <abbrev xmlns:xlink="http://www.w3.org/1999/xlink" xlink:title="potato dextrose agar" xlink:type="simple">PDA</abbrev>. Scale bars: 100 µm (<bold>a</bold>); 10 µm (<bold>b–d, h</bold>); 5 µm (<bold>e–f</bold>).</p></caption><graphic xmlns:xlink="http://www.w3.org/1999/xlink" xlink:href="imafungus-17-e188546-g016.jpg" id="oo_1695595.jpg" position="float" orientation="portrait" xlink:type="simple"><uri content-type="original_file" xlink:type="simple">https://binary.pensoft.net/fig/1695595</uri></graphic></fig></tp:treatment-sec><ref-list><ref id="B150"><mixed-citation xmlns:xlink="http://www.w3.org/1999/xlink" xlink:type="simple">Zhang ZF, Zhou SY, Eurwilaichitr L et al. (2021) Culturable mycobiota from Karst caves in China II, with descriptions of 33 new species. Fungal Diversity 106: 29–136. <ext-link xlink:href="10.1007/s13225-020-00453-7" ext-link-type="doi" xlink:type="simple">https://doi.org/10.1007/s13225-020-00453-7</ext-link></mixed-citation></ref></ref-list></tp:taxon-treatment>
