# Supplementary material for: Multi-locus phylogenetic analyses and morphology reveal new species, new records, and taxonomic updates of saprobic Dothideomycetes and Sordariomycetes from freshwater habitats in China
Source: IMA Fungus. 2026 Jun 25;17:e188546. doi: 10.3897/imafungus.17.188546 (PMC13329429; doi:10.3897/imafungus.17.188546)
Supplement: XML Treatment for Pleurotheciaceae [file imafungus.17.188546-treatment28.xml]

<!DOCTYPE tp:taxon-treatment
  PUBLIC "-//TaxonX//DTD Taxonomic Treatment Publishing DTD v0 20100105//EN" "tax-treatment-NSO.dtd">
<tp:taxon-treatment xmlns:tp="http://www.plazi.org/taxpub"><tp:treatment-meta><kwd-group><label>Taxon classification</label><kwd>
                <named-content content-type="kingdom">Animalia</named-content>
              </kwd><kwd>
                <named-content content-type="order">Pleurotheciales</named-content>
              </kwd><kwd>
                <named-content content-type="family">Pleurotheciaceae</named-content>
              </kwd></kwd-group><mixed-citation publication-type="journal"><person-group><name><surname>Lu</surname><given-names>Li</given-names></name><name><surname>Zheng</surname><given-names>Si-Ping</given-names></name><name><surname>Zhai</surname><given-names>Zhi-Jun</given-names></name><name><surname>Xiong</surname><given-names>Yin-Ru</given-names></name><name><surname>Karunarathna</surname><given-names>Samantha C.</given-names></name><name><surname>Tibpromma</surname><given-names>Saowaluck</given-names></name><name><surname>Hu</surname><given-names>Dian-Ming</given-names></name><name><surname>Song</surname><given-names>Hai-Yan</given-names></name></person-group><article-title>Multi-locus phylogenetic analyses and morphology reveal new species, new records, and taxonomic updates of saprobic <italic><tp:taxon-name><tp:taxon-name-part taxon-name-part-type="class" reg="Dothideomycetes">Dothideomycetes</tp:taxon-name-part></tp:taxon-name></italic> and <italic><tp:taxon-name><tp:taxon-name-part taxon-name-part-type="class" reg="Sordariomycetes">Sordariomycetes</tp:taxon-name-part></tp:taxon-name></italic> from freshwater habitats in China</article-title><source>IMA Fungus</source><day>25</day><month>06</month><year>2026</year><volume>17</volume><pub-id pub-id-type="doi">10.3897/imafungus.17.188546</pub-id></mixed-citation></tp:treatment-meta><tp:nomenclature><tp:taxon-name><object-id xmlns:xlink="http://www.w3.org/1999/xlink" content-type="arpha" xlink:type="simple">50446412-1AE9-5B4E-92D8-455905128D93</object-id>
                    		<tp:taxon-name-part taxon-name-part-type="family" reg="Pleurotheciaceae">Pleurotheciaceae</tp:taxon-name-part>
                    	</tp:taxon-name><tp:taxon-authority>Réblová &amp; Seifert, in Réblová, Seifert, Fournier &amp; Štěpánek, Persoonia 37: 63 (2015)</tp:taxon-authority></tp:nomenclature><tp:treatment-sec sec-type="Notes"><title>Notes.</title><p><italic><tp:taxon-name><tp:taxon-name-part taxon-name-part-type="family" reg="Pleurotheciaceae">Pleurotheciaceae</tp:taxon-name-part></tp:taxon-name></italic> was established by <xref ref-type="bibr" rid="B96">Réblová et al. (2016)</xref> for 10 genera, with <italic><tp:taxon-name><tp:taxon-name-part taxon-name-part-type="genus" reg="Pleurothecium">Pleurothecium</tp:taxon-name-part></tp:taxon-name></italic> as the type genus; it is the only family in <italic><tp:taxon-name><tp:taxon-name-part taxon-name-part-type="order" reg="Pleurotheciales">Pleurotheciales</tp:taxon-name-part></tp:taxon-name></italic>. Currently, 17 genera have been accepted in this family (<xref ref-type="bibr" rid="B124">Wang et al. 2024</xref>). Species of this family can be found on a wide range of hosts and substrates, both in terrestrial and freshwater habitats (<xref ref-type="bibr" rid="B43">Hyde et al. 2020b</xref>; <xref ref-type="bibr" rid="B4">Bao et al. 2022</xref>; <xref ref-type="bibr" rid="B55">Li et al. 2025</xref>).</p></tp:treatment-sec><ref-list><ref id="B96"><mixed-citation xmlns:xlink="http://www.w3.org/1999/xlink" xlink:type="simple">Réblová M, Seifert KA, Fournier J et al. (2016) Newly recognised lineages of perithecial ascomycetes: the new orders <italic><tp:taxon-name><tp:taxon-name-part taxon-name-part-type="order">Conioscyphales</tp:taxon-name-part></tp:taxon-name></italic> and <italic><tp:taxon-name><tp:taxon-name-part taxon-name-part-type="order">Pleurotheciales</tp:taxon-name-part></tp:taxon-name></italic>. Persoonia 37: 57–81. <ext-link xlink:href="10.3767/003158516X689819" ext-link-type="doi" xlink:type="simple">https://doi.org/10.3767/003158516X689819</ext-link></mixed-citation></ref><ref id="B124"><mixed-citation xmlns:xlink="http://www.w3.org/1999/xlink" xlink:type="simple">Wang W, Hyde K, Bao D et al. (2024) Lignicolous freshwater fungi from karst landscapes in Yunnan Province, China. Mycosphere 15: 6525–6640. <ext-link xlink:href="10.5943/mycosphere/15/1/29" ext-link-type="doi" xlink:type="simple">https://doi.org/10.5943/mycosphere/15/1/29</ext-link></mixed-citation></ref><ref id="B43"><mixed-citation xmlns:xlink="http://www.w3.org/1999/xlink" xlink:type="simple">Hyde KD, Dong Y, Phookamsak R et al. (2020b) Fungal diversity notes 1151–1276: taxonomic and phylogenetic contributions on genera and species of fungal taxa. Fungal Diversity 100: 5–277. <ext-link xlink:href="10.1007/s13225-020-00460-8" ext-link-type="doi" xlink:type="simple">https://doi.org/10.1007/s13225-020-00460-8</ext-link></mixed-citation></ref><ref id="B4"><mixed-citation xmlns:xlink="http://www.w3.org/1999/xlink" xlink:type="simple">Bao DF, Bhat DJ, Boonmee S et al. (2022) Lignicolous freshwater ascomycetes from Thailand: Introducing <italic><tp:taxon-name><tp:taxon-name-part taxon-name-part-type="genus">Dematipyriforma</tp:taxon-name-part> <tp:taxon-name-part taxon-name-part-type="species">muriformis</tp:taxon-name-part></tp:taxon-name></italic> sp. nov., one new combination and two new records in <italic><tp:taxon-name><tp:taxon-name-part taxon-name-part-type="family">Pleurotheciaceae</tp:taxon-name-part></tp:taxon-name></italic>. MycoKeys 93: 57–79. <ext-link xlink:href="10.3897/mycokeys.93.87797" ext-link-type="doi" xlink:type="simple">https://doi.org/10.3897/mycokeys.93.87797</ext-link></mixed-citation></ref><ref id="B55"><mixed-citation xmlns:xlink="http://www.w3.org/1999/xlink" xlink:type="simple">Li L, Bhat DJ, Jiang HB et al. (2025) New insights into freshwater ascomycetes: discovery of novel species in diverse aquatic habitats. Frontiers in Cellular and Infection Microbiology 14: 1515972. <ext-link xlink:href="10.3389/fcimb.2024.1515972" ext-link-type="doi" xlink:type="simple">https://doi.org/10.3389/fcimb.2024.1515972</ext-link></mixed-citation></ref></ref-list></tp:taxon-treatment>
