# Supplementary material for: Multi-locus phylogenetic analyses and morphology reveal new species, new records, and taxonomic updates of saprobic Dothideomycetes and Sordariomycetes from freshwater habitats in China
Source: IMA Fungus. 2026 Jun 25;17:e188546. doi: 10.3897/imafungus.17.188546 (PMC13329429; doi:10.3897/imafungus.17.188546)
Supplement: XML Treatment for Pleurothecium [file imafungus.17.188546-treatment29.xml]

<!DOCTYPE tp:taxon-treatment
  PUBLIC "-//TaxonX//DTD Taxonomic Treatment Publishing DTD v0 20100105//EN" "tax-treatment-NSO.dtd">
<tp:taxon-treatment xmlns:tp="http://www.plazi.org/taxpub"><tp:treatment-meta><kwd-group><label>Taxon classification</label><kwd>
                <named-content content-type="kingdom">Animalia</named-content>
              </kwd><kwd>
                <named-content content-type="order">Pleurotheciales</named-content>
              </kwd></kwd-group><mixed-citation publication-type="journal"><person-group><name><surname>Lu</surname><given-names>Li</given-names></name><name><surname>Zheng</surname><given-names>Si-Ping</given-names></name><name><surname>Zhai</surname><given-names>Zhi-Jun</given-names></name><name><surname>Xiong</surname><given-names>Yin-Ru</given-names></name><name><surname>Karunarathna</surname><given-names>Samantha C.</given-names></name><name><surname>Tibpromma</surname><given-names>Saowaluck</given-names></name><name><surname>Hu</surname><given-names>Dian-Ming</given-names></name><name><surname>Song</surname><given-names>Hai-Yan</given-names></name></person-group><article-title>Multi-locus phylogenetic analyses and morphology reveal new species, new records, and taxonomic updates of saprobic <italic><tp:taxon-name><tp:taxon-name-part taxon-name-part-type="class" reg="Dothideomycetes">Dothideomycetes</tp:taxon-name-part></tp:taxon-name></italic> and <italic><tp:taxon-name><tp:taxon-name-part taxon-name-part-type="class" reg="Sordariomycetes">Sordariomycetes</tp:taxon-name-part></tp:taxon-name></italic> from freshwater habitats in China</article-title><source>IMA Fungus</source><day>25</day><month>06</month><year>2026</year><volume>17</volume><pub-id pub-id-type="doi">10.3897/imafungus.17.188546</pub-id></mixed-citation></tp:treatment-meta><tp:nomenclature><tp:taxon-name><object-id xmlns:xlink="http://www.w3.org/1999/xlink" content-type="arpha" xlink:type="simple">3A3FE5CE-6EB0-5DE3-81B6-235F3E581A31</object-id>
                    		<tp:taxon-name-part taxon-name-part-type="genus" reg="Pleurothecium">Pleurothecium</tp:taxon-name-part>
                    	</tp:taxon-name><tp:taxon-authority>Höhn., Centbl. Bakt. ParasitKde, Abt. II 60: 26 (1923) [1924]</tp:taxon-authority></tp:nomenclature><tp:treatment-sec sec-type="Notes"><title>Notes.</title><p><italic><tp:taxon-name><tp:taxon-name-part taxon-name-part-type="genus" reg="Pleurothecium">Pleurothecium</tp:taxon-name-part></tp:taxon-name></italic> was proposed by von Höhnel (1919), with <italic><tp:taxon-name><tp:taxon-name-part taxon-name-part-type="genus" reg="Pleurothecium">P.</tp:taxon-name-part> <tp:taxon-name-part taxon-name-part-type="species" reg="recurvatum">recurvatum</tp:taxon-name-part></tp:taxon-name></italic> as the type species. Most species within this genus are anamorphs and are characterized by brown, macronematous conidiophores, polyblastic, sympodially extended denticulate conidiogenous cells, and cylindrical, ellipsoidal, fusiform, or clavate conidia that are hyaline or pigmented (<xref ref-type="bibr" rid="B126">Wang et al. 2025b</xref>; <xref ref-type="bibr" rid="B139">Xu et al. 2025</xref>). While the teleomorph is similar to that of <italic><tp:taxon-name><tp:taxon-name-part taxon-name-part-type="genus" reg="Chaetosphaeria">Chaetosphaeria</tp:taxon-name-part></tp:taxon-name></italic>, the anamorph morphology differs (<xref ref-type="bibr" rid="B59">Lin et al. 2025</xref>). A new species of <italic><tp:taxon-name><tp:taxon-name-part taxon-name-part-type="genus" reg="Pleurothecium">Pleurothecium</tp:taxon-name-part></tp:taxon-name></italic> is introduced from a freshwater habitat in Jiangxi Province, China.</p></tp:treatment-sec><ref-list><ref id="B126"><mixed-citation xmlns:xlink="http://www.w3.org/1999/xlink" xlink:type="simple">Wang WP, Shen HW, Bao DF et al. (2025b) Biogeography and species diversity of freshwater <italic><tp:taxon-name><tp:taxon-name-part taxon-name-part-type="subclass">Savoryellomycetidae</tp:taxon-name-part></tp:taxon-name> (<tp:taxon-name><tp:taxon-name-part taxon-name-part-type="class">Sordariomycetes</tp:taxon-name-part></tp:taxon-name>)</italic> fungi. Mycology 16: 1–70. <ext-link xlink:href="10.1080/21501203.2025.2509809" ext-link-type="doi" xlink:type="simple">https://doi.org/10.1080/21501203.2025.2509809</ext-link></mixed-citation></ref><ref id="B139"><mixed-citation xmlns:xlink="http://www.w3.org/1999/xlink" xlink:type="simple">Xu RJ, Hyde KD, Li JN et al. (2025) Lignicolous freshwater fungi of the pan Qinghai-Xizang Plateau, China. Fungal Diversity 130: 1–212. <ext-link xlink:href="10.1007/s13225-025-00555-0" ext-link-type="doi" xlink:type="simple">https://doi.org/10.1007/s13225-025-00555-0</ext-link></mixed-citation></ref><ref id="B59"><mixed-citation xmlns:xlink="http://www.w3.org/1999/xlink" xlink:type="simple">Lin CG, Hyde KD, Feng Y et al. (2025) Notes, outline, systematics and phylogeny of hyaline-spored hyphomycetes. Fungal Diversity 135: 57–467. <ext-link xlink:href="10.1007/s13225-025-00561-2" ext-link-type="doi" xlink:type="simple">https://doi.org/10.1007/s13225-025-00561-2</ext-link></mixed-citation></ref></ref-list></tp:taxon-treatment>
