# Supplementary material for: Multi-locus phylogenetic analyses and morphology reveal new species, new records, and taxonomic updates of saprobic Dothideomycetes and Sordariomycetes from freshwater habitats in China
Source: IMA Fungus. 2026 Jun 25;17:e188546. doi: 10.3897/imafungus.17.188546 (PMC13329429; doi:10.3897/imafungus.17.188546)
Supplement: XML Treatment for Rhamphoriaceae [file imafungus.17.188546-treatment31.xml]

<!DOCTYPE tp:taxon-treatment
  PUBLIC "-//TaxonX//DTD Taxonomic Treatment Publishing DTD v0 20100105//EN" "tax-treatment-NSO.dtd">
<tp:taxon-treatment xmlns:tp="http://www.plazi.org/taxpub"><tp:treatment-meta><kwd-group><label>Taxon classification</label><kwd>
                <named-content content-type="kingdom">Animalia</named-content>
              </kwd><kwd>
                <named-content content-type="order">Rhamphoriales</named-content>
              </kwd><kwd>
                <named-content content-type="family">Rhamphoriaceae</named-content>
              </kwd></kwd-group><mixed-citation publication-type="journal"><person-group><name><surname>Lu</surname><given-names>Li</given-names></name><name><surname>Zheng</surname><given-names>Si-Ping</given-names></name><name><surname>Zhai</surname><given-names>Zhi-Jun</given-names></name><name><surname>Xiong</surname><given-names>Yin-Ru</given-names></name><name><surname>Karunarathna</surname><given-names>Samantha C.</given-names></name><name><surname>Tibpromma</surname><given-names>Saowaluck</given-names></name><name><surname>Hu</surname><given-names>Dian-Ming</given-names></name><name><surname>Song</surname><given-names>Hai-Yan</given-names></name></person-group><article-title>Multi-locus phylogenetic analyses and morphology reveal new species, new records, and taxonomic updates of saprobic <italic><tp:taxon-name><tp:taxon-name-part taxon-name-part-type="class" reg="Dothideomycetes">Dothideomycetes</tp:taxon-name-part></tp:taxon-name></italic> and <italic><tp:taxon-name><tp:taxon-name-part taxon-name-part-type="class" reg="Sordariomycetes">Sordariomycetes</tp:taxon-name-part></tp:taxon-name></italic> from freshwater habitats in China</article-title><source>IMA Fungus</source><day>25</day><month>06</month><year>2026</year><volume>17</volume><pub-id pub-id-type="doi">10.3897/imafungus.17.188546</pub-id></mixed-citation></tp:treatment-meta><tp:nomenclature><tp:taxon-name><object-id xmlns:xlink="http://www.w3.org/1999/xlink" content-type="arpha" xlink:type="simple">BD17A859-A835-5102-8915-0DA6DF6747E4</object-id>
                    		<tp:taxon-name-part taxon-name-part-type="family" reg="Rhamphoriaceae">Rhamphoriaceae</tp:taxon-name-part>
                    	</tp:taxon-name><tp:taxon-authority>Réblová, in Réblová &amp; Štěpánek, Mycologia 110(4): 754 (2018)</tp:taxon-authority></tp:nomenclature><tp:treatment-sec sec-type="Notes"><title>Notes.</title><p><xref ref-type="bibr" rid="B95">Réblová and Štěpánek (2018)</xref> established the family <italic><tp:taxon-name><tp:taxon-name-part taxon-name-part-type="family" reg="Rhamphoriaceae">Rhamphoriaceae</tp:taxon-name-part></tp:taxon-name></italic>, which includes <italic><tp:taxon-name><tp:taxon-name-part taxon-name-part-type="genus" reg="Rhamphoria">Rhamphoria</tp:taxon-name-part></tp:taxon-name></italic>, <italic><tp:taxon-name><tp:taxon-name-part taxon-name-part-type="genus" reg="Rhodoveronaea">Rhodoveronaea</tp:taxon-name-part></tp:taxon-name></italic>, and two newly described genera, <italic><tp:taxon-name><tp:taxon-name-part taxon-name-part-type="genus" reg="Rhamphoriopsis">Rhamphoriopsis</tp:taxon-name-part></tp:taxon-name></italic> and <italic><tp:taxon-name><tp:taxon-name-part taxon-name-part-type="genus" reg="Xylolentia">Xylolentia</tp:taxon-name-part></tp:taxon-name></italic> (<xref ref-type="bibr" rid="B44">Hyde et al. 2024</xref>). It is characterized by glabrous, black, often laterally collapsing ascomata with papillate, rostrate, or long cylindrical necks, cylindrical-clavate, long-stipitate asci arising from croziers, and dictyoseptate or transversely septate ascospores with the ability to produce ascoconidia (<xref ref-type="bibr" rid="B95">Réblová and Štěpánek 2018</xref>; <xref ref-type="bibr" rid="B42">Hyde et al. 2020a</xref>).</p></tp:treatment-sec><ref-list><ref id="B95"><mixed-citation xmlns:xlink="http://www.w3.org/1999/xlink" xlink:type="simple">Réblová M, Štěpánek V (2018) Introducing the <italic><tp:taxon-name><tp:taxon-name-part taxon-name-part-type="family">Rhamphoriaceae</tp:taxon-name-part></tp:taxon-name></italic>, fam. nov. (<italic><tp:taxon-name><tp:taxon-name-part taxon-name-part-type="class">Sordariomycetes</tp:taxon-name-part></tp:taxon-name></italic>), two new genera, and new life histories for taxa with <italic><tp:taxon-name><tp:taxon-name-part taxon-name-part-type="genus">Phaeoisaria</tp:taxon-name-part></tp:taxon-name></italic>- and <italic><tp:taxon-name><tp:taxon-name-part taxon-name-part-type="genus">Idriella</tp:taxon-name-part></tp:taxon-name></italic>-like anamorphs. Mycologia 110: 750–770. <ext-link xlink:href="10.1080/00275514.2018.1475164" ext-link-type="doi" xlink:type="simple">https://doi.org/10.1080/00275514.2018.1475164</ext-link></mixed-citation></ref><ref id="B44"><mixed-citation xmlns:xlink="http://www.w3.org/1999/xlink" xlink:type="simple">Hyde KD, Noorabadi MT, Thiyagaraja V et al. (2024) The 2024 Outline of <tp:taxon-name><tp:taxon-name-part taxon-name-part-type="kingdom">Fungi</tp:taxon-name-part></tp:taxon-name> and fungus-like taxa. Mycosphere 15: 5146–6239. <ext-link xlink:href="10.5943/mycosphere/15/1/25" ext-link-type="doi" xlink:type="simple">https://doi.org/10.5943/mycosphere/15/1/25</ext-link></mixed-citation></ref><ref id="B42"><mixed-citation xmlns:xlink="http://www.w3.org/1999/xlink" xlink:type="simple">Hyde KD, Jeewon R, Chen YJ et al. (2020a) The numbers of fungi: is the descriptive curve flattening? Fungal Diversity 103: 219–271. <ext-link xlink:href="10.1007/s13225-020-00458-2" ext-link-type="doi" xlink:type="simple">https://doi.org/10.1007/s13225-020-00458-2</ext-link></mixed-citation></ref></ref-list></tp:taxon-treatment>
