# Supplementary material for: Multi-locus phylogenetic analyses and morphology reveal new species, new records, and taxonomic updates of saprobic Dothideomycetes and Sordariomycetes from freshwater habitats in China
Source: IMA Fungus. 2026 Jun 25;17:e188546. doi: 10.3897/imafungus.17.188546 (PMC13329429; doi:10.3897/imafungus.17.188546)
Supplement: XML Treatment for Rhamphoriopsis jiangxiensis [file imafungus.17.188546-treatment33.xml]

<!DOCTYPE tp:taxon-treatment
  PUBLIC "-//TaxonX//DTD Taxonomic Treatment Publishing DTD v0 20100105//EN" "tax-treatment-NSO.dtd">
<tp:taxon-treatment xmlns:tp="http://www.plazi.org/taxpub"><tp:treatment-meta><kwd-group><label>Taxon classification</label><kwd>
                <named-content content-type="kingdom">Animalia</named-content>
              </kwd><kwd>
                <named-content content-type="order">Rhamphoriales</named-content>
              </kwd><kwd>
                <named-content content-type="family">Rhamphoriaceae</named-content>
              </kwd></kwd-group><mixed-citation publication-type="journal"><person-group><name><surname>Lu</surname><given-names>Li</given-names></name><name><surname>Zheng</surname><given-names>Si-Ping</given-names></name><name><surname>Zhai</surname><given-names>Zhi-Jun</given-names></name><name><surname>Xiong</surname><given-names>Yin-Ru</given-names></name><name><surname>Karunarathna</surname><given-names>Samantha C.</given-names></name><name><surname>Tibpromma</surname><given-names>Saowaluck</given-names></name><name><surname>Hu</surname><given-names>Dian-Ming</given-names></name><name><surname>Song</surname><given-names>Hai-Yan</given-names></name></person-group><article-title>Multi-locus phylogenetic analyses and morphology reveal new species, new records, and taxonomic updates of saprobic <italic><tp:taxon-name><tp:taxon-name-part taxon-name-part-type="class" reg="Dothideomycetes">Dothideomycetes</tp:taxon-name-part></tp:taxon-name></italic> and <italic><tp:taxon-name><tp:taxon-name-part taxon-name-part-type="class" reg="Sordariomycetes">Sordariomycetes</tp:taxon-name-part></tp:taxon-name></italic> from freshwater habitats in China</article-title><source>IMA Fungus</source><day>25</day><month>06</month><year>2026</year><volume>17</volume><pub-id pub-id-type="doi">10.3897/imafungus.17.188546</pub-id></mixed-citation></tp:treatment-meta><tp:nomenclature><tp:taxon-name><object-id xmlns:xlink="http://www.w3.org/1999/xlink" content-type="arpha" xlink:type="simple">2B5A8703-CD40-50F2-925C-F39FD83803D6</object-id>
                    		<tp:taxon-name-part taxon-name-part-type="genus" reg="Rhamphoriopsis">Rhamphoriopsis</tp:taxon-name-part> <tp:taxon-name-part taxon-name-part-type="species" reg="jiangxiensis">jiangxiensis</tp:taxon-name-part>
                    	
                    		<object-id xmlns:xlink="http://www.w3.org/1999/xlink" content-type="mycobank" xlink:type="simple">903580</object-id>
                    	</tp:taxon-name><tp:taxon-authority>S.P. Zheng, D.M. Hu &amp; H.Y. Song</tp:taxon-authority><tp:taxon-status xmlns:xlink="http://www.w3.org/1999/xlink" xlink:type="simple">sp. nov.</tp:taxon-status><xref ref-type="fig" rid="F20">Fig. 20</xref></tp:nomenclature><tp:treatment-sec sec-type="Etymology"><title>Etymology.</title><p>The epithet “jiangxiensis” refers to the type locality, Jiangxi Province, China.</p></tp:treatment-sec><tp:treatment-sec sec-type="Diagnosis"><title>Diagnosis.</title><p>Differs from other <italic><tp:taxon-name><tp:taxon-name-part taxon-name-part-type="genus" reg="Rhamphoriopsis">Rhamphoriopsis</tp:taxon-name-part></tp:taxon-name></italic> species by having erect, unbranched conidiophores and not forming synnemata.</p></tp:treatment-sec><tp:treatment-sec sec-type="Holotype"><title>Holotype.</title><p>HFJAU10660.</p></tp:treatment-sec><tp:treatment-sec sec-type="Description"><title>Description.</title><p><bold><italic>Saprobic</italic></bold> on decaying submerged wood in freshwater habitats. <bold>Teleomorph</bold>: Undetermined. <bold>Anamorph</bold>: Hyphomycetous. <bold><italic>Colonies</italic></bold> effuse, often in small clusters, hairy, with a pale brown powdery mass of conidia. <bold><italic>Mycelium</italic></bold> partly superficial, partly immersed in the substrate. <bold><italic>Conidiophores</italic></bold> 60–118.5 × 1.5–2.5 μm (x̄ = 91.5 × 2 μm, <italic>n</italic> = 10), macronematous, mononematous, simple, erect, unbranched, straight or slightly flexuous, solitary, thick-walled, septate, cylindrical, with acute apex, dark brown at the base, paler towards the apex. <bold><italic>Conidiogenous cells</italic></bold> 8–15 μm long, 1.5–2 μm wide, polyblastic, integrated, terminal becoming intercalary, cylindrical, tapering apically, sympodial, with denticles. <bold><italic>Conidia</italic></bold> 2.5–3.5 × 1.5–2 μm (x̄ = 2.8 × 1.8 μm, <italic>n</italic> = 15), solitary, acropleurogenous, dry, aseptate, hyaline to light brown, ellipsoidal to obovoid, smooth and thin-walled.</p></tp:treatment-sec><tp:treatment-sec sec-type="Culture characteristics"><title>Culture characteristics.</title><p>Conidia germinating on <abbrev xmlns:xlink="http://www.w3.org/1999/xlink" xlink:title="potato dextrose agar" xlink:type="simple">PDA</abbrev> within 24 h. Colonies grew on <abbrev xmlns:xlink="http://www.w3.org/1999/xlink" xlink:title="potato dextrose agar" xlink:type="simple">PDA</abbrev>, reaching 30 mm in 60 days at room temperature, subcircular, raised in the center, with an uneven surface featuring furrows, dark brown, brown at the edge; reverse black with relatively smooth but undulate margin.</p></tp:treatment-sec><tp:treatment-sec sec-type="Material examined"><title>Material examined.</title><p>CHINA • Jiangxi Province: Yichun City, Jing’an County, Tanxia, <named-content xmlns:xlink="http://www.w3.org/1999/xlink" content-type="dwc:verbatimCoordinates" xlink:type="simple">29°04'18"N, 115°36'58"E</named-content>, 106 m, on submerged unidentified wood in freshwater, 21 Jun 2024, S.P. Zheng, xcy 183 (HFJAU10660, holotype); ex-type living culture <abbrev xmlns:xlink="http://www.w3.org/1999/xlink" content-type="institution" xlink:title="Jiangxi Agricultural University Culture Collection" xlink:type="simple">JAUCC</abbrev> 7442, other living culture <abbrev xmlns:xlink="http://www.w3.org/1999/xlink" content-type="institution" xlink:title="Jiangxi Agricultural University Culture Collection" xlink:type="simple">JAUCC</abbrev> 7167.</p></tp:treatment-sec><tp:treatment-sec sec-type="Notes"><title>Notes.</title><p>Phylogeny based on combined <abbrev xmlns:xlink="http://www.w3.org/1999/xlink" xlink:title="internal transcribed spacer" xlink:type="simple">ITS</abbrev>, <abbrev xmlns:xlink="http://www.w3.org/1999/xlink" xlink:title="large subunit nuclear ribosomal DNA" xlink:type="simple">LSU</abbrev>, <abbrev xmlns:xlink="http://www.w3.org/1999/xlink" xlink:title="small subunit nuclear ribosomal DNA" xlink:type="simple">SSU</abbrev>, <italic><abbrev xmlns:xlink="http://www.w3.org/1999/xlink" xlink:title="translation elongation factor (1-α)" xlink:type="simple">TEF</abbrev></italic>1-α, and <italic><abbrev xmlns:xlink="http://www.w3.org/1999/xlink" xlink:title="RNA polymerase II subunit 2 (2)" xlink:type="simple">RPB</abbrev></italic>2 sequence data indicates that <italic><tp:taxon-name><tp:taxon-name-part taxon-name-part-type="genus" reg="Rhamphoriopsis">Rhamphoriopsis</tp:taxon-name-part> <tp:taxon-name-part taxon-name-part-type="species" reg="jiangxiensis">jiangxiensis</tp:taxon-name-part></tp:taxon-name></italic> (<abbrev xmlns:xlink="http://www.w3.org/1999/xlink" content-type="institution" xlink:title="Jiangxi Agricultural University Culture Collection" xlink:type="simple">JAUCC</abbrev> 7167, <abbrev xmlns:xlink="http://www.w3.org/1999/xlink" content-type="institution" xlink:title="Jiangxi Agricultural University Culture Collection" xlink:type="simple">JAUCC</abbrev> 7442, ex-type) forms an independent branch with 92% <abbrev xmlns:xlink="http://www.w3.org/1999/xlink" xlink:title="Maximum likelihood" xlink:type="simple">ML</abbrev> and 1.00 <abbrev xmlns:xlink="http://www.w3.org/1999/xlink" xlink:title="Bayesian posterior probabilities" xlink:type="simple">BYPP</abbrev> statistical support within <italic><tp:taxon-name><tp:taxon-name-part taxon-name-part-type="genus" reg="Rhamphoriopsis">Rhamphoriopsis</tp:taxon-name-part></tp:taxon-name></italic> (Fig. <xref ref-type="fig" rid="F19">19</xref>). The sequence similarity between the two strains (<abbrev xmlns:xlink="http://www.w3.org/1999/xlink" content-type="institution" xlink:title="Jiangxi Agricultural University Culture Collection" xlink:type="simple">JAUCC</abbrev> 7167 and <abbrev xmlns:xlink="http://www.w3.org/1999/xlink" content-type="institution" xlink:title="Jiangxi Agricultural University Culture Collection" xlink:type="simple">JAUCC</abbrev> 7442) is above 99% for the analyzed genes, confirming their conspecificity. BLASTn searches of <abbrev xmlns:xlink="http://www.w3.org/1999/xlink" xlink:title="internal transcribed spacer" xlink:type="simple">ITS</abbrev> showed 87% similarity to <italic><tp:taxon-name><tp:taxon-name-part taxon-name-part-type="genus" reg="Rhamphoriopsis">R.</tp:taxon-name-part> <tp:taxon-name-part taxon-name-part-type="species" reg="hyalospora">hyalospora</tp:taxon-name-part></tp:taxon-name></italic> (<ext-link xmlns:xlink="http://www.w3.org/1999/xlink" xlink:href="MN846344" ext-link-type="gen" xlink:type="simple">MN846344</ext-link>), and <abbrev xmlns:xlink="http://www.w3.org/1999/xlink" xlink:title="large subunit nuclear ribosomal DNA" xlink:type="simple">LSU</abbrev>, <abbrev xmlns:xlink="http://www.w3.org/1999/xlink" xlink:title="small subunit nuclear ribosomal DNA" xlink:type="simple">SSU</abbrev>, and <italic><abbrev xmlns:xlink="http://www.w3.org/1999/xlink" xlink:title="RNA polymerase II subunit 2 (2)" xlink:type="simple">RPB</abbrev></italic>2 showed 98%, 96%, and 85% similarity to <italic><tp:taxon-name><tp:taxon-name-part taxon-name-part-type="genus" reg="Rhamphoriopsis">Rhamphoriopsis</tp:taxon-name-part></tp:taxon-name></italic> sp. (<ext-link xmlns:xlink="http://www.w3.org/1999/xlink" xlink:href="PZ052314" ext-link-type="gen" xlink:type="simple">PZ052314</ext-link>, <ext-link xmlns:xlink="http://www.w3.org/1999/xlink" xlink:href="PV939456" ext-link-type="gen" xlink:type="simple">PV939456</ext-link>, <ext-link xmlns:xlink="http://www.w3.org/1999/xlink" xlink:href="PX373388" ext-link-type="gen" xlink:type="simple">PX373388</ext-link>, respectively). The morphological characteristics of <italic><tp:taxon-name><tp:taxon-name-part taxon-name-part-type="genus" reg="Rhamphoriopsis">R.</tp:taxon-name-part> <tp:taxon-name-part taxon-name-part-type="species" reg="jiangxiensis">jiangxiensis</tp:taxon-name-part></tp:taxon-name></italic> align with the genus characteristics, such as cylindrical conidiogenous cells tapering at the apex and polyblastic, aseptate conidia that are elliptical to obovoid (<xref ref-type="bibr" rid="B95">Réblová and Štěpánek 2018</xref>). However, <italic><tp:taxon-name><tp:taxon-name-part taxon-name-part-type="genus" reg="Rhamphoriopsis">R.</tp:taxon-name-part> <tp:taxon-name-part taxon-name-part-type="species" reg="jiangxiensis">jiangxiensis</tp:taxon-name-part></tp:taxon-name></italic> can be distinguished from other species by having erect, unbranched conidiophores and not forming synnemata (Fig. <xref ref-type="fig" rid="F20">20</xref>, Table <xref ref-type="table" rid="T3">3</xref>). Based on morphological characteristics and phylogenetic analysis, <italic><tp:taxon-name><tp:taxon-name-part taxon-name-part-type="genus" reg="Rhamphoriopsis">R.</tp:taxon-name-part> <tp:taxon-name-part taxon-name-part-type="species" reg="jiangxiensis">jiangxiensis</tp:taxon-name-part></tp:taxon-name></italic> is established as a new species within <italic><tp:taxon-name><tp:taxon-name-part taxon-name-part-type="genus" reg="Rhamphoriopsis">Rhamphoriopsis</tp:taxon-name-part></tp:taxon-name></italic>.</p><fig id="F19" position="float" orientation="portrait"><object-id xmlns:xlink="http://www.w3.org/1999/xlink" content-type="doi" xlink:type="simple">10.3897/imafungus.17.188546.figure19</object-id><object-id xmlns:xlink="http://www.w3.org/1999/xlink" content-type="arpha" xlink:type="simple">89CB7E56-6C2B-5EE8-917C-B16905E11DC3</object-id><label>Figure 19.</label><caption><p>Phylogram generated from maximum likelihood analysis based on combined <abbrev xmlns:xlink="http://www.w3.org/1999/xlink" xlink:title="internal transcribed spacer" xlink:type="simple">ITS</abbrev>, <abbrev xmlns:xlink="http://www.w3.org/1999/xlink" xlink:title="large subunit nuclear ribosomal DNA" xlink:type="simple">LSU</abbrev>, <abbrev xmlns:xlink="http://www.w3.org/1999/xlink" xlink:title="small subunit nuclear ribosomal DNA" xlink:type="simple">SSU</abbrev>, <italic><abbrev xmlns:xlink="http://www.w3.org/1999/xlink" xlink:title="RNA polymerase II subunit 2 (2)" xlink:type="simple">RPB</abbrev></italic>2, and <italic><abbrev xmlns:xlink="http://www.w3.org/1999/xlink" xlink:title="translation elongation factor (1-α)" xlink:type="simple">TEF</abbrev></italic>1-α sequence data of 54 taxa, which comprised 3,899 characters. The best-scoring RAxML tree with a final likelihood value of –21631.841633 is presented. The matrix contained 1,142 distinct alignment patterns, with 27.67% of characters undetermined (gaps). Estimated base frequencies were as follows: A = 0.240652, C = 0.267944, G = 0.281453, T = 0.209952; substitution rates AC = 1.156181, AG = 3.067937, AT = 3.067937, CG = 3.067937, CT = 7.361090, GT = 1.000000; gamma distribution shape parameter α = 0.162454. Bootstrap support values for <abbrev xmlns:xlink="http://www.w3.org/1999/xlink" xlink:title="Maximum likelihood" xlink:type="simple">ML</abbrev> of at least 70% and <abbrev xmlns:xlink="http://www.w3.org/1999/xlink" xlink:title="Bayesian posterior probabilities" xlink:type="simple">BYPP</abbrev> of at least 0.90 are indicated at the nodes as <abbrev xmlns:xlink="http://www.w3.org/1999/xlink" xlink:title="Maximum likelihood" xlink:type="simple">ML</abbrev>/<abbrev xmlns:xlink="http://www.w3.org/1999/xlink" xlink:title="Bayesian posterior probabilities" xlink:type="simple">BYPP</abbrev>. Type specimens are in bold, and the new species from the current study are indicated in bold red. The tree is rooted to <italic><tp:taxon-name><tp:taxon-name-part taxon-name-part-type="genus" reg="Myrmecridium">Myrmecridium</tp:taxon-name-part> <tp:taxon-name-part taxon-name-part-type="species" reg="sorbicola">sorbicola</tp:taxon-name-part></tp:taxon-name></italic> (CBS 143433) and <italic><tp:taxon-name><tp:taxon-name-part taxon-name-part-type="genus" reg="Myrmecridium">M.</tp:taxon-name-part> <tp:taxon-name-part taxon-name-part-type="species" reg="schulzeri">schulzeri</tp:taxon-name-part></tp:taxon-name></italic> (CBS 100.54).</p></caption><graphic xmlns:xlink="http://www.w3.org/1999/xlink" xlink:href="imafungus-17-e188546-g019.jpg" id="oo_1695598.jpg" position="float" orientation="portrait" xlink:type="simple"><uri content-type="original_file" xlink:type="simple">https://binary.pensoft.net/fig/1695598</uri></graphic></fig><fig id="F20" position="float" orientation="portrait"><object-id xmlns:xlink="http://www.w3.org/1999/xlink" content-type="doi" xlink:type="simple">10.3897/imafungus.17.188546.figure20</object-id><object-id xmlns:xlink="http://www.w3.org/1999/xlink" content-type="arpha" xlink:type="simple">4E606D9D-8BA7-5A57-93BF-FF5DAE6B9382</object-id><label>Figure 20.</label><caption><p><italic><tp:taxon-name><tp:taxon-name-part taxon-name-part-type="genus" reg="Rhamphoriopsis">Rhamphoriopsis</tp:taxon-name-part> <tp:taxon-name-part taxon-name-part-type="species" reg="jiangxiensis">jiangxiensis</tp:taxon-name-part></tp:taxon-name></italic> (HFJAU10660, holotype). <bold>a</bold> Colonies on the natural substratum. <bold>b, c</bold> Conidiophores. <bold>d</bold> Conidiogenous cell. <bold>e</bold> Conidiogenous cell bearing conidium. <bold>h–k</bold> Conidia. <bold>l</bold> Germinated conidium. <bold>f, g</bold> Colony on <abbrev xmlns:xlink="http://www.w3.org/1999/xlink" xlink:title="potato dextrose agar" xlink:type="simple">PDA</abbrev> from above and below. Scale bars: 100 μm (<bold>a</bold>); 10 μm (<bold>b, c, h–l</bold>); 4 μm (<bold>d, e</bold>).</p></caption><graphic xmlns:xlink="http://www.w3.org/1999/xlink" xlink:href="imafungus-17-e188546-g020.jpg" id="oo_1695599.jpg" position="float" orientation="portrait" xlink:type="simple"><uri content-type="original_file" xlink:type="simple">https://binary.pensoft.net/fig/1695599</uri></graphic></fig><table-wrap id="T3" position="float" orientation="portrait"><label>Table 3.</label><caption><p>Comparison of asexual morphological characteristics of <italic><tp:taxon-name><tp:taxon-name-part taxon-name-part-type="genus" reg="Rhamphoriopsis">Rhamphoriopsis</tp:taxon-name-part></tp:taxon-name></italic> species.</p></caption><table><tbody><tr><th rowspan="1" colspan="1">Species</th><th rowspan="1" colspan="1">Conidiophores</th><th rowspan="1" colspan="1">Conidiogenous cells</th><th rowspan="1" colspan="1">Conidia</th><th rowspan="1" colspan="1">Reference</th></tr><tr><td rowspan="1" colspan="1">
                      <italic>
                        <tp:taxon-name><tp:taxon-name-part taxon-name-part-type="genus" reg="Rhamphoriopsis">R.</tp:taxon-name-part> <tp:taxon-name-part taxon-name-part-type="species" reg="aquimicrospora">aquimicrospora</tp:taxon-name-part></tp:taxon-name>
                      </italic>
                    </td><td rowspan="1" colspan="1">Synnematous, septate, cylindrical, reddish brown, with the terminal of conidiophores splaying out as a flared head, 100–180 × 1.2–2.4 µm</td><td rowspan="1" colspan="1">Integrated, terminal, polyblastic, hyaline to pale brown, sympodially extending with numerous denticles</td><td rowspan="1" colspan="1">Ellipsoidal, aseptate, smooth-walled, hyaline, 2–3.2 × 1.3–2 µm</td><td rowspan="1" colspan="1">
                      <xref ref-type="bibr" rid="B140">Yang et al. 2023</xref>
                    </td></tr><tr><td rowspan="1" colspan="1">
                      <italic>
                        <tp:taxon-name><tp:taxon-name-part taxon-name-part-type="genus" reg="Rhamphoriopsis">R.</tp:taxon-name-part> <tp:taxon-name-part taxon-name-part-type="species" reg="brevis">brevis</tp:taxon-name-part></tp:taxon-name>
                      </italic>
                    </td><td rowspan="1" colspan="1">Scattered or in small groups, unbranched, cylindrical, subulate, pale brown at the base, paler towards the apex, mostly reduced to conidiogenous cells, 19–52 × 1.7–3 μm</td><td rowspan="1" colspan="1">Integrated, polyblastic, terminal becoming intercalary, cylindrical, tapering apically, sympodial, with numerous denticles</td><td rowspan="1" colspan="1">Ellipsoidal to obovoid, solitary, acropleurogenous, aseptate, hyaline, 2.7–3.6 × 1.2–2.3 μm</td><td rowspan="1" colspan="1">
                      <xref ref-type="bibr" rid="B59">Lin et al. 2025</xref>
                    </td></tr><tr><td rowspan="1" colspan="1">
                      <italic>
                        <tp:taxon-name><tp:taxon-name-part taxon-name-part-type="genus" reg="Rhamphoriopsis">R.</tp:taxon-name-part> <tp:taxon-name-part taxon-name-part-type="species" reg="cuprea">cuprea</tp:taxon-name-part></tp:taxon-name>
                      </italic>
                    </td><td rowspan="1" colspan="1">Solitary, cylindrical, unbranched, pale brown to red brown, subhyaline towards the apex, 30–90 × 2–3 µm</td><td rowspan="1" colspan="1">Integrated, terminal, polyblastic, sympodially extending, cylindrical, pale brown near the base, hyaline to subhyaline towards the apex, with numerous denticles, 13–22 × 2–2.5 µm,</td><td rowspan="1" colspan="1">Obovoid to dacryoid, hyaline, aseptate, secession schizolytic 4–6.5 × 1.5–2 µm</td><td rowspan="1" colspan="1">
                      <xref ref-type="bibr" rid="B100">Réblová et al. 2025b</xref>
                    </td></tr><tr><td rowspan="1" colspan="1">
                      <italic>
                        <tp:taxon-name><tp:taxon-name-part taxon-name-part-type="genus" reg="Rhamphoriopsis">R.</tp:taxon-name-part> <tp:taxon-name-part taxon-name-part-type="species" reg="glauca">glauca</tp:taxon-name-part></tp:taxon-name>
                      </italic>
                    </td><td rowspan="1" colspan="1">/</td><td rowspan="1" colspan="1">Arising from undifferentiated or slightly thick-walled hyphae, hyaline to pale brown, variable in shape and size, cylindrical, forming conidia by sympodial growth on conspicuous denticles</td><td rowspan="1" colspan="1">Guttuliform to ellipsoidal, hyaline, occasionally becoming inflated and giving rise to some globose to ellipsoidal secondary conidia or a short secondary conidiophore, 2.5–3.5 × 1.6–2.2 µm</td><td rowspan="1" colspan="1">
                      <xref ref-type="bibr" rid="B140">Yang et al. 2023</xref>
                    </td></tr><tr><td rowspan="1" colspan="1">
                      <italic>
                        <tp:taxon-name><tp:taxon-name-part taxon-name-part-type="genus" reg="Rhamphoriopsis">R.</tp:taxon-name-part> <tp:taxon-name-part taxon-name-part-type="species" reg="globularis">globularis</tp:taxon-name-part></tp:taxon-name>
                      </italic>
                    </td><td rowspan="1" colspan="1">Synnematous, subcylindrical to cylindrical, brown, aseptate to septate, with terminal cells giving rise to clusters of conidiogenous cells, 200–450 × 21–41 μm</td><td rowspan="1" colspan="1">Integrated, terminal, polyblastic, hyaline to pale brown, sympodially extending with numerous denticles</td><td rowspan="1" colspan="1">Globose to ovoid, solitary, acropleurogenous, aseptate, hyaline, 2.5–4.2 × 2–3.7 μm</td><td rowspan="1" colspan="1">
                      <xref ref-type="bibr" rid="B62">Liu et al. 2025b</xref>
                    </td></tr><tr><td rowspan="1" colspan="1">
                      <italic>
                        <tp:taxon-name><tp:taxon-name-part taxon-name-part-type="genus" reg="Rhamphoriopsis">R.</tp:taxon-name-part> <tp:taxon-name-part taxon-name-part-type="species" reg="hyalospora">hyalospora</tp:taxon-name-part></tp:taxon-name>
                      </italic>
                    </td><td rowspan="1" colspan="1">Caespitose, closely packed together but not forming synnemata, unbranched or branched, aseptate to septate, cylindrical, subulate, pale brown to dark brown, rarely reduced to conidiogenous cells, 40–145 × 2–3.5 μm</td><td rowspan="1" colspan="1">Integrated, polyblastic, terminal becoming intercalary, cylindrical, tapering apically, sympodial, with numerous indistinctive denticles, hyaline to pale brown, 23.0–115.0 × 1.5–3.0 μm</td><td rowspan="1" colspan="1">Ellipsoidal to obovoid, solitary, acropleurogenous, aseptate, hyaline, 2.0–3.7 × 1.8–2.6 μm</td><td rowspan="1" colspan="1">
                      <xref ref-type="bibr" rid="B58">Lin et al. 2023</xref>
                    </td></tr><tr><td rowspan="1" colspan="1">
                      <bold>
                        <italic>
                          <tp:taxon-name><tp:taxon-name-part taxon-name-part-type="genus" reg="Rhamphoriopsis">R.</tp:taxon-name-part> <tp:taxon-name-part taxon-name-part-type="species" reg="jiangxiensis">jiangxiensis</tp:taxon-name-part></tp:taxon-name>
                        </italic>
                      </bold>
                    </td><td rowspan="1" colspan="1">Cylindrical, solitary, unbranched, septate, with acute apex, dark brown at the base, paler towards the apex, 60–118.5 × 1.5–2.5 μm</td><td rowspan="1" colspan="1">Integrated, polyblastic, terminal becoming intercalary, cylindrical, tapering apically, sympodial, with denticles, 8–15 × 1.5–2 μm</td><td rowspan="1" colspan="1">Ellipsoidal to obovoid, solitary, acropleurogenous, aseptate, hyaline to light brown, 2.5–3.5 × 1.5–2 μm</td><td rowspan="1" colspan="1">This study</td></tr><tr><td rowspan="1" colspan="1">
                      <italic>
                        <tp:taxon-name><tp:taxon-name-part taxon-name-part-type="genus" reg="Rhamphoriopsis">R.</tp:taxon-name-part> <tp:taxon-name-part taxon-name-part-type="species" reg="muriformis">muriformis</tp:taxon-name-part></tp:taxon-name>
                      </italic>
                    </td><td rowspan="1" colspan="1">Cylindrical, pale brown to red-brown, subhyaline towards the apex, unbranched or rarely branched, 40−66 × 3–3.5 µm</td><td rowspan="1" colspan="1">Integrated, terminal, cylindrical, hyaline to pale brown, polyblastic, sympodially extending with numerous denticles, 12–22 µm long, 2.5–3 µm</td><td rowspan="1" colspan="1">Ellipsoidal to obovoid, straight, hyaline, aseptate, (3.5−)4.5−5(–5.5) × 1.5−2 µm</td><td rowspan="1" colspan="1">
                      <xref ref-type="bibr" rid="B95">Réblová and Štěpánek 2018</xref>
                    </td></tr><tr><td rowspan="1" colspan="1">
                      <italic>
                        <tp:taxon-name><tp:taxon-name-part taxon-name-part-type="genus" reg="Rhamphoriopsis">R.</tp:taxon-name-part> <tp:taxon-name-part taxon-name-part-type="species" reg="sympodialis">sympodialis</tp:taxon-name-part></tp:taxon-name>
                      </italic>
                    </td><td rowspan="1" colspan="1">Scattered or in small groups, unbranched, cylindrical, subulate, 0–1-septate, hyaline to pale brown, mostly reduced to conidiogenous cells, 14–45 × 1.9–3.3 μm</td><td rowspan="1" colspan="1">Integrated, polyblastic, terminal becoming intercalary, cylindrical, sympodial, with numerous indistinctive denticles, 11–42 × 1.8–3.2 μm</td><td rowspan="1" colspan="1">ellipsoidal to obovoid, solitary, acropleurogenous, aseptate, hyaline, 1.9–4 × 1.4–2.2 μm</td><td rowspan="1" colspan="1">
                      <xref ref-type="bibr" rid="B42">Hyde et al. 2020a</xref>
                    </td></tr><tr><td rowspan="1" colspan="1">
                      <italic>
                        <tp:taxon-name><tp:taxon-name-part taxon-name-part-type="genus" reg="Rhamphoriopsis">R.</tp:taxon-name-part> <tp:taxon-name-part taxon-name-part-type="species" reg="synnematosa">synnematosa</tp:taxon-name-part></tp:taxon-name>
                      </italic>
                    </td><td rowspan="1" colspan="1">Conidiophores dimorphic, micronematous conidiophores in loose tufts on hyphae, subcylindrical, base pale brown, smooth, multiseptate, 15–60 μm tall; macronematous conidiophores synnematal, consisting of tufts of red-brown, smooth, cylindrical</td><td rowspan="1" colspan="1">Terminal cells giving rise to clusters of conidiogenous cells, polyblastic loci, subcylindrical, pale brown, 15–35 × 2–2.5 μm, with several terminal denticles, with terminal and lateral sympodial</td><td rowspan="1" colspan="1">Ellipsoid, solitary, hyaline, aseptate, 2.5–3 × 1.5–2 μm</td><td rowspan="1" colspan="1">
                      <xref ref-type="bibr" rid="B22">Crous et al. 2023</xref>
                    </td></tr><tr><td rowspan="1" colspan="1">
                      <italic>
                        <tp:taxon-name><tp:taxon-name-part taxon-name-part-type="genus" reg="Rhamphoriopsis">R.</tp:taxon-name-part> <tp:taxon-name-part taxon-name-part-type="species" reg="uniseptata">uniseptata</tp:taxon-name-part></tp:taxon-name>
                      </italic>
                    </td><td rowspan="1" colspan="1">Solitary or rarely aggregated in small groups, unbranched, brown, becoming slightly paler towards the apex, septate, 77.6–174 × 2.8–4.3 µm</td><td rowspan="1" colspan="1">Apical conidiogenous cells hyaline, integrated, polyblastic, restricted to terminal position, cylindrical to lageniform, swollen at the conidiogenous loci, proliferation sympodial, denticles absent, 3.4–5 × 2.3–3.8 µm; Secondary intercalary conidiogenous cells hyaline to pale brown, occasionally observed, without conidia, with apical and middle swollen, 4–5.6 × 2.6–4.7 µm</td><td rowspan="1" colspan="1">Oblong, obovoid or cylindrical, hyaline to light brown, solitary, acropleurogenous, asymmetrically shaped, with a distinct basal hilum, 1-septate, with guttules, 8.6–11.5 × 3.2–4.3 µm</td><td rowspan="1" colspan="1">
                      <xref ref-type="bibr" rid="B88">Pitakpattanakul et al. 2025</xref>
                    </td></tr><tr><td rowspan="1" colspan="1">
                      <italic>
                        <tp:taxon-name><tp:taxon-name-part taxon-name-part-type="genus" reg="Rhamphoriopsis">R.</tp:taxon-name-part> <tp:taxon-name-part taxon-name-part-type="species" reg="yunnanensis">yunnanensis</tp:taxon-name-part></tp:taxon-name>
                      </italic>
                    </td><td rowspan="1" colspan="1">Synnematous, septate, cylindrical, reddish brown, with terminal of conidiophores splaying out as a fared head</td><td rowspan="1" colspan="1">Integrated, polyblastic, terminal, hyaline to pale brown, sympodially extending with numerous denticles</td><td rowspan="1" colspan="1">Ellipsoidal, aseptate, hyaline, 2–3 × 1.5–2.2 µm</td><td rowspan="1" colspan="1">
                      <xref ref-type="bibr" rid="B62">Liu et al. 2025b</xref>
                    </td></tr><tr><td rowspan="1" colspan="1">
                      <italic>
                        <tp:taxon-name><tp:taxon-name-part taxon-name-part-type="genus" reg="Rhamphoriopsis">R.</tp:taxon-name-part> <tp:taxon-name-part taxon-name-part-type="species" reg="zhaotongensis">zhaotongensis</tp:taxon-name-part></tp:taxon-name>
                      </italic>
                    </td><td rowspan="1" colspan="1">Synnematous, septate, cylindrical, reddish brown, with terminal of conidiophores splaying out as a fared head</td><td rowspan="1" colspan="1">Integrated, polyblastic, terminal, hyaline to pale brown, sympodially extending with numerous denticles</td><td rowspan="1" colspan="1">Ellipsoidal, aseptate, hyaline, 1.9–2.8 × 1.4–1.9 µm</td><td rowspan="1" colspan="1">
                      <xref ref-type="bibr" rid="B62">Liu et al. 2025b</xref>
                    </td></tr></tbody></table></table-wrap></tp:treatment-sec><ref-list><ref id="B95"><mixed-citation xmlns:xlink="http://www.w3.org/1999/xlink" xlink:type="simple">Réblová M, Štěpánek V (2018) Introducing the <italic><tp:taxon-name><tp:taxon-name-part taxon-name-part-type="family">Rhamphoriaceae</tp:taxon-name-part></tp:taxon-name></italic>, fam. nov. (<italic><tp:taxon-name><tp:taxon-name-part taxon-name-part-type="class">Sordariomycetes</tp:taxon-name-part></tp:taxon-name></italic>), two new genera, and new life histories for taxa with <italic><tp:taxon-name><tp:taxon-name-part taxon-name-part-type="genus">Phaeoisaria</tp:taxon-name-part></tp:taxon-name></italic>- and <italic><tp:taxon-name><tp:taxon-name-part taxon-name-part-type="genus">Idriella</tp:taxon-name-part></tp:taxon-name></italic>-like anamorphs. Mycologia 110: 750–770. <ext-link xlink:href="10.1080/00275514.2018.1475164" ext-link-type="doi" xlink:type="simple">https://doi.org/10.1080/00275514.2018.1475164</ext-link></mixed-citation></ref><ref id="B140"><mixed-citation xmlns:xlink="http://www.w3.org/1999/xlink" xlink:type="simple">Yang EF, Dai DQ, Bhat JD et al. (2023) Taxonomic and phylogenetic studies of saprobic fungi associated with <italic><tp:taxon-name><tp:taxon-name-part taxon-name-part-type="genus">Mangifera</tp:taxon-name-part> <tp:taxon-name-part taxon-name-part-type="species">indica</tp:taxon-name-part></tp:taxon-name></italic> in Yunnan China. Journal of Fungi 9: 680. <ext-link xlink:href="10.3390/jof9060680" ext-link-type="doi" xlink:type="simple">https://doi.org/10.3390/jof9060680</ext-link></mixed-citation></ref><ref id="B59"><mixed-citation xmlns:xlink="http://www.w3.org/1999/xlink" xlink:type="simple">Lin CG, Hyde KD, Feng Y et al. (2025) Notes, outline, systematics and phylogeny of hyaline-spored hyphomycetes. Fungal Diversity 135: 57–467. <ext-link xlink:href="10.1007/s13225-025-00561-2" ext-link-type="doi" xlink:type="simple">https://doi.org/10.1007/s13225-025-00561-2</ext-link></mixed-citation></ref><ref id="B100"><mixed-citation xmlns:xlink="http://www.w3.org/1999/xlink" xlink:type="simple">Réblová M, Nekvindová J, Hernández-Restrepo M et al. (2025b) Phylogeny, taxonomy and geographic distribution of novel and known fungi with holoblastic-denticulate conidiogenesis in <italic><tp:taxon-name><tp:taxon-name-part taxon-name-part-type="order">Rhamphoriales</tp:taxon-name-part></tp:taxon-name></italic> and <italic><tp:taxon-name><tp:taxon-name-part taxon-name-part-type="order">Pleurotheciales</tp:taxon-name-part></tp:taxon-name> (<tp:taxon-name><tp:taxon-name-part taxon-name-part-type="class">Sordariomycetes</tp:taxon-name-part></tp:taxon-name>)</italic>. Persoonia 55: 277–311. <ext-link xlink:href="10.3114/persoonia.2025.55.08" ext-link-type="doi" xlink:type="simple">https://doi.org/10.3114/persoonia.2025.55.08</ext-link></mixed-citation></ref><ref id="B62"><mixed-citation xmlns:xlink="http://www.w3.org/1999/xlink" xlink:type="simple">Liu LL, Zhang QF, Li WM et al. (2025b) Diversity and taxonomy of hyphomycetous <tp:taxon-name><tp:taxon-name-part taxon-name-part-type="kingdom">Fungi</tp:taxon-name-part></tp:taxon-name> in Southwestern China. Mycosphere 16(1): 3951–4062.</mixed-citation></ref><ref id="B58"><mixed-citation xmlns:xlink="http://www.w3.org/1999/xlink" xlink:type="simple">Lin CG, Liu JK, Chukeatirote E et al. (2023) <italic><tp:taxon-name><tp:taxon-name-part taxon-name-part-type="genus">Rhamphoriopsis</tp:taxon-name-part> <tp:taxon-name-part taxon-name-part-type="species">hyalospora</tp:taxon-name-part></tp:taxon-name></italic> sp. nov. associated with decaying wood from China, Phytotaxa 598(3): 245–253. <ext-link xlink:href="10.11646/phytotaxa.598.3.6" ext-link-type="doi" xlink:type="simple">https://doi.org/10.11646/phytotaxa.598.3.6</ext-link></mixed-citation></ref><ref id="B42"><mixed-citation xmlns:xlink="http://www.w3.org/1999/xlink" xlink:type="simple">Hyde KD, Jeewon R, Chen YJ et al. (2020a) The numbers of fungi: is the descriptive curve flattening? Fungal Diversity 103: 219–271. <ext-link xlink:href="10.1007/s13225-020-00458-2" ext-link-type="doi" xlink:type="simple">https://doi.org/10.1007/s13225-020-00458-2</ext-link></mixed-citation></ref><ref id="B22"><mixed-citation xmlns:xlink="http://www.w3.org/1999/xlink" xlink:type="simple">Crous PW, Costa MM, Kandemir H et al. (2023) Fungal Planet description sheets: 1550–1613. Persoonia: Molecular Phylogeny and Evolution of Fungi 51: 280. <ext-link xlink:href="10.3767/persoonia.2023.51.08" ext-link-type="doi" xlink:type="simple">https://doi.org/10.3767/persoonia.2023.51.08</ext-link></mixed-citation></ref><ref id="B88"><mixed-citation xmlns:xlink="http://www.w3.org/1999/xlink" xlink:type="simple">Pitakpattanakul C, Han MY, Karunarathana SC et al. (2025) Morphology and multi-locus phylogeny reveal a new coffee-associated saprobic <italic><tp:taxon-name><tp:taxon-name-part taxon-name-part-type="genus">Rhamphoriopsis</tp:taxon-name-part></tp:taxon-name></italic> (<italic><tp:taxon-name><tp:taxon-name-part taxon-name-part-type="family">Rhamphoriaceae</tp:taxon-name-part></tp:taxon-name></italic>, <italic><tp:taxon-name><tp:taxon-name-part taxon-name-part-type="order">Rhamphoriales</tp:taxon-name-part></tp:taxon-name></italic>) species in Yunnan Province, China. Phytotaxa 725(1): 41–55. <ext-link xlink:href="10.11646/phytotaxa.725.1.4" ext-link-type="doi" xlink:type="simple">https://doi.org/10.11646/phytotaxa.725.1.4</ext-link></mixed-citation></ref></ref-list></tp:taxon-treatment>
