# Supplementary material for: Multi-locus phylogenetic analyses and morphology reveal new species, new records, and taxonomic updates of saprobic Dothideomycetes and Sordariomycetes from freshwater habitats in China
Source: IMA Fungus. 2026 Jun 25;17:e188546. doi: 10.3897/imafungus.17.188546 (PMC13329429; doi:10.3897/imafungus.17.188546)
Supplement: XML Treatment for Xylolentia oblongispora [file imafungus.17.188546-treatment35.xml]

<!DOCTYPE tp:taxon-treatment
  PUBLIC "-//TaxonX//DTD Taxonomic Treatment Publishing DTD v0 20100105//EN" "tax-treatment-NSO.dtd">
<tp:taxon-treatment xmlns:tp="http://www.plazi.org/taxpub"><tp:treatment-meta><kwd-group><label>Taxon classification</label><kwd>
                <named-content content-type="kingdom">Animalia</named-content>
              </kwd><kwd>
                <named-content content-type="order">Rhamphoriales</named-content>
              </kwd><kwd>
                <named-content content-type="family">Rhamphoriaceae</named-content>
              </kwd></kwd-group><mixed-citation publication-type="journal"><person-group><name><surname>Lu</surname><given-names>Li</given-names></name><name><surname>Zheng</surname><given-names>Si-Ping</given-names></name><name><surname>Zhai</surname><given-names>Zhi-Jun</given-names></name><name><surname>Xiong</surname><given-names>Yin-Ru</given-names></name><name><surname>Karunarathna</surname><given-names>Samantha C.</given-names></name><name><surname>Tibpromma</surname><given-names>Saowaluck</given-names></name><name><surname>Hu</surname><given-names>Dian-Ming</given-names></name><name><surname>Song</surname><given-names>Hai-Yan</given-names></name></person-group><article-title>Multi-locus phylogenetic analyses and morphology reveal new species, new records, and taxonomic updates of saprobic <italic><tp:taxon-name><tp:taxon-name-part taxon-name-part-type="class" reg="Dothideomycetes">Dothideomycetes</tp:taxon-name-part></tp:taxon-name></italic> and <italic><tp:taxon-name><tp:taxon-name-part taxon-name-part-type="class" reg="Sordariomycetes">Sordariomycetes</tp:taxon-name-part></tp:taxon-name></italic> from freshwater habitats in China</article-title><source>IMA Fungus</source><day>25</day><month>06</month><year>2026</year><volume>17</volume><pub-id pub-id-type="doi">10.3897/imafungus.17.188546</pub-id></mixed-citation></tp:treatment-meta><tp:nomenclature><tp:taxon-name><object-id xmlns:xlink="http://www.w3.org/1999/xlink" content-type="arpha" xlink:type="simple">89DB71B2-865B-55AA-8B4E-FC5436EC4FFF</object-id>
                    		<tp:taxon-name-part taxon-name-part-type="genus" reg="Xylolentia">Xylolentia</tp:taxon-name-part> <tp:taxon-name-part taxon-name-part-type="species" reg="oblongispora">oblongispora</tp:taxon-name-part>
                    	
                    		<object-id xmlns:xlink="http://www.w3.org/1999/xlink" content-type="mycobank" xlink:type="simple">903879</object-id>
                    	</tp:taxon-name><tp:taxon-authority>C.G. Lin, K.D. Hyde &amp; Jian K. Liu, Fungal Diversity 135: 400 (2025)</tp:taxon-authority><xref ref-type="fig" rid="F21">Fig. 21</xref></tp:nomenclature><tp:treatment-sec sec-type="Description"><title>Description.</title><p>Saprobic on decaying submerged wood in freshwater habitats. <bold>Anamorph</bold>: Hyphomycetous. Colonies on wood effuse, hairy, scattered or aggregated, brown, with glistening conidial masses at the apex. Mycelium partly superficial, partly immersed, composed of septate, smooth-walled, brown to hyaline hyphae. Conidiophores macronematous, mononematous, erect, straight or slightly flexuous, solitary or aggregated in small groups, cylindrical, smooth-walled, septate, unbranched, brown to dark brown, pale brown to subhyaline at the apex, 129–211 × 3.4–5 μm (x̄ = 155 × 4 μm, <italic>n</italic> = 10). Conidiogenous cells holoblastic, polyblastic, integrated, terminal, elongating percurrently, determinate, cylindrical to cylindric-lageniform, subhyaline to pale brown, 19–24 × 2.5–3.5 μm (x̄ = 21.4 × 3 μm, <italic>n</italic> = 10). Conidia acrogenous, aggregated in slimy masses, oblong to ellipsoidal, subglobose, 3.3–4.6 × 2.3–3.3 μm (x̄ = 4 × 2.8 μm, <italic>n</italic> = 30), aseptate, hyaline to light brown, guttulate, smooth, and thin-walled. <bold>Teleomorph</bold>: Undetermined.</p></tp:treatment-sec><tp:treatment-sec sec-type="Culture characteristics"><title>Culture characteristics.</title><p>Conidia germinating on <abbrev xmlns:xlink="http://www.w3.org/1999/xlink" xlink:title="potato dextrose agar" xlink:type="simple">PDA</abbrev> within 24 h. Colonies grew on <abbrev xmlns:xlink="http://www.w3.org/1999/xlink" xlink:title="potato dextrose agar" xlink:type="simple">PDA</abbrev>, reaching 27 mm in 70 days at room temperature, circular, raised, with compact mycelium on the surface, dark brown to black, yellowish brown at the edge; reverse pale brown with an entire margin.</p></tp:treatment-sec><tp:treatment-sec sec-type="Material examined"><title>Material examined.</title><p>CHINA • Jiangxi Province: Nanchang City, Meiling Ecotourism Resort, Xinjian District, <named-content xmlns:xlink="http://www.w3.org/1999/xlink" content-type="dwc:verbatimCoordinates" xlink:type="simple">27°58'49"N, 115°34'31"E</named-content>, 75.4 m, on submerged unidentified wood in freshwater, 5 Aug 2024, S.P. Zheng, zsp 69 (HFJAU10665); living culture <abbrev xmlns:xlink="http://www.w3.org/1999/xlink" content-type="institution" xlink:title="Jiangxi Agricultural University Culture Collection" xlink:type="simple">JAUCC</abbrev> 7427 and <abbrev xmlns:xlink="http://www.w3.org/1999/xlink" content-type="institution" xlink:title="Jiangxi Agricultural University Culture Collection" xlink:type="simple">JAUCC</abbrev> 7428.</p></tp:treatment-sec><tp:treatment-sec sec-type="Known hosts"><title>Known hosts.</title><p>Terrestrial decaying wood (<xref ref-type="bibr" rid="B59">Lin et al. 2025</xref>), on submerged unidentified wood (this study).</p></tp:treatment-sec><tp:treatment-sec sec-type="Known distribution"><title>Known distribution.</title><p>China, Guizhou Province (<xref ref-type="bibr" rid="B59">Lin et al. 2025</xref>), Jiangxi Province (this study).</p></tp:treatment-sec><tp:treatment-sec sec-type="Notes"><title>Notes.</title><p><italic><tp:taxon-name><tp:taxon-name-part taxon-name-part-type="genus" reg="Xylolentia">Xylolentia</tp:taxon-name-part> <tp:taxon-name-part taxon-name-part-type="species" reg="oblongispora">oblongispora</tp:taxon-name-part></tp:taxon-name></italic> was originally described as saprobic from a terrestrial habitat in Guizhou Province, China (<xref ref-type="bibr" rid="B59">Lin et al. 2025</xref>). In the phylogenetic tree, the isolates (<abbrev xmlns:xlink="http://www.w3.org/1999/xlink" content-type="institution" xlink:title="Jiangxi Agricultural University Culture Collection" xlink:type="simple">JAUCC</abbrev> 7427 and <abbrev xmlns:xlink="http://www.w3.org/1999/xlink" content-type="institution" xlink:title="Jiangxi Agricultural University Culture Collection" xlink:type="simple">JAUCC</abbrev> 7428) clustered with <italic><tp:taxon-name><tp:taxon-name-part taxon-name-part-type="genus" reg="Xylolentia">X.</tp:taxon-name-part> <tp:taxon-name-part taxon-name-part-type="species" reg="oblongispora">oblongispora</tp:taxon-name-part></tp:taxon-name></italic> (GZCC 18-0054, ex-type) with 100% <abbrev xmlns:xlink="http://www.w3.org/1999/xlink" xlink:title="Maximum likelihood" xlink:type="simple">ML</abbrev> and 1.00 <abbrev xmlns:xlink="http://www.w3.org/1999/xlink" xlink:title="Bayesian posterior probabilities" xlink:type="simple">BYPP</abbrev> statistical support (Fig. <xref ref-type="fig" rid="F19">19</xref>). The BLAST results of <abbrev xmlns:xlink="http://www.w3.org/1999/xlink" xlink:title="internal transcribed spacer" xlink:type="simple">ITS</abbrev>, <abbrev xmlns:xlink="http://www.w3.org/1999/xlink" xlink:title="large subunit nuclear ribosomal DNA" xlink:type="simple">LSU</abbrev>, <abbrev xmlns:xlink="http://www.w3.org/1999/xlink" xlink:title="small subunit nuclear ribosomal DNA" xlink:type="simple">SSU</abbrev>, and <italic><abbrev xmlns:xlink="http://www.w3.org/1999/xlink" xlink:title="translation elongation factor (1-α)" xlink:type="simple">TEF</abbrev></italic>1-α genes also showed 100% similarity with <italic><tp:taxon-name><tp:taxon-name-part taxon-name-part-type="genus" reg="Xylolentia">X.</tp:taxon-name-part> <tp:taxon-name-part taxon-name-part-type="species" reg="oblongispora">oblongispora</tp:taxon-name-part></tp:taxon-name></italic> (<ext-link xmlns:xlink="http://www.w3.org/1999/xlink" xlink:href="PQ898745" ext-link-type="gen" xlink:type="simple">PQ898745</ext-link>, <ext-link xmlns:xlink="http://www.w3.org/1999/xlink" xlink:href="PQ898781" ext-link-type="gen" xlink:type="simple">PQ898781</ext-link>, <ext-link xmlns:xlink="http://www.w3.org/1999/xlink" xlink:href="PQ898815" ext-link-type="gen" xlink:type="simple">PQ898815</ext-link>, and <ext-link xmlns:xlink="http://www.w3.org/1999/xlink" xlink:href="PV040797" ext-link-type="gen" xlink:type="simple">PV040797</ext-link>, respectively). Morphologically, the features of the strain are almost the same as those of the holotype <italic><tp:taxon-name><tp:taxon-name-part taxon-name-part-type="genus" reg="Xylolentia">X.</tp:taxon-name-part> <tp:taxon-name-part taxon-name-part-type="species" reg="oblongispora">oblongispora</tp:taxon-name-part></tp:taxon-name></italic> but exhibit newly observed characters: ellipsoidal to subglobose conidia that are hyaline to light brown, while the holotype has oblong conidia with obtuse ends and is hyaline (<xref ref-type="bibr" rid="B59">Lin et al. 2025</xref>; Fig. <xref ref-type="fig" rid="F21">21</xref>). These differences are attributed to morphological plasticity induced by distinct habitat conditions. Therefore, the strain is introduced as a new collection of <italic><tp:taxon-name><tp:taxon-name-part taxon-name-part-type="genus" reg="Xylolentia">X.</tp:taxon-name-part> <tp:taxon-name-part taxon-name-part-type="species" reg="oblongispora">oblongispora</tp:taxon-name-part></tp:taxon-name></italic>.</p><fig id="F21" position="float" orientation="portrait"><object-id xmlns:xlink="http://www.w3.org/1999/xlink" content-type="doi" xlink:type="simple">10.3897/imafungus.17.188546.figure21</object-id><object-id xmlns:xlink="http://www.w3.org/1999/xlink" content-type="arpha" xlink:type="simple">039C65A9-C521-5750-82A1-31E748D612B8</object-id><label>Figure 21.</label><caption><p><italic><tp:taxon-name><tp:taxon-name-part taxon-name-part-type="genus" reg="Xylolentia">Xylolentia</tp:taxon-name-part> <tp:taxon-name-part taxon-name-part-type="species" reg="oblongispora">oblongispora</tp:taxon-name-part></tp:taxon-name></italic> (HFJAU10666). <bold>a</bold> Colony on the wood. <bold>b–d</bold> Conidiophores and conidia. <bold>e–f</bold> Conidiogenous cells and conidia. <bold>g–k</bold> Conidia. <bold>l</bold> Germinated conidium. <bold>m, n</bold> Colony on <abbrev xmlns:xlink="http://www.w3.org/1999/xlink" xlink:title="potato dextrose agar" xlink:type="simple">PDA</abbrev>. Scale bars: 100 μm (<bold>a</bold>); 50 μm (<bold>b–d</bold>); 10 μm (<bold>b–h</bold>).</p></caption><graphic xmlns:xlink="http://www.w3.org/1999/xlink" xlink:href="imafungus-17-e188546-g021.jpg" id="oo_1695600.jpg" position="float" orientation="portrait" xlink:type="simple"><uri content-type="original_file" xlink:type="simple">https://binary.pensoft.net/fig/1695600</uri></graphic></fig></tp:treatment-sec><tp:treatment-sec><!--Section generated to contain objects referenced in tp:taxon-treatment.--><fig id="F19" position="float" orientation="portrait"><object-id xmlns:xlink="http://www.w3.org/1999/xlink" content-type="doi" xlink:type="simple">10.3897/imafungus.17.188546.figure19</object-id><object-id xmlns:xlink="http://www.w3.org/1999/xlink" content-type="arpha" xlink:type="simple">89CB7E56-6C2B-5EE8-917C-B16905E11DC3</object-id><label>Figure 19.</label><caption><p>Phylogram generated from maximum likelihood analysis based on combined <abbrev xmlns:xlink="http://www.w3.org/1999/xlink" xlink:title="internal transcribed spacer" xlink:type="simple">ITS</abbrev>, <abbrev xmlns:xlink="http://www.w3.org/1999/xlink" xlink:title="large subunit nuclear ribosomal DNA" xlink:type="simple">LSU</abbrev>, <abbrev xmlns:xlink="http://www.w3.org/1999/xlink" xlink:title="small subunit nuclear ribosomal DNA" xlink:type="simple">SSU</abbrev>, <italic><abbrev xmlns:xlink="http://www.w3.org/1999/xlink" xlink:title="RNA polymerase II subunit 2 (2)" xlink:type="simple">RPB</abbrev></italic>2, and <italic><abbrev xmlns:xlink="http://www.w3.org/1999/xlink" xlink:title="translation elongation factor (1-α)" xlink:type="simple">TEF</abbrev></italic>1-α sequence data of 54 taxa, which comprised 3,899 characters. The best-scoring RAxML tree with a final likelihood value of –21631.841633 is presented. The matrix contained 1,142 distinct alignment patterns, with 27.67% of characters undetermined (gaps). Estimated base frequencies were as follows: A = 0.240652, C = 0.267944, G = 0.281453, T = 0.209952; substitution rates AC = 1.156181, AG = 3.067937, AT = 3.067937, CG = 3.067937, CT = 7.361090, GT = 1.000000; gamma distribution shape parameter α = 0.162454. Bootstrap support values for <abbrev xmlns:xlink="http://www.w3.org/1999/xlink" xlink:title="Maximum likelihood" xlink:type="simple">ML</abbrev> of at least 70% and <abbrev xmlns:xlink="http://www.w3.org/1999/xlink" xlink:title="Bayesian posterior probabilities" xlink:type="simple">BYPP</abbrev> of at least 0.90 are indicated at the nodes as <abbrev xmlns:xlink="http://www.w3.org/1999/xlink" xlink:title="Maximum likelihood" xlink:type="simple">ML</abbrev>/<abbrev xmlns:xlink="http://www.w3.org/1999/xlink" xlink:title="Bayesian posterior probabilities" xlink:type="simple">BYPP</abbrev>. Type specimens are in bold, and the new species from the current study are indicated in bold red. The tree is rooted to <italic><tp:taxon-name><tp:taxon-name-part taxon-name-part-type="genus" reg="Myrmecridium">Myrmecridium</tp:taxon-name-part> <tp:taxon-name-part taxon-name-part-type="species" reg="sorbicola">sorbicola</tp:taxon-name-part></tp:taxon-name></italic> (CBS 143433) and <italic><tp:taxon-name><tp:taxon-name-part taxon-name-part-type="genus" reg="Myrmecridium">M.</tp:taxon-name-part> <tp:taxon-name-part taxon-name-part-type="species" reg="schulzeri">schulzeri</tp:taxon-name-part></tp:taxon-name></italic> (CBS 100.54).</p></caption><graphic xmlns:xlink="http://www.w3.org/1999/xlink" xlink:href="imafungus-17-e188546-g019.jpg" id="oo_1695598.jpg" position="float" orientation="portrait" xlink:type="simple"><uri content-type="original_file" xlink:type="simple">https://binary.pensoft.net/fig/1695598</uri></graphic></fig></tp:treatment-sec><ref-list><ref id="B59"><mixed-citation xmlns:xlink="http://www.w3.org/1999/xlink" xlink:type="simple">Lin CG, Hyde KD, Feng Y et al. (2025) Notes, outline, systematics and phylogeny of hyaline-spored hyphomycetes. Fungal Diversity 135: 57–467. <ext-link xlink:href="10.1007/s13225-025-00561-2" ext-link-type="doi" xlink:type="simple">https://doi.org/10.1007/s13225-025-00561-2</ext-link></mixed-citation></ref></ref-list></tp:taxon-treatment>
