# Supplementary material for: Multi-locus phylogenetic analyses and morphology reveal new species, new records, and taxonomic updates of saprobic Dothideomycetes and Sordariomycetes from freshwater habitats in China
Source: IMA Fungus. 2026 Jun 25;17:e188546. doi: 10.3897/imafungus.17.188546 (PMC13329429; doi:10.3897/imafungus.17.188546)
Supplement: Supplementary material 1 — Tree alignment [file imafungus-17-e188546-s001.zip]

Archive with 9 entries (8 files):
- Tree alignments/
- Tree alignments/Dendryphiella & Neodendryphiella.fas
- Tree alignments/Distoseptispora.fas
- Tree alignments/Hilberina.fas
- Tree alignments/Paracremonium.fas
- Tree alignments/Pleurothecium.fas
- Tree alignments/Rhamphoriopsis & Xylolentia.fas
- Tree alignments/Sporidesmiella.fas
- Tree alignments/Wongia.fas
