# Supplementary material for: Multi-locus phylogenetic analyses and morphology reveal new species, new records, and taxonomic updates of saprobic Dothideomycetes and Sordariomycetes from freshwater habitats in China
Source: IMA Fungus. 2026 Jun 25;17:e188546. doi: 10.3897/imafungus.17.188546 (PMC13329429; doi:10.3897/imafungus.17.188546)
Supplement: Supplementary material 1 — Tree alignment [file imafungus-17-e188546-s001.zip › Tree alignments/Dendryphiella & Neodendryphiella.fas]

>Dendryphiella_eucalyptorum_CBS_137987__T_
ggatcattaccaagtgcccggtataggtatgcctaccagctgcctctatcgcgtgccatccttccacccttgtctatgtatacc-tttgttatccctcggctaggaacccagccggtcgggaccctaaacacccttgtaataagcattctattttctgatacccttaaaaaaagtaacaactttcaacaatggatctcttggttctggcatcgatgaagaacgcagcgaaatgcgataagtagtgtgaattgcagactttagtgaatcatcgaatctttgaacgcacattgcgccccttggtattccattgggcatgcctgttcgagcgtcatttacaccctcaagcacagcttggtgttgggcgtttgttcgtgctgcgtacggactcgccttaaaggtattggcagcggccctgtcggcttcttgcgcagcacttgcgcttcgggaggcattgacgagggctagcgtccactaaagaaccccccagtttgacctcgaatcaggtagggatacccgctgaacttagtgaagcggcatagctcaaatttgaaatctggtctccttggggcccgagttgtaatttgcagagggcgctttggcgttgacagcggtctaagttccttggaacaggacgtcacagagggtgagaatcccgtacgtggtcgcctgtcttcgccgtgtaaagccccttcgacgagtcgagttgtttgggaatgcagctctaaatgggaggtaaatttcttctaaagctaaatactggccagagaccgatagcgcacaagtagagtgatcgaaagatgaaaagcactttggaaagagagtcaaacagcacgtgaaattgttgaaagggaagcgcttgcagccagacgtgcccgtggtggttctcctccgcgggcaggccagcatcagttcgggcggtcggataaaggcctctgtcacgtatctaccttcgggttgaccttataggggaggcgtaatgcgatcagctcggactgaggtccgcgcatctgctaggatgctggcgtaatggctgtaagcggcccgtcttgaaacacggaccaaggagtctaacatctatgcgagtgtttgggtgtcaagcccgggcgcgc???????????????????????????????????????????????????????????????????????????????????????????????????????????????????????????????????????????????????????????????????????????????????????????????????????????????????????????????????????????????????????????????????????????????????????????????????????????????????????????????????????????????????????????????????????????????????????????????????????????????????????????????????????????????????????????????????????????????????????????????????????????????????????????????????????????????????????????????????????????????????????????????????????????????????????????????????????????????????????????????????????????????????????????????????????????????????????????????????????????????????????????????????????????????????????????????????????????????????????????????????????????????????????????????????????????????????????????????????????????????????????????????????????????????????????????????????????????????????????????????????????????????????????????????????????????????????????????????????????????????????????????????????????????????????????????????????????????????????????????????????????????????????????????????????????????????????????????????????????????????????????????????????????????????????????????????????????????????????????????????????????????????????????????????????????????????????????????????????????????????????????????????????????????????????????????????????????????????????????????????????????????????????????????????????????????????????????????????????????????????????????????????????????????????????????????????????????????????????????????????????????????????????????????????????????????????????????????????????????????????????????????????????????????????????????????????????????????????????????????????????????????????????????????????????????????????????????????????????????????????????????????????????????????????????????????????????????????????????????????????????????????????????????????????????????????????????????????????
>Dendryphiella_eucalyptorum__KUNCC_23_13926
ggatcattaccaagtgcccggtataggtatgcctaccagctgcctctatcgcgtgccatccttccacccttgtctatgtatacc-tttgttatccctcggctaggaacccagccggtcgggaccctaaacacccttgtaataagcattctattttctgatacccttaaaaaaagtaacaactttcaacaatggatctcttggttctggcatcgatgaagaacgcagcgaaatgcgataagtagtgtgaattgcagactttagtgaatcatcgaatctttgaacgcacattgcgccccttggtattccattgggcatgcctgttcgagcgtcatttacaccctcaagcacagcttggtgttgggcgtttgttcgtgccgcgtacggactcgccttaaaggtattggcagcggccctgtcggcttcttgcgcagcacttgcgcttcaggaggcattgacgagggctagcgtccactaaagaaccccccagtttgacctcgaatc-----------------------agtgaagcggcatagctcaaatttgaaatctggtctccttggggcccgagttgtaatttgcagagggcgctttggcgttgacagcggtctaagttccttggaacaggacgtcacagagggtgagaatcccgtacgtggtcgcctgtcttcgccgtgtaaagccccttcgacgagtcgagttgtttgggaatgcagctctaaatgggaggtaaatttcttctaaagctaaatactggccagagaccgatagcgcacaagtagagtgatcgaaagatgaaaagcactttggaaagagagtcaaacagcacgtgaaattgttgaaagggaagcgcttgcagccagacgtgcccgtggtggttctcctccgcgggcaggccagcatcagttcgggcgatcggataaaggcctctgtcacgtatctaccttcgggttgaccttataggggaggcgtaatgcgatcagctcggactgaggtccgcgcatctgctaggatgctggcgtaatggctgtaagcggcccgtcttgaaacacggaccaaggagtctaacatctatgcgagtgtttgggtgtcaagcccgggcgcgcagctctataccgtgaaactgcgaatggctcattaaatcagttatcgtttatttgatagtaccttactacttggatacccgtggtaattctagagctaatacatgctaaaaaccccgacttcggaaggggtgtgtttattagataaaaaaccaatgcccttcggggctccttggtgattcatgataacttctcagatcgcacggccttgcgccggcgacggttcattcaaatttctgccctatcaactttcgatggtaaggtattggcttaccatggtttcaacgggtaacggggaattagggttcgattccggagagggagcctgagaaacggctaccacatccaaggaaggcagcaggcgcgcaaattacccaatcccgacacggggaggtagtgacaataaatactgatacagggctcttttgggtcttgtaattggaatgagtacaatttaaacctcttaacgaggaacaattggagggcaagtctggtgccagcagccgcggtaattccagctccaatagcgtatattaaagttgttgcagttaaaaagctcgtagttgaatctttggcctggctggcaggtccgcctcaccgcgtgcacttgtccggccgggccttttcttctggagaaccgcatgcccttcactgggcgtgttggggaccaggacttttactttgaaaaaattagagtgttcaaagcaggcctttgctcgaatacgttagcatggaataatagaataggacgtgcggtcctattttgttggtttctaggaccgccgtaatgattaatagggacagtcgggggcatcagtattcaattgtcagaggtgaaattcttggatttattgaagactaactactgcgaaagcatttgccaaggatgttttcattaatcagtgaacgaaagttaggggatcgaagacgatcagataccgtcgtagtcttaaccataaactatgccgactagggatcgggcggtgttatcgatttgacccgctcggcaccttgcgagaaatcaaagtgtgactgcgccattctcatcattgccgccggtactggtgagttcgaggccggtatctccaaggatggccagactcgtgagcacgctctgcttgcctacaccctcggtgtgaagcagctcatcgttgccatcaacaagatggacaccaccaagtggtccgagtctcgtttccaggaaatcatcaaggagacgtccaacttcatcaaaaaggtcggctacaaccccaagcacgtcgctttcgtccccatctccggtttcaacggtgacaacatgatcgaggtctcccccaactgcccctggtacaagggttgggagaaggagatcaaggtcaaggcctctggtaagacccttctcgaggccattgacgccattgagcctccttcgcgtccttccgacaagcccctccgtcttcccctccaggatgtgtacaagattggtggtattggcacggttcccgtcggtcgtgtcgagactggtgtcatcaaggccggtatggtcgtcaccttcgcccccgctggtgtgaccactgaagtcaagtccgtcgaaatgcaccacgagcagcttgtcgagggtgtccctggtgacaacgtcggcttcaacgtcaagaacgtctccgtcaaggagatccgtcgtggcaacgttgccggtgactccaagcaggacccccccaagggtgccgagtccttcaacgcccaggtcattgtccttaaccaccccggccaggtcggtgctggttacgctcccgtccttgactgccacactgcccacattgcctgcaagttctctgagattctcgagaagattgaccgccgtaccggaaagtctgttgagaacaaccccaagttcatcaagtctggtgatgccgccatcgtcaagatggttccctccaagcccatgtgcgttgaggctttcaccgagtaccctcctcttggtcgtttcgctgtccgtgacatggtaag
>Dendryphiella_fasciculata_MFLUCC_17_1074__T_
ggatcattaccaagtgcccggcagaagtatgcctaccagctgcctctgtcgtgtgccatccttccacccttgtctatgaataccttttgttatctctcggcacggagtcctgccgaacgagacccttaacactcttgtaataagcattataacttctgatatcttaaaaataagtaacaactttcaacaatggatctcttggttctggcatcgatgaagaacgcagcgaaatgcgataagtagtgtgaattgcagactttagtgaatcatcgaatctttgaacgcacattgcgccccttggtattccattgggcatgcctgttcgagcgtcatttacaccctcaagctctgcttggtgttgggcgtctgtttgcatgtggtgcagactcgccccaaaatcattggcagcggccctgtcagcttcttgcgcagcacttgcgcttcgagaagccttggctagggctagcatccactaagaacccccccagtt-gacct-----------------------------agtgaagcggcatagctcaaatttgaaatctggtctccttggggcccgagttgtaatttgcagagggcgctttggcgttagcagcggtctaagttccttggaacaggacgtcacagagggtgagaatcccgtacgtggtcgcctgctttcgccgtgtaaagccccttcgacgagtcgagttgtttgggaatgcagctctaaatgggaggtaaatttcttctaaagctaaatactggccagagaccgatagcgcacaagtagagtgatcgaaagatgaaaagcactttggaaagagagtcaaacagcacgtgaaattgttgaaagggaagcgcttgcagccagacgtgcccgtggtggttctcctccgcgggcaggccagcatcagttcgagcggtcggataaaggcctctgtcacgtatctaccttcgggtagaccttataggggaggcgtaatgcgatcagctcggactgaggtccgcgcatctgctaggatgctggcgtaatggctgtaagcggcccgtcttgaaacacggaccaaggagtctaacatctatgcgagtgtttgggtgtcaagcccgggcgcgc???????????????????????????????????????????????????????????????????????????????????????????????????????????????????????????????????????????????????????????????????????????????????????????????????????????????????????????????????????????????????????????????????????????????????????????????????????????????????????????????????????????????????????????????????????????????????????????????????????????????????????????????????????????????????????????????????????????????????????????????????????????????????????????????????????????????????????????????????????????????????????????????????????????????????????????????????????????????????????????????????????????????????????????????????????????????????????????????????????????????????????????????????????????????????????????????????????????????????????????????????????????????????????????????????????????????????????????????????????????????????????????????????????????????????????????????????????????????????????????????????????????????????????????????????????????????????????????????????????????????????????????????????????????????????????????????????????????????????????????????????????????????????????????????????????????????????????????????????????????????????????????????????????????????????????????????????????????????????????????????????????????????????????????????????????????????????????????????????????????????????????????????????????????????????????????????????????????????????????????????????????????????????????????????????????????????????????????????????????????????????????????????????????????????????????????????????????????????????????????????????????????????????????????????????????????????????????????????????????????????????????????????????????????????????????????????????????????????????????????????????????????????????????????????????????????????????????????????????????????????????????????????????????????????????????????????????????????????????????????????????????????????????????????????????????????????????????????????
>Dendryphiella_paravinosa_CBS_118716
agatcattaccatgtgcccggcataggtgtgcctaccagccgcctctgtcgcgtgccatcctt-cacccttgtctatgaataccttttgttatccctcggcaagaaatctcgccgaacgggacctttaaaactcttgtaataagcattatattttctgataccttaaaaataagtaacaactttcaacaatggatctcttggttctggcatcgatgaagaacgcagcgaaatgcgataagtagtgtgaattgcagactttagtgaatcatcgaatctttgaacgcacattgcgccccttggtattccattgggcatgcctgttcgagcgtcatttacaccctcaagctctgcttggtgttgggcgtctgtttgtacgatgtgcggactcgccccaaaatcattggcagcggccctgtcagcttcttgcgcagcacttgcgcttctagaagtgttggctagggctagcatccatcaagaacccccccagtttgacctcgaatcaggtagggatacccgctgaacttagtgaagcggcatagctcaaatttgaaatctggtctccttggggcccgagttgtaatttgcagagggcgctttggcgtcggcagcggtctaagttccttggaacaggacgtcacagagggtgagaatcccgtacgtggtcgcctgccttcgccgtgtaaagccccttcgacgagtcgagttgtttgggaatgcagctctaaatgggaggtaaatttcttctaaagctaaatactggccagagaccgatagcgcacaagtagagtgatcgaaagatgaaaagcactttggaaagagagtcaaacagcacgtgaaattgttgaaagggaagcgcttgcagccagacgtgcccgtggtggttctcctccgcgggcaggccagcatcagttcgagcggtcggataaaggcctctgtcacgtatctaccttcgggttgaccttataggggaggcgtaatgcgatcagctcggactgaggtccgcgcatctgctaggatgctggcgtaatggctgtaagcggcccgtcttgaaacacggaccaaggagtctaacatctatgcgagtgtttgggtgtcaagcccgggcgcgc???????????????????????????????????????????????????????????????????????????????????????????????????????????????????????????????????????????????????????????????????????????????????????????????????????????????????????????????????????????????????????????????????????????????????????????????????????????????????????????????????????????????????????????????????????????????????????????????????????????????????????????????????????????????????????????????????????????????????????????????????????????????????????????????????????????????????????????????????????????????????????????????????????????????????????????????????????????????????????????????????????????????????????????????????????????????????????????????????????????????????????????????????????????????????????????????????????????????????????????????????????????????????????????????????????????????????????????????????????????????????????????????????????????????????????????????????????????????????????????????????????????????????????????????????????????????????????????????????????????????????????????????????????????????????????????????????????????????????????????????????????????????????????????????????????????????????????????????????????????????????????????????????????????????????????????????????????????????????????????????????????????????????????????????????????????????????????????????????????????????????????????????????????????????????????????????????????????????????????????????????????????????????????????????????????????????????????????????????????????????????????????????????????????????????????????????????????????????????????????????????????????????????????????????????????????????????????????????????????????????????????????????????????????????????????????????????????????????????????????????????????????????????????????????????????????????????????????????????????????????????????????????????????????????????????????????????????????????????????????????????????????????????????????????????????????????????????????????
>Dendryphiella_paravinosa_CBS_121797
--------------------------gtgtgcctaccagccgcctctgtcgcgtgccatcctt-cacccttgtctatgaataccttttgttatccctcggcaagaaatctcgccgaacgggaccttcaaaactcttgtaataagcattatattttctgataccttaaaaataagtaacaactttcaacaatggatctcttggttctggcatcgatgaagaacgcagcgaaatgcgataagtagtgtgaattgcagactttagtgaatcatcgaatctttgaacgcacattgcgccccttggtattccattgggcatgcctgttcgagcgtcatttacaccctcaagctctgcttggtgttgggcgtctgtttgtacgatgtgcggactcgccccaaaatcattggcagcggccctgtcagcttcttgcgcagcacttgcgcttctagaagtgttggctagggctagcatccatcaagaacccccc-agtttgacctcgaatcaggtagggatacccgctgaacttagtgaagcggcatagctcaaatttgaaatctggtctccttggggcccgagttgtaatttgcagagggcgctttggcgtcggcagcggtctaagttccttggaacaggacgtcacagagggtgagaatcccgtacgtggtcgcctgccttcgccgtgtaaagccccttcgacgagtcgagttgtttgggaatgcagctctaaatgggaggtaaatttcttctaaagctaaatactggccagagaccgatagcgcacaagtagagtgatcgaaagatgaaaagcactttggaaagagagtcaaacagcacgtgaaattgttgaaagggaagcgcttgcagccagacgtgcccgtggtggttctcctccgcgggcaggccagcatcagttcgagcggtcggataaaggcctctgtcacgtatctaccttcgggttgaccttataggggaggcgtaatgcgatcagctcggactgaggtccgcgcatctgctaggatgctggcgtaatggctgtaagcggcccgtcttgaaacacggaccaaggagtctaacatctatgcgagtgtttgggtgtcaagcccgggcgcgc???????????????????????????????????????????????????????????????????????????????????????????????????????????????????????????????????????????????????????????????????????????????????????????????????????????????????????????????????????????????????????????????????????????????????????????????????????????????????????????????????????????????????????????????????????????????????????????????????????????????????????????????????????????????????????????????????????????????????????????????????????????????????????????????????????????????????????????????????????????????????????????????????????????????????????????????????????????????????????????????????????????????????????????????????????????????????????????????????????????????????????????????????????????????????????????????????????????????????????????????????????????????????????????????????????????????????????????????????????????????????????????????????????????????????????????????????????????????????????????????????????????????????????????????????????????????????????????????????????????????????????????????????????????????????????????????????????????????????????????????????????????????????????????????????????????????????????????????????????????????????????????????????????????????????????????????????????????????????????????????????????????????????????????????????????????????????????????????????????????????????????????????????????????????????????????????????????????????????????????????????????????????????????????????????????????????????????????????????????????????????????????????????????????????????????????????????????????????????????????????????????????????????????????????????????????????????????????????????????????????????????????????????????????????????????????????????????????????????????????????????????????????????????????????????????????????????????????????????????????????????????????????????????????????????????????????????????????????????????????????????????????????????????????????????????????????????????????????
>Dendryphiella_paravinosa_CBS_141286__T_
ggatcattaccatgtgcccggcataggtgtgcctaccagccgcctctgtcgcgtgccatcctt-cacccttgtctatgaataccttttgttatccctcggcaagaaatctcgccgaacgggaccttcaaaactcttgtaataagcattatattttctgataccttaaaaataagtaacaactttcaacaatggatctcttggttctggcatcgatgaagaacgcagcgaaatgcgataagtagtgtgaattgcagactttagtgaatcatcgaatctttgaacgcacattgcgccccttggtattccattgggcatgcctgttcgagcgtcatttacaccctcaagctctgcttggtgttgggcgtctgtttgtacgatgtgcggactcgccccaaaatcattggcagcggccctgtcagcttcttgcgcagcacttgcgcttctagaagtgttggctagggctagcatccatcaagaacccccc-agtttgacctcgaatcaggtagggatacccgctgaacttagtgaagcggcatagctcaaatttgaaatctggtctccttggggcccgagttgtaatttgcagagggcgctttggcgtcggcagcggtctaagttccttggaacaggacgtcacagagggtgagaatcccgtacgtggtcgcctgccttcgccgtgtaaagccccttcgacgagtcgagttgtttgggaatgcagctctaaatgggaggtaaatttcttctaaagctaaatactggccagagaccgatagcgcacaagtagagtgatcgaaagatgaaaagcactttggaaagagagtcaaacagcacgtgaaattgttgaaagggaagcgcttgcagccagacgtgcccgtggtggttctcctccgcgggcaggccagcatcagttcgagcggtcggataaaggcctctgtcacgtatctaccttcgggttgaccttataggggaggcgtaatgcgatcagctcggactgaggtccgcgcatctgctaggatgctggcgtaatggctgtaagcggcccgtcttgaaacacggaccaaggagtctaacatctatgcgagtgtttgggtgtcaagcccgggcgcgc???????????????????????????????????????????????????????????????????????????????????????????????????????????????????????????????????????????????????????????????????????????????????????????????????????????????????????????????????????????????????????????????????????????????????????????????????????????????????????????????????????????????????????????????????????????????????????????????????????????????????????????????????????????????????????????????????????????????????????????????????????????????????????????????????????????????????????????????????????????????????????????????????????????????????????????????????????????????????????????????????????????????????????????????????????????????????????????????????????????????????????????????????????????????????????????????????????????????????????????????????????????????????????????????????????????????????????????????????????????????????????????????????????????????????????????????????????????????????????????????????????????????????????????????????????????????????????????????????????????????????????????????????????????????????????????????????????????????????????????????????????????????????????????????????????????????????????????????????????????????????????????????????????????????????????????????????????????????????????????????????????????????????????????????????????????????????????????????????????????????????????????????????????????????????????????????????????????????????????????????????????????????????????????????????????????????????????????????????????????????????????????????????????????????????????????????????????????????????????????????????????????????????????????????????????????????????????????????????????????????????????????????????????????????????????????????????????????????????????????????????????????????????????????????????????????????????????????????????????????????????????????????????????????????????????????????????????????????????????????????????????????????????????????????????????????????????????????????
>Dendryphiella_variabilis_CBS_584_96__T_
-------------------------ggtatgcctaccagctgcctctgtcgcgtgccatccttccacccttgtctatgaataccctttgttatccctcggctaggaatctagccggctgggaccttaccaactcttgtaatatgcattttattttctgataccttt-taaaaagtaacaactttcaacaatggatctcttggttctggcatcgatgaagaacgcagcgaaatgcgataagtagtgtgaattgcagactttagtgaatcatcgaatctttgaacgcacattgcgccccttggtattccattgggcatgcctgttcgagcgtcatttacaccttcaagctctgcttggtgttgggcgtctgttcgtacggtgtgcggactcgccttaaaagtattggcagcggccctgtcagcttctcgcgcagcacttgcgcttatagaagtattggctagggctagcatccactaagaacccccccagtttgacctcgaatcaggtagggatacccgctgaacttagtgaagcggcatagctcaaatttgaaatctggtctccttggggcccgagttgtaatttgcagagggcgctttggcgtcggcagcggtctaagttccttggaacaggacgtcacagagggtgagaatcccgtacgtggtcgcctgccttcgccgtgtaaagccccttcgacgagtcgagttgtttgggaatgcagctctaaatgggaggtaaatttcttctaaagctaaatactggccagagaccgatagcgcacaagtagagtgatcgaaagatgaaaagcactttggaaagagagtcaaacagcacgtgaaattgttgaaagggaagcgcttgcagccagacgtgcccgtggtggttctcctccgcgggcaggccagcatcagttcgagcggtcggataaaggcctctgtcacgtatctaccttcgggttgaccttataggggaggcgtaatgcgatcagctcggactgaggtccgcgcatctgctaggatgctggcgtaatggctgtaagcggcccgtcttgaaacacggaccaaggagtctaacatctatgcgagtgtttgggtgtcaagcccgggcgcgc???????????????????????????????????????????????????????????????????????????????????????????????????????????????????????????????????????????????????????????????????????????????????????????????????????????????????????????????????????????????????????????????????????????????????????????????????????????????????????????????????????????????????????????????????????????????????????????????????????????????????????????????????????????????????????????????????????????????????????????????????????????????????????????????????????????????????????????????????????????????????????????????????????????????????????????????????????????????????????????????????????????????????????????????????????????????????????????????????????????????????????????????????????????????????????????????????????????????????????????????????????????????????????????????????????????????????????????????????????????????????????????????????????????????????????????????????????????????????????????????????????????????????????????????????????????????????????????????????????????????????????????????????????????????????????????????????????????????????????????????????????????????????????????????????????????????????????????????????????????????????????????????????????????????????????????????????????????????????????????????????????????????????????????????????????????????????????????????????????????????????????????????????????????????????????????????????????????????????????????????????????????????????????????????????????????????????????????????????????????????????????????????????????????????????????????????????????????????????????????????????????????????????????????????????????????????????????????????????????????????????????????????????????????????????????????????????????????????????????????????????????????????????????????????????????????????????????????????????????????????????????????????????????????????????????????????????????????????????????????????????????????????????????????????????????????????????????????????
>Dendryphiella_vinosa_HUEST_23_0217
-------------gtgcccggtataggtatgcctaccagctgcctctatcgcgtgccatccttccacccttgtctatgtatacc-tttgttatccctcggctaggaacccagccgatcgggaccctaaacacccttgtaataagcattttattttctgataccctttaaaaaagtaacaactttcaacaatggatctcttggttctggcatcgatgaagaacgcagcgaaatgcgataagtagtgtgaattgcagactttagtgaatcatcgaatctttgaacgcacattgcgccccttggtattccattgggcatgcctgttcgagcgtcatttacaccctcaagcgcagcttggtgttgggcgtttgttcgtgccgcgtacggactcgccttaaaggtattggcagcggccctgtcggcttcttgcgcagcacttgcgcttctcgaagtacagataagggctagcgtccacgaaagaaccccccagtttgacctcgaatcaggtagggatacccgctgaacttagtgaagcggcatagctcaaatttgaaatctggtctccttggggcccgagttgtaatttgcagagggcgctttggcgttgacagcggtctaagttccttggaacaggacgtcacagagggtgagaatcccgtacgtggtcgcctgtcttcgccgtgtaaagccccttcgacgagtcgagttgtttgggaatgcagctctaaatgggaggtaaatttcttctaaagctaaatactggccagagaccgatagcgcacaagtagagtgatcgaaagatgaaaagcactttggaaagagagtcaaacagcacgtgaaattgttgaaagggaagcgcttgcagccagacgtgcccgtggtggttctcctccgcgggcaggccagcatcagttcgggcggtcggataaaggcctctgtcacgtatctaccttcgggttgaccttataggggaggcgtaatgcgatcagctcggactgaggtccgcgcatctgctaggatgctggcgtaatggctgtaagcggcccgtcttgaaacacggaccaaggagtctaacatctatgcgagtgtttgggtgtcaagcccgggcgcgcagctctataccgtgaaactgcgaatggctcattaaatcagttatcgtttatttgatagtaccttactacttggatacccgtggtaattctagagctaatacatgctaaaaaccccgacttcggaaggggtgtgtttattagataaaaaaccaatgcccttcggggctccttggtgattcatgataacttctcagatcgcacggccttgcgccggcgacggttcattcaaatttctgccctatcaactttcgatggtaaggtattggcttaccatggtttcaacgggtaacggggaattagggttcgattccggagagggagcctgagaaacggctaccacatccaaggaaggcagcaggcgcgcaaattacccaatcccgacacggggaggtagtgacaataaatactgatacagggctcttttgggtcttgtaattggaatgagtacaatttaaacctcttaacgaggaacaattggagggcaagtctggtgccagcagccgcggtaattccagctccaatagcgtatattaaagttgttgcagttaaaaagctcgtagttgaatctttggcctggctggcaggtccgcctcaccgcgtgcacttgtccggccgggccttttcttctggagaaccgcatgcccttcactgggcgtgttggggaccaggacttttactttgaaaaaattagagtgttcaaagcaggcctttgctcgaatacgttagcatggaataatagaataggacgcgcggtcctattttgttggtttctaggaccgccgtaatgattaatagggacagtcgggggcatcagtattcaattgtcagaggtgaaattcttggatttattgaagactaactactgcgaaagcatttgccaaggatgttttcattaatcagtgaacgaaagttaggggatcgaagacgatcagataccgtcgtagtcttaaccataaactatgccgactagggatcgggcggtgttatcgatttgacccgctcggcaccttgcgagaaatcaaagtgtgactgcgccattctcatcattgctgccggtactggtgagttcgaggccggtatctccaaggatggccagactcgtgagcacgctctgcttgcctacaccctcggtgtgaagcagctcatcgttgccatcaacaagatggacaccaccaagtggtccgagtctcgtttccaggaaatcatcaaggagacctccaacttcatcaagaaggtcggctacaaccccaagcacgtcgctttcgtccccatctccggtttcaacggtgacaacatgattgaggcctcctccaactgcccctggtacaagggttgggagaaggagatcaaggtcaaggcctccggtaagacccttctcgaggccattgacgccattgagcctccttcgcgtccttccgacaagcctctccgtcttcccctccaggatgtgtacaagattggcggtattggcacggttcccgtcggtcgtgtcgagactggtgtcatcaaggccggtatggtcgtcaccttcgcccccgctggtgtgaccactgaagtcaagtccgtcgaaatgcaccacgagcagcttgtcgagggtgtccctggtgacaacgtcggcttcaacgtcaagaacgtctccgtcaaggagatccgtcgtggcaacgttgccggtgactccaagcaggacccccccaagggtgccgagtccttcaacgctcaggtcattgtccttaaccaccccggccaggtcggtgctggttacgctcccgtccttgactgccacaccgcccacattgcctgcaagttctctgagattctcgagaagattgaccgccgtaccggaaagtctgttgagaacaaccccaagttcatcaagtctggtgatgccgccatcgtcaagatggttccctccaagcccatgtgcgttgaggctttcactgagtaccctcctcttggtcgtttcgctgtccgtgacatggtaag
>Dendryphiella_verrucosispora__UESTCC_23_0504T
ggatcattaccaaatgcccggtataggtatgcctaccagctgcctgtgtcgcgtgctatcctttcacccttggctatgaataccttttgttatctctcggcaagaaatcgggccgaacgagacccctaacacccttgtaataagcattataacttctgaattcttcataatacgtaacaactttcaacaatggatctcttggttctggcatcgatgaagaacgcagcgaaatgcgataagtagtgtgaattgcagactttagtgaatcatcgaatctttgaacgcacattgcgccccttggtattccattgggcatgcctgttcgagcgtcatttacaccctcaagctttgcttggtgttgggcgtctgttcccacgtcgtgcggactcgccccaaaataattggcagcggccttgtcagcttcttgcgcagcacttgcgctctaagaagtgttggttagggctcgcatccactaagaacccc------------------------------------------agtgaagcggcatagctcaaatttgaaatctggtctccttggggcccgagttgtaatttgcagagggcgctttggcgttggcagcggtctaagttccttggaacaggacgtcacagagggtgagaatcccgtacgtggtcgcctgccttcgccgtgtaaagccccttcgacgagtcgagttgtttgggaatgcagctctaaatgggaggtaaatttcttctaaagctaaatactggccagagaccgatagcgcacaagtagagtgatcgaaagatgaaaagcactttggaaagagagtcaaacagcacgtgaaattgttgaaagggaagcgcttgcagccagacgtgcccgtggtggttctcctccgcgggcaggccagcatcagttcgagcggtcggataaaggcctctgtcacgtatctaccttcgggtagaccttataggggaggcgtaatgcgatcagcttggactgaggtccgcgcatctgctaggatgctggcgtaatggctgtaagcggcccgtcttgaaacacggaccaaggagtctaacatctatgcgagtgtttgggtgtcaagcccgggcgcgc??????????????????????????????????????????????????????????????????????????????????????????????????????????????????????????????????????????????????????????????????????????????????????????????????????????????????????????????????????????????????????????????????????????????????????????????????????????????????????????????????????????????????????????????????????????????????????????????????????????????????????????????????????????????????????????????????????????????????????????????????????????????????????????????????????????????????????????????????????????????????????????????????????????????????????????????????????????????????????????????????????????????????????????????????????????????????????????????????????????????????????????????????????????????????????????????????????????????????????????????????????????????????????????????????????????????????????????????????????????????????????????????????????????????????????????????????????????????????????????????????????????????????????????????????????????????????????????????????-------------ctcatcattgccgctggtactggtgagttcgaggccggtatctccaaggatggccagactcgtgagcacgctctgcttgcctacaccctcggtgtgaagcagctcatcgtcgccatcaacaagatggacaccaccaagtggtccgaggctcgtttccaggaaatcatcaaggagacgtccaacttcatcaagaaggtcggctacaaccccaagcacgtcgctttcgtccccatctccggtttcaacggtgacaacatgatcgaggcctcctccaactgcccctggtacaagggttgggagaaggagatcaaggtcaaggcctctggtaagactcttcttgaggccattgacgccatcgagcctccttcgcgtccttccgacaagcccctccgtcttcccctccaggatgtgtacaagatcggtggtattggcacggtccctgtcggtcgtgtcgagactggtgtcatcaaggccggtatggtcgtcaccttcgcccctgctggtgttaccactgaagtcaagtccgtcgagatgcaccacgagcagcttgctgagggtgtccctggtgacaacgtcggcttcaacgtcaagaacgtctccgtcaaggagatccgtcgtggcaatgttgccggtgactccaagactgacccccccaagggtgctgagtccttcaacgcccaggtcatcgtccttaaccaccccggccaggtcggtgctggctacgctcccgtccttgactgccacactgcccacattgcctgcaagttctctgagatcctcgagaagattgaccgccgtaccggaaagtctgttgagagcaaccccaagttcatcaagtctggtgatgctgccatcgtgaagatgattccctccaagcccatgtgcgttgaggctttcaccgagtaccctcctcttggtcgtttcgccgttcgtgacatggtaag
>Dendryphiella_verrucosispora__UESTCC_24_0205_
ggatcattaccaaatgcccggtataggtatgcctaccagctgcctgtgtcgcgtgctatcctttcacccttggctatgaataccttttgttatctctcggcaagaaatcgggccgaacgagacccctaacacccttgtaataagcattataacttctgaattcttcataatacgtaacaactttcaacaatggatctcttggttctggcatcgatgaagaacgcagcgaaatgcgataagtagtgtgaattgcagactttagtgaatcatcgaatctttgaacgcacattgcgccccttggtattccattgggcatgcctgttcgagcgtcatttacaccctcaagctttgcttggtgttgggcgtctgttcccacgtcgtgcggactcgccccaaaataattggcagcggccttgtcagcttcttgcgcagcacttgcgctctaagaagtgttggttagggctcgcatccactaagaacccc------------------------------------------agtgaagcggcatagctcaaatttgaaatctggtctccttggggcccgagttgtaatttgcagagggcgctttggcgttggcagcggtctaagttccttggaacaggacgtcacagagggtgagaatcccgtacgtggtcgcctgccttcgccgtgtaaagccccttcgacgagtcgagttgtttgggaatgcagctctaaatgggaggtaaatttcttctaaagctaaatactggccagagaccgatagcgcacaagtagagtgatcgaaagatgaaaagcactttggaaagagagtcaaacagcacgtgaaattgttgaaagggaagcgcttgcagccagacgtgcccgtggtggttctcctccgcgggcaggccagcatcagttcgagcggtcggataaaggcctctgtcacgtatctaccttcgggtagaccttataggggaggcgtaatgcgatcagcttggactgaggtccgcgcatctgctaggatgctggcgtaatggctgtaagcggcccgtcttgaaacacggaccaaggagtctaacatctatgcgagtgtttgggtgtcaagcccgggcgcgc??????????????????????????????????????????????????????????????????????????????????????????????????????????????????????????????????????????????????????????????????????????????????????????????????????????????????????????????????????????????????????????????????????????????????????????????????????????????????????????????????????????????????????????????????????????????????????????????????????????????????????????????????????????????????????????????????????????????????????????????????????????????????????????????????????????????????????????????????????????????????????????????????????????????????????????????????????????????????????????????????????????????????????????????????????????????????????????????????????????????????????????????????????????????????????????????????????????????????????????????????????????????????????????????????????????????????????????????????????????????????????????????????????????????????????????????????????????????????????????????????????????????????????????????????????????????????????????????????-------------ctcatcattgccgctggtactggtgagttcgaggccggtatctccaaggatggccagactcgtgagcacgctctgcttgcctacaccctcggtgtgaagcagctcatcgtcgccatcaacaagatggacaccaccaagtggtccgaggctcgtttccaggaaatcatcaaggagacgtccaacttcatcaagaaggtcggctacaaccccaagcacgtcgctttcgtccccatctccggtttcaacggtgacaacatgatcgaggcctcctccaactgcccctggtacaagggttgggagaaggagatcaaggtcaaggcctctggtaagactcttcttgaggccattgacgccatcgagcctccttcgcgtccttccgacaagcccctccgtcttcccctccaggatgtgtacaagatcggtggtattggcacggtccctgtcggtcgtgtcgagactggtgtcatcaaggccggtatggtcgtcaccttcgcccctgctggtgttaccactgaagtcaagtccgtcgagatgcaccacgagcagcttgctgagggtgtccctggtgacaacgtcggcttcaacgtcaagaacgtctccgtcaaggagatccgtcgtggcaatgttgccggtgactccaagactgacccccccaagggtgctgagtccttcaacgcccaggtcatcgtccttaaccaccccggccaggtcggtgctggctacgctcccgtccttgactgccacactgcccacattgcctgcaagttctctgagatcctcgagaagattgaccgccgtaccggaaagtctgttgagagcaaccccaagttcatcaagtctggtgatgctgccatcgtgaagatgattccctccaagcccatgtgcgttgaggctttcaccgagtaccctcctcttggtcgtttcgccgttcgtgacatggtaag
>Dendryphiella_trisepta_COAD_2388_T
ggatcattaccaagtgcccggtataggtatgcctaccagctgcctctatcgcgtgccatccttccacccttgtctatgtatacc-tttgttatccctcggctaggaacccagccggtcgggaccctaaacacccttgtaataagcattctattttctgataccctttaaaaaagtaacaactttcaacaatggatctcttggttctggcatcgatgaagaacgcagcgaaatgcgataagtagtgtgaattgcagactttagtgaatcatcgaatctttgaacgcacattgcgccccttggtattccattgggcatgcctgttcgagcgtcatttacaccctcaagcgcagcttggtgttgggcgtttgttcgtgccgcgtacggactcgccttaaaggtattggcagcggccctgtcggcttcttgcgcagcacttgcgcttctcgaagtacagataagggctagcgtccacgaaagaaccccccagtttgacctcgaatcaggtagggatacccgctgaacttagtgaagcggcatagctcaaatttgaaatctggtctccttggggcccgagttgtaatttgcagagggcgctttggcgttgacagcggtctaagttccttggaacaggacgtcacagagggtgagaatcccgtacgtggtcgcctgtcttcgccgtgtaaagccccttcgacgagtcgagttgtttgggaatgcagctctaaatgggaggtaaatttcttctaaagctaaatactggccagagaccgatagcgcacaagtagagtgatcgaaagatgaaaagcactttggaaagagagtcaaacagcacgtgaaattgttgaaagggaagcgcttgcagccagacgtgcccgtggtggttctcctccgcgggcaggccagcatcagttcgggcggtcggataaaggcctctgtcacgtatctaccttcgggttgaccttataggggaggcgtaatgcgatcagctcggactgaggtccgcgcatctgctaggatgctggcgtaatggctgtaagcggcccgtcttgaaacacggaccaaggagtctaacatctatgcgagtgtttgggtgtcaagcccgggcgcgc???????????????????????????????????????????????????????????????????????????????????????????????????????????????????????????????????????????????????????????????????????????????????????????????????????????????????????????????????????????????????????????????????????????????????????????????????????????????????????????????????????????????????????????????????????????????????????????????????????????????????????????????????????????????????????????????????????????????????????????????????????????????????????????????????????????????????????????????????????????????????????????????????????????????????????????????????????????????????????????????????????????????????????????????????????????????????????????????????????????????????????????????????????????????????????????????????????????????????????????????????????????????????????????????????????????????????????????????????????????????????????????????????????????????????????????????????????????????????????????????????????????????????????????????????????????????????????????????????????????????????????????????????????????????????????????????????????????????????????????????????????????????????????????????????????????????????????????????????????????????????????????????????????????????????????????????????????????????????????????????????????????????????????????????????????????????????????????????????????????????????????????????????????????????????????????????????????????????????????????????????????????????????????????????????????????????????????????????????????????????????????????????????????????????????????????????????????????????????????????????????????????????????????????????????????????????????????????????????????????????????????????????????????????????????????????????????????????????????????????????????????????????????????????????????????????????????????????????????????????????????????????????????????????????????????????????????????????????????????????????????????????????????????????????????????????????????????????????
>Dendryphiella_philsamilokensis__MFLUCC_17_2513_T
ggatcattaccaagtgcccggtataggtatgcctaccagctgcctctatcgcgtgccatccttccacccttgtctatgtatacc-tttgttatccctcggctaggaacccagccggtcgggaccctaaacacccttgtaataagcattctattttctgatacccttaaaaaaagtaacaactttcaacaatggatctcttggttctggcatcgatgaagaacgcagcgaaatgcgataagtagtgtgaattgcagactttagtgaatcatcgaatctttgaacgcacattgcgccccttggtattccattgggcatgcctgttcgagcgtcatttacaccctcaagcacagcttggtgttgggcgtttgttcgtaccgcgtacggactcgccttaaaggtattggcagcggccctgtcggcttcttgcgcagcacttgcgcttctcgaagtactgataagggctagcgtccacgaaagaacccccc---------------------------------------agtgaagcggcatagctcaaatttgaaatctggtctccttggggcccgagttgtaatttgcagagggcgctttggcgttgacagcggtctaagttccttggaacaggacgtcacagagggtgagaatcccgtacgtggtcgcctgtcttcgccgtgtaaagccccttcgacgagtcgagttgtttgggaatgcagctctaaatgggaggtaaatttcttctaaagctaaatactggccagagaccgatagcgcacaagtagagtgatcgaaagatgaaaagcactttggaaagagagtcaaacagcacgtgaaattgttgaaagggaagcgcttgcagccagacgtgcccgtggtggttctcctccgcgggcaggccagcatcagttcgggcggtcggataaaggcctctgtcacgtatctaccttcgggttgaccttataggggaggcgtaatgcgatcagctcggactgaggtccgcgcatctgctaggatgctggcgtaatggctgtaagcggcccgtcttgaaacacggaccaaggagtctaacatctatgcgagtgtttgggtgtcaagcccgggcgcgcagctctataccgtgaaactgcgaatggctcattaaatcagttatcgtttatttgatagtaccttactacttggatacccgtggtaattctagagctaatacatgctaaaaaccccgacttcggaaggggtgtgtttattagataaaaaaccaatgcccttcggggctccttggtgattcatgataacttctcagatcgcacggccttgcgccggcgacggttcattcaaatttctgccctatcaactttcgatggtaaggtattggcttaccatggtttcaacgggtaacggggaattagggttcgattccggagagggagcctgagaaacggctaccacatccaaggaaggcagcaggcgcgcaaattacccaatcccgacacggggaggtagtgacaataaatactgatacagggctcttttgggtcttgtaattggaatgagtacaatttaaacctcttaacgaggaacaattggagggcaagtctggtgccagcagccgcggtaattccagctccaatagcgtatattaaagttgttgcagttaaaaagctcgtagttgaatctttggcctggctggcaggtccgcctcaccgcgtgcacttgtccggccgggccttttcttctggagaaccgcatgcccttcactgggcgtgttggggaccaggacttttactttgaaaaaattagagtgttcaaagcaggcctttgctcgaatacgttagcatggaataatagaataggacgcgcggtcctattttgttggtttctaggaccgccgtaatgattaatagggacagtcgggggcatcagtattcaattgtcagaggtgaaattcttggatttattgaagactaactactgcgaaagcatttgccaaggatgttttcattaatcagtgaacgaaagttaggggatcgaagacgatcagataccgtcgtagtcttaaccataaactatgccgactagggatcgggcggtgttatcgatttgacccgctcggcaccttgcgagaaatcaaagtg?????????????????????????????????????????????????????????????????????????????????????????????????????????????????????????????????????????????????????????????????????????????????????????????????????????????????????????????????????????????????????????????????????????????????????????????????????????????????????????????????????????????????????????????????????????????????????????????????????????????????????????????????????????????????????????????????????????????????????????????????????????????????????????????????????????????????????????????????????????????????????????????????????????????????????????????????????????????????????????????????????????????????????????????????????????????????????????????????????????????????????????????????????????????????????????????????????????????????????????????????????????????????????????????????????????????????????????????????????????????????????????????????????????????????????????????????????????????????????????????
>Dendryphiella_stromaticola__LAMIC_90_16_T
ggatcattaccaagtgcccggcagtggtatgcccaccagctgcctctgccgcgtgccatccttccacccttgtctatgtataccaatggttatccctcggctagaaatctcgccggccgggacccctaaaacccttgtaataagcaaactattttctgatacctactaaaaaagtaacaacgttcaacaatggatctcttggttatggcatcgatgaagaacgcagggaaatgcgataagtagtgtgaattgcagactttagtgaatcatcgaatctttgaacgcacattgcgccccttggtattccattgggcatgcctgttcgagcgtcatttacaccctcaagcgctgcttggtgttgggcgtctgttcgcatgaggtgcggactcgccttaaaaatattgggggcggccctgtcagcttctcgcgcagcacatgcgcttaccgaagtgttggatagggctagcgtccactaagaacccccccagt------------------------------------????????????????????????????????????????????????????????????????????????????????????????????????????????????????????????????????????????????????????????????????????????????????????????????????????????????????????????????????????????????????????????????????????????????????????????????????????????????????????????????????????????????????????????????????????????????????????????????????????????????????????????????????????????????????????????????????????????????????????????????????????????????????????????????????????????????????????????????????????????????????????????????????????????????????????????????????????????????????????????????????????????????????????????????????????????????????????????????????????????????????????????????????????????????????????????????????????????????????????????????????????????????????????????????????????????????????????????????????????????????????????????????????????????????????????????????????????????????????????????????????????????????????????????????????????????????????????????????????????????????????????????????????????????????????????????????????????????????????????????????????????????????????????????????????????????????????????????????????????????????????????????????????????????????????????????????????????????????????????????????????????????????????????????????????????????????????????????????????????????????????????????????????????????????????????????????????????????????????????????????????????????????????????????????????????????????????????????????????????????????????????????????????????????????????????????????????????????????????????????????????????????????????????????????????????????????????????????????????????????????????????????????????????????????????????????????????????????????????????????????????????????????????????????????????????????????????????????????????????????????????????????????????????????????????????????????????????????????????????????????????????????????????????????????????????????????????????????????????????????????????????????????????????????????????????????????????????????????????????????????????????????????????????????????????????????????????????????????????????????????????????????????????????????????????????????????????????????????????????????????????????????????????????????????????????????????????????????????????????????????????????????????????????????????????????????????????????????????????????????????????????????????????????????????????????????????????????????????????????????????????????????????????????????????????????????????????????????????????????????????????????????
>Jalapriya_inflata_NTOU_3855
ggatcattacacactgcgccatgtctgctggt------gttcgcaccggcaggcgtagcccagcaacccttgtctatctctaccatttgtaatccctcggcagggacgcctgccgccgggacccctaaacccttttgtattaagcattaaaacaatctgaatctaacaaaattattacaactttcaacaatggatctcttggttctggcatcgatgaagaacgcagcgaaatgcgataagtagtgtgaattgcagactttagtgaatcatcgaatctttgaacgcacattgcgccccttggtattccattgggcatgcctgttcgagcgtcatttaacccctcaagcactgcttggtgttgggcgtttgtctgcgtataacgcggactcgccctaaaataattggcagcggc-ttgccggcctcttgcgcagcacttgcgctcctcgaggatccggc--gggcttgcgtccatcaagatcacccccattttgacctcgaatcaggtagggat-------------agtgaagcggcacagctcaaatttgaaatctggcctccttggggtccgagttgtaatttgcagagggcgctttggcgtcggtagcggtctaagttccttggaacaggacgtcacagagggtgagaatcccgtacgtggtcgcctaccttcgccgtgtaaagccccttcgacgagtcgagttgtttgggaatgcagctctaaatgggaggtaaatttcttctaaagctaaatactggccagagaccgatagcgcacaagtagagtgatcgaaagatgaaaagcactttggaaagagagtcaaacagcacgtgaaattgttgaaagggaagcgcttgccgccagacgtgcccgtggtggttttcctccgcgggcaggccagcatcagtttgggcgatcggagaagggcctctgtcatgtatcttccttcgggatgaccttataggggaggcgtagtacgatcagcccggactgaggtccgcgcatctgctaggatgctggcgtaatggctgtaagcggcccgtcttgaaacacggaccaaggagtctaacatctatgcgagtgtttgggtgtcaagcccgagcgcgc---------------------------------------------------------------tactacttggatacccgtggtaattctagagctaatacatgctaaaaaccccaacttcgggaggggtgtgtttattagataaaaaaccaacgcccttcggggctccttggtgattcatgataacctctcagatcgcacggccttgcgccggcgacggttcattcaaatttctgccctatcaactttcgatggtaaggtattggcttaccatggtttcaacgggtaacggggaattagggttcgattccggagagtgagcctgagaaacggctcacacatccaaggaaggcagcaggcgcgcaaattacccaatcccgatacggggaggtagtgacaataaatactgatacagggctcttttgggtcttgtaattggaatgagtacaatttaaacctcttaacgaggaacaattggagggcaagtctggtgccagcagccgcggtaattccagctccaatagcgtatattaaagttgttgcagttaaaaagctcgtagttgaatctttggcctggctggcgggtccgcctcaccgcgtgcacttgtccggccgggccttctcttctggagaaccgcatgcccttcactgggcgtgttggggaccaggacttttactttgaaaaaattagagtgttcaaagcaggcctttgctcgaatacgttagcatggaataatagaataggacgtgcggtcctattttgttggtttctaggaccgccgtaatgattaatagggacagtcgggggcatcagtattcaattgtcagaggtgaaattcttggatttattgaagactaactactgcgaaagcatttgccaaggatgttttcattaatcagtgaacgaaagttaggggatcgaagacgatcagataccgtcgtagtcttaaccataaactatgccgactagggatcgggcggtgttatcgatttgacccgctcggcaccttgcgagaaatcaaagtg?????????????????????????????????????????????????????????????????????????????????????????????????????????????????????????????????????????????????????????????????????????????????????????????????????????????????????????????????????????????????????????????????????????????????????????????????????????????????????????????????????????????????????????????????????????????????????????????????????????????????????????????????????????????????????????????????????????????????????????????????????????????????????????????????????????????????????????????????????????????????????????????????????????????????????????????????????????????????????????????????????????????????????????????????????????????????????????????????????????????????????????????????????????????????????????????????????????????????????????????????????????????????????????????????????????????????????????????????????????????????????????????????????????????????????????????????????????????????????????????
>Jalapriya_pulchra_MFLUCC_15_0348__T_
ggatcattacacactgcgccatgtctgttggt------gttcgcaccggcaggcgtagcccagcaacccttgtctatctctaccatttgtaatccctcggcagggacgcctgccgccgggacccctaaacccttttgtattaagcattaaaacaatctgaatctaacaaaattattacaactttcaacaatggatctcttggttctggcatcgatgaagaacgcagcgaaatgcgataagtagtgtgaattgcagactttagtgaatcatcgaatctttgaacgcacattgcgccccttggtattccattgggcatgcctgttcgagcgtcatttaacccctcaagcactgcttggtgttgggcgtttgtctgcgtatagcgcggactcgccctaaaataattggcagcggc-ttgccggcctcttgcgcagcacttgcgctcctcgaggatccggc--gggcttgcgtccatcaagatcacccccattttgacctcgaatcaggtagggatacccgctgaacttagtgaagcggcacagctcaaatttgaaatctggcctccttggggtccgagttgtaatttgcagagggcgctttggcgtcggtagcggtctaagttccttggaacaggacgtcacagagggtgagaatcccgtacgtggtcgcctaccttcgccgtgtaaagccccttcgacgagtcgagttgtttgggaatgcagctctaaatgggaggtaaatttcttctaaagctaaatactggccagagaccgatagcgcacaagtagagtgatcgaaagatgaaaagcactttggaaagagagtcaaacagcacgtgaaattgttgaaagggaagcgcttgccgccagacgtgcccgtggtggttttcctccgcgggcaggccagcatcagtttgggcgatcggagaagggcctctgtcatgtatcttccttcgggatgaccttataggggaggcgtagtacgatcagcccggactgaggtccgcgcatctgctaggatgctggcgtaatggctgtaagcggcccgtcttgaaacacggaccaaggagtctaacatctatgcgagtgtttgggtgtcaagcccgagcgcgc--------------------------------------------------------------------------------------------agctaatacatgctaaaaaccccaacttcgggaggggtgtgtttattagataaaaaaccaacgcccttcggggctccttggtgattcatgataacctctcagatcgcacggccttgcgccggcgacggttcattcaaatttctgccctatcaactttcgatggtaaggtattggcttaccatggtttcaacgggtaacggggaattagggttcgattccggagagtgagcctgagaaacggctcacacatccaaggaaggcagcaggcgcgcaaattacccaatcccgatacggggaggtagtgacaataaatactgatacagggctcttttgggtcttgtaattggaatgagtacaatttaaacctcttaacgaggaacaattggagggcaagtctggtgccagcagccgcggtaattccagctccaatagcgtatattaaagttgttgcagttaaaaagctcgtagttgaatctttggcctggctggcgggtccgcctcaccgcgtgcacttgtccggccgggccttctcttctggagaaccgcatgcccttcactgggcgtgttggggaccaggacttttactttgaaaaaattagagtgttcaaagcaggcctttgctcgaatacgttagcatggaataatagaataggacgtgcggtcctattttgttggtttctaggaccgccgtaatgattaatagggacagtcgggggcatcagtattcaattgtcagaggtgaaattcttggatttattgaagactaactactgcgaaagcatttgccaaggatgttttcattaatcagtgaacgaaagttaggggatcgaagacgatcagataccgtcgtagtcttaaccataaactatgccgactagggatcgggcggtgttatcgatttgacccgctcgg----------------------?????????????????????????????????????????????????????????????????????????????????????????????????????????????????????????????????????????????????????????????????????????????????????????????????????????????????????????????????????????????????????????????????????????????????????????????????????????????????????????????????????????????????????????????????????????????????????????????????????????????????????????????????????????????????????????????????????????????????????????????????????????????????????????????????????????????????????????????????????????????????????????????????????????????????????????????????????????????????????????????????????????????????????????????????????????????????????????????????????????????????????????????????????????????????????????????????????????????????????????????????????????????????????????????????????????????????????????????????????????????????????????????????????????????????????????????????????????????????????????????
>Jalapriya_toruloides_CBS_209_65
ggatcattacacagtgcgccatgcctgctggt------gttcgcacctacaggcgtagcccagcaacccttgtctatctctaccattcgtaatccctcggcagggacgcctgccgccgggacccctaaaccctattgtattaagcattcaaacattctgaatctaacaaaattattacaactttcaacaatggatctcttggttctggcatcgatgaagaacgcagcgaaatgcgataagtagtgtgaattgcagactttagtgaatcatcgaatctttgaacgcacattgcgccccttggtattccattgggcatgcctgttcgagcgtcatttaacccctcaagcactgcttggtgttgggcgtttgtctgcgtatagcgcggactcgccccaaaagaattggcagcggc-ttgccggcctcttgcgcagcacttgcgctccttgaggatccggt--aggcttgcgtccatcaagatcacccccagtttgacctcgaatcaggtagggatacccgctgaacttagtgaagcggcacagctcaaatttgaaatctggccttcttggggtccgagttgtaatttgcagagggcgctttggcgtcggtagcggtctaagttccttggaacaggacgtcacagagggtgagaatcccgtacgtggtcgcctaccttcgccgtgtaaagccccttcgacgagtcgagttgtttgggaatgcagctctaaatgggaggtaaatttcttctaaagctaaatactggccagagaccgatagcgcacaagtagagtgatcgaaagatgaaaagcactttggaaagagagtcaaacagcacgtgaaattgttgaaagggaagcgcttgccgccagacgtgcccgtggtggttttcctccgcgggcaggccagcatcagtttgggcgatcggataagggcctctgtcatgtatcttccttcgggatgaccttataggggaggcgtagtacgatcagcccggactgaggtccgcgcatctgctaggatgctggcgtaatggctgtaa-------------------------------------------------------------------------agcattataccgtgaaactgcgaatggctcattaaatcagttatcgtttatttgatagtaccttactacttggatacccgtggtaattctagagctaatacatgctaaaaaccccaacttcgggaggggtgtgtttattagataaaaaaccaacgcccttcggggctccttggtgattcatgataacctctcagatcgcacggccttgcgccggcgacggttcattcaaatttctgccctatcaactttcgatggtaaggtattggcttaccatggtttcaacgggtaacggggaattagggttcgattccggagagtgagcctgagaaacggctcacacatccaaggaaggcagcaggcgcgcaaattacccaatcccgatacggggaggtagtgacaataaatactgatacagggctcttttgggtcttgtaattggaatgagtacaatttaaacctcttaacgaggaacaattggagggcaagtctggtgccagcagccgcggtaattccagctccaatagcgtatattaaagttgttgcagttaaaaagctcgtagttgaatctttggcctggctggcgggtccgcctcaccgcgtgcacttgtccggccgggccttctcttctggagaaccgcatgcccctcactgggcgtgttggggaccaggacttttactttgaaaaaattagagtgttcaaagcaggcctttgctcgaatacgttagcatggaataatagaataggacgtgcggtcctattttgttggtttctaggaccgccgtaatgattaatagggacagtcgggggcatcagtattcaattgtcagaggtgaaattcttggatttattgaagactaactactgcgaaagcatttgccaaggatgttttcattaatcagtgaacgaaagttaggggatcgaagacgatcagataccgtcgtagtcttaaccataaactatgccgactagggatcgggcggtgttatcgatttgacccgctcggcaccttgcgagaaatcaaagtg?????????????????????????????????????????????????????????????????????????????????????????????????????????????????????????????????????????????????????????????????????????????????????????????????????????????????????????????????????????????????????????????????????????????????????????????????????????????????????????????????????????????????????????????????????????????????????????????????????????????????????????????????????????????????????????????????????????????????????????????????????????????????????????????????????????????????????????????????????????????????????????????????????????????????????????????????????????????????????????????????????????????????????????????????????????????????????????????????????????????????????????????????????????????????????????????????????????????????????????????????????????????????????????????????????????????????????????????????????????????????????????????????????????????????????????????????????????????????????????????
>Neodendryphiella_mali_CBS_139_95__T_
----------------------------------------------------------------------------------ccttttttcattcctcggtggggtaacctgccgatggaatgctcttaaactcttgtatt-agcattttaatatctgataacctaattaattattacaactttcaacaatggatctcttggttctggcatcgatgaagaacgcagcgaaatgcgataagtagtgtgaattgcagactttagtgaatcatcgaatctttgaacgcacattgcgccccttggtattccattgggcatgcctgttcgagcgtcatttaacccctcaagcactgcttggtgttgggcgttttgtc--------tacggactcgccccaaatctattggcagcagccttaccagcttcttgcgcagtacatgcgcttcgagaagcctgtgtagtggtgtgcaatccataagcaactctttattttgacctcgaatcaggtagggatacccgctgaacttagtgaagcggcacagctcaaatttgaaatctggctgtcttgcagtccgagttgtaatttgcagagggtgctttggtgttggcagcggtctaagttccttggaacaggacgtcacagagggtgagaatcccgtacgtggtcgcctgccttcgccgtgtaaagccccttcgacgagtcgagttgtttgggaatgcagctctaaatgggaggtaaatttcttctaaagctaaatactggccagagaccgatagcgcacaagtagagtgatcgaaagatgaaaagcactttggaaagagagtcaaacagcacgtgaaattgttgaaagggaagcgcttgccgccagacgtgcccgcggttgttctcttccgtgggcaggccagcatcagtttgggcggtcggataaaggcctctgtcacgtatcacccttcggggtgaccttataggggaggtgtaatgcgaccagcctggactgaggtccgcgcatctgctaggatgctggcgtaatggctgtaagcggcccgtcttgaaacacggaccaaggagtctaacatctatgcgagtgtttgggtgtcaagcccgagcgcgt???????????????????????????????????????????????????????????????????????????????????????????????????????????????????????????????????????????????????????????????????????????????????????????????????????????????????????????????????????????????????????????????????????????????????????????????????????????????????????????????????????????????????????????????????????????????????????????????????????????????????????????????????????????????????????????????????????????????????????????????????????????????????????????????????????????????????????????????????????????????????????????????????????????????????????????????????????????????????????????????????????????????????????????????????????????????????????????????????????????????????????????????????????????????????????????????????????????????????????????????????????????????????????????????????????????????????????????????????????????????????????????????????????????????????????????????????????????????????????????????????????????????????????????????????????????????????????????????????????????????????????????????????????????????????????????????????????????????????????????????????????????????????????????????????????????????????????????????????????????????????????????????????????????????????????????????????????????????????????????????????????????????????????????????????????????????????????????????????????????????????????????????????????????????????????????????????????????????????????????????????????????????????????????????????????????????????????????????????????????????????????????????????????????????????????????????????????????????????????????????????????????????????????????????????????????????????????????????????????????????????????????????????????????????????????????????????????????????????????????????????????????????????????????????????????????????????????????????????????????????????????????????????????????????????????????????????????????????????????????????????????????????????????????????????????????????????????????????
>Neodendryphiella_mali_FMR_17003
agatcattactgagagcccggtgtaggtagttctaccagctgcctacatcgtgtgcc-ttctttaccctttgtttatgagtaccttttttcattcctcggtggggtaacctgccgatggaatgctcttaaactcttgtatt-agcattttaatatctgataacctaattaattattacaactttcaacaatggatctcttggttctggcatcgatgaagaacgcagcgaaatgcgataagtagtgtgaattgcagactttagtgaatcatcgaatctttgaacgcacattgcgccccttggtattccattgggcatgcctgttcgagcgtcatttaacccctcaagcactgcttggtgttgggcgttttgtc--------tacggactcgccccaaatctattggcagcagccttaccagcttcttgcgcagtacatgcgcttcgagaagcctgtgtagtggtgtgcaatccataagcaactctttattttgacctcgaatcaggtagggatacccgctgaacttagtgaagcggcacagctcaaatttgaaatctggctgtcttgcagtccgagttgtaatttgcagagggtgctttggtgttggcagcggtctaagttccttggaacaggacgtcacagagggtgagaatcccgtacgtggtcgcctgccttcgccgtgtaaagccccttcgacgagtcgagttgtttgggaatgcagctctaaatgggaggtaaatttcttctaaagctaaatactggccagagaccgatagcgcacaagtagagtgatcgaaagatgaaaagcactttggaaagagagtcaaacagcacgtgaaattgttgaaagggaagcgcttgccgccagacgtgcccgcggttgttctcttccgtgggcaggccagcatcagtttgggcggtcggataaaggcctctgtcacgtatcacccttcggggtgaccttataggggaggtgtaatgcgaccagcctggactgaggtccgcgcatctgctaggatgctggcgtaatggctgtaagcggcccgtcttgaaacacggaccaaggagtctaacatctatgcgagtgtttgggtgtcaagcccgagcgcgt???????????????????????????????????????????????????????????????????????????????????????????????????????????????????????????????????????????????????????????????????????????????????????????????????????????????????????????????????????????????????????????????????????????????????????????????????????????????????????????????????????????????????????????????????????????????????????????????????????????????????????????????????????????????????????????????????????????????????????????????????????????????????????????????????????????????????????????????????????????????????????????????????????????????????????????????????????????????????????????????????????????????????????????????????????????????????????????????????????????????????????????????????????????????????????????????????????????????????????????????????????????????????????????????????????????????????????????????????????????????????????????????????????????????????????????????????????????????????????????????????????????????????????????????????????????????????????????????????????????????????????????????????????????????????????????????????????????????????????????????????????????????????????????????????????????????????????????????????????????????????????????????????????????????????????????????????????????????????????????????????????????????????????????????????????????????????????????????????????????????????????????????????????????????????????????????????????????????????????????????????????????????????????????????????????????????????????????????????????????????????????????????????????????????????????????????????????????????????????????????????????????????????????????????????????????????????????????????????????????????????????????????????????????????????????????????????????????????????????????????????????????????????????????????????????????????????????????????????????????????????????????????????????????????????????????????????????????????????????????????????????????????????????????????????????????????????????????????
>Neodendryphiella_michoacanensis_FMR_16098__T_
----------------------------------------------------------------------------------ccttttttcattcctcggtggggaaacctgccgctggaatcaccttaaactcttgcatttagcattttaatttctgataacctaattaattattacaactttcaacaatggatctcttggttctggcatcgatgaagaacgcagcgaaatgcgataagtagtgtgaattgcagactttagtgaatcatcgaatctttgaacgcacattgcgccccttggtattccattgggcatgcctgttcgagcgtcatttaaaccctcaagctctgcttggtgttgggcgttttgtc--------tacggactcgccccaaatctattggcagcagccttaccggcttcttgcgcagtacatgcgcttagagaagcttgtgtagcggtatgcaacccataagcaattctttattttgacctcgaatcaggtagggatacccgctgaacttagtgaagcggcatagctcaaatttgaaatctggctgtcttgcagtccgagttgtaatttgcagagggtgctttggtgttgacagcggtctaagttccttggaacaggacgtcacagagggtgagaatcccgtacgtggtcgcctgccttcaccgtgtaaagccccttcgacgagtcgagttgtttgggaatgcagctctaaatgggaggtaaatttcttctaaagctaaatactggccagagaccgatagcgcacaagtagagtgatcgaaagatgaaaagcactttggaaagagagtcaaacagcacgtgaaattgttgaaagggaagcgcttgccgccagacgtgcctacggttgttttcttccgtgggcaggccagcatcagtttgggcggtcggataaaggcctctgtcacgtatcacccttcggggtgaccttataggggaggtgtaatgcgaccagcctggactgaggtccgcgcatctgctaggatgctggcgtaatggctgtaagcggcccgtcttgaaacacggaccaaggagtctaacatctatgcgagtgtttgggtgtcaagcccgagcgcgt???????????????????????????????????????????????????????????????????????????????????????????????????????????????????????????????????????????????????????????????????????????????????????????????????????????????????????????????????????????????????????????????????????????????????????????????????????????????????????????????????????????????????????????????????????????????????????????????????????????????????????????????????????????????????????????????????????????????????????????????????????????????????????????????????????????????????????????????????????????????????????????????????????????????????????????????????????????????????????????????????????????????????????????????????????????????????????????????????????????????????????????????????????????????????????????????????????????????????????????????????????????????????????????????????????????????????????????????????????????????????????????????????????????????????????????????????????????????????????????????????????????????????????????????????????????????????????????????????????????????????????????????????????????????????????????????????????????????????????????????????????????????????????????????????????????????????????????????????????????????????????????????????????????????????????????????????????????????????????????????????????????????????????????????????????????????????????????????????????????????????????????????????????????????????????????????????????????????????????????????????????????????????????????????????????????????????????????????????????????????????????????????????????????????????????????????????????????????????????????????????????????????????????????????????????????????????????????????????????????????????????????????????????????????????????????????????????????????????????????????????????????????????????????????????????????????????????????????????????????????????????????????????????????????????????????????????????????????????????????????????????????????????????????????????????????????????????????????
>Neodendryphiella_tarraconensis_FMR_16234__T_
----------------------------------------------------------------------------------gtattttccattcctcggcggggtgacccgtcgatggaacccccttaaactcttgcatttagcattttaatttctgataacctaataaatcattacaactttcaacaatggatctcttggttctggcatcgatgaagaacgcagcgaaatgcgataagtagtgtgaattgcagactttagtgaatcatcgaatctttgaacgcacattgcgccccttggtattccattgggcatgcctgttcgagcgtcatttaatccctcaagctctgcttggtgttgggtgttttgtc--------tacggactcgccccaaatctattggcagcagccttgccggcttcttgcgcagcacatgcgccataggaagcctgtgtgaaggtttgcaatccataagaaaccctttattttgacctcgaatcaggtagggatacccgctgaacttagtgaagcggcatagctcaaatttgaaatctggctgtcttgcagtccgagttgtaatttgcagagggtgctttggtgttggcagcggtctaagttccttggaacaggacgtcacagagggtgagaatcccgtacgtggtcgactgccttcgccgtgtaaagccccttcgacgagtcgagttgtttgggaatgcagctctaaatgggaggtaaatttcttctaaagctaaatactggccagagaccgatagcgcacaagtagagtgatcgaaagatgaaaagcactttggaaagagagtcaaacagcacgtgaaattgttgaaagggaagcgcttgccgccagacgtgcccgcggttgttttcttccgtgggcaggccagcatcagtttgggcggtcggataaagacctctgtcacgtatcacccttcggggtgaccttataggggaggtgtaatgcgaccagcctggactgaggtccgcgcatctgctaggatgctggcgtaatggctgtaagcggcccgtcttgaaacacggaccaaggagtctaacatctatgcgagtgtttgggtgtcaagcccgagcgcgt???????????????????????????????????????????????????????????????????????????????????????????????????????????????????????????????????????????????????????????????????????????????????????????????????????????????????????????????????????????????????????????????????????????????????????????????????????????????????????????????????????????????????????????????????????????????????????????????????????????????????????????????????????????????????????????????????????????????????????????????????????????????????????????????????????????????????????????????????????????????????????????????????????????????????????????????????????????????????????????????????????????????????????????????????????????????????????????????????????????????????????????????????????????????????????????????????????????????????????????????????????????????????????????????????????????????????????????????????????????????????????????????????????????????????????????????????????????????????????????????????????????????????????????????????????????????????????????????????????????????????????????????????????????????????????????????????????????????????????????????????????????????????????????????????????????????????????????????????????????????????????????????????????????????????????????????????????????????????????????????????????????????????????????????????????????????????????????????????????????????????????????????????????????????????????????????????????????????????????????????????????????????????????????????????????????????????????????????????????????????????????????????????????????????????????????????????????????????????????????????????????????????????????????????????????????????????????????????????????????????????????????????????????????????????????????????????????????????????????????????????????????????????????????????????????????????????????????????????????????????????????????????????????????????????????????????????????????????????????????????????????????????????????????????????????????????????????????????
>Neodendryphiella_agapanthi_CPC_47896_T
ggatcattactgagagcccggtgtaggtagttctatcagctgcctacatcgtgtgcc-ttctttaccctttgtttatgagtaccttttttcattcctcggtggggtaacctgccgatggaatgctcttaaactcttgcagt-agcattttattatctgatatcctaattaattataacaactttcaacaatggatctcttggttctggcatcgatgaagaacgcagcgaaatgcgataagtagtgtgaattgcagactttagtgaatcatcgaatctttgaacgcacattgcgccccttggtattccattgggcatgcctgttcgagcgtcatttaactcctcaagcactgcttggtgttgggcgttttgtc--------tatggactcgccccaaatctattggcagcagccttaccagcttcttgcgcagtacatgcgctctgagaagcctgtgtagtggtgtgcaatccataagcaactcttta-tttgacctcgaat------------------------agtgaagcggcacagctcaaatttgaaatctggctgtcttgcagtccgagttgtaatttgcagagggtgctttggtgttggcagcggtctaagttccttggaacaggacgtcacagagggtgagaatcccgtacgtggtcgcctgccttcgccgtgtaaagccccttcgacgagtcgagttgtttgggaatgcagctctaaatgggaggtaaatttcttctaaagctaaatactggccagagaccgatagcgcacaagtagagtgatcgaaagatgaaaagcactttggaaagagagtcaaacagcacgtgaaattgttgaaagggaagcgcttgccgccagacgtgcccgcggttgttctcttccgtgggcaggccagcatcagtttgggcggtcggataaaggcctctgtcacgtatcacccttcggggtgaccttataggggaggcgtaatgcgaccagcctggactgaggtccgcgcatctgctaggatgctggcgtaatggctgtaagcggcccgtcttgaaacacggaccaaggagtctaacatctatgcgagtgtttgggtgtcaagcccgagcgcgt???????????????????????????????????????????????????????????????????????????????????????????????????????????????????????????????????????????????????????????????????????????????????????????????????????????????????????????????????????????????????????????????????????????????????????????????????????????????????????????????????????????????????????????????????????????????????????????????????????????????????????????????????????????????????????????????????????????????????????????????????????????????????????????????????????????????????????????????????????????????????????????????????????????????????????????????????????????????????????????????????????????????????????????????????????????????????????????????????????????????????????????????????????????????????????????????????????????????????????????????????????????????????????????????????????????????????????????????????????????????????????????????????????????????????????????????????????????????????????????????????????????????????????????????????????????????????????????????????????????????????????????????????????????????????????????????????????????????????????????????????????????????????????????????????????????????????????????????????????????????????????????????????????????????????????????????????????????????????????????????????????????????????????????????????????????????????????????????????????????????????????????????????????????????????????????????????????????????????????????????????????????????????????????????????????????????????????????????????????????????????????????????????????????????????????????????????????????????????????????????????????????????????????????????????????????????????????????????????????????????????????????????????????????????????????????????????????????????????????????????????????????????????????????????????????????????????????????????????????????????????????????????????????????????????????????????????????????????????????????????????????????????????????????????????????????????????????????????
>Neodendryphiella_brassaiopsidis__ZHKUCC_23_0879
ggatcattactgagagcccggtataggtagccctaccagctgcctacatcgtgtgcc-ttctttaccctttgtttatgagcacctttttttattcctcggcagggagacctgccgctggaatcatcttaaactcttgcatctagcattctaaattctgataacctaattaattattacaactttcaacaatggatctcttggttctggcatcgatgaagaacgcagcgaaatgcgataagtagtgtgaattgcagactttagtgaatcatcgaatctttgaacgcacattgcgccccttggtattccattgggcatgcctgttcgagcgtcatttaaaccttcaagctctgcttggtgttgggcgttttgtc--------tacggactcgccccaaatctattggcagcagccttaccggcttcttgcgcagtacatgcgctttaagaaacttgtgtaggggtatgcaatccataagcaattctttattttgacctcgaatcaggtagggatacccgctgaacttagtgaagcggcatagctcaaatttgaaatctggctgtcttgcagtccgagttgtaatttgcagagggtgctttggtgttggcagcggtctaagttccttggaacaggacgtcacagagggtgagaatcccgtacgtggtcgcctgccttcgccgtgtaaagccccttcgacgagtcgagttgtttgggaatgcagctctaaatgggaggtaaatttcttctaaagctaaatactggccagagaccgatagcgcacaagtagagtgatcgaaagatgaaaagcactttggaaagagagtcaaacagcacgtgaaattgttgaaagggaagcgcttgccgccagacgtgcccgtggttgttttcttccgtgggcaggccagcatcagtttgggcggtcggataaagacctctgtcacgtatcacccttcggggtgaccttataggggaggtgtaatgcgaccagcctggactgaggtccgcgcatctgctaggatgctggcgtaatggctgtaagcggcccgtcttgaaacacggaccaaggagtctaacatctatgcgagtgtttgggtgtcaagcccgagcgcgt-------------------------------------------tcgtttatttgatagtaccttactacttggatacccgtggtaattctagagctaatacatgctaaaaaccccaactccgggaggggtgtgtttattagataaaaaaccaacgcccttcggggctccttggtgattcatgataacttctcagatcgcacggccttgcgccggcgacggttcattcaaatttctgccctatcaactttcgatggtaaggtattggcttaccatggtttcaacgggtaacggggaattagggttcgattccggagagcgagcctgagaaacggctagcacatccaaggaaggcagcaggcgcgcaaattacccaatcccgacacggggaggtagtgacaataaatactgatacagggctcttttgggtcttgtaattggaatgagtacaatttaaacctcttaacgaggaacaattggagggcaagtctggtgccagcagccgcggtaattccagctccaatagcgtatattaaagttgttgcagttaaaaagctcgtagttgaatctttggcctggctggcaggtccgcctcaccgcgtgcacttgtccggccgggccttttcttctggagaaccgcatgcccttcactgggcgtgttggggaccaggacttttactttgaaaaaattagagtgttcaaagcaggcctttgctcgaatacgttagcatggaataatagaataggacgtgcggtcctattttgttggtttctaggaccgccgtaatgattaatagggacagtcgggggcatcagtattcaattgtcagaggtgaaattcttggatttattgaagactaactactgcgaaagcatttgccaaggatgttttcattaatcagtgaacgaaagttaggggatcgaagacgatcagataccgtcgtagtcttaaccataaactatgccgactagggatcgggcggtgttatcgatttg--------------------------------?????????????????????????????????????????????????????????????????????????????????????????????????????????????????????????????????????????????????????????????????????????????????????????????????????????????????????????????????????????????????????????????????????????????????????????????????????????????????????????????????????????????????????????????????????????????????????????????????????????????????????????????????????????????????????????????????????????????????????????????????????????????????????????????????????????????????????????????????????????????????????????????????????????????????????????????????????????????????????????????????????????????????????????????????????????????????????????????????????????????????????????????????????????????????????????????????????????????????????????????????????????????????????????????????????????????????????????????????????????????????????????????????????????????????????????????????????????????????????????????
>LHWYT1_10a
--aggtcttaccagtgcccggcataggcatgcctacccgctgcctctgtcgcgtgccgtcctttcacccttgtctatgaataccgtttgttctccctcggctagcggtctagccgaatgggaccccaaaaccctttgtaatcagtattttatcttctgaaccacat-gaaaacgtaacaactttcaacaatggatctcttggttctggcatcgatgaagaacgcagcgaaatgcgataagtagtgtgaattgcagactttagtgaatcatcgaatctttgaacgcacattgcgccccttggtattccattgggcatgcctgttcgagcgtcatttacaccctcaagcgcagcttggtgttgggcgtttgtttgcacctcgtgcagactcgccttaaaggtattggcagcggccctgtcagcttctcgcgcagcacttgcgcttcgggaagtgttggctagggctcgcgtccaccaagaacccccccagttggaccccaaaccaggaagggaaccccgttgaatttagtgaagcggcatagctcaaatttgaaatctggtctccttggggcccgagttgtaatttgcagagggcgctttggcgttggcagcggtctaagttccttggaacaggacgtcacagagggtgagaatcccgtacgtggtcgcttgtcttcgccgtgtaaagccccttcgacgagtcgagttgtttgggaatgcagctctaaatgggaggtaaatttcttctaaagctaaatactggccagagaccgatagcgcacaagtagagtgatcgaaagatgaaaagcactttggaaagagagtcaaacagcacgtgaaattgttgaaagggaagcgcttgcagccagacgtgcccgtggtggttctccgccgcgggcaggccagcatcagttcgggcggtcggataaaggcctctgtcacgtatctaccctcgggtagaccttataggggaggcgtaatgcgatcagctcggactgaggtccgcgcatctgctaggatgctggcgtaatggctgtaagcggcccgtcttgaaacacggaccaaggagtctaacatctatgcgagtgtttgggtgtcaagcccgggcgcgcagctctataccgtgaaactgcgaatggctcattaaatcagttatcgtttatttgatagtaccttactacttggatacccgtggtaattctagagctaatacatgctaaaaaccccgacttcggaaggggtgtgtttattagataaaaaaccaatgcccttcggggctccttggtgattcatgataacttctcagatcgcacggccttgcgccggcgacggttcattcaaatttctgccctatcaactttcgatggtaaggtattggcttaccatggtttcaacgggtaacggggaattagggttcgattccggagagggagcctgagaaacggctaccacatccaaggaaggcagcaggcgcgcaaattacccaatcccgacacggggaggtagtgacaataaatactgatacagggctcttttgggtcttgtaattggaatgagtacaatttaaacctcttaacgaggaacaattggagggcaagtctggtgccagcagccgcggtaattccagctccaatagcgtatattaaagttgttgcagttaaaaagctcgtagttgaatctttggcctggctggcaggtccgcctcaccgcgtgcacttgtccggccgggccttttcttctggagaaccgcatgcccttcactgggcgtgttggggaccaggacttttactttgaaaaaattagagtgttcaaagcaggcctttgctcgaatacgttagcatggaataatagaataggacgcgcggtcctattttgttggtttctaggaccgccgtaatgattaatagggacagtcgggggcatcagtattcaattgtcagaggtgaaattcttggatttattgaagactaactactgcgaaagcatttgccaaggatgttttcattaatcagtgaacgaaagttaggggatcgaagacgatcagataccgtcgtagtcttaaccataaactatgccgactagggatcgggcggtgttatcgatttgacccgctcggcaccttgcgagaaatcaaaggttgactgcgccattctcatcattgccgccggtactggtgagttcgaggccggtatctccaaggatggtcagactcgtgagcacgctctgcttgcctacaccctcggtgtcaagcagctcatcgtcgccatcaacaagatggacaccaccaagtggtccgaggctcgtttccaggaaatcatcaaggagacgtccaacttcatcaagaaggtcggctacaaccccaagcacgtcgctttcgtccccatctccggtttcaacggtgacaacatgatcgaggcctcctccaactgcccctggtacaagggttgggagaaggagatcaaggtcaaggcctccggtaagaccctcctcgaggccattgacgccattgagcccccttcgcgtccttccgacaagcccctccgtcttcccctccaggacgtgtacaagattggcggtattggcacggttcccgtcggtcgtgtcgagactggtgtcatcaaggccggtatggtcgtcaccttcgcccccgctggtgtgaccactgaagtcaagtccgtcgaaatgcaccacgagcagcttgtcgagggtgttcccggtgacaacgtcggcttcaacgtcaagaacgtctccgtcaaggagatccgtcgtggcaacgttgccggtgactccaagactgacccccccaagggtgccgagtccttcaacgcccaggtcattgtccttaaccaccctggccaggtcggtgctggttacgctcccgtccttgactgccacactgcccacattgcctgcaagttctctgagatcctcgagaagattgaccgtcgtaccggaaagtctgttgagagcaaccccaagttcatcaagtctggtgatgccgccatcgtcaagatggttccctccaagcccatgtgcgttgaggctttcactgagtaccctcctcttggtcgtttcgctgtccgtgacatggtaag
>LHWYT1_10b
ggaggtcttaccagtgcccggcataggcatgcctacccgctgcctctgtcgcgtgccgtcctttcacccttgtctatgaataccgtttgttctccctcggctagcggtctagccgaatgggaccccaaaaccctttgtaatcagtattttatcttctgaaccacat-gaaaacgtaacaactttcaacaatggatctcttggttctggcatcgatgaagaacgcagcgaaatgcgataagtagtgtgaattgcagactttagtgaatcatcgaatctttgaacgcacattgcgccccttggtattccattgggcatgcctgttcgagcgtcatttacaccctcaagcgcagcttggtgttgggcgtttgtttgcacctcgtgcagactcgccttaaaggtattggcagcggccctgtcagcttctcgcgcagcacttgcgcttcgggaagtgttggctagggctcgcgtccaccaagaacccccccagtttgaccccaaaccaggaaggaatacccgttgaatttagtgaagcggcatagctcaaatttgaaatctggtctccttggggcccgagttgtaatttgcagagggcgctttggcgttggcagcggtctaagttccttggaacaggacgtcacagagggtgagaatcccgtacgtggtcgcttgtcttcgccgtgtaaagccccttcgacgagtcgagttgtttgggaatgcagctctaaatgggaggtaaatttcttctaaagctaaatactggccagagaccgatagcgcacaagtagagtgatcgaaagatgaaaagcactttggaaagagagtcaaacagcacgtgaaattgttgaaagggaagcgcttgcagccagacgtgcccgtggtggttctccgccgcgggcaggccagcatcagttcgggcggtcggataaaggcctctgtcacgtatctaccctcgggtagaccttataggggaggcgtaatgcgatcagctcggactgaggtccgcgcatctgctaggatgctggcgtaatggctgtaagcggcccgtcttgaaacacggaccaaggagtctaacatctatgcgagtgtttgggtgtcaagcccgggcgcgcagctctataccgtgaaactgcgaatggctcattaaatcagttatcgtttatttgatagtaccttactacttggatacccgtggtaattctagagctaatmcatgctaaaaaccccgacttcggaaggggtgtgtttattagataaaaaaccaatgcccttcggggctccttggtgattcatgataacttctcagatcgcacggccttgcgccggcgacggttcattcaaatttctgccctatcaactttcgatggtaaggtattggcttaccatggtttcaacgggtaacggggaattagggttcgattccggagagggagcctgagaaacggctaccacatccaaggaaggcagcaggcgcgcaaattacccaatcccgacacggggaggtagtgacaataaatactgatacagggctcttttgggtcttgtaattggaatgagtacaatttaaacctcttaacgaggaacaattggagggcaagtctggtgccagcagccgcggtaattccagctccaatagcgtatattaaagttgttgcagttaaaaagctcgtagttgaatctttggcctggctggcaggtccgcctcaccgcgtgcacttgtccggccgggccttttcttctggagaaccgcatgcccttcactgggcgtgttggggaccaggacttttactttgaaaaaattagagtgttcaaagcaggcctttgctcgaatacgttagcatggaataatagaataggacgcgcggtcctattttgttggtttctaggaccgccgtaatgattaatagggacagtcgggggcatcagtattcaattgtcagaggtgaaattcttggatttattgaagactaactactgcgaaagcatttgccaaggatgttttcattaatcagtgaacgaaagttaggggatcgaagacgatcagataccgtcgtagtcttaaccataaactatgccgactagggatcgggcggtgttatcgatttgacccgctcggcaccttgcgagaaatcaaaggttgactgcgccattctcatcattgccgccggtactggtgagttcgaggccggtatctccaaggatggtcagactcgtgagcacgctctgcttgcctacaccctcggtgtcaagcagctcatcgtcgccatcaacaagatggacaccaccaagtggtccgaggctcgtttccaggaaatcatcaaggagacgtccaacttcatcaagaaggtcggctacaaccccaagcacgtcgctttcgtccccatctccggtttcaacggtgacaacatgatcgaggcctcctccaactgcccctggtacaagggttgggagaaggagatcaaggtcaaggcctccggtaagaccctcctcgaggccattgacgccattgagcccccttcgcgtccttccgacaagcccctccgtcttcccctccaggacgtgtacaagattggcggtattggcacggttcccgtcggtcgtgtcgagactggtgtcatcaaggccggtatggtcgtcaccttcgcccccgctggtgtgaccactgaagtcaagtccgtcgaaatgcaccacgagcagcttgtcgagggtgttcccggtgacaacgtcggcttcaacgtcaagaacgtctccgtcaaggagatccgtcgtggcaacgttgccggtgactccaagactgacccccccaagggtgccgagtccttcaacgcccaggtcattgtccttaaccaccctggccaggtcggtgctggttacgctcccgtccttgactgccacactgcccacattgcctgcaagttctctgagatcctcgagaagattgaccgtcgtaccggaaagtctgttgagagcaaccccaagttcatcaagtctggtgatgccgccatcgtcaagatggttccctccaagcccatgtgcgttgaggctttcactgagtaccctcctcttggtcgtttcgctgtccgtgacatggtaag
>LHYT1_5a
gaggtcttactgagagcccggtatgggtagccctaccagctgcccacatcgtgtgcc-ttcttcaccctttgtttatgagcaccttttttcattcctcggtggggagacctgccgctggaatcaccttaaactcttgcattaagcattttaaattctgataacctaattaattattacaactttcaacaatggatctcttggttctggcatcgatgaagaacgcagcgaaatgcgataagtagtgtgaattgcagactttagtgaatcatcgaatctttgaacgcacattgcgccccttggtattccattgggcatgcctgttcgagcgtcatttaaaccctcaagctctgcttggtgttgggcgttttgtc--------tacggactcgccccaaatctattggcagcagccttaccggcttcttgcgcagtacatgcgcttagagaagcttgtgtagcggtatgcaacccataagcaattctttattttgacctcgaatcaggtagggatacccgctgaacttagtgaagcggcatagctcaaatttgaaatctggctgtcttgcagtccgagttgtaatttgcagagggtgctttggtgttgacagcggtctaagttccttggaacaggacgtcacagagggtgagaatcccgtacgtggtcgcctgccttcaccgtgtaaagccccttcgacgagtcgagttgtttgggaatgcagctctaaatgggaggtaaatttcttctaaagctaaatactggccagagaccgatagcgcacaagtagagtgatcgaaagatgaaaagcactttggaaagagagtcaaacagcacgtgaaattgttgaaagggaagcgcttgccgccagacgtgcctacggttgttttcttccgtgggcaggccagcatcagtttgggcggtcggataaaggcctctgtcacgtatcacccttcggggtgaccttataggggaggtgtaatgcgaccagcctggactgaggtccgcgcatctgctaggatgctggcgtaatggctgtaagcggcccgtcttgaaacacggaccaaggagtctaacatctatgcgagtntttgggtgtcaagcccgagcgcgtagctctataccgtgaaactgcgaatggctcattaaatcagttatcgtttatttgatagtaccttactacttggatacccgtggtaattctagagctaatacatgctaaaaaccccaacttcgggaggggtgtgtttattagataaaaaaccaacgcccttcggggctccttggtgattcatgataacttctcagatcgcacggccttgcgccggcgacggttcattcaaatttctgccctatcaactttcgatggtaaggtattggcttaccatggtttcaacgggtaacggggaattagggttcgattccggagagcgagcctgagaaacggctagcacatccaaggaaggcagcaggcgcgcaaattacccaatcccgacacggggaggtagtgacaataaatactgatacagggctcttttgggtcttgtaattggaatgagtacaatttaaacctcttaacgaggaacaattggagggcaagtctggtgccagcagccgcggtaattccagctccaatagcgtatattaaagttgttgcagttaaaaagctcgtagttgaatctttggcctggctggcaggtccgcctcaccgcgtgcacttgtccggccgggccttttcttctggagaaccgcatgcccttcactgggcgtgttggggaccaggacttttactttgaaaaaattagagtgttcaaagcaggcctttgctcgaatacgttagcatggaataatagaataggacgcgcggtcctattttgttggtttctaggaccgccgtaatgattaatagggacagtcgggggcatcagtattcaattgtcagaggtgaaattcttggatttattgaagactaactactgcgaaagcatttgccaaggatgttttcattaatcagtgaacgaaagttaggggatcgaagacgatcagataccgtcgtagtcttaaccataaactatgccgactagggatcgggcggtgttatcgatttgacccgctcggcaccttgcgagaaatcaaaggt?????????????????????????????????????????????????????????????????????????????????????????????????????????????????????????????????????????????????????????????????????????????????????????????????????????????????????????????????????????????????????????????????????????????????????????????????????????????????????????????????????????????????????????????????????????????????????????????????????????????????????????????????????????????????????????????????????????????????????????????????????????????????????????????????????????????????????????????????????????????????????????????????????????????????????????????????????????????????????????????????????????????????????????????????????????????????????????????????????????????????????????????????????????????????????????????????????????????????????????????????????????????????????????????????????????????????????????????????????????????????????????????????????????????????????????????????????????????????????????????
>LHYT1_5b
gaggtcttactgagagcccggtatgggtagccctaccagctgcccacatcgtgtgcc-ttcttcaccctttgtttatgagcaccttttttcattcctcggtggggagacctgccgctggaatcaccttaaactcttgcattaagcattttaaattctgataacctaattaattattacaactttcaacaatggatctcttggttctggcatcgatgaagaacgcagcgaaatgcgataagtagtgtgaattgcagactttagtgaatcatcgaatctttgaacgcacattgcgccccttggtattccattgggcatgcctgttcgagcgtcatttaaaccctcaagctctgcttggtgttgggcgttttgtc--------tacggactcgccccaaatctattggcagcagccttaccggcttcttgcgcagtacatgcgcttagagaagcttgtgtagcggtatgcaacccataagcaattctttattttgacctcgaatcaggtagggatacccgctgaacttagtgaagcggcatagctcaaatttgaaatctggctgtcttgcagtccgagttgtaatttgcagagggtgctttggtgttgacagcggtctaagttccttggaacaggacgtcacagagggtgagaatcccgtacgtggtcgcctgccttcaccgtgtaaagccccttcgacgagtcgagttgtttgggaatgcagctctaaatgggaggtaaatttcttctaaagctaaatactggccagagaccgatagcgcacaagtagagtgatcgaaagatgaaaagcactttggaaagagagtcaaacagcacgtgaaattgttgaaagggaagcgcttgccgccagacgtgcctacggttgttttcttccgtgggcaggccagcatcagtttgggcggtcggataaaggcctctgtcacgtatcacccttcggggtgaccttataggggaggtgtaatgcgaccagcctggactgaggtccgcgcatctgctaggatgctggcgtaatggctgtaagcggcccgtcttgaaacacggaccaaggagtctaacatctatgcgagtgtttgggtgtcaagcccgagcgcgtagctctataccgtgaaactgcgaatggctcattaaatcagttatcgtttatttgatagtaccttactacttggatacccgtggtaattctagagctaatacatgctaaaaaccccaacttcgggaggggtgtgtttattagataaaaaaccaacgcccttcggggctccttggtgattcatgataacttctcagatcgcacggccttgcgccggcgacggttcattcaaatttctgccctatcaactttcgatggtaaggtattggcttaccatggtttcaacgggtaacggggaattagggttcgattccggagagcgagcctgagaaacggctagcacatccaaggaaggcagcaggcgcgcaaattacccaatcccgacacggggaggtagtgacaataaatactgatacagggctcttttgggtcttgtaattggaatgagtacaatttaaacctcttaacgaggaacaattggagggcaagtctggtgccagcagccgcggtaattccagctccaatagcgtatattaaagttgttgcagttaaaaagctcgtagttgaatctttggcctggctggcaggtccgcctcaccgcgtgcacttgtccggccgggccttttcttctggagaaccgcatgcccttcactgggcgtgttggggaccaggacttttactttgaaaaaattagagtgttcaaagcaggcctttgctcgaatacgttagcatggaataatagaataggacgcgcggtcctattttgttggtttctaggaccgccgtaatgattaatagggacagtcgggggcatcagtattcaattgtcagaggtgaaattcttggatttattgaagactaactactgcgaaagcatttgccaaggatgttttcattaatcagtgaacgaaagttaggggatcgaagacgatcagataccgtcgtagtcttaaccataaactatgccgactagggatcgggcggtgttatcgatttgacccgctcggcaccttgcgagaaatcaaaggt?????????????????????????????????????????????????????????????????????????????????????????????????????????????????????????????????????????????????????????????????????????????????????????????????????????????????????????????????????????????????????????????????????????????????????????????????????????????????????????????????????????????????????????????????????????????????????????????????????????????????????????????????????????????????????????????????????????????????????????????????????????????????????????????????????????????????????????????????????????????????????????????????????????????????????????????????????????????????????????????????????????????????????????????????????????????????????????????????????????????????????????????????????????????????????????????????????????????????????????????????????????????????????????????????????????????????????????????????????????????????????????????????????????????????????????????????????????????????????????????
>Periconia_igniaria_out__CBS_379_86_
?????????????????????????????????????????????????????????????????????????????????????????????????????????????????????????????????????????????????????????????????????????????????????????????????????????????????????????????????????????????????????????????????????????????????????????????????????????????????????????????????????????????????????????????????????????????????????????????????????????????????????????????????????????????????????????????????????????????????????????????????????????????????????????????????????????????agtgaagcggcacagctcaaatttgaaatctggcccctttggggcccgagttgtaatttgcagagggtgctttggcgttggcggcggtctaagttccttggaacaggacatcgcagagggtgagaatcccgtatgtggtcgcctgccttcgccgtgtaaagccccttcgacgagtcgagttgtttgggaatgcagctctaaatgggaggtaaatttcttctaaagctaaataccggccagagaccgatagcgcacaagtagagtgatcgaaagatgaaaagcactttggaaagagagtcaaacagcacgtgaaattgttgaaagggaagcgcttgcagccagacttgcctgtagtggcactcttctgcaggcaggccagcatcagtttgggcggttggataaagggctctgtcacgtacttcccttcggggttgacatacaggggagccgcaatgcgaccagcccggactgaggtccgcgcatctgctaggatgctggcgtaatggctgtaagcggcccgtcttgaaacacggaccaaggagtctaacatctatgcgagtgtttgggtgtcaagcccgagcgcgtagcattataccgtgaaactgcgaatggctcattaaatcagttatcgtttatttgatagtaccttactacatggataaccgtggtaattctagagctaatacatgctaaaaatcccaacttcggaagggatgtatttattagataaaaaaccaatgccctccggggctccttggtgattcataataacttctcagatcgcatggccttgcgccggcgacggttcattcaaatttctgccctatcaactttcgatggtaaggtattggcttaccatggtttcaacgggtaacggggaattagggttcgattccggagagggagcctgagaaacggctaccacatccaaggaaggcagcaggcgcgcaaattacccaatcccgatacggggaggtagtgacaataaatactgatacagggctctttagggtcttgtaattggaatgagtacaatttaaacctcttaacgaggaacaattggagggcaagtctggtgccagcagccgcggtaattccagctccaatagcgtatattaaagttgttgcagttaaaaagctcgtagttgaacctttggcctggctggcgggtccgcctcaccgcgtgcactcgtccggccgggccttttcttctagagaaccgcatgcccttcactgggtgtgttggggactaggacttttactttgaaaaaattagagtgttcaaagcaggcctttgctcgaatacgttagcatggaataatagaataggacgtgcggtcctattttgttggtttctaggaccgccgtaatgattaatagggacagtcgggggcatcagtattcaattgtcagaggtgaaattcttggatttattgaagactaactactgcgaaagcatttgccaaggatgttttcattaatcagtgaacgaaagttaggggatcgaagacgatcagataccgtcgtagtcttaaccataaactatgccgactagggatcgggcggtgttactattttgacccgctcggcaccttacgagaaatcaaagt-tgactgcgctattctcatcatcgctgccggtactggtgagttcgaggctggtatctccaaggatggccagacccgagagcacgccctcctcgcctacaccctcggtgttaggcagatcatcgttgccatcaacaaaatggacaccaccaagtggtccgaggaccgttacaaggaaatcgtcaaggagacctccaacttcatcaagaaggtcggattcaaccccaagcacattcctttcgtccccatctctggtttcaacggcgacaacatgattgagccctccaccaactgcccctggtacaagggctgggagaaggagatcaagaccaagtacaccggtaagactcttctcgaggctatcgatgctattgagcccccctcccgtccttccgacaagcccctccgtcttcccctccaggatgtgtacaagatcggtggtattggcacggttcccgtcggtcgtgtcgagactggtgtgatcaagcccggtatggtcgttaccttcgcccccgccggtgtcaccactgaagtcaagtccgtcgagatgcaccacacctcccttcccgagggtctccccggtgacaacgtcggcttcaacgtcaagaacgtctccgtcaaggagatccgtcgtggcaacgttgccggtgactccaaggatgacccccccaagggtgccgagtccttcaacgcccaggtcatcgtcctcaaccaccccggtcaggtcggtgctggttacgcccctgtcctcgattgccacaccgcccacattgcttgcaagttctccgagcttcttgagaagatcgatcgccgaactggcaagtctgttgaggcttcccccaagttcatcaagtccggtgatgccgctatcgtcaagatggttccctccaagcccatgtgcgttgagtccttcaccgactaccctcct--------------------------------
>Periconia_igniaria___out_CBS_845_96
?????????????????????????????????????????????????????????????????????????????????????????????????????????????????????????????????????????????????????????????????????????????????????????????????????????????????????????????????????????????????????????????????????????????????????????????????????????????????????????????????????????????????????????????????????????????????????????????????????????????????????????????????????????????????????????????????????????????????????????????????????????????????????????????????????????????--------------------------------------------tccgagttgt-atttgcagagggtgc-ttggcgttggcagcggtataagttccttggaacaggacatcgcagagggtgagaatcccgtatgtggtcgcatgcctccgccgtgtaaagccccttcgacgagtagagttgtttgggaatgcagctctaaatgggaggtaaatttcttctaaagctaaataccggccagagaccgatagcgcacaagtagagtgatcgaaagatgaaaagcactttggaaagagagtcaaacagcacgtgaaattgttgaaagggaagcgcttgcagccagacttgcctgtagtggcactcttctgcaggcaggccagcatcagtttgggcggtcggataaagggctctgacacgtacttcccctcggggttgacatacaggggagccgcaatgcgatcagcccggactgaggtccgcgcatctgctaggatgctggcgtaatggctgtaagcggcccgtcttgaaacacggaccaaggagtctaacatctatgcgagtgtttgggtgtcaagcccgagcgcgt--------------aaactgcgaatggctcattaaatcagttatcgtttatttgatagtaccttactacatggataaccgtggtaattctagagctaatacatgctaaaaatcccaacttcggaagggatgtatttattagataaaaaaccaatgccctccggggctccttggtgattcataataacttctcagatcgcatggccttgcgccggcgacggttcattcaaatttctgccctatcaactttcgatggtaaggtattggcttaccatggtttcaacgggtaacggggaattagggttcgattccggagagggagcctgagaaacggctaccacatccaaggaaggcagcaggcgcgcaaattacccaatcccgatacggggaggtagtgacaataaatactgatacagggctctttagggtcttgtaattggaatgagtacaatttaaacctcttaacgaggaacaattggagggcaagtctggtgccagcagccgcggtaattccagctccaatagcgtatattaaagttgttgcagtt-aaaagctcgtagttgaacctttggcctggctggcgggtccgcctcaccgcgtgcactcgtccggccgggccttttcttctagagaaccgcatgcccttcactgggtgtgttggggactaggacttttactttg-aaaaattagagtgttcaaagca-gcctttgctcgaatacgttagcatggaatatagaaataga-cgtgc-----------------------------------------------------------------------------------------------------------------------------------------------------------------------------------------------------------------------------------------------------------------------------------tgactgcgctattctcatcatcgctgccggtactggtgagttcgaggctggtatctctaaggatggccagacccgagagcacgcccttcttgcctacaccctcggtgtgaggcagatcatcgttgccatcaacaagatggacaccaccaagtggtccgaggaccgttacaaggaaatcgtcaaggagacctccaacttcatcaagaaggtcggattcaaccccaagcacattcctttcgtgcccatctccggtttcaacggtgacaacatgattgagccctccaccaactgcccctggtacaagggctgggagaaggagatcaagaccaaggccaccggcaagactcttctcgaggctatcgatgctattgagccccccgcccgtccttccgacaagcccctccgtcttcccctccaggatgtgtacaagatcggtggtattggcacggttcccgtcggtcgtgtcgagactggtgtgatcaagcccggtatggtcgttaccttcgcccccgccggtgtcaccactgaagtcaagtccgtcgagatgcaccacacctcccttcccgagggtctccccggtgacaacgtcggcttcaacgtcaagaacgtctccgtcaaggagatccgtcgtggcaacgttgccggtgactccaaggatgacccccccaagggtgccgagtccttcaacgcccaggtcatcgtcctcaaccaccccggtcaggttggtgctggttacgctcctgtcctcgattgccacaccgcccacattgcttgcaagttctccgagcttcttgagaagatcgatcgccgaactggcaagtctgtt-----------------------------------------------------------------------------------------------------------------------------------
