# Supplementary material for: Multi-locus phylogenetic analyses and morphology reveal new species, new records, and taxonomic updates of saprobic Dothideomycetes and Sordariomycetes from freshwater habitats in China
Source: IMA Fungus. 2026 Jun 25;17:e188546. doi: 10.3897/imafungus.17.188546 (PMC13329429; doi:10.3897/imafungus.17.188546)
Supplement: Supplementary material 1 — Tree alignment [file imafungus-17-e188546-s001.zip › Tree alignments/Distoseptispora.fas]

>Aquapteridospora_lignicola_MFLUCC_15_0377_
----------------------------------CATTACTAGGGGCGTCCC--CGGCAG
TCG-AAACCCACTGCGAACCATACCAAG-CCG---TTGTCTCTTCGGTGGGCGGCCCCGG
GAGGGGACCACTGCCTCTTTGCTGAGGCGCCCGCCGGGGGCA--AAC-CAAACTC-T-CA
-TGT-CT-CTAGTGAATCTCTGAGCACT-GAAAAAA----AAAAAAAATCACAACTTTCA
ACAACGGATCTCTTGGCTCTGGCATCGATGAAGAACGCAGCGAAATGCGATACGTAATGC
GAATTGCAGAATTCAGCGAGTCATCGAATCTTTGAACGCACATTGCGCCCGCTAGCACTC
TAGCGGGCACGCCTGTCCGAGCGTCATTTCAACCCCTCAG---GCCCCGCGCTGCCTGGC
GTTGGGGCCCTGCGTCGC-------------GAGCCGCAGGCCCTGAAAATCAGTGGCGG
GCCTACCTGTAAGCCCTGGCGTAGTAG-TT-CT---TCTCGCCTAGGGCTTCGAGG-GCC
TTCCGGCCGTA-AAAC-T--CACTTACTGTG-TGAGC--TCTCACAGC--AAAAGGTGAC
CTCG--------------------------------------------------------
-----TAGTAACGGCGAGTGAAGCGGCAACAGCTCAGATTTGAAATCTGGCCCTCTCCAG
GGGCCCGAGTTGTAATCTGTAGGGGATGCTTCTGGCGAGGTGCCTACCAAGTCCACTGGA
ACGTGGCGCCACAGAGGGTGAGAGCCCCGTACTGTAGGACCCCGAGCCTCTGTGAAGCTC
CTCCGACGAGTCGAGTAGTTTGGGAATGCTGCTCTAAATGGGAGGTAAATTTCTCCTAAA
GCTAAATACCGGCCAGAGACCGATAGCGCACAAGTAGAGTGATCGAAAGATGAAAAGCAC
TTTGAAAAGAGGGTTAAACAGCACGTGAAATTGTTGAAAGGGAAGCGCCTGTGACCAGAC
TCGTGCCCGGCGGATCATCCAGCCTTCTGGCTGGTGCACTGCGCCGGGTCCGGGCCAGCA
TCGGCTCTCCCTGGGGGATAAAGGCCCTGGGAACGTAGCTCTCTCCGGGGAGTGTTATAG
CCCATCGCACAATGCC-TCAGGGGGGGCCGAGGACCGCGCTCGGCAAGGATGCTGGCGTA
ATGGTCATCAGCGACCCGTCTTGAAACACGGACCAAGGAGTCAACTATTGGGGCAAGTCT
ATGGGTGCAAAACCCGCTGGCGCAATGAAAGTGAACGCAGGTGAGAGCTTCGGCGCATCA
TCGACCGATCCTGATGTTCTCGGACGGATTTGAGTAAGAGCCCTAATATTTGGACCCGAA
AGATGGTGAACTATGCCTGGATAGGGTGAAGCCAGAGGAAACTCTGGTGGAGGCTCGCAG
CGGTTCTGACGTGCAAATCGATCGTCAAATTTGGGCATAGGGGCG---------------
--------------------TCTTCCGGGGCATCGTGCGGCGCTTGACCAACGAGCTGAT
GCAGACACTGCGCCGCCACATCGCGGAGGGCAAGCTCTTCGACCTGAAGGCGTCGGTGAG
GCATTCCACCCTGACGAACGGCCTGAAGTACTCGCTCGCCACCGGAAACTGGGGTGACCA
GAAGAAGGCCATGAGTTCGACGGCTGGCGTATCCCAGGTGTTGAATCGGTACACGTTCGC
CTCGACACTGTCCCATTTGCGAAGGACCAACACACCCATTGGCCGGGACGGCAAGCTAGC
GAAGCCTCGCCAGCTCCACAACACCCACTGGGGCCTGGTCTGCCCGGCCGAGACGCCGGA
AGGACAGGCCTGTGGCCTGGTCAAGAACTTGTCGCTCATGTGTTTCGTCAGCGTGGGCAC
CCCGGCAGAGCCCATCGTCGAGTTTATGATTGCGCGAAACATGGAGGTTCTCGAGGAGTA
CGAGCCTCTGCGATACCCGAACGCGACAAAGGTCTTCGTCAACGGCACGTGGGTTGGCGT
CCACCAGGATCCCAAGCACTTGTACGACCTCGTTCAGAATCTTCGGCGTAAGGGCACGAT
TCAGTCCGAGGTGTCGCTCGTGCGGGACATTCGGGATCGGGAGTTCAAGATCTTCTCCGA
CGCCGGCCGCGTTATGCGTCCGCTCTTCGCCGTCGAGCAGAACGA------GAATTCCGA
GTCGGGCCTGCCTCCGGGCTCTTTGTTGCTGACCAGGGAGCTGCTGGACAGGCTCCGGGG
GGACGAAGAGCTGCACAAGGACGATCCGGCGCGCTTTGGCTGGAAGGGGCTGTGCGAGGC
TGGCGCCATCGAGTACCTGGACGCCGAGGAGGAAGAGACGGCCATGATTTGCATGACTCC
CGAGGATCTGGAGACGTACCGGCTTCGCAAAGCCGGAATCGACGTGGTGGAGGAAGATCC
GGACATGGACCCGAACCGACGGCTCAAGACGAGGCTGAACCCGACGACGCACATGTACAC
GCACTGCGAGATCCACCCGAGCATGCTGTTGGGGATTTGCGCGAGCATTATCCCATTCCC
CGACCACAATCAGGT-----------TGCGCTATTCTCATTATTGCTGCCGGTACTGGTG
AGTTCGAAGCTGGTATCTCCAAGGATGGCCAGACGCGTGAGCACGCTCTGCTCGCCTACA
CCCTGGGTGTCCGGCAGATCATTGTCGCCATCAACAAGATGGACACCACCAAGTGGTCCG
AGGATCGTTACAACGAAATCATCAAGGAGACGTCCAACTTCATCAAGAAGGTTGGTTTCA
ACCCCAAGCAGATCGCCTTTGTGCCCATCTCTGGCTTCAACGGCGACAACATGCTTACGG
CCTCCACCAACTGCCCCTGGTACAAGGGGTGGGAGAAGGAG---GTCAAGGGCGGCAAGG
TCACCGGTAAGACTCTCCTCGAGGCCATCGATGCCATCGAGCCTCCCCGCCGTCCCACCG
ACAAGCCCCTCCGTCTCCCGCTTCAGGATGTCTACAAGATCGGTGGTATCGGGACTGTAC
CGGTCGGCCGTATCGAGACTGGTATCCTCAAGCCCGGTATGGTCGTTACCTTCGCTCCCT
CCAACGTCACCACCGAAGTCAAGTCCGTCGAAATGCACCACGAACAGCTTACTGAGGGTC
TCCCGGGCGACAACGTCGGCTTCAACGTGAAGAACGTGTCGGTCAAGGAAATCCGCCGTG
GCAACGTCGCTGGTGACTCCAAGAACGACCCGCCTGCTGGCGCCGCCTCCTTCACTGCCC
AGGTTATCGTTCTGAACCACCCCGGCCAGGTTGGTGCTGGTTACGCCCCCGTGCTGGACT
GCCACACGGCCCACATTGCCTGCAAGTTCGCCGAGATCACGGAGAAGATCGACCGCCGAA
CTGGTAAGTCGGTCGAGAACAACCCTAAGTTCATCAAGTCTGGTGACGCCGCCATCGTCA
AGATGATCCCGTCCAAGCCGATGTGCGTTGAGGCCTTCACCGACTA---
>Distoseptispora_amniculi_MFLUCC_17_2129_
----------------------------------CATTAC----AGAGTTG---AAAACT
CCC-AAAACCATTGTGAATCTTACCTTT-TTG--TTCGTCGCTTTGGCGGGCGGCTCCAG
GGCGGAGCCACTGCCCGTTGGGTCGGGTGCCCGCCGAAGGAC-AGCC-AAAACTC-G-TT
-GAA-TC-TAGTGTATCATCAGAGTAAT----AAAA----AAAAGCTATCAAAACTTTCA
GCAACGGATCTCTTGGTTCTGGCATCGATGAAGAACGCAGCGAAATGCGATAAGTAATGT
GAATTGCAGAATTCAGTGAATCATCGAATCTTTGAACGCACATTGCGCCCGCCAGCACTC
TGGCGGGCATGCCTGTTCGAGCGTCATTTCAACCCTCGGG---CCCCTGTTTGGCCCGGT
GTTGGGGTGCTACGGTCCG--------GTCGGACCAGTAGGCCCTCAAAAGCAGTGGCGG
GCTCGCC-AGGGCTCCGAGCGCAGTAG-TT-TT-CCTCTCGCTCAGGTGGCCTGGC-GTG
CTTCGGCCGTTAAAAC-A--CCCA-CTGT-A-T------CTACAGA------AGGTTGAC
CTCGGATCAGGTAGGAATACCCGCTGAACTTAAGCATATGGAAAAGAAACCAACAGGGAT
TGCCCCAGTAACGGCGAGTGAAGCGGCAACAGCTCAGATTTGAAATCTGGCCCCTC--CG
GGGTCCGAGTTGTAATCTGTAGAGGATGCTTTTGGCGACGCGCCTTCCGAGTCCCCTGGA
ACGGGGCGCCAGAGAGGGTGAGAGCCCCGTATGGTTGGACGCCGAACCTCTGTAAAGCTC
CTTCGACGAGTCGAGTAGTTTGGGAATGCTGCTCAAAATGGGAGGTAAATTTCTTCTAAA
GCTAAATACCGGCCAGAGACCGATAGCGCACAAGTAGAGTGATCGAAAGATGAAAAGCAC
TTTGAAAAGAGGGTTAAATAGCACGTGAAATTGCTGAAAGGGAAGCGCTTGTGACCAGAC
TTGCGCCCGGTTGATCATCCAGCGTTCTCGCTGGTGCACTCTGCCGGGCTCAGGCCAGCA
TCGGCTCTCCCAGGGGGATAAAGGTCGCGGGAACGTAGCTCTCTTCGGGGAGTGTTATAG
CCCGCGGCGGAATACCCTTAGGGGGGGCCGAGGCCCGCG-TTCGCAAGGATGCTGGCGTA
ATGGTCACCAGCGACCCGTCTTGAAACACGGACCAAGGAGTCAAGCATTAGGGCGAGTCT
TTGGGTGTAAAACCCGCAGGCGCAATGAAAGTGAACGGAGGTGAGAGCTTCGGCGCATCA
TCGACCGATCCTGATGTTCTCGGATGGATTTGAGTAAGAGCCTTACCGCTTGGACCCGAA
AGATGGTGAACTATGCCTGAATAGGGTGAAGCCAGAGGAAACTCTGGTGGAGGCTCGCAG
CGGTTCTGACGTGCAAATCGATCGTCAAATTTGGGCATGGGGGCGAAAGACTAATCG---
--------------------TGTTCCGCGGTATCATCCGGAGAATGACGAACGAGCTGAT
GCAGTATTTGCGAAAGTGCATAGAAGGTGGGAAACAATTCGATTTGAGAGTCGGCATGAG
GCATCAGACTATGACCAACGCGTTGAAGTACTCTCTTGCGACGGGCAACTGGGGCGACCA
GAAGAAGGCTATGAGCTCTACTGCTGGTGTGTCGCAAGTACTGAACCGCTATACTTTCGC
CTCTACTCTATCTCACCTGCGTCGGACGAACACCCCCATCGGCCGAGATGGTAAGCTGGC
AAAGCCCCGGCAGCTGCACAACACGCATTGGGGCCTGGTCTGTCCTGCCGAGACGCCCGA
GGGCCAAGCATGTGGTTTGGTCAAGAATCTATCGCTGATGTGTTATGTGAGCGTCGGAAC
ACCAGCAGAGCCAATCGTTGAGTTCATGATTGCAAGGAACATGGAGGTACTCGAGGAATA
TGAGCCCTTGAGGTACCCAAATGCGACCAAAATCTTTGTCAACGGTACATGGGTTGGTGT
TCACCAAGACCCGAAGCATCTAGTGAGCTTGGTTCAGGACTTGCGTCGTAGGGGCGTCAT
CAATTTCGAGGTCTCACTCATTCGAGATATACGCGACCGAGAATTCAAAATTTTCTCGGA
TGCTGGGCGTGTCATGCGACCGCTTTTTGCTGTTGAGCAGTCAGA------TAACTCGAA
AACGGGTCTTGAAAAGGGTTCCTTGTTACTCACAAAAGACCACATCCAGAAGCTGAGAGC
AGACGAGGAGTTATCCAAGGACGACCCTGACTATTTCGGCTGGGATGGTCTACTCAAAGC
CGGCGCTATCGAGTATCTTGACGCGGAAGAGGAAGAGACAGCGATGATTTGCATGACTCC
GGAAGATTTGGAGGCTTATCGCCTGCAAAAAGCTGGATTAGATGTACCGGACGACGACGA
AGACGCCGACCTCAATAGGCGTTTGAAGACAAAACTGAACCCCACCACTCATATGTACAC
ACATTGTGAGATCCATCCGAGCATGCTCTTGGGGATCTGCGCGAGCATTATCCCTTTCCC
AG-------------?????????????????????????????????????????????
????????????????????????????????????????????????????????????
????????????????????????????????????????????????????????????
????????????????????????????????????????????????????????????
????????????????????????????????????????????????????????????
????????????????????????????????????????????????????????????
????????????????????????????????????????????????????????????
????????????????????????????????????????????????????????????
????????????????????????????????????????????????????????????
????????????????????????????????????????????????????????????
????????????????????????????????????????????????????????????
????????????????????????????????????????????????????????????
????????????????????????????????????????????????????????????
????????????????????????????????????????????????????????????
????????????????????????????????????????????????????????????
?????????????????????????????????????????????????
>Distoseptispora_appendiculata_MFLUCC_18_0259_
-----------CGTTAGTGTGAC-GCGGAGGGATCATTAT--AGAGAGTTAA--TTACTC
CCT-AAAACCACTGTGAACT-TACCTGT-----TTGTACTGCTCCGGCGGGCGACTCCAG
GGCGGAGTCACTGCTCATTTAGTTGGGTGTTCGCCGAAGCGTTAATC-ACAACTC-T-GG
-CATCTTATAGAACGTCATCAGAGCACTA---TAAA----ATAAAATATAAAAACTTTCA
GCAACGGATCTCTTGGTTCTGGCATCGATGAAGAACGCAGCGAAATGCGATAAGTAATGT
GAATTGCAGAATTCAGTGAATCATCGAATCTTTGAACGCACATTGCGCCCGCCAGCATTC
TGGCGAGCATGCCTGTCCGAGCGTCATTTCAAACCCTCAG---GCTCTAAAGTGCCTGGT
GTTGGGGTGCTACGCCGCCTGTG-CTTAACAGGTGCGTAGGCCCTGAAATTCAGTGGCGG
GTCCGTT-AGGGCTCCGGGCGTAGTAG-TTTTACCACCTCGCCTAGGCGGTCTAGT-G-G
CCCCTGCCGTG-AAAA-AA-AACA-----AA-----A--ACAAAAAACAACTAGTTTGAC
CTCGGATCAGGTAGGAATACCCGCTGAACTTAAGCATATGGGAGAAGAACCACAGGGGAT
TGCCCTAGTAACGGCGAGTGAAGCGGCAACAGCTCAGATTTGAAATCTGGCCCTTTTAGA
GGGTCCGAGTTGTAATCTGCAGAGGATGCTTTTGGTGAGGTGCCTTCTGAGTCCCCTGGA
ACGGGGCGCCATAGAGGGTGAGAGCCCCGTATAGTTGGACACCGAGCCTCTGTAAAGCTC
CTTCGACGAGTCGAGTAGTTTGGGAATGCTGCTCTAAATGGGAGGTAAATTTCTTCTAAA
GCTAAATACCGGCCAGAGACCGATAGCGCACAAGTAGAGTGATCGAAAGATGAAAAGCAC
TTTGAAAAGAGGGTTAAATAGCACGTGAAATTGCTGAAAGGGAAGCGCTTGTGACCAGAC
TTGTGCCCAGCGGATCATCCGGCGTTCTCGCCGGTGCACTCCACTGGGTTCAGGCCAGCA
TCGGTTTCGCCAGGGGGACAAAAGCCTTGGGAACGTAGCTCTCTTCGGGGAGTGTTATAG
CCCGTGGCACAATGCCCTTAGGCGGGACCGAGGTTCGCGCTCTGCAAGGATGCTGGCGTA
ATGGTCATCAGCGACCCGTCTTGAAACACGGACCAAGGAGTCAAGCATTAGGGCGAGTCT
TTGGGTGTAAAACCCGCAGGCGCAATGAAAGTGAACGTAGGTGAGAGCTTCGGCGCATCA
TCGACCGATCCTGATGTTTTCGGATGGATTTGAGTAAGAGCCTTACCGCTTGGACCCGAA
AGATGGTGAACTATGCCTGAATAGGGTGAAGCCAGAGGAAACTCTGGTGGAGGCTCGCAG
CGGTTCTGACGTGCAAATCGATCGTCAAATTTGGGCATGGGGGCGAAAGACTAATCGAAC
CCTAGTAGCTGGTTACCGCC????????????????????????????????????????
????????????????????????????????????????????????????????????
????????????????????????????????????????????????????????????
????????????????????????????????????????????????????????????
????????????????????????????????????????????????????????????
????????????????????????????????????????????????????????????
????????????????????????????????????????????????????????????
????????????????????????????????????????????????????????????
????????????????????????????????????????????????????????????
????????????????????????????????????????????????????????????
????????????????????????????????????????????????????????????
????????????????????????????????????????????????????????????
????????????????????????????????????????????????????????????
????????????????????????????????????????????????????????????
????????????????????????????????????????????????????????????
????????????????????????????????????????????????????????????
????????????????????????????????????????????????????????????
????????????????????????????????????????????????????????????
???????????????--------------------CTCATCATTGCCGCTGGTACTGGTG
AGTTCGAGGCCGGTATCTCCAAGGATGGTCAGACTCGTGAGCACGCTTTGCTTGCCTACA
CCCTCGGTGTGAAGCAGCTCATCGTGGCCATCAACAAGATGGACACCACCAAGTGGTCCG
AGGATCGTTACAACGAAATCATCAAGGAGACCTCCAACTTCATCAAGAAGGTCGGCTACA
ACCCCAAGCAGGTTGCCTTCGTCCCTATCTCCGGCTTTAATGGCGACAACATGCTTACGG
CCTCCTCCAACTGCCCCTGGTACAAGGGCTGGGAGAAGGAG---ATCAAGGGTGGCAAGG
TCACCGGCAAGACCCTCCTCGAGGCTATTGATGCCATCGAGCCTCCCAAGCGTCCCACCG
ACAAGCCTCTCCGCCTTCCCCTTCAGGATGTCTACAAGATTGGTGGTATCGGAACTGTCC
CCGTCGGCCGTATCGAGACTGGTATCCTCAAGCCTGGTATGGTCGTTACGTTCGCTCCTT
CCAACGTCACTACTGAAGTCAAGTCCGTCGAAATGCACCACGAGCAGCTTACTGAGGGTG
TTCCCGGTGACAACGTTGGCTTCAACGTGAAGAACGTCTCCGTCAAGGAAATCCGTCGTG
GCAACGTCGCTGGTGACTCCAAGAACGACCCCCCTGCTGGTTGCGCTTCTTTCACGGCCC
AGGTTATCGTCTTGAATCACCCCGGTCAGGTCGGTGCCGGTTACGCCCCTGTTCTGGACT
GCCACACCGCACACATCGCTTGCAAGTTCTCTGAGATCCTCGAGAAGATTGATCGCCGAA
CGGGCAAGTCAGTCGAGAACAACCCCAAGTTCATCAAGTCGGGCGACGCCGCCATCGTCA
AGATGATTCCGTCCAAGCCAATGTGCGTGGAGGCTTTCACTGACTACCC
>Distoseptispora_aqualignicola_KUNCC_21__10729_
------------------------GCGGAGGGATCATTACAAAACGAGTTGA--AAGACT
CAA-TAACCATCTGTGAATTATACCCATCGTC-AAATGTTGCTTCGGCGGGCGGCCCCTG
GGAGGGGCCAAGGCCCGTTGGGTTGGGTGCCCGCCGGAGGAC-AGCCGAAAACTC-----
-TTT-CA-TCAGGTACTGTCTGAGTAAA----CTAT----AAAAACTATAAAAACTTTCA
ACAACGGATCTCTTGGTTCTGGCATCGATGAAGAACGCAGCGAAATGCGATAAGTAATGT
GAATTGCAGAATTCAGTGAATCATCGAATCTTTGAACGCACATTGCGCCCGCCAGCACTC
TGGCGGGCATGCCTGTTCGAGCGTCATTTCAACCCTCAGG---CCCTAGTTTGGCCTGGT
GTTGGGGCACTGCCGTCCCGCCC--GTACGGGGCGCGCAGGCCCTGAAAATCAGTGGCGG
GCTCGCT-AGCACTCCGGGCGTAGTAGAAT-CA-TATCTCGTCTAGGTGGTCTGGC-GCG
GTCTTGCCGTC-AAAA-C--CCCC-CATT-------T--TTACGCA------AGGTTGAC
CTCGGATCAGGTAGGAATACCCGCTGAACTTAAGCATAT------------AACAGGGAT
TGCCCTAGTAACGGCGAGTGAAGCGGCAACAGCTCAGATTTGAAATCTGGCCCTT---TA
GGGTCCGAGTTGTAATCTGTAGAGGATGCTTTTGGCGAGGTGCCTTCTAAGTCCCCTAGA
ACGGGGCGCCATAGAGGGTGAGAGCCCCGTACAGTTGGACACCGAACCTTTGTAAAGCTC
CTTCGACGAGTCGAGTAGTTTGGGAATGCTGCTCAAAATGGGAGGTATATTTCTTCTAAA
GCTAAATACCGGCCAGAGACCGATAGCGCACAAGTAGAGTGATCGAAAGATGAAAAGCAC
TTTGAAAAGAGGGTTAAATAGCACGTGAAATTGTTGAAAGGGAAGCGCTTGTGACCAGAC
TTGCGCCCGGTGAATCATCCAGCGTTCTCGCTGGTGCACTTTGCCGGGCTCAGGCCAGCA
TCGGTTCTTCCAGGGGGATAAAGGTCTCGGGAACGTAGCTCTCTTCGGGGAGTGTTATAG
CCCGTGGCATAATACCTTTGGG-GGGACCGAGGACCGCGCTCTGCAAGGATGCTGGCGTA
ATGGTCATCAGCGACCCGTCTTGAAACACGGACCAAGGAGTCAAGCATTAGGGCGAGTCT
TTGGGTGTAAAACCCGCAGGCGCAATGAAAGTGAACGGAGGTGAGAGCTTCGGCGCATCA
TCGACCGATCCTGATGTTCTCGGATGGATTTGAGTAAGAGCCTTACCGCTTGGACCCGAA
AGATGGTGAACTATGCCTGAATAGGGTGAAGCCAGAGGAAACTCTGGTGGAGGCTCGCAG
CGGTTCTGACGTGCAAATCGATCGTCAAATTTGGGCATGGGGGCGAAAGACTAATC----
---------------------------------------------------TGAGTTAAT
GCAGCACCTTAGGAGATGCATTGAATCTGGAAAGCAGTTCGATTTGAGGGTCGGTATGAG
GCATCAGACCATGACTAATGCCTTGAAATATTCACTGGCTACCGGCAACTGGGGAGATCA
GAAGAAAGCTATGAGCTCAACTGCCGGCGTGTCTCAGGTGTTGAACCGATATACCTTCGC
GTCAACGCTGTCTCATCTGCGGCGGACGAATACTCCCATCGGCCGGGATGGAAAGCTGGC
GAAACCGCGTCAACTGCACAATACCCATTGGGGCCTGGTGTGCCCTGCCGAGACACCTGA
GGGGCAGGCTTGTGGGCTTGTGAAGAACCTATCGCTCATGTGTTATGTCAGCGTTGGCAC
ACCGGCAGAACCGATTATCGAGTTTATGATCGCGAGGAATATGGAAGTCCTGGAGGAATA
TGAGCCCTTACGCTATCCCAACGCAACTAAGATATTTGTCAACGGGACTTGGGTGGGCGT
TCACCAGGACCCCAAACACTTGGTTGGGCTGGTACAGGAGTTGCGCCAGAGGGGAGTTAT
CAACTTTGAGGTGTCCCTTGTGCGTGATATCCGAGACAGGGAGTTCAAGATCTTCTCCGA
TGCAGGTCGGGTGATGCGACCCCTTTTCGCCGTGGAGCAGGAGGA------CAATTCTAA
GTCGGGGCTTCCAAAGGGATCTTTGAGGCTCACCAAAGAGCATATCCAGAGGCTCAGAGC
GGACGAGGACTTGTCCAAAGAGGATCCGGAATACTTCGGATGGGACGGCATCGTTGAGGC
CGGCGCAGTCGAATATCCCGACGCGGAAGAAGAGGAAACGGCTATGATATGCATGACGCC
GGAAGACCTGGAGGCTTACAGACTCCAAAAAGCCGGGTTGGACATGGCAGAAGATGACGA
AGAAGCGGACCCAAACAGACGCCTGAAAACGAAATTAAACCCTACCACTCACATGTACAC
ACACTGCGAGATTCATCCCAGTATGCTATTGGGAATCTGCGCAAGCATCATACCTTTCCC
CGATCACAACCAGGT----------------------CATTATCGCTGCCGGTACTGGTG
AGTTCGAGGCTGGTATCTCCAAGGATGGCCAGACTCGTGAGCACGCCCTGCTTGCCTACA
CCCTGGGTGTCAAGCAGCTCATCTGCGCCATCAACAAGATGGACACCACCAAGTGGTCAG
AGGACCGTTTCAATGAAATCATCAAGGAGACGTCCAACTTCATCAAGAAGGTCGGCTACA
ACCCCAAGCAGGTCGCCTTCGTCCCTATCTCTGGCTTCCACGGCGACAACATGTTGGCTG
CCTCCACCAACTGCCCCTGGTACAAGGGCTGGGAGAAGGAGGGCGCCAAGGGTGCCAAGT
CTTCTGGTAAGACCCTGCTCGAGGCCATCGACGCCATCGAGCAACCCAAGCGTCCTACCG
ACAAGCCTCTGCGTCTCCCGCTCCAGGATGTCTACAAGATCGGTGGTATCGGAACTGTCC
CTGTCGGCCGTATCGAGACTGGTATCCTCAAGCCCGGTATGGTCGTCACTTTCGCTCCCT
CCAACGTCACCACTGAAGTCAAGTCCGTCGAGATGCACCACGAGCAGCTTACTGAGGGTG
TTCCCGGCGACAACGTCGGCTTCAACGTGAAGAACGTTTCCGTCAAGGAAATCCGCCGTG
GAAACGTCGCTGGTGACTCCAAGAACGACCCTCCTGCTGGCTGCGCCAACTTCACTGCTC
AGGTCATTGTCCTCAACCACCCTGGTCAGGTCGGCCCTGGTTACGCTCCCGTCTTGGATT
GCCACACCGCCCACATCGCCTGCAAGTTCTCTGAGATCACCGAGAAGATCGACCGCCGTA
CCGGCAAGTCAGTTGAGAACAACCCCAAGTTCATCAAGTCTGGTGACGCCGCTATCGTCA
AGATGATTCCGTCCAAGCCGATGTGCGTTGAGGCCTTCACTGACTACCC
>Distoseptispora_aquamyces_KUNCC_21__10731_
---------------------------------TCATTACAAAACGAGTTGA--AAGACT
CAA-TAACCATCTGTGAATTATACCCATCGTC-AAATGTTGCTTCGGCGGGCGGCCCCTG
GGAGGGGCCAAGGCCCGTTGGGTTGGGTGCCCGCCGGAGGAC-AGCCGAAAACTC-----
-TTT-TA-TCAGGTACTGTCTGAGTAAA----CTAT----AAAAACTATAAAAACTTTCA
ACAACGGATCTCTTGGTTCTGGCATCGATGAAGAACGCAGCGAAATGCGATAAGTAATGT
GAATTGCAGAATTCAGTGAATCATCGAATCTTTGAACGCACATTGCGCCCGCCAGCACTC
TGGCGGGCATGCCTGTTCGAGCGTCATTTCAACCCTCAGG---CCCTAGTTTGGCCTGGT
GTTGGGGCACTGCCGTCCCGCCC--GTACGGGGCGCGCAGGCCCTGAAAACCAGTGGCGG
GCTCGCT-AGCACTCCGGGCGTAGTAGAAT-CA-TATCTCGTCTAGGTGGTCTGGC-GCG
GTCTTGCCGTC-AAAACC--CCCC-CAAT-------T--TTACACA------AGGTTGAC
CTCGGATCAGGTAGGAATACCCGCTGAACTTAAGCATATAAGTAAGAAATCAACAGGGAT
TGCCCTAGTAACGGCGAGTGAAGCGGCAACAGCTCAGATTTGAAATCTGGCCCAT---TA
GGGTCCGAGTTGTAATCTGTAGAGGATGCTTTTGGCGAGGTGCCTTCTAAGTCCCCTAGA
ACGGGGCGCCACAGAGGGTGAGAGCCCCGTACAGTTGGACACCGAACCTTTGTAAAGCTC
CTTCGACGAGTCGAGTAGTTTGGGAATGCTGCTCAAAATGGGAGGTATATTTCTTCTAAA
GCTAAATACCGGCCAGAGACCGATAGCGCACAAGTAGAGTGATCGAAAGATGAAAAGCAC
TTTGAAAAGAGGGTTAAATAGCACGTGAAATTGTTGAAAGGGAAGCGCTTGTGACCAGAC
TTGCGCCCGGTGAATCATCCAGCGTTCTCGCTGGTGCACTTTGCCGGGCTCAGGCCAGCA
TCGGTTCTCCCAGGGGGATAAAGGTCTCGGGAACGTAGCTCTCTTCGGGGAGTGTTATAG
CCCGTGGCATAATACCTTTGGG-GGGACCGAGGACCGCGCTCTGCAAGGATGCTGGCGTA
ATGGTCATCAGCGACCCGTCTTGAAACACGGACCAAGGAGTCAAGCATTAGGGCGAGTCT
TTGGGTGTAAAACCCGCAGGCGCAATGAAAGTGAACGGAGGTGAGAGCTTCGGCGCATCA
TCGACCGATCCTGATGTTCTCGGATGGATTTGAGTAAGAGCCTTACCGCTTGGACCCGAA
AGATGGTGAACTATGCCTGAATAGGGTGAAGCCAGAGGAAACTCTGGTGGAGGCTCGCAG
CGGTTCTGACGTGCAAATCGATCGTCAAATTTGGGCATGGGGGCGAAAGACTAATC----
------------------------------------------------------------
--------------------TTGAATCTGGAAAGCAGTTCGATTTGAGGGTCGGTATGAG
GCATCAGACCATGACTAATGCCTTGAAATATTCACTGGCCACCGGCAACTGGGGAGATCA
GAAGAAAGCTATGAGCTCAACTGCCGGCGTGTCTCAGGTGTTGAACCGATATACCTTCGC
GTCAACGCTGTCTCATCTGCGGCGGACGAATACTCCCATCGGCCGGGATGGGAAGCTGGC
GAAACCGCGTCAACTGCACAATACCCATTGGGGTCTGGTGTGCCCTGCCGAGACACCTGA
GGGGCAGGCTTGTGGGCTTGTGAAGAACCTATCGCTCATGTGTTATGTCAGCGTTGGCAC
ACCGGCAGAACCGATTATCGAGTTTATGATCGCGAGGAATATGGAAGTCCTCGAGGAATA
TGAGCCCTTGCGCTATCCCAACGCAACGAAGATATTTGTCAACGGGACTTGGGTGGGCGT
TCACCAGGACCCCAAACACTTGGTTGGGCTGGTGCAGGAGTTGCGCCAGAGGGGAGTTAT
CAACTTTGAGGTTTCCCTTGTGCGTGATATCCGAGACAGGGAGTTCAAGATCTTCTCCGA
TGCAGGTCGGGTGATGCGACCCCTTTTCGCCGTGGAGCAGGAGGA------CAATTCTAA
GTCGGGGCTTCCAAAGGGATCTTTGAGACTCACCAAAGAGCATATCCAGAGGCTCAGAGC
GGACGAAGACTTGTCCAAAGAAGATCCGGAATACTTCGGATGGGACGGCATCGTTGAGGC
TGGCGCAGTCGAATATCTCGACGCGGAAGAAGAGGAAACGGCTATGATATGCATGACGCC
GGAAGACCTGGAGGCTTACAGACTCCAAAAAGCCGGGTTGGGCATGGCCGAAGATGACGA
AGAAGCGGACCCAAACAGACGCCTGAAAACGAAATTAAACCCTACCACTCACATGTACAC
ACACTGCGAGATTCATCCCAGTATGCTATTGGGAATCTGCGCAAGCATCATACCTTTCCC
CGATCACAACCAGGT-CCAGGCCGACTGCGCTATTCTTATTATCGCTGCCGGTACTGGTG
AGTTCGAGGCTGGTATCTCCAAGGATGGCCAGACTCGTGAGCACGCCCTGCTTGCCTACA
CCCTGGGTGTCAAGCAGCTCATCTGCGCCATCAACAAGATGGACACCACCAAGTGGTCAG
AGGACCGTTTCAACGAAATCATCAAGGAGACGTCCAACTTCATCAAGAAGGTCGGCTACA
ACCCCAAGCAGGTCGCCTTCGTCCCTATCTCTGGCTTCCACGGCGACAACATGTTGGCTG
CCTCCACCAACTGCCCCTGGTACAAGGGCTGGGAGAAGGAGGGCGCCAAGGGTGCCAAGT
CTTCTGGTAAGACCCTGCTCGAGGCCATCGACGCCATCGAGCAACCCAAGCGTCCTACCG
ACAAGCCTCTGCGTCTCCCACTCCAGGATGTCTACAAGATCGGTGGTATCGGAACTGTCC
CTGTCGGCCGTATCGAGACTGGTATCCTCAAGCCTGGTATGGTCGTCACTTTTGCTCCCT
CCAACGTCACCACTGAAGTCAAGTCCGTCGAGATGCACCACGAGCAGCTTACTGAGGGTG
TTCCCGGCGACAACGTCGGCTTCAACGTGAAGAACGTCTCCGTCAAGGAAATCCGCCGTG
GAAACGTCGCTGGTGATTCCAAGAACGACCCTCCTGCTGGCTGCGCCAACTTCACTGCTC
AGGTCATTGTCCTCAACCACCCTGGTCAGGTCGGTCCTGGTTACGCTCCCGTCTTGGATT
GCCACACCGCCCACATCGCCTGCAAGTTCTCTGAGATCACCGAGAAGATCGACCGCCGTA
CCGGCAAGTCAGTTGAGAACAACCCCAAGTTCATCAAGTCTGGTGACGCCGCTATCGTCA
AGATGATTCCGTCCAAGCCGATGTGCGTTGAGGCC--------------
>Distoseptispora_aquamyces_UESTCC_24_0165
----------------------------------CATTACAAAACGAGTTGA--AAGACT
CAA-TAACCATCTGTGAATTATACCCATCGTC-AAATGTTGCTTCGGCGGGCGGCCCCTG
GGAGGGGCCAAGGCCCGTTGGGTTGGGTGCCCGCCGGAGGAC-AGCCGAAAACTC-----
-TTT-TA-TCAGGTACTGTCTGAGTAAA----CTAT----AAAAACTATAAAAACTTTCA
ACAACGGATCTCTTGGTTCTGGCATCGATGAAGAACGCAGCGAAATGCGATAAGTAATGT
GAATTGCAGAATTCAGTGAATCATCGAATCTTTGAACGCACATTGCGCCCGCCAGCACTC
TGGCGGGCATGCCTGTTCGAGCGTCATTTCAACCCTCAGG---CCCTAGTTTGGCCTGGT
GTTGGGGCACTGCCGTCCCGCCC--GTACGGGGCGCGCAGGCCCTGAAAACCAGTGGCGG
GCTCGCT-AGCACTCCGGGCGTAGTAGAAT-CA-TATCTCGTCTAGGTGGTCTGGC-GCG
GTCTTGCCGTC-AAAACC--CCCC-CAAT-------T--TTACACA------AGGT----
--------------------------------------------------CAACAGGGAT
TGCCCTAGTAACGGCGAGTGAAGCGGCAACAGCTCAGATTTGAAATCTGGCCCAT---TA
GGGTCCGAGTTGTAATCTGTAGAGGATGCTTTTGGCGAGGTGCCTTCTAAGTCCCCTAGA
ACGGGGCGCCACAGAGGGTGAGAGCCCCGTACAGTTGGACACCGAACCTTTGTAAAGCTC
CTTCGACGAGTCGAGTAGTTTGGGAATGCTGCTCAAAATGGGAGGTATATTTCTTCTAAA
GCTAAATACCGGCCAGAGACCGATAGCGCACAAGTAGAGTGATCGAAAGATGAAAAGCAC
TTTGAAAAGAGGGTTAAATAGCACGTGAAATTGTTGAAAGGGAAGCGCTTGTGACCAGAC
TTGCGCCCGGTGAATCATCCAGCGTTCTCGCTGGTGCACTTTGCCGGGCTCAGGCCAGCA
TCGGTTCTCCCAGGGGGATAAAGGTCTCGGGAACGTAGCTCTCTTCGGGGAGTGTTATAG
CCCGTGGCATAATACCTTTGGG-GGGACCGAGGACCGCGCTCTGCAAGGATGCTGGCGTA
ATGGTCATCAGCGACCCGTCTTGAAACACGGACCAAGGAGTCAAGCATTAGGGCGAGTCT
TTGGGTGTAAAACCCGCAGGCGCAATGAAAGTGAACGGAGGTGAGAGCTTCGGCGCATCA
TCGACCGATCCTGATGTTCTCGGATGGATTTGAGTAAGAGCCTTACCGCTTGGACCCGAA
AGATGGTGAACTATGCCTGAATAGGGTGAAGCCAGAGGAAACTCTGGTGGAGGCTCGCAG
CGGTTCTGACGTGCAAATCGATCGTCAAATTTGGGCATGGGGGCGAAAGACTAATCGAAC
CAT-----------------????????????????????????????????????????
????????????????????????????????????????????????????????????
????????????????????????????????????????????????????????????
????????????????????????????????????????????????????????????
????????????????????????????????????????????????????????????
????????????????????????????????????????????????????????????
????????????????????????????????????????????????????????????
????????????????????????????????????????????????????????????
????????????????????????????????????????????????????????????
????????????????????????????????????????????????????????????
????????????????????????????????????????????????????????????
????????????????????????????????????????????????????????????
????????????????????????????????????????????????????????????
????????????????????????????????????????????????????????????
????????????????????????????????????????????????????????????
????????????????????????????????????????????????????????????
????????????????????????????????????????????????????????????
????????????????????????????????????????????????????????????
???????????????-CCAGGCCGACTGCGCTATTCTTATTATCGCTGCCGGTACTGGTG
AGTTCGAGGCTGGTATCTCCAAGGATGGCCAGACTCGTGAGCACGCCCTGCTTGCCTACA
CCCTGGGTGTCAAGCAGCTCATCTGCGCCATCAACAAGATGGACACCACCAAGTGGTCAG
AGGACCGTTTCAACGAAATCATCAAGGAGACGTCCAACTTCATCAAGAAGGTCGGCTACA
ACCCCAAGCAGGTCGCCTTCGTCCCTATCTCTGGCTTCCACGGCGACAACATGTTGGCTG
CCTCCACCAACTGCCCCTGGTACAAGGGCTGGGAGAAGGAGGGCGCCAAGGGTGCCAAGT
CTTCTGGTAAGACCCTGCTCGAGGCCATCGACGCCATCGAGCAACCCAAGCGTCCTACCG
ACAAGCCTCTGCGTCTCCCACTCCAGGATGTCTACAAGATCGGTGGTATCGGAACTGTCC
CTGTCGGCCGTATCGAGACTGGTATCCTCAAGCCTGGTATGGTCGTCACTTTCGCTCCCT
CCAACGTCACCACTGAAGTCAAGTCCGTCGAGATGCACCACGAGCAGCTTACTGAGGGTG
TTCCCGGCGACAACGTCGGCTTCAACGTGAAGAACGTCTCCGTCAAGGAAATCCGCCGTG
GAAACGTCGCTGGTGATTCCAAGAACGACCCTCCTGCTGGCTGCGCCAACTTCACTGCTC
AGGTCATTGTCCTCAACCACCCTGGTCAGGTCGGTCCTGGTTACGCTCCCGTCTTGGATT
GCCACACCGCCCACATCGCCTGCAAGTTCTCTGAGATCACCGAGAAGATCGACCGCCGTA
CCGGCAAGTCAGTTGAGAACAACCCCAAGTTCATCAAGTCTGGTGACGCCGCTATCGTCA
AGATGATTCCGTCCAAGCCGATGTGCGTTGAGGCCTTCACTGATTACCC
>Distoseptispora_aquisubtropica_GZCC_22__0075_
AACAAGGTCTCCGTTGGTGAACCAGCGGAGGGATCATTAT----AGAGTTGC--AAAACT
CCC-TAAACCACTGTGAATCTTACC-TA-TTG--TTCGTTGCTCTGGCGGGCGGCTCCAG
GGCGGAGCCACTGTCCGTTAGGTCGGGCGCCCGCCGGAGGAC-AGCT-AAAACTC-G-CT
-GAA-TC-TCGGGTGATCTCAGAGTACC-ATTAAAA----ACAAGCTATCAAAACTTTCA
GCAACGGATCTCTTGGTTCTGGCATCGATGAAGAACGCAGCGAAATGCGATAAGTAATGT
GAATTGCAGAATTCAGTGAATCATCGAATCTTTGAACGCACATTGCGCCCGCCAGCACTC
TGGCGGGCATGCCTGTTCGAGCGTCATTTCAACCCTCGGG---CCCTCGTTTGGCCCGGT
GTTGGGGTGCTACCGTCCCCCCC--GCGGGGACGCCGTAGGCCCTTAAAACCAGTGGCGG
GCTCGCC-AGGACTCCGAGCGCAGTAG-TTTCT-CCTCTCGCTCAGGCGGCCTGGC-GTG
CTTCGGCCGTT-AAAC-C--CCCC------------------------------------
---------------------------------------GGAAAAGAAACCACCAGGGAT
TGCCCCAGTAACGGCGAGTGAAGCGGCAACAGCTCAGATTTGAAATCTGGTCCCCT--GG
GGGCCCGAGTTGTAATCTGTAGAGGATGCTTTTGGCGACGCGCCTTCCGAGTCCCCTGGA
ACGGGGCGCCAGAGAGGGTGAGAGCCCCGTATGGTTGGACGCCGAACCTCTGTAAAGCTC
CTTCGACGAGTCGAGTAGTTTGGGAATGCTGCTCAAAATGGGAGGTAAATTTCTTCTAAA
GCTAAATACCGGCCAGAGACCGATAGCGCACAAGTAGAGTGATCGAAAGATGAAAAGCAC
TTTGAAAAGAGGGTTAAATAGCACGTGAAATTGCTGAAAGGGAAGCGCTTGTGACCAGAC
TTGCGCCCGGTTGATCATCCAGCGTTCTCGCTGGTGCACTCTGCCGGGCTCAGGCCAGCA
TCGGCTCTCCCAGGGGGATAAAGGTCGCGGGAACGTAGCTCTCTCCGGGGAGTGTTATAG
CCCGTGGCGGAATGCCCTTAGGGGGGGCCGAGGCCCGCG-TTCGCAAGGATGCTGGCGTA
ATGGTCACCAGCGACCCGTCTTGAAACACGGACCAAGGAGTCAAGCATTAGGGCGAGTCT
TTGGGTGTAAAACCCGCAGGCGCAATGAAAGTGAACGGAGGTGAGAGCTTCGGCGCATCA
TCGACCGATCCTGATGTTCTCGGATGGATTTGAGTAAGAGCCTTACCGCTTGGACCCGAA
AGATGGTGAACTATGCCTGAATAGGGTGAAGCCAGAGGAAACTCTGGTGGAGGCTCGCAG
CGGTTCTGACGTGCAAATCGATCGTCAAATTTGGGCATGGGGGCGAAAGACTAATCGA--
--------------------TGTTCCGCGGTATCATCCGGAGAATGACGAATGAGCTGAT
GCAGTATCTGCGCAAGTGCATCGAAGGTGGGAAACAGTTCGATTTGAGAGTCGGCATGAG
GCACCAGACTATGACGAATGCATTGAAGTATTCTCTTGCGACGGGCAATTGGGGCGACCA
GAAGAAGGCCATGAGCTCTACCGCTGGTGTCTCACAAGTACTGAACCGCTATACATTCGC
CTCAACCCTATCCCATCTGCGTCGGACAAACACGCCCATCGGCCGAGACGGTAAGCTGGC
AAAGCCGCGACAGCTGCACAACACGCATTGGGGCTTGGTGTGCCCAGCCGAGACTCCTGA
AGGCCAAGCTTGTGGATTGGTCAAGAATCTATCGCTCATGTGTTATGTGAGCGTCGGAAC
ACCCGCAGAGCCCATTGTCGAGTTCATGATTGCTAGGAACATGGAGGTACTCGAGGAATA
TGAGCCCTTGCGGTACCCAAATGCGACTAAAATCTTCGTCAATGGCACCTGGGTTGGTGT
TCATCAAGACCCGAAGCATCTCGTGAGCCTAGTTCAAGACTTACGCCGTAGGGGCGTCAT
CAACTTCGAGGTCTCTCTTATTCGGGATATACGCGATCGAGAATTCAAGATCTTCTCAGA
TGCTGGTCGCGTCATGCGGCCTCTTTTCGCCGTCGAGCAGTCAGA------TAACTCAAA
AACGGGCCTTGAAAAAGGCTCTTTGTTGCTTACAAAGGACCATATCCAGAAGTTGAGAGC
AGACGAGGAGTTATCCAAGGATGACCCAGACTTTTTCGGCTGGGATGGCCTTCTCAAAGC
GGGCGCTATCGAATACCTTGACGCAGAAGAGGAAGAGACAGCGATGATTTGCATGACTCC
AGAAGACCTAGAGGCTTATCGGCTGCAAAAAGCTGGATTGGACGTGCCGGAAGACGATGA
AGAAGCCGACCCCAATAGGCGTCTCAAGACGAAGTTGAACCCCACCACTCATATGTATAC
CCATTGCGAGATCCATCCGAGCATGCTCTTGGGAATCTGCGCGAGCATTATTCCCTTTCC
AGACCACAACCAGGT------CCGACTGCGCTATTCTAATTATTGCTGCTGGTACTGGTG
AATTCGAGGCTGGTATCTCCAAGGATGGCCAGACTCGTGAGCACGCTCTGCTTGCCTACA
CTCTTGGTGTGAAGCAGCTCATTGTCGCCATCAACAAGATGGACACCACCAAGTGGTCTG
AGGATCGTTACAACGAGATCATCAAGGAGACGTCCAACTTCATCAAGAAGGTCGGCTACA
ACCCCAAGCAGGTCGCATTCGTTCCCATCTCTGGCTTCAACGGCGACAACATGCTTACCC
CCTCCCCCAACTGCCCCTGGTACAAGGGTTGGGAGAAGGAG---ATCAAGGGCGGCAAGG
TCTCTGGCAAGACTCTTCTTGAGGCCATCGACTCCATCGAGCCTCCCAAGCGTCCCACAG
ACAAGCCTCTGCGTCTTCCGCTTCAGGATGTCTACAAGATTGGCGGTATCGGAACCGTGC
CTGTCGGCCGTATCGAGACTGGTATCCTCAAGCCCGGTATGGTCGTCACTTTCGCTCCCT
CCAATGTCACCACTGAAGTCAAGTCCGTCGAGATGCACCACGAGCAGCTGACGGAGGGTG
TTCCCGGTGACAACGTTGGCTTCAACATAAAGAACGTATCCGTCAAGGAAATCCGCCGAG
GCAACGTCGCTGGTGACTCCAAGAACGACCCTCCTGCTGGTGCTGCTTCCTTCACCGCCC
AGGTCATCGTCCTCAACCACCCCGGTCAGGTCGGTGCCGGCTACGCTCCCGTCCTGGATT
GCCACACCGCCCACATTGCTTGCAAGTTCTCCGAGATCCTTGAGAAGATCGACCGCCGAA
CGGGCAAGTCCGTCGAGAACAACCCCAAGTTCATCAAGTCCGGTGACGCTGCCATCGTCA
AGATGGTGCCGTCCAAGCCCATGTGCGTTGAGGCTTTCACTGACTA---
>Distoseptispora_arecacearum_MFLUCC_23_0212__
AACAAGGTCTCCGTTGGTGAACCAGCGGAGGGATCATTAC----AGAGTTGC--AAAACT
CCA-TAAACCATTGTGAATTATACCTCT-TTG-TTTCGTTGCTTTGGCGGGCGGTTCCAG
GGAGGAGCCACTGCTCGTTGGGTCGGGCGCCCGCCAGAGGACAAACC-AAAACTA-G-TT
-AAA-CCAAGGACGGAAATCAGAGTATCATACCAAA----ACAAGCTATCAAAACTTTCA
GCAACGGATCTCTTGGTTCTGGCATCGATGAAGAACGCAGCGAAATGCGATAAGTAATGT
GAATTGCAGAATTCAGTGAATCATCGAATCTTTGAACGCACATTGCGCCCGCCAGCACTC
TGGCGGGCATGCCTGTTCGAGCGTCATTTCAACCCTCGGG---CCATTGTTTGGCCCGGT
GTTGGGGTGCTACTGTCC---------GGCGGATCAGTAGGCCCTTAAAACCAGTGGCGG
GCTCGCC-AGGACTCCGAGCGCAGTAG-TT-CT-CCTCTCGCTCAGGCGGCCTGGC-GTG
CTTCGGCCGTT-AAAA-GAACACGTCTGT-G-T---C--CTGCAGAC---ATGAGGTGAC
CTCGGATCA--------------------------------------------------T
TGCCCTAGTAACGGCGAGTGAAGCGGCAACAGCTCAGATTTGAAATCTGGCCTCC---TG
GGGTCCGAGTTGTAATCTGTAGAGGATGCTTTGGGCGACGCGCCTTCCGAGTCCCCTGGA
ATGGGGCGCCATAGAGGGTGAGAGCCCCGTACGGTCGGACGCCGAGCCTGTGTAAAGCTC
CTTCGACGAGTCGAGTAGTTTGGGAATGCTGCTCAAAATGGGAGGTAAATTTCTTCTAAA
GCTAAATACCGGCTGGAGACCGATAGCGCACAAGTAGAGTGATCGAAAGATGAAAAGCAC
TTTGAAAAGAGGGTTAAATAGCACGTGAAATTGCTGAAAGGGAAGCGCTTGTGACCAGAC
TTGCGCCCGGTTGATCACCCAGTGTTCTCACTGGTGCACTCTGCCGGGCTCAGGCCAGCA
TCGGCTCCCCCAGGGGGATAAAAGTCGCTGGAACGTAGCTCTCTCCGGGGAGTGTTATAG
CCTGTGACAGAATACCCTTAGGGGGGGCCGAGGCCCGCG-TCCGCAAGGATGCTGGCGTA
ATGGTCATCAGCGACCCGTCTTGAAACACGGACCAAGGAGTCAAGCATTAGGGCGAGTTT
TTGGGTGCAAAACCCGCAAGCGCAATGAAAGTGAACGCAGGTCAGAGCCTCGGCGCATGA
TCGACCGATCCTGATGTTCTCGGATGGATTTGAGTAAGAGCCTTAATGTTTGGACCCGAA
AGATGGTGAACTATGCCTGAATAGGGTGAAGCCAGAGGAAACTCTGGTGGAGGCTCGCAG
CGGTTCTGACGTGCAAATCGATCGTCAAATTTGGGCATGGGGGCGAAAGACTAATCGAAC
C-------------------TGTTCCGCGGAATCATACGAAGGATGACGAATGAGCTGAT
GCAATACCTGCGAAAGTGTATCGAAGGTGGGAAACAATTCGATTTGAGGGTCGGCATGAG
ACACCAGACTATGACAAATGCACTGAAATATTCTCTTGCGACGGGAAATTGGGGCGACCA
GAAGAAGGCTATGAGCTCTACTGCTGGTGTTTCACAAGTACTGAATCGCTATACATTCGC
CTCTACTCTATCTCATTTGCGTCGGACAAACACCCCTATTGGCCGAGATGGTAAACTGGC
AAAACCGCGGCAGTTGCACAACACTCATTGGGGCTTGGTATGCCCTGCTGAGACCCCCGA
AGGCCAAGCATGTGGGTTAGTCAAGAATCTGTCGCTCATGTGTTATGTGAGCGTCGGAAC
GCCCGCAGAACCAATCGTCGAGTTCATGATTGCTAGGAACATGGAGGTACTTGAGGAATA
TGAGCCCTTGAGGTATCCCAATGCGACCAAAATCTTCGTCAATGGTACGTGGGTCGGTGT
TCACCAAGATCCAAAGCACCTGGTAAGCTTGGTTCAGGATTTACGGCGAAGGGGGGTAAT
CAACTTTGAGGTCTCACTTATCCGAGATATCCGAGACCGAGAATTCAAGATCTTCTCAGA
TGCTGGACGTGTCATGCGGCCGCTTTTCGCTGTGGAACAGTCAGA------TAACTCGAA
AACGGGTCTAGAGAAAGGTTCTTTGCTGCTTACAAAGGACCATATTCAAAAATTGCGAGC
AGACGAGGAGTTATCCAAGGATGACCCGGACTATTTCGGCTGGGATGGGCTACTGAAAGC
CGGCGCTATCGAGTATCTTGATGCGGAAGAGGAAGAGACGGCCATGATTTGCATGACGCC
GGAAGATCTGGAAGCTTATCGGCTACAAAAGGCTGGATTAGACATGCCGGAAGACGACGA
AGAAGCCGACCCCAATAGGCGTCTGAAGACAAAATTGAACCCAACCACTCACATGTACAC
ACATTGTGAGATCCACCCGAGCATGCTCTTGGGGATCTGCGCGAGCATTATTCCCTTCCC
AGACCACAACCAGGT--------GACTGCGCTATTCTCATCATTGCCGCCGGTACTGGTG
AGTTCGAGGCTGGTATCTCCAAGGATGGCCAGACTCGTGAGCATGCCCTGCTTGCCTACA
CCCTGGGTGTGAAGCAGCTCATCGTCGCCATCAACAAGATGGACACCACCAAGTGGTCTG
AGGATCGTTACAACGAAATCATCAAGGAGACGTCCAACTTCATCAAGAAGGTCGGCTACA
ACCCCAAGCAGGTTGCCTTCGTCCCCATCTCCGGCTTCAACGGCGACAACATGCTTGCCC
CATCTACCAACTGCCCCTGGTACAAGGGCTGGGAGAAGGAG---GTCAAGGGCGGCAAGG
TCACTGGCAAGACTCTCCTCGAGGCCATTGATGCTATCGAGCCTCCTAAGCGCCCCACAG
ACAAGCCTCTGCGTCTTCCCCTCCAGGATGTCTACAAGATCGGTGGTATCGGAACTGTGC
CTGTCGGCCGTATCGAGACTGGTGTCCTCAAGCCCGGTATGGTCGTTACCTTCGCTCCCT
CCAACGTCACCACTGAAGTCAAGTCCGTCGAGATGCACCACGAGCAGCTGGCAGAGGGTG
TTCCTGGCGACAACGTCGGCTTCAACGTGAAGAACGTCTCCGTCAAGGAAATCCGCCGTG
GCAACGTCGCTGGTGACTCCAAGAACGACCCTCCTGCTGGTGCCGCTTCCTTCACTGCCC
AAGTCATCGTCCTCAACCACCCTGGTCAGGTCGGTGCCGGTTACGCTCCCGTCTTGGATT
GCCACACTGCCCACATTGCCTGCAAGTTCTCCGAGATCCTCGAGAAGATTGACCGCCGAA
CGGGCAAGTCGGTCGAGAACAACCCTAAGTTCATCAAGTCTGGTGACGCTGCCATCGTCA
AGATGGTGCCGTCCAAGCCCATGTGCGTTGAGGCTTTCACCGACTACCC
>Distoseptispora_atroviridis_GZCC_20__0511_
----------------------------------CATTAC--AGAGAGTTT---TTTACT
CCC-TAAACCACTGTGAATC-TACCTGT----TCAGTACTGCTCCGGCGGGTGGCTCCAG
GGCGGAGCCACTGCCCGTTGGGTCGGGTGCCCGCCGAAGCGTCAACC-ACAACTC-T-GG
-CAC-CC-TTGGGCGTCTTCAGAGCACA---AATAA----AAAAACTATAAAAACTTTCA
GCAACGGATCTCTTGGTTCTGGCATCGATGAAGAACGCAGCGAAATGCGATAAGTAATGT
GAATTGCAGAATTTAGTGAATCATCGAATCTTTGAACGCACATTGCGCCCGCCAGCATTC
TGGCGGGCATGCCTGTCCGAGCGTCATTTCAACCCCTCGG---GCGCTGAAGCGTCCGGT
GTTGGGGCGCTGCGACGCCTGTA-CCTGCGGGCGGCGCAGGCCCTCAAAGTCAGTGGCGG
GTCCGTC-AGGGCTCCGGGCGCAGTAG-TT-TACCACCTCGCCCAGGCGGCCTGTC-G-G
CCCCCGCCGTG-AAAA-CA-CCCC----------------AACTGAAGAACCAGTTTGAC
CTCGGATCAGGTAGGAATACCCGCTGAACTTAAG--------------------------
TGCCCCAGTAACGGCGAGTGAAGCGGCAACAGCTCAGATTTGAAATCTGGCCCCCC--AG
GGGTCCGAGTTGTAATCTGCAGAGGATGCTTTTGGCGACGCGCCTTCCGAGTCCCCTGGA
ACGGGGCGCCACAGAGGGTGAGAGCCCCGTATGGTTGGACGCCGAGCCTCTGTAAAGCTC
CTTCGACGAGTCGAGTAGTTTGGGAATGCTGCTCTAAATGGGAGGTAAATTTCTTCTAAA
GCTAAATACCGGCCAGAGACCGATAGCGCACAAGTAGAGTGATCGAAAGATGAAAAGCAC
TTTGAAAAGAGGGTTAAAAAGCACGTGAAATTGCTGAAAGGGAAGCGCTCGTGACCAGAC
TTGCGCCCGGCGGATCAACCGGCGTTCTCGCCGGTGCACTCCGCCGGGTCCAGGCCAGCA
TCGGTTTCGCCAGGGGGACAAAAGCCGCTGGAACGTAGCTCTCTACGGGGAGTGTTATAG
CCTGCGGCACAATGCCCTTAGGCGGGACCGAGGCCCGCGCTCTGCAAGGATGCTGGCGTA
ATGGTCACCAGCGACCCGTCTTGAAACACGGACCAAGGAGTCAAGCATTAGGGCGAGTCT
TTGGGTGTAAAACCCGCAGGCGCAATGAAAGTGAACGTAGGTGAGAGCTTCGGCGCATCA
TCGACCGATCCTGATGTTCTCGGATGGATTTGAGTAAGAGCCTTACCGCTTGGACCCGAA
AGATGGTGAACTATGCCTGAATAGGGTGAAGCCAGAGGAAACTCTGGTGGAGGCTCGCAG
CGGTTCTGACGTGCAAATCGATCGTCAAATTTGGGCAT----------------------
--------------------TCTTCCGCGGCATCGTCCGAAGGATGACCAACGAGCTGAT
GCAATACCTCCGGAGATGTATCGAGTCGGGCAAGCAATTTGATCTCAGAGTCGGCATGCG
GCACCAGACAATGACGAATGCATTGAAGTACTCACTCGCTACTGGTAACTGGGGTGACCA
GAAGAAGGCCATGAGCTCCACAGCCGGTGTGTCGCAGGTGTTGAACAGGTACACGTTTGC
GTCAACACTCTCACATCTTCGCCGTACAAACACCCCTATTGGCAGAGATGGCAAGTTGGC
AAAACCTCGCCAGCTCCACAACACCCATTGGGGTCTGGTGTGCCCGGCCGAGACTCCAGA
AGGGCAGGCTTGCGGTCTCGTCAAGAACCTCTCGCTCATGTGTTATGTCAGTGTTGGGAC
GCCTTCTGAGCCTATCGTAGACTTCATGGTGGCTAGAAATATGGAACTTCTCGAGGAGTA
CGAGCCGCTGCGGTACCCCAACGCCACCAAGATTTTTGTCAATGGCACATGGGTCGGTGT
CCATCAGGACCCGCGGCATTTGGTGAACTCGGTGAAGGAGCTGCGACAAAAAGGTGTCAT
CAACTTTGAGGTTTCTCTTATTCGGGATATCCGTGATCGAGAATTCAAAATTTTCTCGGA
CGCTGGCCGTGTCATGAGGCCTCTTTTCGCCGTTGAGCAAATTGG------GGATCCGAG
CAAGAACCGAGAGAAGGGCTCGTTGTGGCTCACTAAGCAACACATCGAACGACTCAGAGA
GGATGAGATGCTGGACCGAGATCATCCTAAATACTTTGGTTGGGACGGTCTGACCAAAGC
CGGTGTCATCGAGTACGTGGATGCGGAAGAAGAAGAGACTGCCATGATTTGCATGTCACC
GGAAGACTTGGAACAATACAGGCTTCAAAAGGCGGGTGTCGAGGTCGAAGAAGATGATGA
CGAGGCCGATCCCAACCGTCGGCTCAAGACAAAGATGAATCCAACGACGCACATGTACAC
ACATTGTGAGATTCATCCGAGCATGCTTTTGGGGATTTGCGCAAGCATTATCCCCTTCCC
GGATCACAACCAGGT-----------------ATTCTCATCATTGCCGCTGGTACTGGTG
AGTTCGAGGCCGGTATCTCCAAGGATGGCCAGACTCGTGAGCACGCTCTGCTTGCCTACA
CACTGGGTGTGAAGCAGCTCATCGTTGCCATCAATAAGATGGACACCACCAAGTGGTCTG
AGGATCGTTACAACGAAATCATCAAGGAGACTTCCAATTTCATCAAGAAGGTCGGCTACA
ACCCCAAGCAGGTTGCCTTTGTCCCCATCTCTGGCTTCAACGGCGACAACATGCTTGCTG
CCTCGAGCAACTGCCCCTGGTACAAGGGTTGGGAGAAGGAG---ATCAAGGGTAACAAGA
TTACTGGCAAGACTCTCCTCGAGGCCATCGATGCTATTGAGCAACCCAAGCGTCCTACCG
ACAAGCCCCTCCGCCTTCCCCTTCAGGATGTTTACAAGATTGGTGGTATCGGAACTGTGC
CTGTCGGCCGTATCGAGACTGGCATCATCAAGCCTGGTATGGTCGTCACCTTCGCTCCCT
CCAACGTCACCACTGAAGTCAAGTCTGTCGAGATGCACCACGAACAGCTTACTGAGGGTG
TTCCCGGCGACAACGTTGGCTTCAACGTGAAGAACGTCTCTGTCAAGGAAATCCGTCGTG
GCAACGTCGCCGGTGACTCCAAGAACGACCCTCCTTCTGGCTGTGCCTCATTCACTGCAC
AGGTCATCGTCCTCAACCACCCTGGTCAGGTTGGTGCTGGCTACGCCCCTGTTCTGGATT
GCCACACTGCCCACATCGCCTGCAAGTTCTCTGAGATCCTCGAGAAGATTGATCGCCGAA
CGGGCAAGTCGGTTGAGAACAACCCCAAGTTCATCAAGTCGGGCGACGCCGCCATCGTCA
AGATGATTCCGTCCAAGCCCATGTGCGTTGAGGCTT-------------
>Distoseptispora_atroviridis_GZCC_19__0531
------------------------------------TTAC--AGAGAGTTT---TTTACT
CCC-TAAACCACTGTGAATC-TACCTGT----TCAGTACTGCTCCGGCGGGTGGCTCCAG
GGCGGAGCCACTGCCCGTTGGGTCGGGTGCCCGCCGAAGCGTCAACC-ACAACTC-T-GG
-CAC-CC-TTGGGCGTCTTCAGAGCACA--AATAAA----AAAAACTATAAAAACTTTCA
GCAACGGATCTCTTGGTTCTGGCATCGATGAAGAACGCAGCGAAATGCGATAAGTAATGT
GAATTGCAGAATTTAGTGAATCATCGAATCTTTGAACGCACATTGCGCCCGCCAGCATTC
TGGCGGGCATGCCTGTCCGAGCGTCATTTCAACCCCTCGG---GCGCTGAAGCGTCCGGT
GTTGGGGCGCTGCGACGCCTGTA-CCTGCGGGCGGCGCAGGCCCTCAAAGTCAGTGGCGG
GTCCGTC-AGGGCTCCGGGCGCAGTAG-TT-TACCACCTCGCCCAGGCGGCCTGTC-G-G
CCCCCGCCGTG-AAAA-CA-CCCC----------------AACTGAAGAACCAGTTTGAC
CTCGGATCAGGTAGGAATACCCGCTGAACTTAAGCATATGGAAAAGAAACCAACAGGGAT
TGCCCCAGTAACGGCGAGTGAAGCGGCAACAGCTCAGATTTGAAATCTGGCCCCCC--AG
GGGTCCGAGTTGTAATCTGCAGAGGATGCTTTTGGCGACGCGCCTTCCGAGTCCCCTGGA
ACGGGGCGCCACAGAGGGTGAGAGCCCCGTATGGTTGGACGCCGAGCCTCTGTAAAGCTC
CTTCGACGAGTCGAGTAGTTTGGGAATGCTGCTCTAAATGGGAGGTAAATTTCTTCTAAA
GCTAAATACCGGCCAGAGACCGATAGCGCACAAGTAGAGTGATCGAAAGATGAAAAGCAC
TTTGAAAAGAGGGTTAAAAAGCACGTGAAATTGCTGAAAGGGAAGCGCTCGTGACCAGAC
TTGCGCCCGGCGGATCAACCGGCGTTCTCGCCGGTGCACTCCGCCGGGTCCAGGCCAGCA
TCGGTTTCGCCAGGGGGACAAAAGCCGCTGGAACGTAGCTCTCTACGGGGAGTGTTATAG
CCTGCGGCACAATGCCCTTAGGCGGGACCGAGGCCCGCGCTCTGCAAGGATGCTGGCGTA
ATGGTCACCAGCGACCCGTCTTGAAACACGGACCAAGGAGTCAAGCATTAGGGCGAGTCT
TTGGGTGTAAAACCCGCAGGCGCAATGAAAGTGAACGTAGGTGAGAGCTTCGGCGCATCA
TCGACCGATCCTGATGTTCTCGGATGGATTTGAGTAAGAGCCTTACCGCTTGGACCCGAA
AGATGGTGAACTATGCCTGAATAGGGTGAAGCCAGAGGAAACTCTGGTGGAGGCTCGCAG
CGGTTCTGACGTGCAAATCGATCGTCAAATTTGGGCATGGGGGCGAAAGACTAATCG---
--------------------????????????????????????????????????????
????????????????????????????????????????????????????????????
????????????????????????????????????????????????????????????
????????????????????????????????????????????????????????????
????????????????????????????????????????????????????????????
????????????????????????????????????????????????????????????
????????????????????????????????????????????????????????????
????????????????????????????????????????????????????????????
????????????????????????????????????????????????????????????
????????????????????????????????????????????????????????????
????????????????????????????????????????????????????????????
????????????????????????????????????????????????????????????
????????????????????????????????????????????????????????????
????????????????????????????????????????????????????????????
????????????????????????????????????????????????????????????
????????????????????????????????????????????????????????????
????????????????????????????????????????????????????????????
????????????????????????????????????????????????????????????
???????????????------------------------TCATTGCCGCTGGTACTGGTG
AGTTCGAGGCCGGTATCTCCAAGGATGGCCAGACTCGTGAGCACGCTCTGCTTGCCTACA
CACTGGGTGTGAAGCAGCTCATCGTTGCCATCAATAAGATGGACACCACCAAGTGGTCTG
AGGATCGTTACAACGAAATCATCAAGGAGACTTCCAACTTCATCAAGAAGGTCGGCTACA
ACCCCAAGCAGGTTGCCTTTGTCCCCATCTCTGGCTTCAACGGCGACAACATGCTTGCTG
CCTCGAGCAACTGCCCCTGGTACAAGGGTTGGGAGAAGGAG---ATCAAGGGTAACAAGA
TTACTGGCAAGACTCTCCTCGAGGCCATCGATGCTATTGAGCAACCCAAGCGTCCTACCG
ACAAGCCCCTCCGCCTTCCCCTTCAGGATGTTTACAAGATTGGTGGTATCGGAACTGTGC
CTGTCGGCCGTATCGAGACTGGCATCATCAAGCCTGGTATGGTCGTCACCTTCGCTCCCT
CCAACGTCACCACTGAAGTCAAGTCTGTCGAGATGCACCACGAACAGCTTACTGAGGGTG
TTCCCGGCGACAACGTTGGCTTCAACGTGAAGAACGTCTCTGTCAAGGAAATCCGTCGTG
GCAACGTCGCCGGTGACTCCAAGAACGACCCTCCTTCTGGCTGTGCCTCATTCACTGCAC
AGGTCATCGTCCTCAACCACCCTGGTCAGGTTGGTGCTGGCTACGCCCCTGTTCTGGATT
GCCACACTGCCCACATCGCCTGCAAGTTCTCTGAGATCCTCGAGAAGATTGATCGCCGAA
CGGGCAAGTCGGTTGAGAACAACCCCAAGTTCATCAAGTCGGGCGACGCCGCCATCGTCA
AGATGATTCCGTCCAAGCCCATGTGCGTTGAGGCTT-------------
>Distoseptispora_bambusae_Distoseptispora_foveolata_MFLUCC_20_0091_
AACAAGGTCTCCGTTGGTGAACCAGCGGAGGGATCATTACAAAACGAGTTGA--AAGACT
CAA-TAACCATCTGTGAATTATACCTATCGTC--AATGTTGCTTCGGCGGGCGGCCCCTG
GGAGGGGCCACGGCCCATTGGGTTGGGTGCCCGCCGGAGGAC-AGCCGAAAACTC----T
-TTT-TA-TCAGGTACTGTCTGAGTAAA----CTAT-----AAAACTATAAAAACTTTCA
ACAACGGATCTCTTGGTTCTGGCATCGATGAAGAACGCAGCGAAATGCGATAAGTAATGT
GAATTGCAGAATTCAGTGAATCATCGAATCTTTGAACGCACATTGCGCCCGCCAGCACTC
TGGCGGGCATGCCTGTTCGAGCGTCATTTCAACCCTCAGG---CCCTAGTTTGGCCTGGT
GTTGGGGCACTGCCGTCCCGCCC--GTACGGGGCGCGCAGGCTCTGAAAATCAGTGGCGG
GCTCGCT-AGCACTCCGGGCGTAGTAGAAT-TT-TATCTCGTCTAGGTGGTCTGGC-GCG
GTCTTGCCGTC-AAAA-C--CCCC-CAAT-------T--TTATA----------------
-------------------------------------------------------GGGAT
TGCCCTAGTAACGGCGAGTGAAGCGGCAACAGCTCAGATTTGAAATCTGGCCCGT---CA
GGGTCCGAGTTGTAATCTGTAGAGGATGCTTTTGGCGAGGTGCCTTCTAAGTCCCCTAGA
ACGGGGCGCCATAGAGGGTGAGAGCCCCGTACAGTTGGACACCGAACCTTTGTAAAGCTC
CTTCGACGAGTCGAGTAGTTTGGGAATGCTGCTCAAAATGGGAGGTATATTTCTTCTAAA
GCTAAATACCGGCCAGAGACCGATAGCGCACAAGTAGAGTGATCGAAAGATGAAAAGCAC
TTTGAAAAGAGGGTTAAATAGCACGTGAAATTGTTGAAAGGGAAGCGCTTGTGACCAGAC
TTGCGCCCGGTGAATCATCCAGCGTTCTCGCTGGTGCACTTTGCCGGGCTCAGGCCAGCA
TCGGTTCTCCTAGGGGGATAAAAGTCTCGGGAACGTAGCTCTCTTCGGGGAGTGTTATAG
CCCGTGGCATAATACCCTTGGG-GGGACCGAGGACCGCGCTCTGCAAGGATGCTGGCGTA
ATGGTCATCAGCGACCCGTCTTGAAACACGGACCAAGGAGTCAAGCATTAGGGCGAGTCT
TTGGGTGTAAAACCCGCAGGCGCAATGAAAGTGAACGGAGGTGAGAGCTTCGGCGCATCA
TCGACCGATCCTGATGTTCTCGGATGGATTTGAGTAAGAGCCTTACCGCTTGGACCCGAA
AGATGGTGAACTATGCCTGAATAGGGTGAAGCCAGAGGAAACTCTGGTGGAGGCTCGCAG
CGGTTCTGACGTGCAAATCGATCGTCAAATTTGGGCATGGGGGCGAAAGACTAATCGAAC
CATAGTA-------------------------TTATTCGGCGGATGACGAATGAGTTAAT
GCAGCACCTCAGGAGATGCATTGAGTCTGGAAAGCAGTTCGATTTGAGGGTCGGTATGAG
GCATCAAACCATGACCAATGCCTTGAAATATTCACTAGCTACCGGTAACTGGGGAGATCA
GAAGAAAGCTATGAGCTCAACTGCCGGCGTGTCTCAGGTGTTGAACCGATATACCTTCGC
ATCAACGCTGTCTCATCTGCGGCGGACGAATACCCCCATCGGCCGAGATGGCAAGCTGGC
GAAACCGCGTCAACTACACAATACCCATTGGGGCCTGGTGTGCCCCGCCGAGACACCTGA
GGGGCAGGCTTGTGGGCTTGTGAAGAATCTATCGCTCATGTGTTATGTCAGCGTTGGCAC
ACCGGCAGAGCCGATTATCGAGTTTATGATCGCGAGGAATATGGAAGTCCTCGAGGAATA
CGAGCCCTTGCGCTACCCTAACGCAACTAAGATATTTGTCAACGGGACATGGGTGGGCGT
TCACCAGGACCCCAAACACTTGGTTGGGCTGGTGCAGGAGTTGCGACAGAGGGGAGTCAT
CAACTTTGAGGTTTCTCTTGTGCGCGATATCCGAGACAGGGAGTTCAAGATCTTCTCCGA
CGCTGGTCGGGTGATGCGACCCCTTTTCGCCGTGGAACAGGAGGA------CAACTCTAA
GTCGGGCCTTCCAAAGGGATCTTTAAGGCTCACCAAGGAGCATATCCAGAGGCTCAGAGC
GGACGAAGACTTGTCCAAAGAAGACCCGGAATACTTCGGATGGGACGGCATCGTTGAGGC
TGGCGCAGTCGAATATCTCGACGCGGAAGAAGAGGAGACGGCTATGATATGCATGACGCC
GGAAGATCTGGAGGCTTACAGACTCCAAAAAGCCGGATTGGGCATGGCAGAAGATGACGA
AGAAGCGGACCCAAACAGACGCCTAAAAACGAAATTAAACCCTACCACTCACATGTACAC
ACACTGTGAGATTCATCCCAGTATGCTATTGGGAATCTGCGCAAGCATCATACCTTTCCC
CGATCACAACCAGGT-CCAGGCCGACTGCGCTATTCTCATTATCGCTGCCGGTACTGGTG
AGTTCGAGGCTGGTATCTCCAAGGATGGCCAGACTCGTGAGCACGCCCTGCTTGCCTACA
CCCTGGGTGTCAAGCAGCTCATCTGCGCCATCAACAAGATGGATACCACCAAGTGGTCAG
AGGACCGTTTCAACGAAATCATCAAGGAGACGTCCAACTTCATTAAGAAGGTCGGCTACA
ACCCCAAGCAGGTCGCATTCGTTCCCATCTCTGGCTTCCACGGCGACAACATGCTGGAGG
CTTCCAAGAACTGCCCCTGGTACAAGGGCTGGGAGAAGGAGGGCGCCAAGGGTGCCAAGT
CTTCTGGTAAGACCCTGCTCGAGGCCATCGACGCCATCGAGCCCCCCAAGCGTCCCACCG
ACAAGCCCCTGCGTCTCCCCCTCCAGGATGTCTACAAGATCGGTGGTATCGGAACTGTCC
CTGTCGGCCGTATCGAGACTGGTGTCCTCAAGCCCGGTATGGTCGTCACTTTCGCTCCCT
CCAACGTCACCACTGAAGTCAAGTCCGTCGAGATGCACCACGAGCAGCTTACTGAGGGTG
TTCCCGGCGACAACGTCGGCTTCAACGTGAAGAACGTCTCCGTCAAGGAAATCCGCCGTG
GCAACGTTGCTGGTGACTCCAAGAACGACCCTCCTTCTGGCTGCGCCAACTTCACTGCTC
AGGTCATTGTCCTCAACCACCCTGGTCAGGTCGGCCCTGGTTACGCCCCCGTCTTGGATT
GCCACACCGCCCACATCGCCTGCAAGTTCTCTGAGATCACCGAGAAGATCGACCGCCGTA
CCGGCAAGGCAGTTGAGACCAACCCCAAGTTCATCAAGTCTGGTGACGCAGCCATCGTCA
AGATGATTCCGTCCAAGCCGATGTGCGTTGAGGCCTTCACTAACTACCC
>Distoseptispora_bambusicola_GZCC_21__0667_
AACAAGGTCTCCGTTGGTGAACCAGCGGAGGGATCATTAC----AGAGTTGA--AAAACT
CCC-TAAACCACTGTGAATCTTACC-TT-TTG--TTCGTTGCTCCGGCGGGCGGCTCCAG
GGCGGAGCCACTGTCCGTTAGGTCGGGCGCCCGCCGGAGGAC-AACC-AAAACTC-G-TC
-TGA-TC-TCGGGTATCATCAGAGTATA----TAAA----ACAAGCTATCAAAACTTTCA
GCAACGGATCTCTTGGTTCTGGCATCGATGAAGAACGCAGCGAAATGCGATAAGTAATGT
GAATTGCAGAATTCAGTGAATCATCGAATCTTTGAACGCACATTGCGCCCGCCAGTACTC
TGGCGGGCATGCCTGTTCGAGCGTCATTTCAACCCTCGGG---CCCCTGTTTGGCCCGGT
GCTGGGGTGCTACG--TCCT-------GACGGACCTGTAGGCCCTCAAAACCAGTGGCGG
GCTCGCCATGGCCTCCGAGCGCAGTAG-TT-GT-CTCCTCGCTCAGGTGGTCTGGC-GCG
CTCCGGCCGTT-AAAC-A--CCCG-CTGT-A-T------CTACAGA------AGGTTGAC
CTCGGATCAGGTAGGAATACCCGCTGAACTTAAGCATAT-------------------AT
TGCCCCAGTAACGGCGAGTGAAGCGGCAACAGCTCAGATTTGAAATCTGGCCCCCT-CCG
GGGTCCGAGTTGTAATCTGTAGAGGATGCTTTTGGCGACGCGCCTTCCGAGTCCCCTGGA
ACGGGGCGCCAGAGAGGGTGAGAGCCCCGTATGGTCGGACGCCGAACCTTTGTAAAGCTC
CTTCGACGAGTCGAGTAGTTTGGGAATGCTGCTCAAAATGGGAGGTAAATTTCTTCTAAA
GCTAAATACTGGCCAGAGACCGATAGCGCACAAGTAGAGTGATCGAAAGATGAAAAGCAC
TTTGAAAAGAGGGTTAAATAGCACGTGAAATTGCTGAAAGGGAAGCGCTTGTGACCAGAC
TTGTGCCCGGTTGATCATCCAGCGTTCTCGCTGGTGCACTCTGCCGGGCTCAGGCCAGCA
TCGGCTCCCCCAGGGGGATAAAGGTCGCGGGAACGTAGCTCTCTCCGGGGAGTGTTATAG
CCCGTGGCGGAATACCCTTAGGGGGGGTCGAGGCCCGCG-TTCGCAAGGATGCTGGCGTA
ATGGTCACCAGCGACCCGTCTTGAAACACGGACCAAGGAGTCAAGCATTAGGGCGAGTCT
TTGGGTGTAAAACCCGCAGGCGCAATGAAAGTGAACGGAGGTGAGAGCTTCGGCGCATCA
TCGACCGATCCTGATGTTCTCGGATGGATTTGAGTAAGAGCCTTACCGCTTGGACCCGAA
AGATGGTGAACTATGCCTGAATAGGGTGAAGCCAGAGGAAACTCTGGTGGAGGCTCGCAG
CGGTTCTGACGTGCAAATCGATCGTCAAATTTGGGCATGGGGGCGAAAGACTAATCGAAC
CAT-----------------????????????????????????????????????????
????????????????????????????????????????????????????????????
????????????????????????????????????????????????????????????
????????????????????????????????????????????????????????????
????????????????????????????????????????????????????????????
????????????????????????????????????????????????????????????
????????????????????????????????????????????????????????????
????????????????????????????????????????????????????????????
????????????????????????????????????????????????????????????
????????????????????????????????????????????????????????????
????????????????????????????????????????????????????????????
????????????????????????????????????????????????????????????
????????????????????????????????????????????????????????????
????????????????????????????????????????????????????????????
????????????????????????????????????????????????????????????
????????????????????????????????????????????????????????????
????????????????????????????????????????????????????????????
????????????????????????????????????????????????????????????
???????????????------------------------TTATTGCTGCCGGTACTGGTG
AGTTCGAGGCTGGTATCTCCAAGGATGGCCAGACTCGTGAGCACGCCCTGCTTGCCTACA
CCCTGGGTGTCAAGCAGCTCATCGTCGCCATCAACAAGATGGACACCACCAAGTGGTCTG
AGGATCGTTACAACGAAATCATCAAGGAGACGTCCAACTTCATCAAGAAGGTCGGATACA
ACCCCAAGCAGGTGGCTTTCGTTCCCATCTCCGGCTTCAACGGCGACAACATGCTGGCCC
CCTCTTCCAACTGCCCCTGGTACAAGGGATGGGAGAAGGAG---ATCAAGGGCAACAAGA
TCACTGGCAAGACCCTCCTCGAGGCCATCGATGCCATTGAGACTCCCAAGCGACCCACCG
ACAAGGCCCTCCGTCTTCCCCTTCAGGACGTCTACAAGATCGGTGGTATTGGCACTGTGC
CCGTCGGCCGTATCGAGACTGGTGTCCTCAAGCCCGGTATGGTCGTTACATTCGCTCCCT
CCAACGTCACCACTGAAGTCAAGTCCGTCGAGATGCACCACGAGCAGCTGAGTGAGGGTC
TCCCTGGCGACAATGTTGGCTTCAACGTGAAGAACGTCTCCGTCAAGGAAATCCGCCGTG
GCAACGTCGCTGGTGACTCCAAGAACGATCCTCCTGCCGGTGCTGCTTCCTTCACCGCCC
AGGTCATCGTCCTCAACCACCCTGGTCAGGTCGGCGCTGGCTACGCTCCCGTCTTGGATT
GCCACACCGCCCACATCGCCTGCAAGTTCTCTGAGATCCTCGAGAAGATTGACCGCCGAA
CGGGCAAGTCTGTCGAGAACAACCCCAAGTTCATCAAGTCTGGTGACGCTGCCATCGTCA
AGATGGTGCCGTCTAAGCCCATGTGCGTCGAGGCTTTCACTGACTA---
>Distoseptispora_bangkokensis_MFLUCC_18_0262_
------------------------------------------------------------
-----------CTGTGAATCTTACCTTT-TTG--TTCGTTGCTTTGGCGGGCGGCTCCAG
GGCGGAGCCACTGCTCGTTGGGTCGGGTGCCCGCCGAAGGAC-AACC-AAAAACT-----
-CGT-TA-TTACGTTTCGTCAGAGTACT--ATTATA----AAAAGCTATCAAAACTTTCA
GCAACGGATCTCTTGGTTCTGGCATCGATGAAGAACGCAGCGAAATGCGATAAGTAATGT
GAATTGCAGAATTCAGTGAATCATCGAATCTTTGAACGCACATTGCGCCCGCCAGCACTC
TGGCGGGCATGCCTGTTCGAGCGTCATTTCAACCCTCGGG---CCCCTGTTTGGCCCGGT
GTTGGGGTGCTACGGTCCC--------GTAGGACCGGTAGGCCCTTAAAACCAGTGGCGG
GCTCGCC-AGGACTCCGAGCGTAGTAG-TT-TT-CCTCTCGCTTAGGCGGTCTGGC-GTG
CTTCGGCCGTT-AAAT-A--CTCA-CTGT-A-C--TT--GTACAGA------AGGTTGAC
CTCGGATCAGGTAGGAATACCCGCTGAACTTAAGCATAT---------------------
-----------------------------CAGCTCAGATTTGAAATCTGGCCCCTC--TG
GGGTCCGAGTTGTAATCTGTAGAGGATGCTTTTGGCGACGCGCCTTCCGAGTCCCCTGGA
ACGGGGCGCCAGAGAGGGTGAGAGCCCCGTATGGTTGGACGCCGAACCTCTGTAAAGCTC
CTTCGACGAGTCGAGTAGTTTGGGAATGCTGCTCAAAATGGGAGGTAAATTTCTTCTAAA
GCTAAATACCGGCCAGAGACCGATAGCGCACAAGTAGAGTGATCGAAAGATGAAAAGCAC
TTTGAAAAGAGGGTTAAATAGCACGTGAAATTGCTGAAAGGGAAGCGCTTGTGACCAGAC
TTGCGCCCGGTTGATCATCCAGCGTTCTCGCTGGTGCACTCTGCCGGGCTCAGGCCAGCA
TCGGCTCTCCCAGGGGGATAAAGGTCGCGGGAACGTAGCTCTCTTCGGGGAGTGTTATAG
CCCGTGGCGGAATACCCTTAGGGGGGGCCGAGGCCCGCG-TTCGCAAGGATGCTGGCGTA
ATGGTCACCAGCGACCCGTCTTGAAACACGGACCAAGGAGTCAAGCATTAGGGCGAGTCT
TTGGGTGTAAAACCCGCAGGCGCAATGAAAGTGAACGGAGGTGAGAGCTTCGGCGCATCA
TCGACCGATCCTGATGTTCTCGGATGGATTTGAGTAAGAGCCTTACCGCTTGGACCCGAA
AGATGGTGAACTATGCCTGAATAGGGTGAAGCCAGAGGAAACTCTGGTGGAGGCTCGCAG
CGGTTCTGACGTGCAAATCGATCGTCAAATTTGGGCATGGGGGCGAAAGACTAATCGAAC
CATACTAGGTGGTT------????????????????????????????????????????
????????????????????????????????????????????????????????????
????????????????????????????????????????????????????????????
????????????????????????????????????????????????????????????
????????????????????????????????????????????????????????????
????????????????????????????????????????????????????????????
????????????????????????????????????????????????????????????
????????????????????????????????????????????????????????????
????????????????????????????????????????????????????????????
????????????????????????????????????????????????????????????
????????????????????????????????????????????????????????????
????????????????????????????????????????????????????????????
????????????????????????????????????????????????????????????
????????????????????????????????????????????????????????????
????????????????????????????????????????????????????????????
????????????????????????????????????????????????????????????
????????????????????????????????????????????????????????????
????????????????????????????????????????????????????????????
???????????????---------------------TCATCATCGCTGCCGGTACTGGTG
AGTTCGAGGCTGGTATCTCCAAGGATGGCCAGACTCGTGAGCACGCTCTGCTTGCCTACA
CCCTGGGTGTGAAGCAGCTCATCGTCGCCATCAATAAGATGGACACCACCAAGTGGTCTG
AGGATCGTTACAACGAAATCATCAAGGAGACGTCCAACTTCATCAAGAAGGTCGGCTACA
ACCCCAAGCAGGTCGCTTTCGTTCCCATCTCCGGCTTCAACGGCGACAACATGCTTGCTG
CTTCCAGCAACTGCCCCTGGTACAAGGGCTGGGAGAAGGAG---ATCAAGGGCGGCAAGG
TCACTGGCAAGACCCTCCTCGAGGCCATCGATGCCATTGAGCCTCCCAAGCGTCCCACCG
ACAAGCCTCTGCGTCTTCCCCTTCAGGACGTCTACAAGATTGGTGGTATCGGAACAGTGC
CTGTCGGCCGTATCGAGACTGGTGTCCTCAAGCCCGGTATGGTCGTCACATTCGCTCCGT
CCAATGTCACCACTGAAGTCAAGTCCGTGGAGATGCACCACGAGCAGCTGCAAGAGGGTG
TTCCTGGCGATAACGTTGGCTTCAACGTGAAGAACGTCTCCGTCAAGGAGATTCGCCGAG
GCAACGTTGCCGGTGACTCCAAGAACGACCCTCCTGCTGGTGCTGCTTCCTTCACCGCCC
AGGTCATCGTCCTCAACCACCCTGGTCAGGTCGGTGCCGGCTACGCTCCTGTGTTGGATT
GCCACACTGCCCACATCGCCTGCAAGTTCTCTGAGATCCTCGAGAAGATTGACCGCCGAA
CGGGCAAGTCCGTTGAGAACAACCCCAAGTTCATCAAGTCTGGTGATGCTGCCATCGTCA
AGATGGTGCCGTCCAAGCCGATGTGCGTTGAGG----------------
>Distoseptispora_bawanglingensis_SAUCC_WZS13_1_
----AGGTCTCCGTTGGTGAACCAGCGGAGGGATCATTAC----AGAGTTGA--AAAACT
CCT-TAAACCATTGTGAATC-TACCTTT-ATA--TTCGTTGCTTTGGCGGGCGGCTCCAG
GGCGGAGCCACTGCTCGTTGGGTCGGGCGCCCGCCGAAGGAC-AACCAAAAACTC-G-TT
-AAA-TC-TGTACGGATCTCAGAGT-----AAAATA----TCAAGCTATCAAAACTTTCA
GCAACGGATCTCTTGGTTCTGGCATCGATGAAGAACGCAGCGAAATGCGATAAGTAATGT
GAATTGCAGAATTCAGTGAATCATCGAATCTTTGAACGCACATTGCGCCCGCCAGCACTC
TGGCGGGCATGCCTGTTCGAGCGTCATTTCAACCCTCGGG---CCCTCGTTTGGCCTGGT
GTTGGGGCGCTACGGGTCTC-------ACCGGACCTGTAGGCCCTCAAAATCAGTGGCGG
GCTCGCC-AGGACTCCGAGCGTAGTAG-TT-TT-CCTCTCGCTCAGGTGGTCTGGC-GTG
CTTCGGCCGTT-AAAT-A--CCCAGCGGT-A-A--T--CGCACACA------AGGTTGAC
CTCGGATCAGGTAGGAATACCCGCTGAACTTAA---------------------------
--------------CGAGTGAAGCGGCAACAGCTCAGATTTGAAATCTGGCCCCTT--CG
GGGTCCGAGTTGTAATCTGTAGAGGATGCTTTTGGCGACGCGCCTTCCGAGTCCCCTGGA
ACGGGGCGCCAGAGAGGGTGAGAGCCCCGTATGGTTGGACGCCGAACCTCTGTAAAGCTC
CTTCGACGAGTCGAGTAGTTTGGGAATGCTGCTCAAAATGGGAGGTAAATTTCTTCTAAA
GCTAAATACCGGCCAGAGACCGATAGCGCACAAGTAGAGTGATCGAAAGATGAAAAGCAC
TTTGAAAAGAGGGTCAAATAGCACGTGAAATTGCTGAAAGGGAAGCGCTTGTGACCAGAC
TTGCGCCCGGTTGATCATCCAGCGTTCTCGCTGGTGCACTCTGCCGGGCTCAGGCCAGCA
TCGGCTCTCCCAGGGGGATAAAGGTCGCGGGAACGTAGCTCTCTCCGGGGAGTGTTATAG
CCCGTGGCGGAATGCCCTTAGGGGGGGCCGAGGCCCGCG-TTCGCAAGGATGCTGGCGTA
ATGGTCACCAGCGACCCGTCTTGAAACACGGACCAAGGAGTCAAGCATTAGGGCGAGTCT
TTGGGTGTAAAACCCGCAGGCGCAATGAAAGTGAACGGAGGTGAGAGCTTCGGCGCATCA
TCGACCGATCCTGATGTTCTCGGATGGATTTGAGTAAGAGCCTTACCGCTTGGACCCGAA
AGATGGTGAACTATGCCTGAATAGGGTGAAGCCAGAGGAAACTCTGGTGGAGGCTCGCAG
CGGTTCTGACGTGCAAATCGATCGTCAAATTTGGGCATGGGGGCGAAAGACTAATCGAAC
CATACTAGGTGGTT-------------------CATCCGGAGAATGACGAATGACCTGAT
GCAGTATCTACGAAGGTGCATTGAACAGGGGAAACAGTTCGATCTAAGAGTCGGCATGAG
ACACCAGACTATGACCAATGCGTTGAAATATTCTCTTGCGACGGGCAACTGGGGCGACCA
GAAGAAGGCTATGAGCTCTACTGCTGGCGTGTCACAGGTACTGAACCGCTATACGTTTGC
CTCTACTCTCTCGCATCTACGTCGGACAAACACCCCCATCGGCCGAGACGGTAAGCTAGC
AAAGCCACGGCAATTACACAACACGCACTGGGGTCTGGTGTGCCCTGCCGAGACCCCCGA
AGGCCAAGCATGTGGGTTGGTCAAAAATCTATCGCTCATGTGTTATGTGAGCGTGGGAAC
GCCCGCAGAGCCAATCGTCGAGTTCATGATTGCTAGGAACATGGAAGTACTCGAGGAATA
TGAGCCCTTGAGGTACCCTAATGCGACCAAAATCTTCGTTAATGGCACATGGGTTGGTGT
TCACCAAGACCCAAAGCATCTTGTGAGCTTGGTTCAGGACTTACGCCGCAGAGGCGTCAT
CAACTTTGAGGTCTCTCTCATTCGGGATATCCGCGATCGAGAGTTCAAGATTTTCTCGGA
TGCTGGTCGTGTTATGCGTCCTCTGTTCGCTGTGGAGCAGTCAGA------CAACTCGAC
AAAGGGTCTTGAAAAGGGGTCTTTACTGCTCACAAAGGAGCATATTCAAAAATTGAGAGC
TGATGAGGAGTTATCCAAGGACGACCCAGACTATTTTGGCTGGGATGGCCTTCTCAGAGC
GGGCGCTATCGAATATCTTGACGCCGAAGAGGAAGAGACAGCCATGATTTGCATGACTCC
AGAAGATCTAGAGGCTTATCGGCTGCAAAAAGCTGGATTAGACGTGCCGGAAGACGATGA
CGAGGCCGACCCCAATAGGCGTCTGAAGACGAAACTGAACCCCACGACTCACATGTATAC
ACATTGTGAGATTCATCCAAGCATGCTCTTGGGGATCTGTGCGAGCATTATCCCCTTCCC
AGACCACAACCAGGT----------------------------TGCTGCCGGTACTGGTG
AGTTCGAGGCTGGTATCTCCAAGGATGGCCAGACTCGTGAGCACGCTCTGCTCGCCTACA
CGCTTGGTGTGAAGCAGCTCATCGTCGCCATCAACAAGATGGACACCACCAAGTGGTCTG
AGAGCCGTTACAACGAAATTATCAAGGAGACCTCCAACTTCATCAAGAAGGTCGGCTACA
ACCCCAAGCAGGTCGCCTTCGTTCCCATCTCCGGCTTCAACGGCGACAACATGCTTGCCC
CCTCCTCCAACTGCCCCTGGTACAAGGGCTGGGAGAAGGAG---ATCAAGGGTGGCAAGG
CCACTGGCAAGACCCTCCTCGAGGCTATCGATGCCATTGAGCCTCCCAAGCGTCCCACAG
ACAAGCCTCTCCGTCTCCCCCTTCAGGACGTCTACAAGATCGGTGGTATCGGAACTGTGC
CCGTCGGCCGTATCGAGACTGGTGTCCTCAAGCCCGGTATGGTCGTCACGTTCGCTCCCT
CCAACGTCACCACTGAAGTCAAGTCCGTCGAGATGCACCACGAGCAGCTGCAGGAGGGTG
TCCCCGGCGACAACGTTGGCTTCAACGTGAAGAACGTCTCCGTCAAGGAAATCCGCCGAG
GCAACGTCGCTGGTGACTCCAAGAACGATCCTCCTGCTGGTGCCGCTTCCTTCACCGCTC
AGGTCATCGTCCTCAACCACCCCGGTCAGGTCGGTGCTGGTTACGCTCCCGTCTTGGATT
GCCACACAGCCCACATTGCTTGCAAGTTCGCTGAGATCCTTGAGAAGATCGACCGCCGAA
CGGGCAAGTCTGTTGAGAACAACCCCAAGTTCATCAAGTCTGGTGACGCTGCCATCGTCA
AGATGATTCCGTCCAAGCCCATGTGCGTTGAGGC---------------
>Distoseptispora_bawanglingensis_SAUCC_WZS13_2
----AGGTCTCCGTTGGTGAACCAGCGGAGGGATCATTAC----AGAGTTGA--AAAACT
CCT-TAAACCATTGTGAATC-TACCTTT-ATA--TTCGTTGCTTTGGCGGGCGGCTCCAG
GGCGGAGCCACTGCTCGTTGGGTCGGGCGCCCGCCGAAGGAC-AACCAAAAACTC-G-TT
-AAA-TC-TGTACGGATCTCAGAGT-----AAAATA----TCAAGCTATCAAAACTTTCA
GCAACGGATCTCTTGGTTCTGGCATCGATGAAGAACGCAGCGAAATGCGATAAGTAATGT
GAATTGCAGAATTCAGTGAATCATCGAATCTTTGAACGCACATTGCGCCCGCCAGCACTC
TGGCGGGCATGCCTGTTCGAGCGTCATTTCAACCCTCGGG---CCCTCGTTTGGCCTGGT
GTTGGGGCGCTACGGGTCTC-------ACCGGACCTGTAGGCCCTCAAAATCAGTGGCGG
GCTCGCC-AGGACTCCGAGCGTAGTAG-TT-TT-CCTCTCGCTCAGGTGGTCTGGC-GTG
CTTCGGCCGTT-AAAT-A--CCCAGCGGT-A-A--T--CGCACACA------AGGTTGAC
CTCGGATCAGGTAGGAATACCCGCTGAACTTAA---------------------------
--------------CGAGTGAAGCGGCAACAGCTCAGATTTGAAATCTGGCCCCTT--CG
GGGTCCGAGTTGTAATCTGTAGAGGATGCTTTTGGCGACGCGCCTTCCGAGTCCCCTGGA
ACGGGGCGCCAGAGAGGGTGAGAGCCCCGTATGGTTGGACGCCGAACCTCTGTAAAGCTC
CTTCGACGAGTCGAGTAGTTTGGGAATGCTGCTCAAAATGGGAGGTAAATTTCTTCTAAA
GCTAAATACCGGCCAGAGACCGATAGCGCACAAGTAGAGTGATCGAAAGATGAAAAGCAC
TTTGAAAAGAGGGTCAAATAGCACGTGAAATTGCTGAAAGGGAAGCGCTTGTGACCAGAC
TTGCGCCCGGTTGATCATCCAGCGTTCTCGCTGGTGCACTCTGCCGGGCTCAGGCCAGCA
TCGGCTCTCCCAGGGGGATAAAGGTCGCGGGAACGTAGCTCTCTCCGGGGAGTGTTATAG
CCCGTGGCGGAATGCCCTTAGGGGGGGCCGAGGCCCGCG-TTCGCAAGGATGCTGGCGTA
ATGGTCACCAGCGACCCGTCTTGAAACACGGACCAAGGAGTCAAGCATTAGGGCGAGTCT
TTGGGTGTAAAACCCGCAGGCGCAATGAAAGTGAACGGAGGTGAGAGCTTCGGCGCATCA
TCGACCGATCCTGATGTTCTCGGATGGATTTGAGTAAGAGCCTTACCGCTTGGACCCGAA
AGATGGTGAACTATGCCTGAATAGGGTGAAGCCAGAGGAAACTCTGGTGGAGGCTCGCAG
CGGTTCTGACGTGCAAATCGATCGTCAAATTTGGGCATGGGGGCGAAAGACTAATCGAAC
CATACTAGGTGGTT-------------------CATCCGGAGAATGACGAATGACCTGAT
GCAGTATCTACGAAGGTGCATTGAACAGGGGAAACAGTTCGATCTAAGAGTCGGCATGAG
ACACCAGACTATGACCAATGCGTTGAAATATTCTCTTGCGACGGGCAACTGGGGCGACCA
GAAGAAGGCTATGAGCTCTACTGCTGGCGTGTCACAGGTACTGAACCGCTATACGTTTGC
CTCTACTCTCTCGCATCTACGTCGGACAAACACCCCCATCGGCCGAGACGGTAAGCTAGC
AAAGCCACGGCAATTACACAACACGCACTGGGGTCTGGTGTGCCCTGCCGAGACCCCCGA
AGGCCAAGCATGTGGGTTGGTCAAAAATCTATCGCTCATGTGTTATGTGAGCGTGGGAAC
GCCCGCAGAGCCAATCGTCGAGTTCATGATTGCTAGGAACATGGAAGTACTCGAGGAATA
TGAGCCCTTGAGGTACCCTAATGCGACCAAAATCTTCGTTAATGGCACATGGGTTGGTGT
TCACCAAGACCCAAAGCATCTTGTGAGCTTGGTTCAGGACTTACGCCGCAGAGGCGTCAT
CAACTTTGAGGTCTCTCTCATTCGGGATATCCGCGATCGAGAGTTCAAGATTTTCTCGGA
TGCTGGTCGTGTTATGCGTCCTCTGTTCGCTGTGGAGCAGTCAGA------CAACTCGAC
AAAGGGTCTTGAAAAGGGGTCTTTACTGCTCACAAAGGAGCATATTCAAAAATTGAGAGC
TGATGAGGAGTTATCCAAGGACGACCCAGACTATTTTGGCTGGGATGGCCTTCTCAGAGC
GGGCGCTATCGAATATCTTGACGCCGAAGAGGAAGAGACAGCCATGATTTGCATGACTCC
AGAAGATCTAGAGGCTTATCGGCTGCAAAAAGCTGGATTAGACGTGCCGGAAGACGATGA
CGAGGCCGACCCCAATAGGCGTCTGAAGACGAAACTGAACCCCACGACTCACATGTATAC
ACATTGTGAGATTCATCCAAGCATGCTCTTGGGGATCTGTGCGAGCATTATCCCCTTCCC
AGACCACAACCAGGT----------------------------TGCTGCCGGTACTGGTG
AGTTCGAGGCTGGTATCTCCAAGGATGGCCAGACTCGTGAGCACGCTCTGCTCGCCTACA
CGCTTGGTGTGAAGCAGCTCATCGTCGCCATCAACAAGATGGACACCACCAAGTGGTCTG
AGAGCCGTTACAACGAAATTATCAAGGAGACCTCCAACTTCATCAAGAAGGTCGGCTACA
ACCCCAAGCAGGTCGCCTTCGTTCCCATCTCCGGCTTCAACGGCGACAACATGCTTGCCC
CCTCCTCCAACTGCCCCTGGTACAAGGGCTGGGAGAAGGAG---ATCAAGGGTGGCAAGG
CCACTGGCAAGACCCTCCTCGAGGCTATCGATGCCATTGAGCCTCCCAAGCGTCCCACAG
ACAAGCCTCTCCGTCTCCCCCTTCAGGACGTCTACAAGATCGGTGGTATCGGAACTGTGC
CCGTCGGCCGTATCGAGACTGGTGTCCTCAAGCCCGGTATGGTCGTCACGTTCGCTCCCT
CCAACGTCACCACTGAAGTCAAGTCCGTCGAGATGCACCACGAGCAGCTGCAGGAGGGTG
TCCCCGGCGACAACGTTGGCTTCAACGTGAAGAACGTCTCCGTCAAGGAAATCCGCCGAG
GCAACGTCGCTGGTGACTCCAAGAACGATCCTCCTGCTGGTGCCGCTTCCTTCACCGCTC
AGGTCATCGTCCTCAACCACCCCGGTCAGGTCGGTGCTGGTTACGCTCCCGTCTTGGATT
GCCACACAGCCCACATTGCTTGCAAGTTCGCTGAGATCCTTGAGAAGATCGACCGCCGAA
CGGGCAAGTCTGTTGAGAACAACCCCAAGTTCATCAAGTCTGGTGACGCTGCCATCGTCA
AGATGATTCCGTCCAAGCCCATGTGCGTTGAGGC---------------
>Distoseptispora_cangshanensis_MFLUCC_16_0970_
------------------------------------------------------------
-----------CTGTGAATCTTACCTTT-TTG--TTCGTTGCTTTGGCGGGCGGCTCCAG
GGCGGAGCCACTGCCCGTTGAGTCGGGCGCCTGCCAAAGGAC-AACC-AAAACTA-T-CT
-AAA-TC-TCGTGTAACGTCAGAGTATT----AAAA----CAAAACTATCAAAACTTTCA
GCAACGGATCTCTTGGTTCTGGCATCGATGAAGAACGCAGCGAAATGCGATAAGTAATGT
GAATTGCAGAATTCAGTGAATCATCGAATCTTTGAACGCACATTGCGCCCGCCAGTACTC
TGGCGGGCATGCCTGTTCGAGCGTCATTTCAACCCTCAGG---CCCTTGTTTGGCCTGGT
GTTGGGGTTCTACGGTCC---------GGCGGACCGGTAGGCCCTTGAAACCAGTGGCGG
GCTCGCC-AGGGCTCCGAGCGTAGTAG-TT-TT-CTTCTCGCTCAGGTAACCTGGC-GTG
CTTTGGCCGTT-AAAC-A--CCTG-CTGT-ATT------TTACAGA------AGGTTGAC
CTCGGATCAGGTAGGAATACCCGCTGAACTTAAGCA------------------------
----------------AGTGAAGCGGCAACAGCTCAGATTTGAAATCTGGCCCCCT-TCG
GGGTCCGAGTTGTAATCTGTAGAGGATGCTTTTGGCGACGCGCCTTCCGAGTCCCCTGGA
ACGGGGCGCCAGAGAGGGTGAGAGCCCCGTATGGTTGGACGCCGAACCTCTGTAAAGCTC
CTTCGACGAGTCGAGTAGTTTGGGAATGCTGCTCAAAATGGGAGGTAAATTTCTTCTAAA
GCTAAATACCGGCCAGAGACCGATAGCGCACAAGTAGAGTGATCGAAAGATGAAAAGCAC
TTTGAAAAGAGGGTTAAATAGCACGTGAAATTGCTGAAAGGGAAGCGTTTGTGACCAGAC
TTGTGCCCGGTTGATCATCCAGCGTTCTCGCTGGTGCACTCTGCCGGGCTCAGGCCAGCA
TCGGCTCTCCCAGGGGGATAAAGGTCGTGGGAACGTAGCTCTCTTCGGGGAGTGTTATAG
CCCGTGGCGGAATACCTCTAGGGGGGGCCGAGGCCCGCG-TTCGCAAGGATGCTGGCGTA
ATGGTCACCAGCGACCCGTCTTGAAACACGGACCAAGGAGTCAAGCATTAGGGCGAGTCT
TTGGGTGTAAAACCCGCAGGCGCAATGAAAGTGAACGGAGGTGAGAGCTTCGGCGCATCA
TCGACCGATCCTGATGTTCTCGGATGGATTTGAGTAAGAGCCTTACCGCTTGGACCCGAA
AGATGGTGAACTATGCCTGAATAGGGTGAAGCCAGAGGAAACTCTGGTGGAGGCTCGCAG
CGGTTCTGACGTGCAAATCGATCGTCAAATTTGGGCATGGGGGCGAAAGACTAATCGAAC
CATAGTAGCTGGTTACCGCC????????????????????????????????????????
????????????????????????????????????????????????????????????
????????????????????????????????????????????????????????????
????????????????????????????????????????????????????????????
????????????????????????????????????????????????????????????
????????????????????????????????????????????????????????????
????????????????????????????????????????????????????????????
????????????????????????????????????????????????????????????
????????????????????????????????????????????????????????????
????????????????????????????????????????????????????????????
????????????????????????????????????????????????????????????
????????????????????????????????????????????????????????????
????????????????????????????????????????????????????????????
????????????????????????????????????????????????????????????
????????????????????????????????????????????????????????????
????????????????????????????????????????????????????????????
????????????????????????????????????????????????????????????
????????????????????????????????????????????????????????????
???????????????-----------------------------GCTGCCGGTACTGGTG
AGTTCGAGGCCGGTATCTCCAAGGATGGCCAGACTCGTGAGCACGCTCTGCTTGCCTACA
CCCTGGGTGTGAAGCAGCTCATCGTCGCCATTAACAAGATGGACACCACCAAATGGTCTG
AGAGCCGTTTCAACGAAATCATCAAGGAGACGTCCAACTTCATCAAGAAGGTCGGCTACA
ACCCCAAGACGGTCGCTTTCGTTCCCATCTCCGGCTTCAACGGCGACAACATGCTTGCCG
CCTCCAGCAACTGCCCCTGGTACAAGGGCTGGGAGAAGGAG---ATCAAGGGCGGCAAGG
TCACTGGCAAGACGCTCCTCGAGGCTATCGATGCCATTGAGCAGCCCAAGCGTCCCACAG
ACAAGCCTCTGCGTCTCCCCCTTCAGGATGTCTACAAGATTGGTGGTATCGGAACTGTGC
CTGTCGGCCGTATCGAGACTGGTATCATCAAGCCCGGTATGGTCGTCACGTTCGCTCCCT
CCAACGTCACCACTGAAGTCAAGTCCGTCGAGATGCATCACGAGCAGCTGACAGAGGGTG
TTCCCGGCGACAACGTCGGCTTCAACGTGAAGAACGTCTCCGTCAAGGAAATCCGCCGAG
GAAACGTCGCTGGTGACTCCAAGAACGATCCTCCTGCTGCTGCCGCTTCCTTCACCGCCC
AGGTCATCGTCCTCAACCACCCCGGTCAAGTCGGTGCTGGCTACGCTCCCGTTTTGGATT
GCCACACTGCCCACATCGCTTGCAAGTTCGCTGAGATCCTCGAGAAGATCGACCGCCGAA
CGGGCAAGTCGGTCGAGAACAACCCCAAGTTCATCAAGTCTGGTGACGCTGCCATCGTCA
AGATGATTCCGTCCAAGCCTATGTGCGTT--------------------
>Distoseptispora_caricis_CPC_36498_
AACAAGGTCTCCGTTGGTGAACCAGCGGAGGGATCATTAC--AGAGAGTTT---TTTACT
CCC-TAAACCATTGTGAATA-TACCTTC-----TCGTACTGCTCCGGCGGGTGGCTCCAG
GGCGGAGCCACTGCCCGTTCGATCGGGTGCCCGCCGAAGCGCCAACC-AAAACTC-T-GG
-CAC-CT-CGGGTTGTCTTCAGAGCAC-----AAAA----CAAATATATAAAAACTTTCA
GCAACGGATCTCTTGGTTCTGGCATCGATGAAGAACGCAGCGAAATGCGATAAGTAATGT
GAATTGCAGAATTTAGTGAATCATCGAATCTTTGAACGCACATTGCGCCCGCCAGTATTC
TGGCGGGCATGCCTGTCCGAGCGTCATTTCAAACCCTCGG---GCGCTCCGGCGCCCGGT
GTTGGGGCGCTGCGACGCCTGCGCCCGCGAGGCGGCGCAGGCCCTCAAAGTCAGTGGCGG
GTCTGTC-AGGGCTCCGGGCGCAGTAG-TA-TAACACCTCGCCCAGGCGGTCTGAC-G-G
CCCCTGCCGTT-AAAT-AA-TCAC------------A--TCAGTGACGAACCAGCTTGAC
CTCGGATCAGGTAGGAATACCCGCTGAACTTAAGCATATGGAAAAGAAACCAACAGGGAT
TGCCCCAGTAACGGCGAGTGAAGCGGCAACAGCTCAGATTTGAAATCTGGCCCCC---CG
GGGTCCGAGTTGTAATCTGCAGAGGATGCTTCTGGTGAGGTGCCTTCCGAGTCCCCTGGA
ACGGGGCGCCACAGAGGGTGAGAGCCCCGTATGGTTGGACGCCGAGCCTCTGTGAAGCTC
CTTCGACGAGTCGAGTAGTTTGGGAATGCTGCTCTAAATGGGAGGTAAATTTCTTCTAAA
GCTAAATACCGGCCAGAGACCGATAGCGCACAAGTAGAGTGATCGAAAGATGAAAAGCAC
TTTGAAAAGAGGGTTAAAAAGCACGTGAAATTGCTGAAAGGGAAGCGCTTGTGACCAGAC
TTGCACCCGGCGGATCAACCGGCGTTCTCGCCGGTGCACTCCGCCGGGTCCAGGCCAGCA
TCGGTTTCGCCAGGGGGACAAAAGCCTTGGGAACGTAGCTCCCTCCGGGGAGTGTTATAG
CCCGTGGCACAATGCCCTTAGGCGGGACCGAGGCCCGCGCTCTGCAAGGATGCTGGCGTA
ATGGTCACCAGCGACCCGTCTTGAAACACGGACCAAGGAGTCAAGCATTAGGGCGAGTCT
TTGGGTGTAAAACCCGCAGGCGCAATGAAAGTGAACGCAGGTGAGAGCTTCGGCGCATCA
TCGACCGATCCTGATGTTCTCGGATGGATTTGAGTAAGAGCCTTACCGCTTGGACCCGAA
AGATGGTGAACTATGCCTGAATAGGGTGAAGCCAGAGGAAACTCTGGTGGAGGCTCGCAG
CGGTTCTGACGTGCAAATCGATCGTCAAATTTGGGCATGGGGGCGAAAGACTAATCGAAC
CATAGTAGCTGGTTACCG------------------------------------------
------------------------------------------------------------
------------------------------------------------------------
------------------------------------------------------------
------------ACATCTTCGCCGGACAAACACCCCTATTGGCAGAGATGGCAAGTTGGC
AAAACCTCGCCAGCTCCACAATACTCATTGGGGTCTGGTCTGCCCGGCCGAGACTCCAGA
AGGGCAAGCTTGCGGTCTCGTCAAGAACCTGTCCCTCATGTGTTATGTCAGTGTCGGCAC
GCCTTCGGAGCCTATCATCGACTTTATGATAGCTAGAAACATGGAGCTTCTCGAGGAGTA
TGACCCGGTACGTGACCCTAACGCCACCAAGATTTTTGTCAATGGCACATGGGTTGGTGT
ACACCAGGACCCGCGGCACTTGGTGAACTCAGTGAAGGAGTTGCGGCAGAAGGGTGTCAT
CAATTTCGAGGTTTCTCTCATTCGCGATATCCGTGATAGAGAGTTCAAGATTTTCTCGGA
CGCTGGCCGAGTCATGAGGCCGCTCTTCGCCGTTGAGCAAATCGG------CGATCCGAC
CAAGAACCGAGAGAAGGGCTCGTTGTGGCTCACCAAACAACATATCGAACGACTGGGAGA
GGATGAGGCGCTGGACCGAGCGCACCCTCAATTTTTCGGGTGGGACGGCCTGTTAAAAGC
CGGTGTCATTGAGTACTTGGATGCAGAAGAAGAAGAGACGTCCATGATTTGCATGTCACC
GGAAGACTTGGAAAACTACAGGCTTCAGAAGGCGGGAGTTGAAGTCGAAGAGGATAATGA
TGAAGCCGATCCCAACCGCCGTCTCAAGACAAAGATGAACCCAACGACACACATGTATAC
TCATTGTGAGATTCACCCGAGTATGCTTTTGGGGATTTGCGCAAGCATTATCCCCTTCCC
GGATCACAACCAGGT?????????????????????????????????????????????
????????????????????????????????????????????????????????????
????????????????????????????????????????????????????????????
????????????????????????????????????????????????????????????
????????????????????????????????????????????????????????????
????????????????????????????????????????????????????????????
????????????????????????????????????????????????????????????
????????????????????????????????????????????????????????????
????????????????????????????????????????????????????????????
????????????????????????????????????????????????????????????
????????????????????????????????????????????????????????????
????????????????????????????????????????????????????????????
????????????????????????????????????????????????????????????
????????????????????????????????????????????????????????????
????????????????????????????????????????????????????????????
?????????????????????????????????????????????????
>Distoseptispora_changjiangensis_SAUCC_WZS14_1_
--CAAGGTCTCCGTTGGTGAACCAGCGGAGGGATCATTAC----AGAGTTGA--AAAACT
CCC-TAAACCATTGTGAATC-TACCTTT-ATA--TTCGTTGCTTTGGCGGGCGGCTCCAG
GGCGGAGCCACTGCTCGTTGGGTCGGGTGCCCGCCGAAGGAT-AACC-AAAACTC-G-TT
-GAA-TC-TGTGCGGAAATCAGAGT----AAAAATA----TCAAGCTATCAAAACTTTCA
GCAACGGATCTCTTGGTTCTGGCATCGATGAAGAACGCAGCGAAATGCGATAAGTAATGT
GAATTGCAGAATTCAGTGAATCATCGAATCTTTGAACGCACATTGCGCCCGCCAGCACTC
TGGCGGGCATGCCTGTTCGAGCGTCATTTCAACCCTCAGG--CCCCCCGTTTGGCCTGGT
GTTGGGGCGCTACGGGTCTC-------ACCGGACCTGTAGGCCCTCAAAATCAGTGGCGG
GCTCGCC-AGGACTCCGAGCGTAGTAG-TT-CT-CCTCTCGCTCAGGCGGTCTGGC-GTG
CTTCGGCCGTT-AAAT-A--CCCAGCGTT-A-A--AT-CGCATTCA------AGGTTGAC
CTCGGATCAGGTAGGAATACCCGCTGAACTTAAGATA-----------------------
---------------GAGTGAAGCGGCAACAGCTCAGATTTGAAATCTGGCCCTTT--CG
GGGTCCGAGTTGTAATCTGTAGAGGATGCTTTTGGCGACGCGCCTTCCGAGTCCCCTGGA
ACGGGGCGCCAGAGAGGGTGAGAGCCCCGTATGGTTGGACGCCGAACCTCTGTAAAGCTC
CTTCGACGAGTCGAGTAGTTTGGGAATGCTGCTCAAAATGGGAGGTAAATTTCTTCTAAA
GCTAAATACCGGCCAGAGACCGATAGCGCACAAGTAGAGTGATCGAAAGATGAAAAGCAC
TTTGAAAAGAGGGTCAAATAGCACGTGAAATTGCTGAAAGGGAAGCGCTTGTGACCAGAC
TTGCGCCCGGTTGATCATCCAGCGTTCTCGCTGGTGCACTCTGCCGGGCTCAGGCCAGCA
TCGGCTCTCCCAGGGGGATAAAGGTCGCGGGAACGTAGCTCTCTCCGGGGAGTGTTATAG
CCCGTGGCGGAATGCCCTTAGGGGGGGCCGAGGCCCGCG-TTCGCAAGGATGCTGGCGTA
ATGGTCACCAGCGACCCGTCTTGAAACACGGACCAAGGAGTCAAGCATTAGGGCGAGTCT
TTGGGTGCAAAACCCGCAGGCGCAATGAAAGTGAACGGAGGTGAGAGCTTCGGCGCATCA
TCGACCGATCCTGATGTTCTCGGATGGATTTGAGTAAGAGCCTTACCGCTTGGACCCGAA
AGATGGTGAACTATGCCTGAATAGGGTGAAGCCAGAGGAAACTCTGGTGGAGGCTCGCAG
CGGTTCTGACGTGCAAATCGATCGTCAAATTTGGGCATGGGGGCGAAAGACTAATCGAAC
CATACTAGGTGGTT--------------------ATCCGGAGAATGACGAATGACCTGAT
GCAGTATCTACGAAGGTGCATCGAACAGGGGAAACAATTCGATCTAAGGGTCGGCATGAG
ACACCAGACTATGACCAATGCGTTGAAATATTCTCTTGCGACAGGCAACTGGGGCGACCA
GAAGAAGGCTATGAGCTCTACTGCTGGCGTGTCACAGGTACTGAACCGCTATACCTTCGC
CTCTACTCTATCGCATCTACGTCGGACAAACACCCCCATCGGCCGGGACGGTAAGCTAGC
AAAGCCACGGCAATTACACAACACGCACTGGGGTCTGGTGTGCCCTGCTGAGACCCCCGA
AGGCCAAGCATGTGGGTTGGTCAAAAATCTATCGCTCATGTGTTATGTGAGCGTGGGAAC
ACCCGCAGAGCCAATCGTCGAGTTCATGATTGCTAGGAACATGGAAGTACTTGAGGAATA
TGAGCCCTTGAGGTACCCTAATGCGACCAAAATTTTCGTCAATGGCACATGGGTTGGTGT
TCATCAAGACCCGAAGCATCTTGTGAGCTTGGTTCAGGACTTACGCCGCAGAGGCGTCAT
CAACTTTGAGGTTTCTCTCATTCGGGATATCCGCGATCGAGAGTTCAAGATTTTCTCGGA
TGCTGGTCGTGTTATGCGTCCTCTATTCGCTGTGGAGCAGTCAGA------CAACTCGAC
AAAGGGTCTTGAAAAGGGGTCTTTATTGCTCACAAAGGAGCACATTCAAAAATTGAGAGC
TGATGAGGAGTTATCCAAGGATGACCCGGATTATTTCGGCTGGGATGGCCTCCTCAGAGC
GGGCGCTATCGAATATCTTGACGCCGAAGAGGAAGAGACAGCCATGATTTGCATGACTCC
AGAAGATCTAGAGGCTTATCGGCTGCAAAAAGCTGGATTAGACGTGCCGGAAGACGATGA
CGAGGCCGACCCCAATAGGCGTCTGAAGACGAAACTGAACCCCACGACTCACATGTATAC
GCATTGTGAGATCCATCCGAGCATGCTCTTAGGGATCTGTGCGAGCATTATCCCCTTCCC
AGACCACAATCAGGT--------------------CTCATTATTGCTGCCGGTACTGGTG
AGTTCGAGGCTGGTATCTCCAAGGATGGCCAGACTCGTGAGCACGCTTTGCTCGCCTACA
CGCTGGGTGTGAAGCAGCTCATTGTCGCCATCAACAAGATGGACACTACCAAGTGGTCTG
AGAGCCGTTACAACGAAATTATCAAGGAGACGTCCAACTTCATCAAGAAGGTCGGCTACA
ACCCCAAGCAGGTCGCCTTCGTCCCCATCTCCGGCTTCAACGGCGACAACATGCTTGCCC
CCTCCTCGAACTGCCCCTGGTACAAGGGCTGGGAGAAGGAG---ATCAAGGGTGGCAAGG
CCACTGGCAAGACCCTCCTCGAGGCTATCGATGCCATTGAGCCTCCTAAGCGTCCCACAG
ACAAGCCGCTCCGTCTGCCCCTTCAGGATGTCTACAAGATCGGTGGTATTGGAACTGTGC
CCGTCGGCCGTATCGAGACTGGTATCCTCAAGCCCGGTATGGTCGTCACATTCGCTCCCT
CCAACGTCACCACTGAAGTCAAGTCCGTCGAGATGCACCACGAGCAGTTGTCGGAGGGTG
TTCCCGGCGACAACGTTGGCTTCAACGTGAAGAACGTCTCCGTCAAGGAAATCCGCCGAG
GCAACGTCGCTGGTGACTCCAAGAACGATCCTCCTGCTGGTGCCGCTTCCTTCACCGCTC
AGGTCATCGTTCTCAACCACCCCGGTCAGGTCGGTGCTGGTTACGCCCCCGTCTTGGATT
GCCACACAGCCCACATTGCCTGCAAGTTCTCTGAGATCCTCGAGAAGATCGACCGTCGAA
CGGGCAAGTCTGTTGAGAACAACCCCAAGTTCATCAAGTCTGGTGACGCTGCCATCGTCA
AGATGATTCCGTCCAAGCCTATGTGCGTTGAGGC---------------
>Distoseptispora_changjiangensis_SAUCC_WZS14_1
--CAAGGTCTCCGTTGGTGAACCAGCGGAGGGATCATTAC----AGAGTTGA--AAAACT
CCC-TAAACCATTGTGAATC-TACCTTT-ATA--TTCGTTGCTTTGGCGGGCGGCTCCAG
GGCGGAGCCACTGCTCGTTGGGTCGGGTGCCCGCCGAAGGAT-AACC-AAAACTC-G-TT
-GAA-TC-TGTGCGGAAATCAGAGT----AAAAATA----TCAAGCTATCAAAACTTTCA
GCAACGGATCTCTTGGTTCTGGCATCGATGAAGAACGCAGCGAAATGCGATAAGTAATGT
GAATTGCAGAATTCAGTGAATCATCGAATCTTTGAACGCACATTGCGCCCGCCAGCACTC
TGGCGGGCATGCCTGTTCGAGCGTCATTTCAACCCTCAGG--CCCCCCGTTTGGCCTGGT
GTTGGGGCGCTACGGGTCTC-------ACCGGACCTGTAGGCCCTCAAAATCAGTGGCGG
GCTCGCC-AGGACTCCGAGCGTAGTAG-TT-CT-CCTCTCGCTCAGGCGGTCTGGC-GTG
CTTCGGCCGTT-AAAT-A--CCCAGCGTT-A-A--AT-CGCATTCA------AGGTTGAC
CTCGGATCAGGTAGGAATACCCGCTGAACTTAAGATA-----------------------
---------------GAGTGAAGCGGCAACAGCTCAGATTTGAAATCTGGCCCTTT--CG
GGGTCCGAGTTGTAATCTGTAGAGGATGCTTTTGGCGACGCGCCTTCCGAGTCCCCTGGA
ACGGGGCGCCAGAGAGGGTGAGAGCCCCGTATGGTTGGACGCCGAACCTCTGTAAAGCTC
CTTCGACGAGTCGAGTAGTTTGGGAATGCTGCTCAAAATGGGAGGTAAATTTCTTCTAAA
GCTAAATACCGGCCAGAGACCGATAGCGCACAAGTAGAGTGATCGAAAGATGAAAAGCAC
TTTGAAAAGAGGGTCAAATAGCACGTGAAATTGCTGAAAGGGAAGCGCTTGTGACCAGAC
TTGCGCCCGGTTGATCATCCAGCGTTCTCGCTGGTGCACTCTGCCGGGCTCAGGCCAGCA
TCGGCTCTCCCAGGGGGATAAAGGTCGCGGGAACGTAGCTCTCTCCGGGGAGTGTTATAG
CCCGTGGCGGAATGCCCTTAGGGGGGGCCGAGGCCCGCG-TTCGCAAGGATGCTGGCGTA
ATGGTCACCAGCGACCCGTCTTGAAACACGGACCAAGGAGTCAAGCATTAGGGCGAGTCT
TTGGGTGCAAAACCCGCAGGCGCAATGAAAGTGAACGGAGGTGAGAGCTTCGGCGCATCA
TCGACCGATCCTGATGTTCTCGGATGGATTTGAGTAAGAGCCTTACCGCTTGGACCCGAA
AGATGGTGAACTATGCCTGAATAGGGTGAAGCCAGAGGAAACTCTGGTGGAGGCTCGCAG
CGGTTCTGACGTGCAAATCGATCGTCAAATTTGGGCATGGGGGCGAAAGACTAATCGAAC
CATACTAGGTGGTT--------------------ATCCGGAGAATGACGAATGACCTGAT
GCAGTATCTACGAAGGTGCATCGAACAGGGGAAACAATTCGATCTAAGGGTCGGCATGAG
ACACCAGACTATGACCAATGCGTTGAAATATTCTCTTGCGACAGGCAACTGGGGCGACCA
GAAGAAGGCTATGAGCTCTACTGCTGGCGTGTCACAGGTACTGAACCGCTATACCTTCGC
CTCTACTCTATCGCATCTACGTCGGACAAACACCCCCATCGGCCGGGACGGTAAGCTAGC
AAAGCCACGGCAATTACACAACACGCACTGGGGTCTGGTGTGCCCTGCTGAGACCCCCGA
AGGCCAAGCATGTGGGTTGGTCAAAAATCTATCGCTCATGTGTTATGTGAGCGTGGGAAC
ACCCGCAGAGCCAATCGTCGAGTTCATGATTGCTAGGAACATGGAAGTACTTGAGGAATA
TGAGCCCTTGAGGTACCCTAATGCGACCAAAATTTTCGTCAATGGCACATGGGTTGGTGT
TCATCAAGACCCGAAGCATCTTGTGAGCTTGGTTCAGGACTTACGCCGCAGAGGCGTCAT
CAACTTTGAGGTTTCTCTCATTCGGGATATCCGCGATCGAGAGTTCAAGATTTTCTCGGA
TGCTGGTCGTGTTATGCGTCCTCTATTCGCTGTGGAGCAGTCAGA------CAACTCGAC
AAAGGGTCTTGAAAAGGGGTCTTTATTGCTCACAAAGGAGCACATTCAAAAATTGAGAGC
TGATGAGGAGTTATCCAAGGATGACCCGGATTATTTCGGCTGGGATGGCCTCCTCAGAGC
GGGCGCTATCGAATATCTTGACGCCGAAGAGGAAGAGACAGCCATGATTTGCATGACTCC
AGAAGATCTAGAGGCTTATCGGCTGCAAAAAGCTGGATTAGACGTGCCGGAAGACGATGA
CGAGGCCGACCCCAATAGGCGTCTGAAGACGAAACTGAACCCCACGACTCACATGTATAC
GCATTGTGAGATCCATCCGAGCATGCTCTTAGGGATCTGTGCGAGCATTATCCCCTTCCC
AGACCACAATCAGGT--------------------CTCATTATTGCTGCCGGTACTGGTG
AGTTCGAGGCTGGTATCTCCAAGGATGGCCAGACTCGTGAGCACGCTTTGCTCGCCTACA
CGCTGGGTGTGAAGCAGCTCATTGTCGCCATCAACAAGATGGACACTACCAAGTGGTCTG
AGAGCCGTTACAACGAAATTATCAAGGAGACGTCCAACTTCATCAAGAAGGTCGGCTACA
ACCCCAAGCAGGTCGCCTTCGTCCCCATCTCCGGCTTCAACGGCGACAACATGCTTGCCC
CCTCCTCGAACTGCCCCTGGTACAAGGGCTGGGAGAAGGAG---ATCAAGGGTGGCAAGG
CCACTGGCAAGACCCTCCTCGAGGCTATCGATGCCATTGAGCCTCCTAAGCGTCCCACAG
ACAAGCCGCTCCGTCTGCCCCTTCAGGATGTCTACAAGATCGGTGGTATTGGAACTGTGC
CCGTCGGCCGTATCGAGACTGGTATCCTCAAGCCCGGTATGGTCGTCACATTCGCTCCCT
CCAACGTCACCACTGAAGTCAAGTCCGTCGAGATGCACCACGAGCAGTTGTCGGAGGGTG
TTCCCGGCGACAACGTTGGCTTCAACGTGAAGAACGTCTCCGTCAAGGAAATCCGCCGAG
GCAACGTCGCTGGTGACTCCAAGAACGATCCTCCTGCTGGTGCCGCTTCCTTCACCGCTC
AGGTCATCGTTCTCAACCACCCCGGTCAGGTCGGTGCTGGTTACGCCCCCGTCTTGGATT
GCCACACAGCCCACATTGCCTGCAAGTTCTCTGAGATCCTCGAGAAGATCGACCGTCGAA
CGGGCAAGTCTGTTGAGAACAACCCCAAGTTCATCAAGTCTGGTGACGCTGCCATCGTCA
AGATGATTCCGTCCAAGCCTATGTGCGTTGAGGC---------------
>Distoseptispora_chengduensis_KUNCC_24_17806_
---------------------------------------------GAGTTGA--AAAACT
CCC-TAAACCATTGTGAATCTTACCTTT-TTG--TTCGTTGCTTCGGCGGGCGGCTCCAG
GGCGGAGCCACTGCTCGTTGGGTCGGGTGCCCGCCGAAGGAC-AGCC-AAAAACT-C-TT
-TAA-TATACCTGTAATCTCAGAGTAC---ACAAGA----AAAAGCTATCAAAACTTTCA
GCAACGGATCTCTTGGTTCTGGCATCGATGAAGAACGCAGCGAAATGCGATAAGTAATGT
GAATTGCAGAATTCAGTGAATCATCGAATCTTTGAACGCACATTGCGCCCGCTAGTATTC
TGGCGGGCATGCCTGTTCGAGCGTCATTTCAACCCTCGGG---CCCCAGTTTGGCCCGGT
GCTGGGGTGCTACGG-TCCC-------CCGGGACGCGTAGGCCCTCAAAACCAGTGGCGG
GCTCGCC-AGGTCTCCGAGCGCAGTAG-TT-TT-CTCCTCGCTCAGGTGGTCTGGC-GCG
CTCCGGCCGTT-AAAT-A--CCAA-CTGT-A-G------ACACAGA------AGGTTGAC
CTCGGATCAGGTAGGAATACCCGCTGAA---------------------------GGGAT
TGCCCCAGTAACGGCGAGTGAAGCGGCAACAGCTCAGATTTGAAATCTGGCCCCTC--CG
GGGTCCGAGTTGTAATCTGTAGAGGATGCTTTTGGCGACGCGCCTTCCGAGTCCCCTGGA
ACGGGGCGCCAGAGAGGGTGAGAGCCCCGTATGGTTGGACGCCGAACCTCTGTAAAGCTC
CTTCGACGAGTCGAGTAGTTTGGGAATGCTGCTCAAAATGGGAGGTAAATTTCTTCTAAA
GCTAAATACTGGCCAGAGACCGATAGCGCACAAGTAGAGTGATCGAAAGATGAAAAGCAC
TTTGAAAAGAGGGTTAAATAGCACGTGAAATTGCTGAAAGGGAAGCGCTTGTGACCAGAC
TTGCGCCCGGTTGATCATCCAGCGTTCTCGCTGGTGCACTCTGCCGGGCTCAGGCCAGCA
TCGGCTCTCCCAGGGGGATAAAGGTCGCGGGAACGTAGCTCTCTCCGGGGAGTGTTATAG
CCCGCGGCGGAATGCCCTTAGGGGGGGCCGAGGCCCGCG-TTCGCAAGGATGCTGGCGTA
ATGGTCACCAGCGACCCGTCTTGAAACACGGACCAAGGAGTCAAGCATTAGGGCGAGTCT
TTGGGTGTAAAACCCGCAGGCGCAATGAAAGTGAACGGAGGTGAGAGCTTCGGCGCATCA
TCGACCGATCCTGATGTTCTCGGATGGATTTGAGTAAGAGCCTTACCGCTTGGACCCGAA
AGATGGTGAACTATGCCTGAATAGGGTGAAGCCAGAGGAAACTCTGGTGGAGGCTCGCAG
CGGTTCTGACGTGCAAATCGATCGTCAAATTTGGGCATGGGGGCGAAA------------
--------------------????????????????????????????????????????
????????????????????????????????????????????????????????????
????????????????????????????????????????????????????????????
????????????????????????????????????????????????????????????
????????????????????????????????????????????????????????????
????????????????????????????????????????????????????????????
????????????????????????????????????????????????????????????
????????????????????????????????????????????????????????????
????????????????????????????????????????????????????????????
????????????????????????????????????????????????????????????
????????????????????????????????????????????????????????????
????????????????????????????????????????????????????????????
????????????????????????????????????????????????????????????
????????????????????????????????????????????????????????????
????????????????????????????????????????????????????????????
????????????????????????????????????????????????????????????
????????????????????????????????????????????????????????????
????????????????????????????????????????????????????????????
???????????????-------CGACTGCGCTATTCTCATTATCGCTGCCGGTACTGGTG
AGTTCGAGGCTGGTATCTCCAAGGATGGCCAGACTCGTGAGCACGCTCTGCTTGCCTACA
CCCTGGGTGTGAAGCAGCTCATCGTCGCCATCAACAAGATGGACACCACCAAGTGGTCTG
AGGATCGTTACAACGAAATCATCAAGGAGACGTCCAACTTCATCAAGAAGGTCGGCTACA
ACCCCAAGCAGGTCGCTTTCGTTCCCATCTCCGGCTTCAACGGCGACAACATGCTTGCCC
CCTCCACCAACTGCCCCTGGTACAAGGGCTGGGAGAAGGAG---AACAAGGGTGGCAAGG
TGACCGGCAAGACCCTCCTGGAGGCCATCGACTCCATCGAGCCCCCCAAGCGTCCCACAG
ACAAGCCCCTGCGTCTTCCCCTTCAGGATGTCTACAAGATTGGTGGTATTGGCACTGTGC
CCGTCGGCCGTATCGAGACTGGTATCATCAAGCCCGGTATGGTCGTCACTTTCGCTCCCT
CCAACGTCACCACTGAAGTCAAGTCCGTCGAGATGCACCACGAGCAGCTGCAGGAAGGTG
TTCCCGGCGATAACGTCGGCTTCAACGTGAAGAACGTCTCTGTCAAGGAAATCCGCCGTG
GCAACGTCGCTGGTGACTCCAAGAACGACCCCCCTGCTGGTGCCGCTTCTTTCACCGCCC
AGGTCATCGTCCTCAACCACCCTGGTCAGGTTGGCGCTGGCTACGCTCCCGTCCTGGATT
GCCACACTGCCCACATCGCCTGCAAGTTCTCTGAGATCCTCGAGAAGATCGATCGCCGAA
CGGGCAAGTCTGTTGAGAACAACCCCAAGTTCATCAAGTCTGGTGACGCCGCCATCGTCA
AGATGATTCCGTCCAAGCCTATGTG------------------------
>Distoseptispora_chengduensis_CGMCC_3_27439__
------------------------------------------------------------
----------------------------------------GCTTCGGCGGGCGGCTCCAG
GGCGGAGCCACTGCTCGTTGGGTCGGGTGCCCGCCGAAGGAC-AGCC-AAAAACT-C-TT
-TAA-TATACCTGTTATCTCAGAGTAC---ACAAGA----AAAAGCTATCAAAACTTTCA
GCAACGGATCTCTTGGTTCTGGCATCGATGAAGAACGCAGCGAAATGCGATAAGTAATGT
GAATTGCAGAATTCAGTGAATCATCGAATCTTTGAACGCACATTGCGCCCGCTAGTATTC
TGGCGGGCATGCCTGTTCGAGCGTCATTTCAACCCTCGGG---CCCCAGTTTGGCCCGGT
GTTGGGGTGCTACGG-TCCC-------CCGGGACGCGTAGGCCCTCAAAACCAGTGGCGG
GCTCGCC-AGGTCTCCGAGCGCAGTAG-TT-TT-CTCCTCGCTCAGGTGGTCTGGC-GCG
CTCCGGCCGTT-AAAT-A--CCAA-CTGT-A-G------ACACAGA------AGGTTGAC
CTCGGATCAGGTAGGAATACCCGCTGAACTTAAGCATA----------------------
----------------------------------------------CTGGCCCCTC--CG
GGGTCCGAGTTGTAATCTGTAGAGGATGCTTTTGGCGACGCGCCTTCCGAGTCCCCTGGA
ACGGGGCGCCAGAGAGGGTGAGAGCCCCGTATGGTTGGACGCCGAACCTCTGTAAAGCTC
CTTCGACGAGTCGAGTAGTTTGGGAATGCTGCTCAAAATGGGAGGTAAATTTCTTCTAAA
GCTAAATACCGGCCAGAGACCGATAGCGCACAAGTAGAGTGATCGAAAGATGAAAAGCAC
TTTGAAAAGAGGGTTAAATAGCACGTGAAATTGCTGAAAGGGAAGCGCTTGTGACCAGAC
TTGCGCCCGGTTGATCATCCAGCGTTCTCGCTGGTGCACTCTGCCGGGCTCAGGCCAGCA
TCGGCTCTCCCAGGGGGATAAAGGTCGCGGGAACGTAGCTCTCTCCGGGGAGTGTTATAG
CCCGCGGCGGAATGCCCTTAGGGGGGGCCGAGGCCCGCG-TTCGCAAGGATGCTGGCGTA
ATGGTCACCAGCGACCCGTCTTGAAACACGGACCAAGGAGTCAAGCATTAGGGCGAGTCT
TTGGGTGTAAAACCCGCAGGCGCAATGAAAGTGAACGGAGGTGAGAGCTTCGGCGCATCA
TCGACCGATCCTGATGTTCTCGGATGGATTTGAGTAAGAGCCTTACCGCTTGGACCCGAA
AGATGGTGAACTATGCCTGAATAGGGTGAAGCCAGAGGAAACTCTGGTGGAGGCTCGCAG
CGGTTCTGAC--------------------------------------------------
--------------------????????????????????????????????????????
????????????????????????????????????????????????????????????
????????????????????????????????????????????????????????????
????????????????????????????????????????????????????????????
????????????????????????????????????????????????????????????
????????????????????????????????????????????????????????????
????????????????????????????????????????????????????????????
????????????????????????????????????????????????????????????
????????????????????????????????????????????????????????????
????????????????????????????????????????????????????????????
????????????????????????????????????????????????????????????
????????????????????????????????????????????????????????????
????????????????????????????????????????????????????????????
????????????????????????????????????????????????????????????
????????????????????????????????????????????????????????????
????????????????????????????????????????????????????????????
????????????????????????????????????????????????????????????
????????????????????????????????????????????????????????????
???????????????---------------------------------------------
-------------------------------GACTCGTGAGCACGCTCTGCTTGCCTACA
CCCTGGGTGTGAAGCAGCTCATCGTCGCCATCAACAAGATGGACACCACCAAGTGGTCTG
AGGATCGTTACAACGAAATCATCAAGGAGACGTCCAACTTCATCAAGAAGGTCGGCTACA
ACCCCAAGCAGGTCGCTTTCGTTCCCATCTCCGGCTTCAACGGCGACAACATGCTTGCCC
CCTCCACCAACTGCCCCTGGTACAAGGGCTGGGAGAAGGAG---AACAAGGGTGGCAAGG
TGACCGGCAAGACCCTCCTGGAGGCCATCGACTCCATCGAGCCCCCCAAGCGTCCCACAG
ACAAGCCCCTGCGTCTTCCCCTTCAGGATGTCTACAAGATTGGTGGTATTGGCACTGTGC
CCGTCGGCCGTATCGAGACTGGTATCATCAAGCCCGGTATGGTCGTCACTTTCGCTCCCT
CCAACGTCACCACTGAAGTCAAGTCCGTCGAGATGCACCACGAGCAGCTGCAGGAGGGTG
TTCCCGGCGATAACGTCGGCTTCAACGTGAAGAACGTCTCTGTCAAGGAAATCCGCCGTG
GCAACGTCGCTGGTGACTCCAAGAACGACCCCCCTGCTGGTGCCGCTTCTTTCACCGCCC
AGGTCATCGTCCTCAACCACCCTGGTCAGGTTGGCGCTGGCTACGCTCCCGTCCTGGATT
GCCACACTGCCCACATCGCCTGCAAG----------------------------------
------------------------------------------------------------
-------------------------------------------------
>Distoseptispora_chiangraiensis_MFLU_21_0105__
-------------------------------------------------------AAAAC
TCC-CAAACCACTGTGAATCTTACCTTT-TCG--TTCGTTGCTTTGGCGGGCGGCTCCAG
GGCGGAGCCACTGCTCGTTGAGTCGGGCGCCCGCCGAAGGAC-AACC-AAAACTC-G-TT
-AATTTT-TTACGTTTCGTCAGAGTATT--AAAAAA----AAAAGCTATCAAAACTTTCA
GCAACGGATCTCTTGGTTCTGGCATCGATGAAGAACGCAGCGAAATGCGATAAGTAATGT
GAATTGCAGAATTCAGTGAATCATCGAATCTTTGAACGCACATTGCGCCCGCCAGCACTC
TGGCGGGCATGCCTGTTCGAGCGTCATTTCAACCCTCGGG---CCCTTGTTTGGCCCGGT
GTTGGGGTGCTACCGGTCCG-------GTCGGACCGGTAGGCCCTCAAAACCAGTGGCGG
GCTCGCC-AGGACTCCGAGCGTAGTAG-TT-TT-CCTCTCGCTTAGGTGGTCTGGC-GTG
CTTCGGCCGTT-AAAC-A--CCCA-CTGT-A-T------CTACAGA------AGGTTGAC
CTCGGATCAGGTAGGAATACCCGCTGAACTTAAGCATAT---------------------
----------------------GCGGCAACAGCTCAGATTTGAAATCTGGCTCCTT--CG
GGGCCCGAGTTGTAATCTGTAGAGGATGCTTTTGGCGACGCGCCTTCCGAGTCCCCTGGA
ACGGGGCGCCAGAGAGGGTGAGAGCCCCGTATGGTTGGACGCCGAACCTCTGTAAAGCTC
CTTCGACGAGTCGAGTAGTTTGGGAATGCTGCTCAAAATGGGAGGTAAATTTCTTCTAAA
GCTAAATACCGGCCAGAGACCGATAGCGCACAAGTAGAGTGATCGAAAGATGAAAAGCAC
TTTGAAAAGAGGGTTAAATAGCACGTGAAATTGCTGAAAGGGAAGCGCTTGTGACCAGAC
TTGCGCCCGGTTGATCATCCAGCGTTCTCGCTGGTGCACTCTGCCGGGCTCAGGCCAGCA
TCGGCTCTCCCAGGGGGATAAAGGTCGCGGGAACGTAGCTCTCTTCGGGGAGTGTTATAG
CCCGTGGCGGAATACCCTTAGGGGGGGCCGAGGCCCGCG-TTCGCAAGGATGCTGGCGTA
ATGGTCACCAGCGACCCGTCTTGAAACACGGACCAAGGAGTCAAGCATTAGGGCGAGTCT
TTGGGTGTAAAACCCGCAGGCGCAATGAAAGTGAACGGAGGTGAGAGCTTCGGCGCATCA
TCGACCGATCCTGATGTTCTCGGATGGATTTGAGTAAGAGCCTTACCGCTTGGACCCGAA
AGATGGTGAACTATGCCTGAATAGGGTGAAGCCAGAGGAAACTCTGGTGGAGGCTCGCAG
CGGTTCTGACGTGCAAATCGATCGTCAAA-------------------------------
--------------------????????????????????????????????????????
????????????????????????????????????????????????????????????
????????????????????????????????????????????????????????????
????????????????????????????????????????????????????????????
????????????????????????????????????????????????????????????
????????????????????????????????????????????????????????????
????????????????????????????????????????????????????????????
????????????????????????????????????????????????????????????
????????????????????????????????????????????????????????????
????????????????????????????????????????????????????????????
????????????????????????????????????????????????????????????
????????????????????????????????????????????????????????????
????????????????????????????????????????????????????????????
????????????????????????????????????????????????????????????
????????????????????????????????????????????????????????????
????????????????????????????????????????????????????????????
????????????????????????????????????????????????????????????
????????????????????????????????????????????????????????????
???????????????-----------------------------------------GGTG
AGTTCGAAGCTGGTATCTCCAAGGATGGCCAGACTCGTGAGCACGCTCTGCTTGCCTACA
CCCTGGGTGTGAAGCAGCTCATCGTTGCCATCAACAAGATGGACACCACCAAGTGGTCCG
AGGATCGTTACAACGAAATCATCAAGGAGACGTCCAACTTCATCAAGAAGGTCGGCTACA
ACCCCAAGCAGGTCGCTTTCGTCCCCATCTCCGGCTTCAACGGCGACAACATGCTTGCTC
CTTCCACCAACTGCCCCTGGTACAAGGGCTGGGAGAAGGAG---ATCAAGGGCGGCAAGG
TCACTGGCAAGACCCTCCTCGAGGCCATCGATGCCATTGAGCCTCCCAAGCGCCCCACCG
ACAAGCCTCTGCGTCTCCCCCTTCAGGATGTCTACAAGATTGGCGGTATCGGAACTGTGC
CCGTCGGCCGTATCGAGACTGGTATCCTCAAGCCCGGTATGGTCGTTACGTTCGCTCCGT
CCAACGTCACCACTGAAGTCAAGTCGGTGGAGATGCACCACGAGCAGCTGCAAGAGGGTG
TTCCTGGCGACAATGTTGGCTTCAACGTGAAGAACGTCTCCGTTAAGGAGATCCGCCGAG
GCAACGTCGCTGGTGACTCCAAGAACGACCCCCCTGCTGGTGCTGCTTCCTTCACCGCCC
AGGTCATCGTGCTTAACCACCCTGGTCAGGTCGGTGCCGGCTACGCTCCTGTCTTGGATT
GCCACACTGCCCACATCGCCTGCAAGTTCTCTG---------------------------
------------------------------------------------------------
-------------------------------------------------
>Distoseptispora_chinensis_GZCC_21_0665_
AACAAGGTCTCCGTTGGTGAACCAGCGGAGGGATCATTAC----AGAGTTGA--AAAACT
CCC--AAACCATTGTGAATC-TACCTTC-ATA-TCTCGTTGCTTTGGCGGGCGGCTCCAG
GGCGGAGCCACTGCTCGTTGGGTCGGGCGCCCGCCGAAGGAC-AACC-AAAACTC-A-TT
-GAA-TC-TTTGCGGATCTCAGAGT----AATAATA----TTAAGCTATCAAAACTTTCA
GCAACGGATCTCTTGGTTCTGGCATCGATGAAGAACGCAGCGAAATGCGATAAGTAATGT
GAATTGCAGAATTCAGTGAATCATCGAATCTTTGAACGCACATTGCGCCCGCCAGCACTC
TGGCGGGCATGCCTGTTCGAGCGTCATTTCAACCCTCGGG---CCCTCGTTTGGCCCGGT
GTTGGGGCGCTACGGGTCTT-------ACTAGACCTGTAGGCCCTTAAAACCAGTGGCGG
GCTCGCC-AGGACTCCGAGCGTAGTAG-TT-TT-CCTCTCGTTCAGGCGGTCTGGC-GTG
CTTCGGCCGTT-AAAT-A--TCCAGCGGT-A-A-TTC--GCACACA------AGGTTGAC
CTCGGATCAGGTAGGAATACCCGCTGAACTTAAGCATAT---------------AGGGAT
TGCCCCAGTAACGGCGAGTGAAGCGGCAACAGCTCAGATTTGAAATCTGGCCCTTT--CA
GGGTCCGAGTTGTAATCTGTAGAGGATGCTTTTGGCGACGCGCCTTCCGAGTCCCCTGGA
ACGGGGCGCCAGAGAGGGTGAGAGCCCCGTATGGTTGGACGCCGAACCTCTGTAAAGCTC
CTTCGACGAGTCGAGTAGTTTGGGAATGCTGCTCAAAATGGGAGGTAAATTTCTTCTAAA
GCTAAATACCGGCCAGAGACCGATAGCGCACAAGTAGAGTGATCGAAAGATGAAAAGCAC
TTTGAAAAGAGGGTCAAATAGCACGTGAAATTGCTGAAAGGGAAGCGCTTGTGACCAGAC
TTGCGCCCGGTTGATCATCCAGCGTTCTCGCTGGTGCACTCTGCCGGGTTCAGGCCAGCA
TCGGCTCTCCCAGGGGGATAAAGGTCGCGGGAACGTAGCTCTCTCCGGGGAGTGTTATAG
CCCGTGGCGGAATGCCCTTAGGGGGGGCCGAGGCTCGCG-TTCGCAAGGATGCTGGCGTA
ATGGTCACCAGCGACCCGTCTTGAAACACGGACCAAGGAGTCAAGCATTAGGGCGAGTCT
TTGGGTGCAAAACCCGCAGGCGCAATGAAAGTGAACGGAGGTGAGAGCTTCGGCGCATCA
TCGACCGATCCTGATGTTCTCGGATGGATTTGAGTAAGAGCCTTACCGCTTGGACCCGAA
AGATGGTGAACTATGCCTGAATAGGGTGAAGCCAGAGGAAACTCTGGTGGAGGCTCGCAG
CGGTTCTGACGTGCAAATCGATCGTCAAATTTGGGCATGGGGGCGAAAGACTAA------
--------------------????????????????????????????????????????
????????????????????????????????????????????????????????????
????????????????????????????????????????????????????????????
????????????????????????????????????????????????????????????
????????????????????????????????????????????????????????????
????????????????????????????????????????????????????????????
????????????????????????????????????????????????????????????
????????????????????????????????????????????????????????????
????????????????????????????????????????????????????????????
????????????????????????????????????????????????????????????
????????????????????????????????????????????????????????????
????????????????????????????????????????????????????????????
????????????????????????????????????????????????????????????
????????????????????????????????????????????????????????????
????????????????????????????????????????????????????????????
????????????????????????????????????????????????????????????
????????????????????????????????????????????????????????????
????????????????????????????????????????????????????????????
???????????????------------------------------CTGCCGGTACTGGTG
AGTTCGAGGCTGGTATCTCCAAGGATGGCCAGACTCGTGAGCACGCTCTGCTCGCCTACA
CGCTGGGTGTGAAGCAGCTCATCGTCGCCATCAACAAGATGGACACCACCAAGTGGTCTG
AGAGCCGTTACAACGAAATTATCAAGGAGACGTCCAACTTCATCAAGAAGGTCGGCTACA
ACCCCAAGCAGGTCGCCTTCGTCCCCATCTCCGGCTTCAACGGCGACAACATGCTTGCCC
CGTCCTCCAACTGCCCCTGGTACAAGGGCTGGGAGAAGGAG---ATCAAGGGTGGCAAGG
CCACTGGCAAGACCCTCCTCGAGGCTATTGATGCCATTGAGCAACCCAAGCGCCCCACAG
ACAAGCCTCTCCGTCTCCCCCTTCAGGATGTCTACAAGATTGGTGGTATCGGAACTGTGC
CCGTCGGCCGTATCGAGACTGGTATCCTCAAGCCCGGTATGGTCGTCACGTTCGCTCCCT
CAAACGTCACCACTGAAGTCAAGTCCGTCGAGATGCACCACGAGCAGCTGACGGAGGGTG
TCCCCGGCGACAACGTTGGTTTCAACGTGAAGAACGTCTCCGTCAAGGAAATCCGCCGAG
GCAACGTCGCTGGTGACTCCAAGAACGATCCTCCTGCTGGTGCCGCTTCCTTCACCGCTC
AGGTCATCGTCCTCAACCACCCCGGCCAGGTCGGTGCTGGTTACGCTCCCGTCTTGGATT
GCCACACAGCCCACATTGCTTGCAAGTTCTCTGAGATCCTCGAGAAGATCGACCGCCGAA
CGGGCAAGTCTGTTGAGAACAACCCCAAGTTCATCAAGTCTGGTGACGCTGCCATCGTC-
-------------------------------------------------
>Distoseptispora_chinensis_UESTCC_01_0296
AACAAGGTCTCCGTTGGTGAACCAGCGGAGGGATCATTAC----AGAGTTGA--AAAACT
CCC--AAACCATTGTGAACC-TACCTTT-ATA-TTTCGTTGCTTTGGCGGGCGGCTCCAG
GGCGGAGCCACTGCTCGTTGGGTCGGGCGCCCGCCGAAGGAC-AACC-AAAACTC-G-TT
-GAA-TC-TTTGCGGATCTCAGAGT----AAAAATA----TCAAGCTATCAAAACTTTCA
GCAACGGATCTCTTGGTTCTGGCATCGATGAAGAACGCAGCGAAATGCGATAAGTAATGT
GAATTGCAGAATTCAGTGAATCATCGAATCTTTGAACGCACATTGCGCCCGCCAGCACTC
TGGCGGGCATGCCTGTTCGAGCGTCATTTCAACCCTCGGG---CCCTCGTTTGGCCCGGT
GTTGGGGCGCTACGGGTCTT-------ATCAGACCTGTAGGCCCTTAAAACCAGTGGCGG
GCTCGCC-AGGACTCCGAGCGTAGTAG-TT-TT-CTTCTCGTTCAGGCGGTCTGGC-GTG
CTTCGGCCGTT-AAAT-A--TCCAGCGGT-A-A--TC--GCACAC---------------
------------------------------------------------------------
----------------------------------------------CTGGCCCTTT--CA
GGGTCCGAGTTGTAATCTGTAGAGGATGCTTTTGGCGACGCGCCTTCCGAGTCCCCTGGA
ACGGGGCGCCAGAGAGGGTGAGAGCCCCGTATGGTTGGACGCCGAACCTCTGTAAAGCTC
CTTCGACGAGTCGAGTAGTTTGGGAATGCTGCTCAAAATGGGAGGTAAATTTCTTCTAAA
GCTAAATACCGGCCAGAGACCGATAGCGCACAAGTAGAGTGATCGAAAGATGAAAAGCAC
TTTGAAAAGAGGGTCAAATAGCACGTGAAATTGCTGAAAGGGAAGCGCTTGTGACCAGAC
TTGCGCCCGGTTGATCATCCAGCGTTCTCGCTGGTGCACTCTGCCGGGTTCAGGCCAGCA
TCGGCTCTCCCAGGGAGATAAAGGTCGCGGGAACGTAGCTCTCTCCGGGGAGTGTTATAG
CCCGTGGCGGAATGTCCTTAGGGGGGGCCGAGGCTCGCG-TTCGCAAGGATGCTGGCGTA
ATGGTCACCAGCGACCCGTCTTGAAACACGGACCAAGGAGTCAAGCATTAGGGCGAGTCT
TTGGGTGCAAAACCCGCAGGCGCAATGAAAGTGAACGGAGGTGAGAGCTTCGGCGCATCA
TCGACCGATCCTGATGTTCTCGGATGGATTTGAGTAAGAGCCTTACCGCTTGGACCCGAA
AGATGGTGAACTATGCCTGAATAGGGTGAAGCCAGAGGAAACTCTGGTGGAGGCTCGCAG
CGGTTCTGACGTGCAAA-------------------------------------------
--------------------????????????????????????????????????????
????????????????????????????????????????????????????????????
????????????????????????????????????????????????????????????
????????????????????????????????????????????????????????????
????????????????????????????????????????????????????????????
????????????????????????????????????????????????????????????
????????????????????????????????????????????????????????????
????????????????????????????????????????????????????????????
????????????????????????????????????????????????????????????
????????????????????????????????????????????????????????????
????????????????????????????????????????????????????????????
????????????????????????????????????????????????????????????
????????????????????????????????????????????????????????????
????????????????????????????????????????????????????????????
????????????????????????????????????????????????????????????
????????????????????????????????????????????????????????????
????????????????????????????????????????????????????????????
????????????????????????????????????????????????????????????
???????????????---------------------------------------------
------------------------------------------------------------
------------------------------------------------------------
------------------------------------------------------------
ACCCCAAGCAGGTCGCCTTCGTCCCCATCTCCGGCTTCAACGGCGACAACATGCTTGCCG
CCTCCTCCAACTGCCCCTGGTACAAGGGCTGGGAGAAGGAG---ATCAAGGGTGGCAAGG
CCACTGGCAAGACCCTCCTCGAGGCTATCGATGCCATTGAGCCTCCCAAGCGCCCCACAG
ACAAGCCTCTCCGTCTCCCCCTTCAGGATGTCTACAAGATTGGTGGTATCGGAACTGTGC
CCGTCGGCCGTATCGAGACTGGTATCCTCAAGCCCGGTATGGTCGTCACGTTCGCTCCCT
CCAACGTCACCACTGAAGTCAAGTCCGTCGAGATGCACCACGAGCAGCTGACGGAGGGTG
TCCCCGGCGACAACGTTGGTTTCAACGTGAAGAACGTTTCCGTCAAGGAAATCCGCCGAG
GCAACGTCGCTGGTGACTCCAAGAACGATCCTCCTGCTGGTGCCGCTTCCTTCACCGCTC
AGGTCATCGTCCTCAACCACCCCGGCCAGGTCGGTGCTGGTTACGCTCCCGTCTTGGATT
GCCACACAGCCCACATTGCTTGCAAGTTCTCTGAGATCCTCGAGAA--------------
------------------------------------------------------------
-------------------------------------------------
>Distoseptispora_chishuiensis_GZCC_23__0729_
---------------------------------------------GAGTTCT--TTACTC
CCT-TAAACCATTGTGAATT-TACCTTT-TTTTACATACTGCCTCGGCGGGCGACTCCAG
GGCGGAGTCACTGCCCGTTTGCTCGGGTGTCCGCCGAAGTCG-ACCA-TAAACTC-T-AG
-CAT-CT-CATAGCGTCATCAGAGTATC------AT----AACAATTATAAAAACTTTCA
GCAACGGATCTCTTGGTTCTGGCATCGATGAAGAACGCAGCGAAATGCGATAAGTAATGT
GAATTGCAGAATTCAGTGAATCATCGAATCTTTGAACGCACATTGCGCCCGCCAGCATTC
TGGCGGGCATGCCTGTCCGAGCGTCATTTCAAACCCTCAG---GCACCTAGTGACCTGGT
GTTGGGGTGCTATACCACCCGTA-AATTCGGGTGATATAGGCCTTCAAATCTAGTGGCGG
GTCCGTC-AGGGCTCCGGGCGCAGTAG-TT-TACCACCTCGCCCAGGCGGTCTGGC-G-G
CCTCTGCCGTA-AAAC-C--TCTC------A-----A--ATGACGA----ACTAGTTGAC
CTCGGATCAGGTAGCAGCCC----------------------------------------
------------GGCGAGTGAAGCGGCAACAGCTCAGATTTGAAATCTGGTCCCCC-ACG
GGGCCCGAGTTGTAATCTGCAGAGGATGCTTTTGGTGAGGTGCCTTCTGAGTCCCCTGGA
ACGGGGCGCCATAGAGGGTGAGAGCCCCGTATAGTTGGACACCGAGCCTCTGTAAAGCTC
CTTCGACGAGTCGAGTAGTTTGGGAATGCTGCTCTAAATGGGAGGTAAATTTCTTCTAAA
GCTAAATACCGGCCAGAGACCGATAGCGCACAAGTAGAGTGATCGAAAGATGAAAAGCAC
TTTGAAAAGAGGGTTAAATAGCACGTGAAATTGCTGAAAGGGAAGCGCTTGTGACCAGAC
TTGCGCCCGGCGGATCACCCGGCGTTCTCGCCGGTGCACTCTGCCGGGTCCAGGCCAGCA
TCGGTTTCGCCAGGGGGACAAAAGCAGTGGGAACGTAGCTCTCTTCGGGGAGTGTTATAG
CCCACCGCACAATGCCCTTAGGCGGGACCGAGGTTCGCGCTCTGCAAGGATGCTGGCGTA
ATGGTCATCAGCGACCCGTCTTGAAACACGGACCAAGGAGTCAAGCATTAGGGCGAGTCT
TTGGGTGTAAAACCCGCAGGCGCAATGAAAGTGAACGTAGGTGAGAGCTTCGGCGCATCA
TCGACCGATCCTGATGTTCTCGGATGGATTTGAGTAAGAGCCTTACCGCTTGGACCCGAA
AGATGGTGAACTATGCCTGAATAGGGTGAAGCCAGAGGAAACTCTGGTGGAGGCTCGCAG
CGGTTCTGACGTGCAAATCGATCGTCAAATTTGGGCATGGGGGCGAAAGACTAATCGAAC
CATGTTGG------------????????????????????????????????????????
????????????????????????????????????????????????????????????
????????????????????????????????????????????????????????????
????????????????????????????????????????????????????????????
????????????????????????????????????????????????????????????
????????????????????????????????????????????????????????????
????????????????????????????????????????????????????????????
????????????????????????????????????????????????????????????
????????????????????????????????????????????????????????????
????????????????????????????????????????????????????????????
????????????????????????????????????????????????????????????
????????????????????????????????????????????????????????????
????????????????????????????????????????????????????????????
????????????????????????????????????????????????????????????
????????????????????????????????????????????????????????????
????????????????????????????????????????????????????????????
????????????????????????????????????????????????????????????
????????????????????????????????????????????????????????????
???????????????---------------------------------------------
--TTCGAGGCTGGTATCTCCAAGGATGGTCAGACTCGCGAGCACGCTCTGCTTGCCTACA
CCCTGGGTGTGAAGCAGCTCATCGTCGCCATCAACAAGATGGACACCACCAAATGGTCTG
AGGATCGATTCAACGAAATCATCAAGGAGACCTCCAACTTCATCAAGAAGGTCGGCTACA
ACCCCAAGCAGGTCGCTTTCGTCCCCATCTCTGGCTTCAACGGCGACAACATGCTTGCGG
CCTCCTCCAACTGCCCGTGGTACAAGGGTTGGGAGAAGGAG---GTCAAGGGTGGCAAGG
TCACCGGCAAGACTCTCCTCGAGGCCATTGATGCCATCGAACCCCCCAAGCGTCCCACCG
ACAAGCCCCTCCGTCTTCCCCTTCAGGATGTCTACAAGATTGGTGGTATCGGAACTGTCC
CTGTCGGCCGTATCGAGACTGGTGTCTTGAAGCCCGGTATGGTCGTCACTTTCGCTCCTT
CCAACGTCACCACTGAAGTCAAGTCCGTCGAGATGCATCACGAGCAGCTTACGGAGGGTG
TTCCCGGTGACAACGTCGGCTTCAACGTGAAGAACGTCTCCGTCAAGGAAATCCGCCGTG
GCAACGTCGCTGGTGACTCCAAGAACGACCCTCCTGCTGGTTGCGCATCCTTCACTGCCC
AGGTCATCGTCTTGAACCACCCTGGTCAGGTTGGTGCCGGTTATGCCCCCGTTCTTGACT
GCCACACCGCCCACATCGCTTGCAAGTTCTCTGAGATCCTCGAGAAGATTGATCGCCGAA
CGGGCAAGTCGGTTGAGAACAACCCCAAGTTCATCAAGTCGGGTGATGCCGCCATCGTCA
AGATGATTCCC--------------------------------------
>Distoseptispora_clematidis_MFLUCC_17_2145_
----AGGTCTCCGTTGGTGAACCAGCGGAGGGATCATTAC----AGAGTTGA--AAAACT
CCC-AAAACCATTGTGAATC-TACCTTT-ATA--TTCGTTGCTTTGGCGGGCGGCTCCAG
GGCGGAGCCACTGCTCGTTGGGTCGGGCGCCCGCCGAAGGAC-AACC-AAAACTC-T-TT
-AAA-TC-TTTGCGGATCTCAGAGT----AAAAATA----TCAAGCTATCAAAACTTTCA
GCAACGGATCTCTTGGTTCTGGCATCGATGAAGAACGCAGCGAAATGCGATAAGTAATGT
GAATTGCAGAATTCAGTGAATCATCGAATCTTTGAACGCACATTGCGCCCGCCAGCACTC
TGGCGGGCATGCCTGTTCGAGCGTCATTTCAACCCTCGGG---CCCTCGTTCGGCCCGGT
GTTGGGGCGCTACGGGTCCC-------ATCGGACCTGTAGGCCCTTAAAATTAGTGGCGG
GCTCGCC-AGGACTCCGAGCGTAGTAG-TT-TT-CCTCTCGTTCAGGCGGTCTGGC-GTG
CTTCGGCCGTT-AAAA-A--CGCAGCGGT-A-A--TT---CGCACA------AGG-----
------------------------------------------------------------
------------------------------------------------------------
----------------------------------------CGCCTTCCGAGTCCCCTGGA
ACGGGGCGCCAGAGAGGGTGAGAGCCCCGTATGGTTGGACGCCGAACCTCTGTAAAGCTC
CTTCGACGAGTCGAGTAGTTTGGGAATGCTGCTCAAAATGGGAGGTAAATTCTTTCTAAA
GCTAAATACCGGCCAGAGACCGATAGCGCACAAGTAGAGTGATCGAAAGATGAAAAGCAC
TTTGAAAAGAGGGTCAAATAGCACGTGAAATTGCTGAAAGGGAAGCGCTTGTGACCAGAC
TTGCGCCCGGTTGATCATCCAGCGTTCTCGMTGGTGCACTCTGCCGGGCTCAGGCCAGCA
TCGGCTCTCCCAGGGGGATAAAGGTCGCGGGAACGTAGCTCTCTCCGGGGAGTGTTATAG
CCCGTGGCGGAATGCCCTTAGGGGGGGCCGAGGCCCGCG-TTCGCAAGGATGCTGGCGTA
ATGGTCACCAGCGACCCGTCTTGAAACACGGACCAAGGAGTCAAGCATTAGGGCGAGTCT
TTGGGTGCAAAACCCGCAGGCGCAATGAAAGTGAACGGAGGTGAGAGCTTCGGCGCATCA
TCGACCGATCCTGATGTTCTCGGATGGATTTGAGTAAGAGCCTTACCGCTTGGACCCGAA
AGATGGTGAACTATGCCTGAATAGGGTGAAGCCAGAGGAAACTCTGGTGGAGGCTCGCAG
CGGTTCTGACGTGCAAATCGATCGTCAAATTTGGGCATGGGGGCGAAAGACTAATCGAAC
CATACTAGGTGGTT----------------------------------------------
------------------------------------------------------------
------------------------------------------------------------
------------------------------------------------------------
------------------------------------------------------------
------------------------------------------------------------
----------------------------CTATCGCTCATGTGTTATGTGAGCGTGGGAAC
GCCCGCAGAGCCAATCGTCGAGTTCATGATTGCTAGGAACATGGAAGTACTCGAGGAATA
TGAGCCCTTGAGGTACCCTAATGCGACCAAAATCTTTGTCAATGGCACATGGGTTGGTGT
TCACCAAGACCCGAAGCATCTTGTGAGTTTGGTTCAGGACTTACGCCGCAGAGGCGTCAT
CAACTTTGAGGTCTCTCTCATTCGGGATATCCGCGATCGAGAGTTCAAGATTTTCTCGGA
TGCTGGTCGTGTTATGCGTCCTCTGTTCGCTGTGGAGCAATCGGA------CAATTCGAC
AAAGGGTCTTGAAAAGGGGTCTTTATTGCTCACAAAGGAGCATATTCAAAAATTGAGAGC
CGATGAGGAGTTATCTAAGGATGACCCAGACTATTTCGGCTGGGATGGCCTTCTTAGAGC
GGGCGCTATCGAATATCTTGACGCCGAAGAGGAAGAGACAGCCATGATTTGCATGACTCC
AGAAGATCTAGAGGCTTATCGGCTGCAAAAAGCGGGATTAGACGTGCCGGAAGACGATGA
CGAGGCCGACCCCAATAGGCGTCTAAAGACGAAACTAAACCCCACGACTCACATGTATAC
ACATTGTGAGATCCATCCGAGCATGCTCTTGGGGATCTGTGCAAGCATTATCCCCTTCCC
AGACCACAACCAG--?????????????????????????????????????????????
????????????????????????????????????????????????????????????
????????????????????????????????????????????????????????????
????????????????????????????????????????????????????????????
????????????????????????????????????????????????????????????
????????????????????????????????????????????????????????????
????????????????????????????????????????????????????????????
????????????????????????????????????????????????????????????
????????????????????????????????????????????????????????????
????????????????????????????????????????????????????????????
????????????????????????????????????????????????????????????
????????????????????????????????????????????????????????????
????????????????????????????????????????????????????????????
????????????????????????????????????????????????????????????
????????????????????????????????????????????????????????????
?????????????????????????????????????????????????
>Distoseptispora_clematidis_HJAUP_C1319
--CAAGGTCTCCGTTGGTGAACCAGCGGAGGGATCATTAC----AGAGTTGA--AAAACT
CCC-AAAACCATTGTGAATC-TACCTTT-ATA--TTCGTTGCTTTGGCGGGCGGCTCCAG
GGCGGAGCCACTGCTCGTTGGGTCGGGCGCCCGCCGAAGGAT-AACC-AAAACTC-T-TT
-AAA-TC-TTTGCGGATCTCAGAGT----AAAAATA---TTCAAGCTATCAAAACTTTCA
GCAACGGATCTCTTGGTTCTGGCATCGATGAAGAACGCAGCGAAATGCGATAAGTAATGT
GAATTGCAGAATTCAGTGAATCATCGAATCTTTGAACGCACATTGCGCCCGCCAGCACTC
TGGCGGGCATGCCTGTTCGAGCGTCATTTCAACCCTCGGG---CCCTCGTTCGGCCCGGT
GTTGGGGCGCTACGGGTCCC-------ATCGGACCTGTAGGCCCTTAAAATTAGTGGCGG
GCTCGCC-AGGACTCCGAGCGTAGTAG-TT-TT-CCTCTCGTTCAGGCGGTCTGGC-GTG
CTTCGGCCGTT-AAAA-A--CACAGCGGT-A-A--TT---CGCACA------AGGTTGAC
CTCGGATCAGGTAGGAATACCCGCTGAACTTAAG--------------------------
---------------------AGCGGCAACAGCTCAGATTTGAAATCTGGCCCTCA--TG
GGGTCCGAATTGTAATCTGTAGAGGATGCTTTTGGCGACGCGCCTTCCGAGTCCCCTGGA
ACGGGGCGCCAGAGAGGGTGAGAGCCCCGTATGGTTGGACGCCGAACCTCTGTAAAGCTC
CTTCGACGAGTCGAGTAGTTTGGGAATGCTGCTCAAAATGGGAGGTAAATTTCTTCTAAA
GCTAAATACCGGCCAGAGACCGATAGCGCACAAGTAGAGTGATCGAAAGATGAAAAGCAC
TTTGAAAAGAGGGTCAAATAGCACGTGAAATTGCTGAAAGGGAAGCGCTTGTGACCAGAC
TTGCGCCCGGTTGATCATCCAGCGTTCTCGCTGGTGCACTCTGCCGGGCTCAGGCCAGCA
TCGGCTCTCCCAGGGGGATAAAGGTCGCGGGAACGTAGCTCTCTCCGGGGAGTGTTATAG
CCCGTGGCGGAATGCCCTTAGGGGGGGCCGAGGCCCGCG-TTCGCAAGGATGCTGGCGTA
ATGGTCACCAGCGACCCGTCTTGAA-----------------------------------
------------------------------------------------------------
------------------------------------------------------------
------------------------------------------------------------
------------------------------------------------------------
------------------------------------------------------------
------------------------------------------------------------
-------------------------------------------------TGGGGTGATCA
GAAGAAGGCTATGAGCTCTACTGCTGGTGTGTCACAGGTTCTGAACCGCTATACGTTCGC
CTCCACTCTATCGCATCTACGTCGGACAAACACCCCCATCGGCCGAGACGGTAAGCTAGC
AAAGCCGCGGCAATTACACAACACGCACTGGGGTCTGGTGTGCCCTGCCGAGACCCCCGA
AGGCCAAGCATGTGGGTTGGTCAAAAATCTATCGCTCATGTGTTATGTGAGCGTGGGAAC
GCCCGCAGAGCCAATCGTCGAGTTCATGATTGCTAGGAACATGGAAGTACTCGAGGAATA
TGAGCCCTTGAGGTACCCTAATGCGACCAAAATCTTTGTCAATGGCACATGGGTTGGTGT
TCACCAAGACCCGAAGCATCTTGTGAGTTTGGTTCAGGACTTACGCCGCAGAGGCGTCAT
CAACTTTGAGGTCTCTCTCATTCGGGATATCCGCGATCGAGAGTTCAAGATTTTCTCGGA
TGCTGGTCGTGTTATGCGTCCTCTGTTCGCTGTGGAGCAATCGGA------CAATTCGAC
AAAGGGTCTTGAAAAGGGGTCTTTATTGCTCACAAAGGAGCATATTCAAAAATTGAGAGC
CGATGAGGAGTTATCTAAGGATGACCCAGACTATTTCGGCTGGGATGGCCTTCTTAGAGC
GGGCGCTATCGAATATCTTGACGCCGAAGAGGAAGAGACAGCCATGATTTGCATGACTCC
AGAAGATCTAGAGGCTTATCGGCTGCAAAAAGCGGGATTAGACGTGCCGGAAGACGATGA
CGAGGCCGACCCCAATAGGCGTCTGAAGACGAAACTGAACCCCACGACTCACATGTATAC
ACATTGTGAGATCCATCCGAGCATGCTCTTGGGGATCTGTGCAAGCATTATCCCCTTCCC
AGACCACAACCAGGT--------GACTGCGCTATTCTCATTATTGCTGCCGGTACTGGTG
AGTTCGAGGCTGGTATCTCCAAGGATGGCCAGACTCGTGAGCACGCTCTACTTGCCTACA
CGCTAGGTGTGAAGCAGCTCATCGTTGCCATCAACAAGATGGACACCACCAAGTGGTCTG
AGAGCCGTTACAACGAAATTATCAAGGAGACGTCCAACTTCATCAAGAAGGTCGGCTACA
ACCCCAAGCAGGTCGCCTTCGTTCCCATCTCCGGCTTCAACGGCGACAACATGCTTGCCC
CGTCCTCCAACTGCCCCTGGTACAAGGGTTGGGAGAAGGAG---ATCAAGGGTGGCAAGG
CCTCTGGCAAGACCCTCCTCGAGGCTATCGACGCCATTGAGCCTCCCAAGCGTCCCACAG
ACAAGCCTCTCCGTCTCCCCCTTCAGGATGTCTACAAGATCGGTGGTATCGGAACTGTGC
CCGTCGGCCGTATCGAGACTGGTATCCTCAAGCCCGGTATGGTCGTCACGTTCGCTCCCT
CCAACGTCACCACTGAAGTCAAGTCCGTCGAGATGCACCACGAGCAGCTGCAGGAGGGTG
TCCCCGGCGACAACGTTGGCTTCAACGTGAAGAACGTCTCCGTCAAGGAAATCCGCCGAG
GCAACGTCGCTGGTGACTCCAAGAACGATCCTCCTGCTGGTGCCGCTTCCTTCACCGCTC
AGGTCATCGTCCTCAACCACCCCGGTCAGGTCGGTGCTGGTTACGCTCCCGTCTTGGATT
GCCACACTGCCCACATTGCCTGCAAGTTCTCTGAGATCCTTGAGAAGATCGACCGCCGAA
CGGGCAAGTCTGTTGAGAACAACCCCAAGTTCATCAAGTCTGGTGACGCTGCCATCGTCA
AGATGGTTCCGTCCAAGCCTATGTGCGTTGAGGCTTTCACTGACTACCC
>Distoseptispora_crassispora_KUMCC_21__10726_
---------------------------------TCATTAC----AGAGTTGA--AAAACT
CCC--AAACCATTGTGAATC-TACCTTT-ATA-TTTCGTTGCTTTGGCGGGCGGCTCCAG
GGCGGAGCCACTGCTCGTTGGGTCGGGCGCCCGCCGAAGGAC-AACC-AAAACTC-G-TT
-GAA-TC-TTTGCGGATCTCAGAGT----AAAAATA----TCAAGCTATCAAAACTTTCA
GCAACGGATCTCTTGGTTCTGGCATCGATGAAGAACGCAGCGAAATGCGATAAGTAATGT
GAATTGCAGAATTCAGTGAATCATCGAATCTTTGAACGCACATTGCGCCCGCCAGCACTC
TGGCGGGCATGCCTGTTCGAGCGTCATTTCAACCCTCGGG---CCCTCGTTTGGCCCGGT
GTTGGGGCGCTACAGGTCCC-------ATCGGACCGGTAGGCCCTTAAAATCAGTGGCGG
GCTCGCC-AGGACTCCGAGCGTAGTAG-TT-TT-CCTCTCGTTCAGGCGGTCTGGC-GTG
CTTCGGCCGTT-AAAC-A--CCCAGCGGT-A-A--TC--GCACACA------AGGTTGAC
CTCGGATCAGGTAGGAATACCCGCTGAACTTAAGCAT----------------CAGGGAT
TGCCCCAGTAACGGCGAGTGAAGCGGCAACAGCTCAGATTTGAAATCTGGCCCTTT--CG
GGGTCCGAGTTGTAATCTGTAGAGGATGCTTTTGGCGACGCGCCTTCCGAGTCCCCTGGA
ACGGGGCGCCAGAGAGGGTGAGAGCCCCGTATGGTTGGACGCCGAACCTCTGTAAAGCTC
CTTCGACGAGTCGAGTAGTTTGGGAATGCTGCTCAAAATGGGAGGTAAATTTCTTCTAAA
GCTAAATACCGGCCAGAGACCGATAGCGCACAAGTAGAGTGATCGAAAGATGAAAAGCAC
TTTGAAAAGAGGGTCAAATAGCACGTGAAATTGCTGAAAGGGAAGCGCTTGTGACCAGAC
TTGCGCCCGGTTGATCATCCAGCGTTCTCGCTGGTGCACTCTGCCGGGCTCAGGCCAGCA
TCGGCTCTCCCAGGGGGATAAAGGTCGCGGGAACGTAGCTCTCTCCGGGGAGTGTTATAG
CCCGTGGCGGAATGCCCTTAGGGGGGGCCGAGGCCCGCG-TTCGCAAGGATGCTGGCGTA
ATGGTCACCAGCGACCCGTCTTGAAACACGGACCAAGGAGTCAAGCATTAGGGCGAGTCT
TTGGGTGCAAAACCCGCAGGCGCAATGAAAGTGAACGGAGGTGAGAGCTTCGGCGCATCA
TCGACCGATCCTGATGTTCTCGGATGGATTTGAGTAAGAGCCTTACCGCTTGGACCCGAA
AGATGGTGAACTATGCCTGAATAGGGTGAAGCCAGAGGAAACTCTGGTGGAGGCTCGCAG
CGGTTCTGACGTGCAAATCGATCGTCAAATTTGGGCATGGGGGCGAAAGACTAATCGAAC
CATA-------------------TCCGTGGTATCATCCGGAGAATGACGAACGACCTGAT
GCAGTATCTGCGAAGGTGCATCGAACAGGGGAAACAATTTGATCTAAGAGTCGGCATGAG
ACACCAGACAATGACCAATGCGTTGAAATATTCTCTTGCGACGGGCAACTGGGGCGACCA
GAAGAAGGCTATGAGCTCTACTGCTGGCGTGTCACAGGTATTGAACCGCTATACGTTCGC
CTCTACTCTATCGCATCTACGTCGGACAAACACCCCCATCGGCCGGGACGGTAAGCTAGC
AAAGCCACGGCAATTACACAACACGCACTGGGGCCTGGTGTGCCCTGCCGAGACCCCCGA
GGGCCAAGCATGTGGGTTGGTCAAAAATCTATCGCTCATGTGTTATGTGAGCGTGGGAAC
GCCCGCAGAGCCAATCGTCGAGTTCATGATTGCTAGGAACATGGAAGTTCTCGAGGAATA
TGAGCCCTTGAGGTACCCTAATGCGACCAAAATCTTCGTCAATGGCACATGGGTTGGTGT
TCACCAAGACCCGAAGCATCTTGTGAGCTTGGTTCAGGACCTACGCCGCAGAGGCGTCAT
CAACTTTGAGGTCTCTCTCATTCGGGATATCCGCGATCGAGAGTTCAAGATTTTCTCGGA
TGCTGGCCGTGTTATGCGTCCTCTGTTCGCTGTGGAGCAGTCAGA------CAACTCGAC
AAAGGGTCTTGAGAAGGGGTCTTTATTGCTCACAAAGGAGCATATTCAAAAATTGAGAGC
TGATGAGGAGTTATCCAAGGATGACCCAGATTATTTCGGCTGGGATGGCCTTCTCAGAGC
GGGCGCTATCGAATATCTCGACGCCGAAGAGGAAGAGACAGCTATGATTTGCATGACTCC
AGAAGATCTAGAGGCTTATCGGCTGCAAAAAGCTGGATTAGACGTGCCGGAAGAAGATGA
TGAGGCCGACCCCAATAGGCGTCTGAAGACAAAACTGAACCCCACGACTCACATGTATAC
ACATTGTGAGATCCATCCGAGCATGCTCTTGGGGATCTGTGCGAGCATTATCCCCTTCCC
AGACCACAACCAGGTCCCAGGCCGACTGCGCTATTCTCATTATTGCTGCCGGTACTGGTG
AGTTTGAGGCTGGTATCTCCAAGGATGGCCAGACTCGCGAGCACGCTCTGCTCGCCTACA
CGCTGGGTGTGAAGCAGCTCATCGTCGCCATTAACAAGATGGACACCACCAAGTGGTCTG
AGAGCCGTTACAACGAAATTATCAAGGAGACGTCCAACTTCATCAAGAAGGTCGGCTACA
ACCCCAAGCAGGTCGCCTTCGTCCCCATCTCCGGCTTCAACGGCGACAACATGCTTGCCG
CATCCTCCAACTGCCCCTGGTACAAGGGCTGGGAGAAGGAG---ATCAAGGGTGGCAAGG
CCACTGGCAAGACCCTCCTCGAGGCTATCGACGCCATTGAGCCTCCCAAGCGCCCCACAG
ACAAGCCTCTCCGTCTCCCCCTTCAGGATGTCTACAAGATTGGTGGTATCGGAACTGTGC
CCGTCGGGCGTATCGAGACTGGTATCCTCAAGCCCGGTATGGTCGTCACGTTCGCTCCCT
CCAACGTCACCACTGAAGTCAAGTCCGTTGAGATGCACCACGAGCAGCTGACGGAGGGTG
TCCCCGGCGACAACGTTGGTTTCAACGTGAAGAACGTCTCCGTCAAGGAAATTCGCCGAG
GCAACGTCGCTGGTGACTCCAAGAACGATCCTCCTGCTGGTGCCGCTTCCTTCACCGCTC
AGGTCATCGTCCTCAACCACCCCGGCCAGGTCGGTGCTGGTTACGCTCCCGTATTGGATT
GCCACACAGCCCACATTGCTTGCAAGTTCTCTGAGATCCTCGAGAAGATCGACCGCCGAA
CGGGCAAGTCTGTTGAGAACAACCCCAAGTTCATCAAGTCTGGTGACGCTGCCATCGTCA
AGATGATTCCGTCCAAGCCTATGTGCGTTGAGGCTTTCACTGAC-----
>Distoseptispora_crassispora_ZHKUCC_24_0967
AACAAGGTCTCCGTTGGTGAACCAGCGGAGGGATCATTAC----AGAGTTGA--AAAACT
CCC--AAACCATTGTGAATC-TACCTTT-ATA-TTTCGTTGCTTTGGCGGGCGGCTCCAG
GGCGGAGCCACTGCTCGTTGGGTCGGGCGCCCGCCGAAGGAC-AACC-AAAACTC-A-TT
-GAA-TC-TTTGCGGATCTCAGAGT----AAAAATA----TCAAGCTATCAAAACTTTCA
GCAACGGATCTCTTGGTTCTGGCATCGATGAAGAACGCAGCGAAATGCGATAAGTAATGT
GAATTGCAGAATTCAGTGAATCATCGAATCTTTGAACGCACATTGCGCCCGCCAGCACTC
TGGCGGGCATGCCTGTTCGAGCGTCATTTCAACCCTCGGG---CCCTCGTTTGGCCCGGT
GTTGGGGCGCTACGGGTCCC-------ATCGGACCGGTAGGCCCTTAAAATCAGTGGCGG
GCTCGCC-AGGACTCCGAGCGTAGTAG-TT-TT-CCTCTCGTTCAGGCGGTCTGGC-GTG
CTTCGGCCGTT-AAAC-A--CCCAGCGGT-A-A--TC--GCACACA------AGGTTGAC
CTCGGATCAGGTAGGAATACCCGCTGAACTTAAGCATATGGAAAAGAAACCAACAGGGAT
TGCCCCAGTAACGGCGAGTGAAGCGGCAACAGCTCAGATTTGAAATCTGGCCCTTT--CG
GGGTCCGAGTTGTAATCTGTAGAGGATGCTTTTGGCGACGCGCCTTCCGAGTCCCCTGGA
ACGGGGCGCCAGAGAGGGTGAGAGCCCCGTATGGTTGGACGCCGAACCTCTGTAAAGCTC
CTTCGACGAGTCGAGTAGTTTGGGAATGCTGCTCAAAATGGGAGGTAAATTTCTTCTAAA
GCTAAATACCGGCCAGAGACCGATAGCGCACAAGTAGAGTGATCGAAAGATGAAAAGCAC
TTTGAAAAGAGGGTCAAATAGCACGTGAAATTGCTGAAAGGGAAGCGCTTGTGACCAGAC
TTGCGCCCGGTTGATCATCCAGCGTTCTCGCTGGTGCACTCTGCCGGGCTCAGGCCAGCA
TCGGCTCTCCCAGGGGGATAAAGGTCGCGGGAACGTAGCTCTCTCCGGGGAGTGTTATAG
CCCGTGGCGGAATGCCCTTAGGGGGGGCCGAGGCCCGCG-TTCGCAAGGATGCTGGCGTA
ATGGTCACCAGCGACCCGTCTTGAAACACGGACCAAGGAGTCAAGCATTAGGGCGAGTCT
TTGGGTGCAAAACCCGCAGGCGCAATGAAAGTGAACGGAGGTGAGAGCTTCGGCGCATCA
TCGACCGATCCTGATGTTCTCGGATGGATTTGAGTAAGAGCCTTACCGCTTGGACCCGAA
AGATGGTGAACTATGCCTGAATAGGGTGAAGCCAGAGGAAACTCTGGTGGAGGCTCGCAG
CGGTTCTGACGTGCAAATCGATCGTCAAATTTGGGCATGGGGGCGAAAGACTAATCGAAC
CATAGTAGCTGGTTACCGCC????????????????????????????????????????
????????????????????????????????????????????????????????????
????????????????????????????????????????????????????????????
????????????????????????????????????????????????????????????
????????????????????????????????????????????????????????????
????????????????????????????????????????????????????????????
????????????????????????????????????????????????????????????
????????????????????????????????????????????????????????????
????????????????????????????????????????????????????????????
????????????????????????????????????????????????????????????
????????????????????????????????????????????????????????????
????????????????????????????????????????????????????????????
????????????????????????????????????????????????????????????
????????????????????????????????????????????????????????????
????????????????????????????????????????????????????????????
????????????????????????????????????????????????????????????
????????????????????????????????????????????????????????????
????????????????????????????????????????????????????????????
???????????????CCCAGGCCGACTGCGCTATTCTCATTATTGCTGCCGGTACTGGTG
AGTTTGAGGCTGGTATCTCCAAGGATGGCCAGACTCGCGAGCACGCTCTGCTCGCCTACA
CGCTGGGTGTGAAGCAGCTCATCGTCGCCATTAACAAGATGGATACCACCAAGTGGTCTG
AGAGCCGTTACAACGAAATTATCAAGGAGACGTCCAACTTCATCAAGAAGGTCGGCTACA
ACCCCAAGCAGGTCGCCTTCGTCCCCATCTCCGGCTTCAACGGCGACAACATGCTTGCCG
CATCCTCCAACTGCCCCTGGTACAAGGGCTGGGAGAAGGAG---ATCAAGGGTGGCAAGG
CCACTGGCAAGACCCTCCTCGAGGCTATCGACGCCATTGAGCCTCCCAAGCGCCCCACAG
ACAAGCCTCTCCGTCTCCCCCTTCAGGATGTCTACAAGATTGGTGGTATCGGAACTGTGC
CCGTCGGCCGTATCGAGACTGGTATCCTCAAGCCCGGTATGGTCGTCACGTTCGCTCCCT
CCAACGTCACCACTGAAGTCAAGTCCGTTGAGATGCACCACGAGCAGCTGACGGAGGGTG
TCCCCGGCGACAACGTTGGTTTCAACGTGAAGAACGTCTCCGTCAAGGAAATCCGCCGAG
GCAACGTTGCTGGTGACTCCAAGAACGATCCTCCTGCTGGTGCCGCTTCCTTCACCGCTC
AGGTCATCGTCCTCAACCACCCCGGCCAGGTCGGTGCTGGTTACGCTCCCGTATTGGATT
GCCACACAGCCCACATTGCTTGCAAGTTCTCTGAGATCCTCGAGAAGATCGACCGCCGAA
CGGGCAAGTCTGTAGAGAACAACCCCAAGTTCATCAAGTCTGGTGACGCTGCCATCGTCA
AGATGATTCCGTCCAAGCCTATGTGCGTTGAGGCTTTCACTGACTACCC
>Distoseptispora_crassispora_ZHKUCC_24_0968
AACAAGGTCTCCGTTGGTGAACCAGCGGAGGGATCATTAC----AGAGTTGA--AAAACT
CCC--AAACCATTGTGAATC-TACCTTT-ATA-TTTCGTTGCTTTGGCGGGCGGCTCCAG
GGCGGAGCCACTGCTCGTTGGGTCGGGCGCCCGCCGAAGGAC-AACC-AAAACTC-A-TT
-GAA-TC-TTTGCGGATCTCAGAGT----AAAAATA----TCAAGCTATCAAAACTTTCA
GCAACGGATCTCTTGGTTCTGGCATCGATGAAGAACGCAGCGAAATGCGATAAGTAATGT
GAATTGCAGAATTCAGTGAATCATCGAATCTTTGAACGCACATTGCGCCCGCCAGCACTC
TGGCGGGCATGCCTGTTCGAGCGTCATTTCAACCCTCGGG---CCCTCGTTTGGCCCGGT
GTTGGGGCGCTACGGGTCCC-------ATCGGACCGGTAGGCCCTTAAAATCAGTGGCGG
GCTCGCC-AGGACTCCGAGCGTAGTAG-TT-TT-CCTCTCGTTCAGGCGGTCTGGC-GTG
CTTCGGCCGTT-AAAC-A--CCCAGCGGT-A-A--TC--GCACACA------AGGTTGAC
CTCGGATCAGGTAGGAATACCCGCTGAACTTAAGCATATAGGAAAAGAAACCACAGGGAT
TGCCCCAGTAACGGCGAGTGAAGCGGCAACAGCTCAGATTTGAAATCTGGCCCTTT--CG
GGGTCCGAGTTGTAATCTGTAGAGGATGCTTTTGGCGACGCGCCTTCCGAGTCCCCTGGA
ACGGGGCGCCAGAGAGGGTGAGAGCCCCGTATGGTTGGACGCCGAACCTCTGTAAAGCTC
CTTCGACGAGTCGAGTAGTTTGGGAATGCTGCTCAAAATGGGAGGTAAATTTCTTCTAAA
GCTAAATACCGGCCAGAGACCGATAGCGCACAAGTAGAGTGATCGAAAGATGAAAAGCAC
TTTGAAAAGAGGGTCAAATAGCACGTGAAATTGCTGAAAGGGAAGCGCTTGTGACCAGAC
TTGCGCCCGGTTGATCATCCAGCGTTCTCGCTGGTGCACTCTGCCGGGCTCAGGCCAGCA
TCGGCTCTCCCAGGGGGATAAAGGTCGCGGGAACGTAGCTCTCTCCGGGGAGTGTTATAG
CCCGTGGCGGAATGCCCTTAGGGGGGGCCGAGGCCCGCG-TTCGCAAGGATGCTGGCGTA
ATGGTCACCAGCGACCCGTCTTGAAACACGGACCAAGGAGTCAAGCATTAGGGCGAGTCT
TTGGGTGCAAAACCCGCAGGCGCAATGAAAGTGAACGGAGGTGAGAGCTTCGGCGCATCA
TCGACCGATCCTGATGTTCTCGGATGGATTTGAGTAAGAGCCTTACCGCTTGGACCCGAA
AGATGGTGAACTATGCCTGAATAGGGTGAAGCCAGAGGAAACTCTGGTGGAGGCTCGCAG
CGGTTCTGACGTGCAAATCGATCGTCAAATTTGGGCATGGGGGCGAAAGACTAATCGAAC
CATAGTAGCTGGTTACCGCC????????????????????????????????????????
????????????????????????????????????????????????????????????
????????????????????????????????????????????????????????????
????????????????????????????????????????????????????????????
????????????????????????????????????????????????????????????
????????????????????????????????????????????????????????????
????????????????????????????????????????????????????????????
????????????????????????????????????????????????????????????
????????????????????????????????????????????????????????????
????????????????????????????????????????????????????????????
????????????????????????????????????????????????????????????
????????????????????????????????????????????????????????????
????????????????????????????????????????????????????????????
????????????????????????????????????????????????????????????
????????????????????????????????????????????????????????????
????????????????????????????????????????????????????????????
????????????????????????????????????????????????????????????
????????????????????????????????????????????????????????????
???????????????--------GACTGCGCTATTCTCATTATTGCTGCCGGTACTGGTG
AGTTTGAGGCTGGTATCTCCAAGGATGGCCAGACTCGCGAGCACGCTCTGCTCGCCTACA
CGCTGGGTGTGAAGCAGCTCATCGTCGCCATTAACAAGATGGATACCACCAAGTGGTCTG
AGAGCCGTTACAACGAAATTATCAAGGAGACGTCCAACTTCATCAAGAAGGTCGGCTACA
ACCCCAAGCAGGTCGCCTTCGTCCCCATCTCCGGCTTCAACGGCGACAACATGCTTGCCG
CATCCTCCAACTGCCCCTGGTACAAGGGCTGGGAGAAGGAG---ATCAAGGGTGGCAAGG
CCACTGGCAAGACCCTCCTCGAGGCTATCGACGCCATTGAGCCTCCCAAGCGCCCCACAG
ACAAGCCTCTCCGTCTCCCCCTTCAGGATGTCTACAAGATTGGTGGTATCGGAACTGTGC
CCGTCGGCCGTATCGAGACTGGTATCCTCAAGCCCGGTATGGTCGTCACGTTCGCTCCCT
CCAACGTCACCACTGAAGTCAAGTCCGTTGAGATGCACCACGAGCAGCTGACGGAGGGTG
TCCCCGGCGACAACGTTGGTTTCAACGTGAAGAACGTCTCCGTCAAGGAAATCCGCCGAG
GCAACGTTGCTGGTGACTCCAAGAACGATCCTCCTGCTGGTGCCGCTTCCTTCACCGCTC
AGGTCATCGTCCTCAACCACCCCGGCCAGGTCGGTGCTGGTTACGCTCCCGTATTGGATT
GCCACACAGCCCACATTGCTTGCAAGTTCTCTGAGATCCTCGAGAAGATCGACCGCCGAA
CGGGCAAGTCTGTAGAGAACAACCCCAAGTTCATCAAGTCTGGTGACGCTGCCATCGTCA
AGATGATTCCGTCCAAGCCTATGTGCGTTGAGGCTTTCACTGACTACCC
>Distoseptispora_crassispora_GZCC_23_0606
AACAAGGTCTCCGTTGGTGAACCAGCGGAGGGATCATTAC----AGAGTTGA--AAAACT
CCC--AAACCATTGTGAATC-TACCTTT-ATA-TTTCGTTGCTTTGGCGGGCGGCTCCAG
GGCGGAGCCACTGCTCGTTGGGTCGGGCGCCCGCCGAAGGAC-AACC-AAAACTC-A-TT
-GAA-TC-TTTGCGGATCTCAGAGT----AAAAATA----TCAAGCTATCAAAACTTTCA
GCAACGGATCTCTTGGTTCTGGCATCGATGAAGAACGCAGCGAAATGCGATAAGTAATGT
GAATTGCAGAATTCAGTGAATCATCGAATCTTTGAACGCACATTGCGCCCGCCAGCACTC
TGGCGGGCATGCCTGTTCGAGCGTCATTTCAACCCTCGGG---CCCTCGTTTGGCCCGGT
GTTGGGGCGCTACGGGTCCC-------ATCGGACCGGTAGGCCCTTAAAATCAGTGGCGG
GCTCGCC-AGGACTCCGAGCGTAGTAG-TT-TTCCCTCTCGTTCAGGCGGTCTGGC-GTG
CTTCGGCCGTT-AAAC-A--CCCAGCGGT-A-A--TC--GCACACA------AGG-TGAC
CTCGA-TCAG--------------------------------------------------
--CCCCAGTAACGGCGAGTGAAGCGGCAACAGCTCAGATTTGAAATCTGGCCCTTT--CG
GGGTCCGAGTTGTAATCTGTAGAGGATGCTTTTGGCGACGCGCCTTCCGAGTCCCCTGGA
ACGGGGCGCCAGAGAGGGTGAGAGCCCCGTATGGTTGGACGCCGAACCTCTGTAAAGCTC
CTTCGACGAGTCGAGTAGTTTGGGAATGCTGCTCAAAATGGGAGGTAAATTTCTTCTAAA
GCTAAATACCGGCCAGAGACCGATAGCGCACAAGTAGAGTGATCGAAAGATGAAAAGCAC
TTTGAAAAGAGGGTCAAATAGCACGTGAAATTGCTGAAAGGGAAGCGCTTGTGACCAGAC
TTGCGCCCGGTTGATCATCCAGCGTTCTCGCTGGTGCACTCTGCCGGGCTCAGGCCAGCA
TCGGCTCTCCCAGGGGGATAAAGGTCGCGGGAACGTAGCTCTCTCCGGGGAGTGTTATAG
CCCGTGGCGGAATGCCCTTAGGGGGGGCCGAGGCCCGCG-TTCGCAAGGATGCTGGCGTA
ATGGTCACCAGCGACCCGTCTTGAAACACGGACCAAGGAGTCAAGCATTAGGGCGAGTCT
TTGGGTGCAAAACCCGCAGGCGCAATGAAAGTGAACGGAGGTGAGAGCTTCGGCGCATCA
TCGACCGATCCTGATGTTCTCGGATGGATTTGAGTAAGAGCCTTACCGCTTGGACCCGAA
AGATGGTGAACTATGCCTGAATAGGGTGAAGCCAGAGGAAACTCTGGTGGAGGCTCGCAG
CGGTTCTGACGTGCAAATCGATCGTCAAATTTGGGCATGGGGGCGAAAGACTAATCGA--
----------------------TTCCGTGGTATCATCCGGAGAATGACGAACGACCTGAT
GCAGTATCTGCGAAGGTGCATCGAACAGGGGAAACAATTTGATCTAAGAGTCGGCATGAG
ACACCAGACAATGACCAATGCGTTGAAATATTCTCTTGCGACGGGCAACTGGGGCGACCA
GAAGAAGGCTATGAGCTCTACTGCTGGCGTGTCACAGGTATTGAACCGCTATACGTTCGC
CTCTACTCTATCGCATCTACGTCGGACAAACACCCCCATCGGCCGGGACGGTAAGCTAGC
AAAGCCACGGCAATTACACAACACGCACTGGGGCCTGGTGTGCCCTGCCGAGACCCCCGA
GGGCCAAGCATGTGGGTTGGTCAAAAATCTATCGCTCATGTGTTATGTGAGCGTGGGAAC
GCCCGCAGAGCCAATCGTCGAGTTCATGATTGCTAGGAACATGGAAGTTCTCGAGGAATA
TGAGCCCTTGAGGTACCCTAATGCGACCAAAATCTTCGTCAATGGCACATGGGTTGGTGT
TCACCAAGACCCGAAGCATCTTGTGAGCTTGGTTCAGGACCTACGCCGCAGAGGCGTCAT
CAACTTTGAGGTCTCTCTCATTCGGGATATCCGCGATCGAGAGTTCAAGATTTTCTCGGA
TGCTGGCCGTGTTATGCGTCCTCTGTTCGCTGTGGAGCAGTCAGA------CAACTCGAC
AAAGGGTCTTGAGAAGGGGTCTTTATTGCTCACAAAGGAGCATATTCAAAAATTGAGAGC
TGATGAGGAGTTATCCAAGGATGACCCAGATTATTTCGGCTGGGATGGCCTTCTCAGAGC
GGGCGCTATCGAATATCTCGACGCCGAAGAGGAAGAGACAGCTATGATTTGCATGACTCC
AGAAGATCTAGAGGCTTATCGGCTGCAAAAAGCTGGATTAGACGTGCCGGAAGAAGATGA
CGAGGCCGACCCCAATAGGCGTCTGAAGACAAAACTGAACCCCACGACTCACATGTATAC
ACATTGTGAGATCCATCCGAGCATGCTCTTGGGGATCTGTGCGAGCATTATCCCCTTCCC
AGACCACAACCAGGT--------------------CTCATTATTGCTGCCGGTACTGGTG
AGTTTGAGGCTGGTATCTCCAAGGATGGCCAGACTCGCGAGCACGCTCTGCTCGCCTACA
CGCTGGGTGTGAAGCAGCTCATCGTCGCCATTAACAAGATGGACACCACCAAGTGGTCTG
AGAGCCGTTACAACGAAATTATCAAGGAGACGTCCAACTTCATCAAGAAGGTCGGCTACA
ACCCCAAGCAGGTCGCCTTCGTCCCCATCTCCGGCTTCAACGGCGACAACATGCTTGCCG
CATCCTCCAACTGCCCCTGGTACAAGGGCTGGGAGAAGGAG---ATCAAGGGTGGCAAGG
CCACTGGCAAGACCCTCCTCGAGGCTATCGACGCCATTGAGCCTCCCAAGCGCCCCACAG
ACAAGCCTCTCCGTCTCCCCCTTCAGGATGTCTACAAGATTGGTGGTATCGGAACTGTGC
CCGTCGGCCGTATCGAGACTGGTATCCTCAAGCCCGGTATGGTCGTCACGTTCGCTCCCT
CCAACGTCACCACTGAAGTCAAGTCCGTTGAGATGCACCACGAGCAGCTGACGGAGGGTG
TCCCCGGCGACAACGTTGGTTTCAACGTGAAGAACGTCTCCGTCAAGGAAATCCGCCGAG
GCAACGTCGCTGGTGACTCCAAGAACGATCCTCCTGCTGGTGCCGCTTCCTTCACCGCTC
AGGTCATCGTTCTCAACCACCCCGGCCAGGTCGGTGCTGGTTACGCTCCCGTATTGGATT
GCCACACAGCCCACATTGCTTGCAAGTTCTCTGAGATCCTCGAGAAGATCGACCGCCGAA
CGGGCAAGTCTGTTGAGAACAACCCCAAGTTCATCAAGTCTGGTGACGCTGCCATCGTCA
AGATGATTCCATCCAAGCCTATGTGCGTTGAGGCTTTCACTGACTACC-
>Distoseptispora_curvularia_KUMCC_21__10725_
AACAAGGTCTCCGTTGGTGGAACGGCGGAGGGATCATTAC----AGAGTTGA--AAAACT
CCC-AAAACCATTGTGAATC-TACCTTT-ATA--TTCGTTGCTTTGGCGGGCGGCTCCAG
GGCGGAGCCACTGCTCGTTGGGTCGGGCGCCCGCCGAAGGAC-AACC-AAAACTC-G-TT
-AAA-TC-TTTGCGGATCTCAGAGT----AAAAATA----TCAAGCTATCAAAACTTTCA
GCAACGGATCTCTTGGTTCTGGCATCGATGAAGAACGCAGCGAAATGCGATAAGTAATGT
GAATTGCAGAATTCAGTGAATCATCGAATCTTTGAACGCACATTGCGCCCGCCAGCACTC
TGGCGGGCATGCCTGTTCGAGCGTCATTTCAACCCTCGGG---CCCTCGTTTGGTCCGGT
GTTGGGGCGCTACGGGTCCT-------GTTGGACCCGTAGGCCCTCAAAACTAGTGGCGG
GCTCGCC-AAGACTCCGAGCGTAGTAG-TT-TT-CCTCTCGTTCAGGCGGTCTGGC-GTG
CTTCGGCCGTT-AAAT-A--CCCAGCGGT-A-A--TT---CGCACA------AGGTTGAC
CTCGGATCAGGTAGGAATACCCGCTGAACTTAAGCATAT-------------ACAGGGAT
TGCCCCAGTAACGGCGAGTGAAGCGGCAACAGCTCAGATTTGAAATCTGGCCCTTG--TG
GGGTCCGAATTGTAATCTGTAGAGGATGCTTTTGGCGACGCGCCTTCCGAGTCCCCTGGA
ACGGGGCGCCAGAGAGGGTGAGAGCCCCGTATGGTTGGACGCCGAACCTCTGTAAAGCTC
CTTCGACGAGTCGAGTAGTTTGGGAATGCTGCTCAAAATGGGAGGTAAATTTCTTCTAAA
GCTAAATACCGGCCAGAGACCGATAGCGCACAAGTAGAGTGATCGAAAGATGAAAAGCAC
TTTGAAAAGAGGGTCAAATAGCACGTGAAATTGCTGAAAGGGAAGCGCTTGTGACCAGAC
TTGCGCCCGGTTGATCATCCAGCGCTCTCGCTGGTGCACTCTGCCGGGCCCAGGCCAGCA
TCGGCTCTCCCAGGGGGATAAAGGTCGCGGGAACGTAGCTCTCTCCGGGGAGTGTTATAG
CCCGTGGCGGAATGCCCTTAGGGGGGGCCGAGGCCCGCG-TTCGCAAGGATGCTGGCGTA
ATGGTCACCAGCGACCCGTCTTGAAACACGGACCAAGGAGTCAAGCATTAGGGCGAGTCT
TTGGGTGCAAAACCCGCAGGCGCAATGAAAGTGAACGGAGGTGAGAGCTTCGGCGCATCA
TCGACCGATCCTGATGTTCTCGGATGGATTTGAGTAAGAGCCTTACCGCTTGGACCCGAA
AGATGGTGAACTATGCCTGAATAGGGTGAAGCCAGAGGAAACTCTGGTGGAGGCTCGCAG
CGGTTCTGACGTGCAAATCGATCGTCAAATTTGGGCATGGGGGCGAAAGACTAATCGA--
--------------------------------------GGAGAATGACGAATGATCTGAT
GCAGTATCTGCGAAGGTGCATCGAACAGGGGAAACAATTCGATCTAAGAGTCGGCATGAG
GCACCAGACTATGACCAATGCGTTGAAATATTCTCTTGCGACGGGCAACTGGGGCGACCA
GAAGAAGGCTATGAGCTCTACTGCTGGTGTGTCACAAGTTCTGAACCGCTATACGTTCGC
CTCTACTCTATCGCATCTACGTCGGACAAACACCCCCATCGGCCGAGACGGTAAGCTAGC
AAAGCCGCGGCAATTACACAATACGCACTGGGGTCTGGTGTGCCCTGCCGAGACCCCCGA
AGGCCAAGCATGTGGGTTGGTCAAAAATCTATCGCTCATGTGTTATGTGAGCGTGGGAAC
GCCCGCAGAGCCAATCGTCGAGTTCATGATTGCTAGGAACATGGAAGTACTCGAGGAATA
TGAGCCCTTGAGGTACCCTAATGCGACCAAAATCTTCGTCAATGGCACATGGGTTGGTGT
TCACCAAGACCCGAAGCATCTTGTGAGCTTGGTTCAGGACTTACGCCGCAGAGGCGTCAT
CAACTTTGAGGTCTCTCTCATTCGGGATATCCGCGATCGAGAGTTCAAGATATTCTCGGA
TGCTGGTCGTGTTATGCGTCCTCTGTTCGCTGTGGAGCAGTCGGA------CAATTCGAC
AAAGGGTCTTGAAAAGGGGTCTTTATTGCTCACAAAGGAGCATATTCAAAAATTGAGAGC
TGATGAGGAGTTATCCAAGGATGACCCAGACTATTTCGGCTGGGATGGCCTTCTCAGAGC
GGGCGCTATCGAATATCTTGACGCCGAAGAGGAAGAGACAGCCATGATTTGCATGACTCC
AGAAGATCTAGAGGCTTATCGGCTGCAAAAAGCGGGATTAGACGTGCCGGAAGACGATGA
CGAGGCCGACCCCAATAGGCGTCTGAAGACGAAACTGAACCCCACGACTCACATGTATAC
ACATTGTGAGATCCATCCGAGCATGCTCTTGGGGATCTGTGCGAGCATTATCCCCTTCCC
AGACCACAACCAGGT-------------------TCTCATTATTGCTGCCGGTACTGGTG
AGTTCGAGGCTGGTATCTCCAAGGATGGCCAGACTCGTGAGCACGCTCTGCTTGCCTACA
CGCTAGGTGTGAAGCAGCTCATCGTTGCCATCAACAAGATGGACACCACCAAGTGGTCTG
AGAGCCGTTACAACGAAATTATCAAGGAGACGTCCAACTTCATCAAGAAGGTCGGCTACA
ACCCCAAGCAGGTCGCCTTCGTTCCCATCTCCGGCTTCAACGGCGACAACATGCTTGCCC
CGTCCTCCAACTGCCCCTGGTACAAGGGCTGGGAGAAGGAG---ATCAAGGGTGGCAAGG
CCTCTGGCAAGACCCTCCTCGAGGCTATCGATGCCATTGAGCCTCCCAAGCGTCCCACAG
ACAAGCCTCTCCGTCTCCCCCTTCAGGATGTCTACAAGATCGGTGGTATCGGAACTGTGC
CCGTCGGCCGTATCGAGACTGGTATCCTCAAGCCCGGTATGGTCGTCACGTTCGCTCCCT
CCAACGTCACCACTGAAGTCAAGTCCGTCGAGATGCACCACGAGCAGCTGCAGGAGGGTG
TCCCCGGCGACAACGTTGGCTTCAACGTGAAGAACGTCTCCGTCAAGGAAATCCGCCGAG
GCAACGTCGCTGGTGACTCCAAGAACGATCCTCCTGCTGGTGCCGCTTCCTTCACCGCCC
AGGTTATCGTCCTCAACCACCCCGGTCAGGTCGGTGCTGGGTACGCTCCCGTCTTGGATT
GCCACACTGCCCACATTGCCTGCAAGTTCTCCGAGATCCTTGAGAAGATCGACCGCCGAA
CGGGCAAGTCTGTTGAGAACAACCCCAAGTTCATCAAGTCTGGTGACGCTGCCATCGTCA
AGATGATTCCGTCCAAGCCTATGTGCGTTGAGGCTTTCACTGACTACCC
>Distoseptispora_combreticola_HKAS_132460__
-ACAAGGTCTCCGTTGGTGAACCAGCGGAGGGATCATTAC----AGAGTTGC--AAAACT
CCC-TAAACCACTGTGAATCTTACCTTT-TTG--TTCGTTGCTTTGGCGGGCGGCTCCAG
GGCGGAGCCACTGCCCGTTGGGTCGGGCGCCCGCCGAAGGAC-AACC-AAAACTC-G-CT
-AAG-TT-TGTACGGATCTCAGAGT----AAAAATA----TCAAGCTATCAAAACTTTCA
GCAACGGATCTCTTGGTTCTGGCATCGATGAAGAACGCAGCGAAATGCGATAAGTAATGT
GAATTGCAGAATTCAGTGAATCATCGAATCTTTGAACGCACATTGCGCCCGCCAGCACTC
TGGCGGGCATGCCTGTTCGAGCGTCATTTCAACCCTCGGG---CCCTCGTTAGGCCCGGT
GTTGGGGCGCTACGGGTCC--------GCCGGACCTGTAGGCCCTCAAAAACAGTGGCGG
GCTCGCC-AGGACTCCGAGCGCAGTAG-TT-CT-CCTCTCGCTCAGGCGGCCTGGC-GTG
CTTCGGCCGTT-AAAG-A--CCCAACTGTAA-A------ACACAGA------AGGT-GAC
CTC-------------------------------------------------------AT
TGCCCCAGTAACGGCGAGTGAAGCGGCAACAGCTCAGATTTGAAATCTGGCCCTTA--CG
GGGTCCGAGTTGTAATCTGTAGAGGATGCTTTTGGCGACGCGCCTTCCGAGTCCCCTGGA
ACGGGGCGCCAGAGAGGGTGAGAGCCCCGTATGGTTGGACGCCGAACCTCTGTAAAGCTC
CTTCGACGAGTCGAGTAGTTTGGGAATGCTGCTCAAAATGGGAGGTAAATTTCTTCTAAA
GCTAAATACCGGCCAGAGACCGATAGCGCACAAGTAGAGTGATCGAAAGATGAAAAGCAC
TTTGAAAAGAGGGTCAAATAGCACGTGAAATTGCTGAAAGGGAAGCGCTTGTGACCAGAC
TTGCGCCCGGTTGATCATCCAGCGTTCTCGCTGGTGCACTCTGCCGGGTTCAGGCCAGCA
TCGGCTCTCCCAGGGGGATAAAGGTCGCGGGAACGTAGCTCTCTCCGGGGAGTGTTATAG
CCCGTGGCGGAATGCCCTTAGGGGGGGCCGAGGCTCGCG-TTCGCAAGGATGCTGGCGTA
ATGGTCACCAGCGACCCGTCTTGAAACACGGACCAAGGAGTCAAGCATTAGGGCGAGTCT
TTGGGTGTAAAACCCGCAGGCGCAATGAAAGTGAACGGAGGTGAGAGCTTCGGCGCATCA
TCGACCGATCCTGATGTTCTCGGATGGATTTGAGTAAGAGCCTTACCGCTTGGACCCGAA
AGATGGTGAACTATGCCTGAATAGGGTGAAGCCAGAGGAAACTCTGGTGGAGGCTCGCAG
CGGTTCTGACGTGCAAATCGATCG------------------------------------
--------------------????????????????????????????????????????
????????????????????????????????????????????????????????????
????????????????????????????????????????????????????????????
????????????????????????????????????????????????????????????
????????????????????????????????????????????????????????????
????????????????????????????????????????????????????????????
????????????????????????????????????????????????????????????
????????????????????????????????????????????????????????????
????????????????????????????????????????????????????????????
????????????????????????????????????????????????????????????
????????????????????????????????????????????????????????????
????????????????????????????????????????????????????????????
????????????????????????????????????????????????????????????
????????????????????????????????????????????????????????????
????????????????????????????????????????????????????????????
????????????????????????????????????????????????????????????
????????????????????????????????????????????????????????????
????????????????????????????????????????????????????????????
????????????????????????????????????????????????????????????
????????????????????????????????????????????????????????????
????????????????????????????????????????????????????????????
????????????????????????????????????????????????????????????
????????????????????????????????????????????????????????????
????????????????????????????????????????????????????????????
????????????????????????????????????????????????????????????
????????????????????????????????????????????????????????????
????????????????????????????????????????????????????????????
????????????????????????????????????????????????????????????
????????????????????????????????????????????????????????????
????????????????????????????????????????????????????????????
????????????????????????????????????????????????????????????
????????????????????????????????????????????????????????????
????????????????????????????????????????????????????????????
?????????????????????????????????????????????????
>Distoseptispora_cylindricospora_DLUCC_1906_
----------------------------------------------------------CT
CCC-CAAATCATTGTGAATATTACCTTT-TTG--TTCGTTGCTTTGGCGGGCGGCTTCAG
GGTGGAGCCACTGCTCGTTGGGTCGGGCGTCCGCCAAAGGAC-AACC-AAAACTC-G-CT
-AAA-TC-ATGTGTAACGTCAGAGTATT----AAAA----AAAAGCTATCAAAACTTTCA
GCAACGGATCTCTTGGTTCTGGCATCGATGAAGAACGCAGCGAAATGCGATAAGTAATGT
GAATTGCAGAATTCAGTGAATCATCGAATCTTTGAACGCACATTGCGCCCGCCAGTACTC
TGGCGGGCATGCCTGTTCGAGCGTCATTTCAACCCTCGGG---CCCCTGTTTGGCCCGGT
GTTGGGGTTCTACGGTCC---------GGCGGATTGGTAGGCCCTTGAAATCAGTGGCGG
GCTCGCC-AGGGCTCCGAGCGCAGTAG-TT-CT-CTCCTCGCTCAGGCGGCCTGGC-GTG
CTTCGGCCGTT-AAAC-A--CCCG-CTGT-ATT--TT--TTACAGA------AGGTTGAC
CTCGGATCAGGTAGGAATACCCGCTGAACTTAAGC-------------------------
-----------------------------CAGCTCAGATTTGAAATCTGGCCCCTT--CG
GGGTCCGAGTTGTAATCTGTAGAGGATGCTTTTGGTGACGCGCCTTCCGAGTCCCCTGGA
ACGGGGCGCCAGAGAGGGTGAGAGCCCCGTATGGTTGGACGCCGAGCCTCTGTAAAGCTC
CTTCGACGAGTCGAGTAGTTTGGGAATGCTGCTCAAAATGGGAGGTAAATTTCTTCTAAA
GCTAAATACCGGCCAGAGACCGATAGCGCACAAGTAGAGTGATCGAAAGATGAAAAGCAC
TTTGAAAAGAGGGTTAAATAGCACGTGAAATTGCTGAAAGGGAAGCGCTTGTGACCAGAC
TTGCGCCCGGTTGATCATCCAGCGTTCTCGCTGGTGCACTCTGCCGGGCTCAGGCCAGCA
TCGGCTCTCCCAGGGGGATAAAGGTCGCGGGAACGTAGCTCTCTTCGGGGAGTGTTATAG
CCCGTGGCGGAATACCTTTAGGGGGGGCCGAGGCCCGCG-TTCGCAAGGATGCTGGCGTA
ATGGTCACCAGCGACCCGTCTTGAAACACGGACCAAGGAGTCAAGCATTAGGGCGAGTCT
TTGGGTGTAAAACCCGCAGGCGCAATGAAAGTGAACGGAGGTGAGAGCTTCGGCGCATCA
TCGACCGATCCTGATGTTCTCGGATGGATTTGAGTAAGAGCCTTACCGCTTGGACCCGAA
AGATGGTGAACTATGCCTGAATAGGGTGAAGCCAGAGGAAACTCTGGTGGAGGCTCGCAG
CGGTTCTGACGTGCAAATCGATCGTCAAATTTGGGCATGGGGGCGAAAGACTAATCGAAC
CATAGTAGCTGGTTACCGCC????????????????????????????????????????
????????????????????????????????????????????????????????????
????????????????????????????????????????????????????????????
????????????????????????????????????????????????????????????
????????????????????????????????????????????????????????????
????????????????????????????????????????????????????????????
????????????????????????????????????????????????????????????
????????????????????????????????????????????????????????????
????????????????????????????????????????????????????????????
????????????????????????????????????????????????????????????
????????????????????????????????????????????????????????????
????????????????????????????????????????????????????????????
????????????????????????????????????????????????????????????
????????????????????????????????????????????????????????????
????????????????????????????????????????????????????????????
????????????????????????????????????????????????????????????
????????????????????????????????????????????????????????????
????????????????????????????????????????????????????????????
???????????????-----------------------------GCTGCCGGTACTGGTG
AGTTCGAGGCTGGTATCTCCAAGGATGGCCAGACTCGAGAGCACGCTCTGCTCGCCTACA
CTCTGGGTGTGAAGCAGCTCATTGTCGCTATCAACAAGATGGACACCACCAAATGGTCTG
AGAGCCGTTTCAACGAAATCATCAAGGAGACGTCCAACTTCATCAAGAAGGTCGGCTACA
ACCCCAAGACAGTCGCCTTCGTTCCCATCTCCGGCTTCAACGGCGACAACATGCTTGCTG
CCTCCCCCAACTGCCCCTGGTACAAGGGCTGGGAGAAGGAG---ATCAAGGGCGGCAAGG
TCAGTGGCAAGACGCTCCTCGAGGCCATCGATGCCATTGAGCAACCCAAGCGTCCCACAG
ACAAGCCTCTGCGTCTCCCCCTTCAGGATGTCTACAAGATTGGTGGTATCGGAACTGTAC
CTGTCGGCCGTATCGAGACTGGTATCATCAAGCCGGGTATGGTCGTTACGTTCGCTCCCT
CCAACGTCACCACTGAAGTCAAGTCCGTCGAGATGCACCACGAGCAGTTGACAGAGGGTG
TTCCCGGCGACAACGTCGGCTTCAACGTGAAGAACGTCTCCGTCAAGGAAATTCGCCGAG
GCAACGTCGCTGGTGACTCCAAGAACGATCCTCCTGCTGCTGCCGCTTCCTTCACCGCCC
AGGTCATCGTCCTCAACCACCCCGGTCAAGTTGGTGCTGGCTACGCTCCAGTCTTGGATT
GCCACACTGCCCACATCGCTTGCAAGTTCGCCGAGATCCTCGAGAAGATCGATCGTCGAA
CGGGCAAGTCCGTCGAGAACAACCCCAAGTTCATCAAGTCTGGTGATGCCGC--------
-------------------------------------------------
>Distoseptispora_daanyuanensis_SAUCC_12326_1_
--CAAGGTCTCCGTTGGTGAACCAGCGGAGGGATCATTAC----AGAGTTGC--AAAACT
CCA-TAAACCATTGTGAATCTTACCTTT-ATA--TTCGTTGCTTTGGCGGGCGGCTCCAG
GGCGGAGTCACTACCCGTTTGGTCGGGCGCCCGCCGAAGGGC-AACC-AAAACTC-G-CT
-AAA-TC-TGTACGGATCTCAGAGT-----ATAATA----TCAAGCTATCAAAACTTTCA
GCAACGGATCTCTTGGTTCTGGCATCGATGAAGAACGCAGCGAAATGCGATAAGTAATGT
GAATTGCAGAATTCAGTGAATCATCGAATCTTTGAACGCACATTGCGCCCGCCAGCACTC
TGGCGGGCATGCCTGTTCGAGCGTCATTTCAACCCTCGGG---CCCTCGTTTGGCCCGGT
GTTGGGGCGCTACGGGTCT--------GCCGGACCTGTAGGCCCTCAAAAGCAGTGGCGG
GCTCGCC-AGGACTCCGAGCGTAGTAG-TT-CT-CCTCTCGCTCAGGCGGCCTGGC-GTG
CTTCGGCCGTT-AAAG-A--CCCAACTGT-A-A------TTACAGA------AGGTTGAC
CTCGGATCAGGTAGGAATACCCGCTGAACTTAAG--------------------------
-------------------------GCAACAGCTCAGATTTGAAATCTGGCCCTTA--CG
GGGTCCGAGTTGTAATCTGTAGAGGATGCTTTTGGCGACGCGCCTTCCGAGTCCCCTGGA
ACGGGGCGCCAGAGAGGGTGAGAGCCCCGTATGGTTGGACGCCGAACCTCTGTAAAGCTC
CTTCGACGAGTCGAGTAGTTTGGGAATGCTGCTCAAAATGGGAGGTAAATTTCTTCTAAA
GCTAAATACCGGCCAGAGACCGATAGCGCACAAGTAGAGTGATCGAAAGATGAAAAGCAC
TTTGAAAAGAGGGTTAAATAGCACGTGAAATTGCTGAAAGGGAAGCGCTTGTGACCAGAC
TTGCGCCCGGTTGATCATCCAGCGTTCTCGCTGGTGCACTCTGCCGGGCTCAGGCCAGCA
TCGGCTCTCCCAGGGGGATAAAGGTCGCGGGAACGTAGCTCTCTCCGGGGAGTGTTATAG
CCCGTGGCGGAATGCCCTTAGGGGGGGCCGAGGCCCGCG-TTCGCAAGGATGCTGGCGTA
ATGGTCACCAGCGACCCGTCTTGAAACACGGACCAAGGAGTCAAGCATTAGGGCGAGTCT
TTGGGTGCAAAACCCGCAGGCGCAATGAAAGTGAACGGAGGTGAGAGCTTCGGCGCATCA
TCGACCGATCCTGATGTTCTCGGATGGATTTGAGTAAGAGCCTTACCGCTTGGACCCGAA
AGATGGTGAACTATGCCTGAATAGGGTGAAGCCAGAGGAAACTCTGGTGGAGGCTCGCAG
CGGTTCTGACGTGCAAATCGATCGTCAAATTTGGGCATGGGGGCGAAAGACTAATCGAAC
CATACTAGGTGGTT------????????????????????????????????????????
????????????????????????????????????????????????????????????
????????????????????????????????????????????????????????????
????????????????????????????????????????????????????????????
????????????????????????????????????????????????????????????
????????????????????????????????????????????????????????????
????????????????????????????????????????????????????????????
????????????????????????????????????????????????????????????
????????????????????????????????????????????????????????????
????????????????????????????????????????????????????????????
????????????????????????????????????????????????????????????
????????????????????????????????????????????????????????????
????????????????????????????????????????????????????????????
????????????????????????????????????????????????????????????
????????????????????????????????????????????????????????????
????????????????????????????????????????????????????????????
????????????????????????????????????????????????????????????
????????????????????????????????????????????????????????????
???????????????---------------------TCATTATTGCTGCCGGTACTGGTG
AGTTCGAGGCTGGTATCTCCAAGGATGGCCAGACTCGTGAGCACGCTCTGCTTGCCTACA
CCTTGGGTGTGAAGCAGCTCATCGTTGCCATCAACAAGATGGACACCACCAAGTGGTCTG
AGAGCCGTTACAACGAAATTATCAAGGAGACGTCCAACTTTATCAAGAAGGTCGGCTACA
ACCCCAAGCAGGTCGCCTTCGTTCCCATCTCCGGCTTCAACGGCGACAACATGCTTGCCC
CCTCCACCAACTGCCCCTGGTACAAGGGTTGGGAGAAGGAG---GTCAAGGGCGGCAAGG
CCTCTGGCAAGACCCTTCTCGAGGCCATCGATGCCATTGAGCCTCCCAAGCGTCCTACGG
ACAAGCCTCTGCGTCTACCTCTCCAGGATGTCTACAAGATTGGTGGTATTGGAACTGTGC
CCGTCGGCCGTATCGAGACTGGTGTCCTCAAGCCCGGTATGGTCGTTACCTTCGCTCCCT
CCAACGTCACCACTGAAGTCAAGTCCGTCGAGATGCACCACGAGCAGCTGACGGAGGGTG
TCCCCGGCGACAACGTCGGCTTCAACGTGAAGAACGTCTCCGTCAAGGAAATCCGTCGAG
GCAACGTCGCTGGTGACTCCAAGAACGATCCTCCTGCTGGCGCCGCTTCCTTCACCGCCC
AGGTCATCGTCCTCAACCACCCCGGTCAGGTCGGCGCTGGCTACGCTCCCGTCTTGGATT
GCCACACTGCCCACATCGCCTGCAAGTTCTCCGAGATCCTGGAGAAGATTGACCGCCGAA
CGGGCAAGTCTGTCGAGAACAACCCCAAGTTCATCAAGTCTGGTGACGCTGCTATCGTCA
AGATGATTCCGTCCAAGCCTATGTGCGTTGA------------------
>Distoseptispora_daanyuanensis_SAUCC_12326_2
--CAAGGTCTCCGTTGGTGAACCAGCGGAGGGATCATTAC----AGAGTTGC--AAAACT
CCA-TAAACCATTGTGAATCTTACCTTT-ATA--TTCGTTGCTTTGGCGGGCGGCTCCAG
GGCGGAGTCACTACCCGTTTGGTCGGGCGCCCGCCGAAGGGC-AACC-AAAACTC-G-CT
-AAA-TC-TGTACGGATCTCAGAGT-----ATAATA----TCAAGCTATCAAAACTTTCA
GCAACGGATCTCTTGGTTCTGGCATCGATGAAGAACGCAGCGAAATGCGATAAGTAATGT
GAATTGCAGAATTCAGTGAATCATCGAATCTTTGAACGCACATTGCGCCCGCCAGCACTC
TGGCGGGCATGCCTGTTCGAGCGTCATTTCAACCCTCGGG---CCCTCGTTTGGCCCGGT
GTTGGGGCGCTACGGGTCT--------GCCGGACCTGTAGGCCCTCAAAAGCAGTGGCGG
GCTCGCC-AGGACTCCGAGCGTAGTAG-TT-CT-CCTCTCGCTCAGGCGGCCTGGC-GTG
CTTCGGCCGTT-AAAG-A--CCCAACTGT-A-A------TTACAGA------AGGTTGAC
CTCGGATCAGGTAGGAATACCCGCTGAACTTAAG--------------------------
-------------------------GCAACAGCTCAGATTTGAAATCTGGCCCTTA--CG
GGGTCCGAGTTGTAATCTGTAGAGGATGCTTTTGGCGACGCGCCTTCCGAGTCCCCTGGA
ACGGGGCGCCAGAGAGGGTGAGAGCCCCGTATGGTTGGACGCCGAACCTCTGTAAAGCTC
CTTCGACGAGTCGAGTAGTTTGGGAATGCTGCTCAAAATGGGAGGTAAATTTCTTCTAAA
GCTAAATACCGGCCAGAGACCGATAGCGCACAAGTAGAGTGATCGAAAGATGAAAAGCAC
TTTGAAAAGAGGGTTAAATAGCACGTGAAATTGCTGAAAGGGAAGCGCTTGTGACCAGAC
TTGCGCCCGGTTGATCATCCAGCGTTCTCGCTGGTGCACTCTGCCGGGCTCAGGCCAGCA
TCGGCTCTCCCAGGGGGATAAAGGTCGCGGGAACGTAGCTCTCTCCGGGGAGTGTTATAG
CCCGTGGCGGAATGCCCTTAGGGGGGGCCGAGGCCCGCG-TTCGCAAGGATGCTGGCGTA
ATGGTCACCAGCGACCCGTCTTGAAACACGGACCAAGGAGTCAAGCATTAGGGCGAGTCT
TTGGGTGCAAAACCCGCAGGCGCAATGAAAGTGAACGGAGGTGAGAGCTTCGGCGCATCA
TCGACCGATCCTGATGTTCTCGGATGGATTTGAGTAAGAGCCTTACCGCTTGGACCCGAA
AGATGGTGAACTATGCCTGAATAGGGTGAAGCCAGAGGAAACTCTGGTGGAGGCTCGCAG
CGGTTCTGACGTGCAAATCGATCGTCAAATTTGGGCATGGGGGCGAAAGACTAATCGAAC
CATACTAGGTGGTT------????????????????????????????????????????
????????????????????????????????????????????????????????????
????????????????????????????????????????????????????????????
????????????????????????????????????????????????????????????
????????????????????????????????????????????????????????????
????????????????????????????????????????????????????????????
????????????????????????????????????????????????????????????
????????????????????????????????????????????????????????????
????????????????????????????????????????????????????????????
????????????????????????????????????????????????????????????
????????????????????????????????????????????????????????????
????????????????????????????????????????????????????????????
????????????????????????????????????????????????????????????
????????????????????????????????????????????????????????????
????????????????????????????????????????????????????????????
????????????????????????????????????????????????????????????
????????????????????????????????????????????????????????????
????????????????????????????????????????????????????????????
???????????????---------------------TCATTATTGCTGCCGGTACTGGTG
AGTTCGAGGCTGGTATCTCCAAGGATGGCCAGACTCGTGAGCACGCTCTGCTTGCCTACA
CCTTGGGTGTGAAGCAGCTCATCGTTGCCATCAACAAGATGGACACCACCAAGTGGTCTG
AGAGCCGTTACAACGAAATTATCAAGGAGACGTCCAACTTTATCAAGAAGGTCGGCTACA
ACCCCAAGCAGGTCGCCTTCGTTCCCATCTCCGGCTTCAACGGCGACAACATGCTTGCCC
CCTCCACCAACTGCCCCTGGTACAAGGGTTGGGAGAAGGAG---GTCAAGGGCGGCAAGG
CCTCTGGCAAGACCCTTCTCGAGGCCATCGATGCCATTGAGCCTCCCAAGCGTCCTACGG
ACAAGCCTCTGCGTCTACCTCTCCAGGATGTCTACAAGATTGGTGGTATTGGAACTGTGC
CCGTCGGCCGTATCGAGACTGGTGTCCTCAAGCCCGGTATGGTCGTTACCTTCGCTCCCT
CCAACGTCACCACTGAAGTCAAGTCCGTCGAGATGCACCACGAGCAGCTGACGGAGGGTG
TCCCCGGCGACAACGTCGGCTTCAACGTGAAGAACGTCTCCGTCAAGGAAATCCGTCGAG
GCAACGTCGCTGGTGACTCCAAGAACGATCCTCCTGCTGGCGCCGCTTCCTTCACCGCCC
AGGTCATCGTCCTCAACCACCCCGGTCAGGTCGGCGCTGGCTACGCTCCCGTCTTGGATT
GCCACACTGCCCACATCGCCTGCAAGTTCTCCGAGATCCTGGAGAAGATTGACCGCCGAA
CGGGCAAGTCTGTCGAGAACAACCCCAAGTTCATCAAGTCTGGTGACGCTGCTATCGTCA
AGATGATTCCGTCCAAGCCTATGTGCGTTGA------------------
>Distoseptispora_davidalangii_UESTCC_24_0236__
--------------------------------------------------------ACTC
CCC-AAAACCATTGTGAATC-TACCTTT-ATG--TTCGTTGCTTTGGCGGGCGGTTCCAG
GGCGGAGCCACTGCTCGTTGGGTCGGGCGCCCGCCGAAGGAC-AACC-AAAACTCTT-TT
-AAA-TC-TTTGCGGATCTCAGAGT----AAAATTA----TCAAGCTATTAAAACTTTCA
GCAACGGATCTCTTGGTTCTGGCATCGATGAAGAACGCAGCGAAATGCGATAAGTAATGT
GAATTGCAGAATTCAGTGAATCATCGAATCTTTGAACGCACATTGCGCCCGCCAGCACTC
TGGCGGGCATGCCTGTTCGAGCGTCATTTCAACCCTCGGG---CCCTCGTTTGGCCCGGT
GTTGGGGCGCTACGGGTCCC-------ATCGGACCTGTAGGCCCTTAAAATCAGTGGCGG
GCTCGCC-AGGACTCCGAGCGTAGTAG-TT-CT-CCTCTCGTTCGGGCGGTCTGGC-GTG
CTTCGGCCGTT-AAAT-A--CCCAGCGGT-A-A--TC--GCACACA------AGGTTGAC
CTCGGATCAGGTAGGAATACCCGCTGAACTTAAGCATAT-------------------AT
TGCCCCAGTAACGGCGAGTGAAGCGGCAACAGCTCAGATTTGAAATCTGGCCCTTT--CG
GGGTCCGAATTGTAATCTGTAGAGGATGCTTTTGGCGACGCGCCTTCCGAGTCCCCTGGA
ACGGGGCGCCAGAGAGGGTGAGAGCCCCGTATGGTTGGACGCCGAACCTCTGTAAAGCTC
CTTCGACGAGTCGAGTAGTTTGGGAATGCTGCTCAAAATGGGAGGTAAATTTCTTCTAAA
GCTAAATACCGGCCAGAGACCGATAGCGCACAAGTAGAGTGATCGAAAGATGAAAAGCAC
TTTGAAAAGAGGGTCAAATAGCACGTGAAATTGCTGAAAGGGAAGCGCTTGTGACCAGAC
TTGCGCCCGGTTGATCATCCAGCGTTCTCGCTGGTGCACTCTGCCGGGCTCAGGCCAGCA
TCGGCTCTTCCAGGGGGATAAAGGTCGCGGGAACGTAGCTCTCTCTGGGGAGTGTTATAG
CCCGTGGCGGAATGCCCTTAGGGGGGGCCGAGGCCCGCG-TTCGCAAGGATGCTGGCGTA
ATGGTCACCAGCGACCCGTCTTGAAACACGGACCAAGGAGTCAAGCATTAGGGCGAGTCT
TTGGGTGCAAAACCCGCAGGCGCAATGAAAGTGAACGGAGGTGAGAGCTTCGGCGCATCA
TCGACCGATCCTGATGTTCTCGGATGGATTTGAGTAAGAGCCTTACCGCTTGGACCCGAA
AGATGGTGAACTATGCCTGAATAGGGTGAAGCCAGAGGAAACTCTGGTGGAGGCTCGCAG
CGGTTCTGACGTGCAAATCGATCGTCAAATTTGGGC------------------------
--------------------TGTTCCGCGGTATCATCCGGAGAATGACGAATGATCTGAT
GCAGTATCTGCGAAGGTGCATCGAACAGGGGAAACAATTCGATCTAAGAGTCGGCATGAG
ACACCAGACTATGACCAATGCGTTGAAATATTCTCTTGCGACGGGCAACTGGGGCGACCA
GAAGAAGGCTATGAGCTCTACTGCTGGTGTGTCACAGGTTCTGAACCGCTATACGTTCGC
CTCTACTCTATCGCATCTACGTCGGACAAACACCCCCATCGGCCGAGACGGTAAGCTAGC
AAAGCCGCGGCAATTACACAACACGCACTGGGGTCTGGTGTGCCCTGCCGAGACCCCCGA
AGGCCAAGCATGTGGGTTGGTCAAAAATCTGTCGCTCATGTGTTATGTGAGCGTGGGAAC
GCCCGCAGAGCCAATCGTCGAGTTCATGATTGCTAGGAACATGGAAGTACTCGAGGAATA
TGAGCCCTTGAGGTACCCTAATGCGACCAAAATCTTCGTCAATGGCACATGGGTTGGTGT
TCACCAAGACCCGAAGCATCTTGTGAGCTTGGTTCAGGACTTACGCCGCAGAGGCGTCAT
CAACTTTGAGGTCTCTCTCATTCGGGATATCCGCGATCGAGAGTTCAAGATTTTCTCGGA
TGCTGGTCGTGTTATGCGTCCTCTGTTCGCTGTGGAGCAGTCGGA------CAACTCGAC
AAAGGGTCTTGAAAAGGGGTCTTTATTGCTCACAAAGGAGCATATTCAAAAATTGAGAGC
TGATGAGGAGTTATCCAAGGATGACCCAGATTATTTCGGCTGGGATGGCCTTCTCAGAGC
GGGCGCTATCGAATATCTTGACGCCGAAGAGGAAGAGACAGCCATGATTTGCATGACTCC
AGAAGATCTAGAGGCTTATCGGCTGCAAAAAGCGGGATTAGACGTGCCGGAAGACGATGA
CGAGGCCGACCCCAATAGGCGTCTGAAGACTAAACTGAACCCCACGACTCACATGTATAC
ACATTGTGAGATCCATCCGAGCATGCTCTTGGGGATGTGTGGGAGCATTATCCCCTTCCC
AGACCACAACCAGGT-------CGACTGCGCTATTCTCATTATTGCTGCCGGTACTGGTG
AGTTCGAGGCTGGTATCTCCAAGGATGGCCAGACTCGTGAGCACGCTCTGCTTGCCTACA
CGCTAGGTGTGAAGCAGCTCATCGTTGCCATCAACAAGATGGACACCACCAAGTGGTCTG
AGAGCCGTTACAACGAAATTATCAAGGAGACGTCCAACTTCATCAAGAAGGTCGGCTACA
ACCCCAAGCAGGTCGCCTTCGTTCCCATCTCCGGCTTCAACGGCGACAACATGCTTGCCC
CGTCCTCCAACTGCCCCTGGTACAAGGGTTGGGAGAAGGAG---ATCAAGGGTGGCAAGG
CCTCTGGCAAGACCCTCCTCGAGGCTATCGATGCCATTGAGCCTCCCAAGCGTCCCACAG
ACAAGCCTCTCCGTCTCCCCCTTCAGGATGTCTACAAGATCGGTGGTATCGGAACTGTGC
CCGTCGGCCGTATCGAGACTGGTATCCTCAAGCCCGGTATGGTCGTCACGTTCGCTCCCT
CCAACGTCACCACTGAAGTCAAGTCCGTCGAGATGCACCACGAGCAGCTGCAGGAGGGTG
TCCCCGGCGACAACGTTGGCTTCAACGTGAAGAACGTCTCGGTCAAGGAAATCCGCCGAG
GCAACGTCGCTGGTGACTCCAAGAACGATCCTCCTGCTGGTGCCGCTTCCTTCACCGCCC
AGGTCATCGTCCTCAACCACCCCGGTCAGGTCGGTGCTGGTTACGCTCCCGTCTTGGATT
GCCACACTGCCCACATTGCCTGCAAGTTCTCTGAGATCCTTGAGAAGATCGACCGCCGAA
CGGGCAAGTCTGTTGAGAACAACCCCAAGTTCATCAAGTCTGGTGACGCTGCCATCGTCA
AGATGATTCCGTCCAAGCCTATGTGCGTTGAGGCTTTCACTGACTA---
>Distoseptispora_davidalangii_UESTCC_23_0473
--------------------------------------------------------ACTC
CCC-AAAACCATTGTGAATC-TACCTTT-ATG--TTCGTTGCTTTGGCGGGCGGTTCCAG
GGCGGAGCCACTGCTCGTTGGGTCGGGCGCCCGCCGAAGGAC-AACC-AAAACTCTT-TT
-AAA-TC-TTTGCGGATCTCAGAGT----AAAATTA----TCAAGCTATTAAAACTTTCA
GCAACGGATCTCTTGGTTCTGGCATCGATGAAGAACGCAGCGAAATGCGATAAGTAATGT
GAATTGCAGAATTCAGTGAATCATCGAATCTTTGAACGCACATTGCGCCCGCCAGCACTC
TGGCGGGCATGCCTGTTCGAGCGTCATTTCAACCCTCGGG---CCCTCGTTTGGCCCGGT
GTTGGGGCGCTACGGGTCCC-------ATCGGACCTGTAGGCCCTTAAAATCAGTGGCGG
GCTCGCC-AGGACTCCGAGCGTAGTAG-TT-CT-CCTCTCGTTCGGGCGGTCTGGC-GTG
CTTCGGCCGTT-AAAT-A--CCCAGCGGT-A-A--TC--GCACACA------AGGTTGAC
CTCGGATCAGGTAGGAATACCCGCTGAACTTAAGCATAT-------------------AT
TGCCCCAGTAACGGCGAGTGAAGCGGCAACAGCTCAGATTTGAAATCTGGCCCTTT--CG
GGGTCCGAATTGTAATCTGTAGAGGATGCTTTTGGCGACGCGCCTTCCGAGTCCCCTGGA
ACGGGGCGCCAGAGAGGGTGAGAGCCCCGTATGGTTGGACGCCGAACCTCTGTAAAGCTC
CTTCGACGAGTCGAGTAGTTTGGGAATGCTGCTCAAAATGGGAGGTAAATTTCTTCTAAA
GCTAAATACCGGCCAGAGACCGATAGCGCACAAGTAGAGTGATCGAAAGATGAAAAGCAC
TTTGAAAAGAGGGTCAAATAGCACGTGAAATTGCTGAAAGGGAAGCGCTTGTGACCAGAC
TTGCGCCCGGTTGATCATCCAGCGTTCTCGCTGGTGCACTCTGCCGGGCTCAGGCCAGCA
TCGGCTCTTCCAGGGGGATAAAGGTCGCGGGAACGTAGCTCTCTCTGGGGAGTGTTATAG
CCCGTGGCGGAATGCCCTTAGGGGGGGCCGAGGCCCGCG-TTCGCAAGGATGCTGGCGTA
ATGGTCACCAGCGACCCGTCTTGAAACACGGACCAAGGAGTCAAGCATTAGGGCGAGTCT
TTGGGTGCAAAACCCGCAGGCGCAATGAAAGTGAACGGAGGTGAGAGCTTCGGCGCATCA
TCGACCGATCCTGATGTTCTCGGATGGATTTGAGTAAGAGCCTTACCGCTTGGACCCGAA
AGATGGTGAACTATGCCTGAATAGGGTGAAGCCAGAGGAAACTCTGGTGGAGGCTCGCAG
CGGTTCTGACGTGCAAATCGATCGTCAAATTTGGGCATG---------------------
--------------------TGTTCCGCGGTATCATCCGGAGAATGACGAATGATCTGAT
GCAGTATCTGCGAAGGTGCATCGAACAGGGGAAACAATTCGATCTAAGAGTCGGCATGAG
ACACCAGACTATGACCAATGCGTTGAAATATTCTCTTGCGACGGGCAACTGGGGCGACCA
GAAGAAGGCTATGAGCTCTACTGCTGGTGTGTCACAGGTTCTGAACCGCTATACGTTCGC
CTCTACTCTATCGCATCTACGTCGGACAAACACCCCCATCGGCCGAGACGGTAAGCTAGC
AAAGCCGCGGCAATTACACAACACGCACTGGGGTCTGGTGTGCCCTGCCGAGACCCCCGA
AGGCCAAGCATGTGGGTTGGTCAAAAATCTGTCGCTCATGTGTTATGTGAGCGTGGGAAC
GCCCGCAGAGCCAATCGTCGAGTTCATGATTGCTAGGAACATGGAAGTACTCGAGGAATA
TGAGCCCTTGAGGTACCCTAATGCGACCAAAATCTTCGTCAATGGCACATGGGTTGGTGT
TCACCAAGACCCGAAGCATCTTGTGAGCTTGGTTCAGGACTTACGCCGCAGAGGCGTCAT
CAACTTTGAGGTCTCTCTCATTCGGGATATCCGCGATCGAGAGTTCAAGATTTTCTCGGA
TGCTGGTCGTGTTATGCGTCCTCTGTTCGCTGTGGAGCAGTCGGA------CAACTCGAC
AAAGGGTCTTGAAAAGGGGTCTTTATTGCTCACAAAGGAGCATATTCAAAAATTGAGAGC
TGATGAGGAGTTATCCAAGGATGACCCAGATTATTTCGGCTGGGATGGCCTTCTCAGAGC
GGGCGCTATCGAATATCTTGACGCCGAAGAGGAAGAGACAGCCATGATTTGCATGACTCC
AGAAGATCTAGAGGCTTATCGGCTGCAAAAAGCGGGATTAGACGTGCCGGAAGACGATGA
CGAGGCCGACCCCAATAGGCGTCTGAAGACTAAACTGAACCCCACGACTCACATGTATAC
ACATTGTGAGATCCATCCGAGCATGCTCTTGGGGATGTGTGGGAGCATTATCCCCTTCCC
AGACCACAACCAGGT-------CGACTGCGCTATTCTCATTATTGCTGCCGGTACTGGTG
AGTTCGAGGCTGGTATCTCCAAGGATGGCCAGACTCGTGAGCACGCTCTGCTTGCCTACA
CGCTAGGTGTGAAGCAGCTCATCGTTGCCATCAACAAGATGGACACCACCAAGTGGTCTG
AGAGCCGTTACAACGAAATTATCAAGGAGACGTCCAACTTCATCAAGAAGGTCGGCTACA
ACCCCAAGCAGGTCGCCTTCGTTCCCATCTCCGGCTTCAACGGCGACAACATGCTTGCCC
CGTCCTCCAACTGCCCCTGGTACAAGGGTTGGGAGAAGGAG---ATCAAGGGTGGCAAGG
CCTCTGGCAAGACCCTCCTCGAGGCTATCGATGCCATTGAGCCTCCCAAGCGTCCCACAG
ACAAGCCTCTCCGTCTCCCCCTTCAGGATGTCTACAAGATCGGTGGTATCGGAACTGTGC
CCGTCGGCCGTATCGAGACTGGTATCCTCAAGCCCGGTATGGTCGTCACGTTCGCTCCCT
CCAACGTCACCACTGAAGTCAAGTCCGTCGAGATGCACCACGAGCAGCTGCAGGAGGGTG
TCCCCGGCGACAACGTTGGCTTCAACGTGAAGAACGTCTCGGTCAAGGAAATCCGCCGAG
GCAACGTCGCTGGTGACTCCAAGAACGATCCTCCTGCTGGTGCCGCTTCCTTCACCGCCC
AGGTCATCGTCCTCAACCACCCCGGTCAGGTCGGTGCTGGTTACGCTCCCGTCTTGGATT
GCCACACTGCCCACATTGCCTGCAAGTTCTCTGAGATCCTTGAGAAGATCGACCGCCGAA
CGGGCAAGTCTGTTGAGAACAACCCCAAGTTCATCAAGTCTGGTGACGCTGCCATCGTCA
AGATGATTCCGTCCAAGCCTATGTGCGTTGAGGCTTTCACTGACTA---
>Distoseptispora_dehongensis_KUMCC_18__0090_
---------------------------------------------GAGTTGC--AAAACT
CCC-TAAACCACTGTGAATCTTACC-TA-TTA--TTCGTTGCTTCGGCGGGCGGCTCCAG
GGCGGAGCCACTGCCCGTTGGGTCGGGCGCCCGCCGGAGGAC-ACCT-AAAACTC-G-CA
-TGA-TC-TCGGGTATCGTCAGAGTTCTCAAGAAAA----AATAGCTATCAAAACTTTCA
GCAACGGATCTCTTGGTTCTGGCATCGATGAAGAACGCAGCGAAATGCGATAAGTAATGT
GAATTGCAGAATTCAGTGAATCATCGAATCTTTGAACGCACATTGCGCCCGCCAGTACTC
TGGCGGGCATGCCTGTTCGAGCGTCATTTCAACCCTCGGG---CCCTGTTCTGGCCCGGT
GCTGGGGTGCTACGG-TCC--------GCTGGACCCGTAGGCCCTCGAAACCAGTGGCGG
GGTCGTC-TGGTCTCCGAGCGCAGTAG-TT-CT-CTCCTCGCTCAGGCGGCCCGGC-GCG
CCTCGGCCGTT-AAAC-A--CCCA-CTGT-A-C------TTACAGA------AGGTTGAC
CTCGGATCAGGTAGGAATACCCGCTGAACTTAAGCATAT---------------------
-------GTAACGGCGAGTGAAGCGGCAACAGCTCAGATTTGAAATCTGGCCCCTC--TG
GGGTCCGAGTTGTAATCTGTAGAGGATGCTTTTGGCGACGCGCCTTCCGAGTCCCCTGGA
ACGGGGCGCCAGAGAGGGTGAGAGCCCCGTATGGTTGGACGCCGAGCCTCTGTAAAGCTC
CTTCGACGAGTCGAGTAGTTTGGGAATGCTGCTCAAAATGGGAGGTAAATTTCTTCTAAA
GCTAAATACCGGCCAGAGACCGATAGCGCACAAGTAGAGTGATCGAAAGATGAAAAGCAC
TTTGAAAAGAGGGTTAAATAGCACGTGAAATTGCTGAAAGGGAAGCGCTTGTGACCAGAC
TTGCGCCCGGCTGATCATCCAGCGTTCTCGCTGGTGCACTCTGCCGGGCTCAGGCCAGCA
TCGGCTCTCCCAGGGGGATAAAGGTCGCGGGAACGTAGCTCCCTCCGGGGAGTGTTATAG
CCCGCGGCGGAATGCCCTTAGGGGGGGCCGAGGCCCGCG-TTCGCAAGGATGCTGGCGTA
ATGGTCACCAGCGACCCGTCTTGAAACACGGACCAAGGAGTCAAGCATTAGGGCGAGTCT
TTGGGTGTAAAACCCGCAGGCGCAATGAAAGTGAACGGAGGTGAGAGCTTCGGCGCATCA
TCGACCGATCCTGATGTTCTCGGATGGATTTGAGTAAGAGCCTTACCGCTTGGACCCGAA
AGATGGTGAACTATGCCTGAATAGGGTGAAGCCAGAGGAAACTCTGGTGGAGGCTCGCAG
CGGTTCTGACGTGCAAATCGATCGTCAAATTTGGGCA-----------------------
--------------------????????????????????????????????????????
????????????????????????????????????????????????????????????
????????????????????????????????????????????????????????????
????????????????????????????????????????????????????????????
????????????????????????????????????????????????????????????
????????????????????????????????????????????????????????????
????????????????????????????????????????????????????????????
????????????????????????????????????????????????????????????
????????????????????????????????????????????????????????????
????????????????????????????????????????????????????????????
????????????????????????????????????????????????????????????
????????????????????????????????????????????????????????????
????????????????????????????????????????????????????????????
????????????????????????????????????????????????????????????
????????????????????????????????????????????????????????????
????????????????????????????????????????????????????????????
????????????????????????????????????????????????????????????
????????????????????????????????????????????????????????????
???????????????-----------TGCGCTATTCTTATCATTGCTGCCGGTACTGGTG
AGTTCGAGGCTGGTATCTCCAAAGATGGACAGACCCGCGAGCACGCTCTGCTTGCCTACA
CCCTGGGTGTGAAGCAGCTCATCGTCGCCATCAACAAGATGGACACCACCAAGTGGTCTG
AGGATCGTTACAACGAAATCATCAAGGAGACATCCAACTTCATCAAGAAGGTGGGCTACA
ACCCGAAGCAGGTCGCCTTCGTCCCCATCTCCGGCTTCAACGGCGACAACATGCTTGCCC
CCTCCTCCAACTGCCCCTGGTACAAGGGCTGGGAGAAGGAG---GTCAAGGGCGGCAAGG
TCACTGGCAAGACCCTCCTCGAAGCCATCGACGCCATTGAGCCTCCCAAGCGCCCTACAG
ACAAGCCCCTGCGTCTCCCCCTTCAGGATGTCTACAAGATTGGTGGTATCGGAACTGTAC
CTGTCGGCCGTATCGAGACTGGTATCCTCAAGCCGGGTATGGTCGTCACGTTCGCTCCCT
CCAACGTCACCACTGAAGTGAAGTCCGTCGAGATGCACCACGAGCAGCTCCAGGAGGGCG
TTCCTGGCGACAACGTCGGCTTCAACGTGAAGAACGTCTCCGTCAAGGAAATCCGCCGAG
GCAACGTCGCCGGTGACTCCAAGAACGATCCTCCTGCCGGTGCCGCTTCCTTCACTGCCC
AGGTCATCGTCCTCAACCACCCCGGTCAGGTTGGTGCTGGTTACGCCCCTGTCTTGGATT
GCCACACTGCACACATCGCCTGCAAGTTCTCCGAGATCCTCGAGAAGATCGATCGACGAA
CGGGCAAGTCCGTCGAGAACAACCCCAAGTTCATCAAGTCTGGTGACGCTGCCATCGTCA
AGATGGTGCCGTCCAAGCCCATGTGCGTTGAGGCTT-------------
>Distoseptispora_dehongensis_UESTCC_24_0167__
------------------------------------------------------------
-----------CTGTGAATCTTACC-TT-TTA--TTCGTTGCTTCGGCGGGCGGCTCCAG
GGCGGAGCCACTGCCCGTTGGGTCGGGCGCCCGCCGGAGGAC-ACCT-AAAACTC-T-CA
-TAA-TC-TCGGGTATCGTCAGAGTTCTC-AAGAAA----AAAAGCTATCAAAACTTTCA
GCAACGGATCTCTTGGTTCTGGCATCGATGAAGAACGCAGCGAAATGCGATAAGTAATGT
GAATTGCAGAATTCAGTGAATCATCGAATCTTTGAACGCACATTGCGCCCGCCAGTACTC
TGGCGGGCATGCCTGTTCGAGCGTCATTTCAACCCTCGGG---CCCTGTTCTGGCCCGGT
GCTGGGGTGCTACGG-TCC--------GCTGGACCCGTAGGCCCTCGAAACCAGTGGCGG
GGTCGTC-TGGTCTCCGAGCGCAGTAG-TT-CT-CTCCTCGCTCAGGTGGCCCGGC-GCG
CCTCGGCCGTT-AAAC-A--CCCA-CTGT-A-T------TTACAGA------AGGTTGAC
CTCGGATCAGGTAGGAATACCCGCTGAACTTAAGCATAT-------------ACAGGGAT
TGCCCCAGTAACGGCGAGTGAAGCGGCAACAGCTCAGATTTGAAATCTGGCCCCTC--CG
GGGTCCGAGTTGTAATCTGTAGAGGATGCTTTTGGCGACGCGCCTTCCGAGTCCCCTGGA
ACGGGGCGCCAGAGAGGGTGAGAGCCCCGTATGGTTGGACGCCGAGCCTCTGTAAAGCTC
CTTCGACGAGTCGAGTAGTTTGGGAATGCTGCTCAAAATGGGAGGTAAATTTCTTCTAAA
GCTAAATACCGGCCAGAGACCGATAGCGCACAAGTAGAGTGATCGAAAGATGAAAAGCAC
TTTGAAAAGAGGGTTAAATAGCACGTGAAATTGCTGAAAGGGAAGCGCTTGTGACCAGAC
TTGCGCCCGGCTGATCATCCAGCGTTCTCGCTGGTGCACTCTGCCGGGCTCAGGCCAGCA
TCGGCTCTCCCAGGGGGATAAAGGTCGCGGGAACGTAGCTCCCTCCGGGGAGTGTTATAG
CCCGCGGCGGAATGCCCTTAGGGGGGGCCGAGGCCCGCG-TTCGCAAGGATGCTGGCGTA
ATGGTCACCAGCGACCCGTCTTGAAACACGGACCAAGGAGTCAAGCATTAGGGCGAGTCT
TTGGGTGTAAAACCCGCAGGCGCAATGAAAGTGAACGGAGGTGAGAGCTTCGGCGCATCA
TCGACCGATCCTGATGTTCTCGGATGGATTTGAGTAAGAGCCTTACCGCTTGGACCCGAA
AGATGGTGAACTATGCCTGAATAGGGTGAAGCCAGAGGAAACTCTGGTGGAGGCTCGCAG
CGGTTCTGACGTGCAAATCGATCGTCAAATTTGGGCATGGGGGCGAAAG-----------
--------------------????????????????????????????????????????
????????????????????????????????????????????????????????????
????????????????????????????????????????????????????????????
????????????????????????????????????????????????????????????
????????????????????????????????????????????????????????????
????????????????????????????????????????????????????????????
????????????????????????????????????????????????????????????
????????????????????????????????????????????????????????????
????????????????????????????????????????????????????????????
????????????????????????????????????????????????????????????
????????????????????????????????????????????????????????????
????????????????????????????????????????????????????????????
????????????????????????????????????????????????????????????
????????????????????????????????????????????????????????????
????????????????????????????????????????????????????????????
????????????????????????????????????????????????????????????
????????????????????????????????????????????????????????????
????????????????????????????????????????????????????????????
???????????????CTCAGGCCGACTGCGCTATTCTTATCATTGCTGCCGGTACTGGTG
AGTTCGAGGCTGGTATCTCCAAAGATGGACAGACCCGCGAGCACGCTCTGCTTGCCTACA
CCCTGGGTGTGAAGCAGCTCATCGTCGCCATCAACAAGATGGACACCACCAAGTGGTCTG
AGGATCGTTACAACGAAATCATCAAGGAGACATCCAACTTCATCAAGAAGGTGGGCTACA
ACCCGAAGCAGGTCGCCTTCGTCCCCATCTCCGGCTTCAACGGCGACAACATGCTTGCCC
CCTCCTCCAACTGCCCCTGGTACAAGGGTTGGGAGAAGGAG---GTCAAGGGCGGCAAGG
TCACTGGCAAGACCCTCCTCGAAGCCATCGACGCCATTGAGCCTCCCAAGCGCCCTACAG
ACAAGCCCCTGCGTCTCCCCCTTCAGGATGTCTACAAGATTGGTGGTATCGGAACTGTAC
CTGTCGGCCGTATCGAGACTGGTATCCTCAAGCCGGGTATGGTCGTCACGTTCGCTCCCT
CCAACGTCACCACTGAAGTGAAGTCCGTCGAGATGCACCACGAACAGCTCCAGGAGGGCG
TTCCTGGCGACAACGTCGGCTTCAACGTGAAGAACGTCTCCGTCAAGGAAATCCGCCGAG
GCAACGTCGCCGGTGACTCCAAGAACGATCCTCCTGCCGGTGCCGCTTCCTTCACTGCCC
AGGTCATCGTCCTCAACCACCCCGGTCAGGTCGGTGCTGGTTACGCCCCTGTCTTGGATT
GCCACACTGCACACATCGCCTGCAAGTTCTCCGAGATCCTCGAGAAGATCGATCGACGAA
CGGGCAAGTCCGTCGAGAACAACCCCAAGTTCATCAAGTCTGGTGACGCTGCCATCGTCA
AGATGGTGCCGTCCAAGCCCATGTGCGTTGAGGCTTTCACTGACTACCC
>Distoseptispora_dinghuensis__ZHKUCC_23_0958_
----------CCCGAGGTGAAACGCGGTAGGGAACATTAT----AGAGTTGA--AAAACT
CCT-CAAACCATTGTGAATC-TACCTAT-ATA--TTCGTTGCTTTGGCGGGCGGCTCCAG
GGCGGAGCCACTGCCCGTTGGGTCGGGCGCCCGCCGAAGGAC-AATCAAAAACTC-G-TT
-AAA-TC-TGTACGGATCTCAGAGTA---AAAAATA----TCAAGCTATCAAAACTTTCA
GCAACGGATCTCTTGGTTCTGGCATCGATGAAGAACGCAGCGAAATGCGATAAGTAATGT
GAATTGCAGAATTCAGTGAATCATCGAATCTTTGAACGCACATTGCGCCCGCCAGCACTC
TGGCGGGCATGCCTGTTCGAGCGTCATTTCAACCCTCGGG---CCCTCGTTTGGCCTGGT
GTTGGGGCGCTACGGGTCTC-------ACCGGACCTGTAGGCCCTCAAAATCAGTGGCGG
GCTCGCC-AGGACTCCGAGCGTAGTAG-TT-CT-CCTCTCGCTCAGGCGGTCTGGC-GTG
TTTCGGCCGTT-AAAT-A--CCCAGCGGT-A-A--TCGCACATACA------AGGTTGAC
CTCGGATCAGGTAGGAATACCCGCTGAACTTAAGCATAT----------------GGGAT
TGCCCCAGTAACGGCGAGTGAAGCGGCAACAGCTCAGATTTGAAATCTGGCCCTCT--CG
GGGTCCGAGTTGTAATCTGTAGAGGATGCTTTTGGCGACGCGCCTTCCGAGTCCCCTGGA
ACGGGGCGCCAGAGAGGGTGAGAGCCCCGTATGGTTGGACGCCGAACCTCTGTAAAGCTC
CTTCGACGAGTCGAGTAGTTTGGGAATGCTGCTCAAAATGGGAGGTAAATTTCTTCTAAA
GCTAAATACCGGCCAGAGACCGATAGCGCACAAGTAGAGTGATCGAAAGATGAAAAGCAC
TTTGAAAAGAGGGTCAAATAGCACGTGAAATTGCTGAAAGGGAAGCGCTTGTGACCAGAC
TTGCGCCCGGTTGATCATCCAGCGTTCTCGCTGGTGCACTCTGCCGGGCTCAGGCCAGCA
TCGGCTCTCCCAGGGGGATAAAGGTCGCGGGAACGTAGCTCTCTCCGGGGAGTGTTATAG
CCCGTGGCGGAATGCCCTTAGGGGGGGCCGAGGCCCGCG-TTCGCAAGGATGCTGGCGTA
ATGGTCACCAGCGACCCGTCTTGAAACACGGACCAAGGAGTCAAGCATTAGGGCGAGTCT
TTGGGTGTAAAACCCGCAGGCGCAATGAAAGTGAACGGAGGTGAGAGCTTCGGCGCATCA
TCGACCGATCCTGATGTTCTCGGATGGATTTGAGTAAGAGCCTTACCGCTTGGACCCGAA
AGATGGTGAACTATGCCTGAATAGGGTGAAGCCAGAGGAAACTCTGGTGGAGGCTCGCAG
CGGTTCTGACGTGCAAATCGATCGTCAAATTTGGGCATGGGGGCGAAAGACTAATCGAAC
CATACTAGGTGGTT------TGTTCCGCGGTATCATCCGGAGAATGACGAATGACCTGAT
GCAGTATCTGCGAAGGTGCATCGAACAGGGGAAGCAATTCGATCTAAGAGTCGGCATGAG
ACACCAGACTATGACCAATGCGTTGAAATATTCTCTTGCGACGGGCAACTGGGGCGACCA
GAAGAAGGCTATGAGCTCTACTGCTGGCGTGTCACAGGTACTGAACCGCTATACATTCGC
CTCTACTCTATCGCATCTACGTCGGACAAACACCCCCATCGGCCGAGACGGTAAGCTAGC
AAAGCCACGGCAATTACACAACACGCACTGGGGTCTGGTGTGTCCTGCTGAGACCCCCGA
AGGCCAAGCATGTGGGTTGGTCAAAAATCTATCGCTCATGTGTTATGTGAGCGTGGGAAC
GCCCGCAGAGCCAATCGTCGAGTTCATGATTGCTAGGAACATGGAAGTACTCGAGGAATA
TGAGCCCTTGAGGTACCCTAATGCGACCAAAATCTTCGTCAATGGCACATGGGTTGGTGT
TCACCAAGACCCAAAGCATCTTGTGAGCTTGGTTCAGGACTTACGCCGCAGAGGCGTCAT
CAACTTTGAGGTCTCTCTCATTCGGGATATCCGCGATCGAGAGTTCAAGATTTTCTCGGA
TGCTGGTCGTGTTATGCGTCCTCTGTTCGCCGTGGAACAGTCAGA------CAACTCGAC
AAAGGGTCTTGAAAAGGGGTCTTTATTGCTCACAAAGGAGCATATTCAAAAATTGAGAGC
TGATGAGGAGTTATCCAAGGACGACCCAGACTATTTCGGCTGGGATGGCCTTCTCAGAGC
GGGCGCTATCGAATATCTTGACGCCGAAGAGGAAGAGACAGCCATGATTTGCATGACTCC
AGAAGATCTAGAGGCTTATCGGCTGCAAAAAGCTGGATTAGACGTGCCAGAAGACGATGA
CGAGGCCGACCCCAATAGGCGTCTGAAGACGAAACTGAACCCCACGACTCACATGTATAC
ACATTGTGAGATCCATCCGAGCATGCTCTTGGGGATCTGTGCGAGCATTATCCCCTTCCC
AGACCACAACCAGGT-----------TGCGCTATTCTCATTATTGCTGCCGGTACTGGTG
AGTTCGAGGCTGGTATCTCCAAGGATGGCCAGACTCGTGAGCACGCTCTGCTCGCCTACA
CGCTGGGTGTGAAGCAGCTCATCGTCGCCATCAACAAGATGGACACCACCAAGTGGTCTG
AGAGCCGTTACAACGAAATTATCAAGGAGACGTCCAACTTCATCAAGAAGGTCGGCTACA
ACCCCAAGCAGGTCGCCTTCGTCCCCATCTCCGGCTTCAACGGCGACAACATGCTTGCCC
CCTCCTCCAACTGCCCCTGGTACAAGGGCTGGGAGAAGGAG---ATCAAGGGTGGCAAGG
CCACTGGCAAGACCCTCCTCGAGGCTATCGATGCCATTGAGCCTCCCAAGCGTCCCACAG
ACAAGCCTCTCCGTCTCCCCCTTCAGGATGTCTACAAGATCGGTGGTATCGGAACCGTGC
CCGTCGGCCGTATCGAGACTGGTATCCTCAAGCCCGGTATGGTCGTCACGTTCGCTCCCT
CCAACGTCACCACTGAAGTCAAGTCCGTCGAGATGCACCACGAGCAGCTGTCGGAGGGTG
TCCCCGGCGACAACGTTGGTTTCAACGTGAAGAACGTCTCCGTCAAGGAAATCCGCCGAG
GCAACGTCGCTGGTGACTCCAAGAACGATCCTCCTGCTGGTGCCGCTTCCTTCACCGCTC
AGGTCATCGTCCTCAACCACCCCGGTCAGGTCGGTGCTGGTTACGCTCCCGTCTTGGATT
GCCACACAGCCCACATTGCTTGCAAGTTCTCTGAGATCCTCGAGAAGATCGACCGCCGAA
CGGGCAAGTCTGTTGAGAACAACCCCAAGTTCATCAAGTCTGGTGACGCTGCCATCGTCA
AGATGATTCCGTCCAAGCCCATGTGCGTTGAGGCTTTCAC---------
>Distoseptispora_dipterocarpi_MFLUCC_22_0104_
AACAAGGTCTCCGTTGGTGAACCAGCGGAGGGATCATTAC----AGAGTTGA--AAAACT
CCC-AAAACCATTGTGAATC-TACCTTT-ATA--TTCGTTGCTTTGGCGGGCGGCTCCAG
GGCGGAGCCACTGCTCGTTGGGTCGGGCGCCCGCCGAAGGAC-AACC-AAAACTC-T-TT
-AAA-TC-TTTGCGGATCTCAGAGT----AAAAATA----TCAAGCTATCAAAACTTTCA
GCAACGGATCTCTTGGTTCTGGCATCGATGAAGAACGCAGCGAAATGCGATAAGTAATGT
GAATTGCAGAATTCAGTGAATCATCGAATCTTTGAACGCACATTGCGCCCGCCAGCACTC
TGGCGGGCATGCCTGTTCGAGCGTCATTTCAACCCTCGGG---CCCTCGTTTGGCCCGGT
GTTGGG------------------------------------------------------
------------------------------------------------------------
------------------------------------------------------------
-------------------------------------------------------GGGAT
TGCCCCAGTAACGGCGAGTGAAGCGGCAACAGCTCAGATTTGAAATCTGGCCCTTA--TG
GGGTCCGAATTGTAATCTGTAGAGGATGCTTTTGGCGACGCGCCTTCCGAGTCCCCTGGA
ACGGGGCGCCAGAGAGGGTGAGAGCCCCGTATGGTTGGACGCCGAACCTCTGTAAAGCTC
CTTCGACGAGTCGAGTAGTTTGGGAATGCTGCTCAAAATGGGAGGTAAATTTCTTCTAAA
GCTAAATACCGGCCAGAGACCGATAGCGCACAAGTAGAGTGATCGAAAGATGAAAAGCAC
TTTGAAAAGAGGGTCAAATAGCACGTGAAATTGCTGAAAGGGAAGCGCTTGTGACCAGAC
TTGCGCCCGGTTGATCATCCAGCGTTCTCGCTGGTGCACTCTGCCGGGCTCAGGCCAGCA
TCGGCTCTCCCAGGGGGATAAAGGTCGCGGGAACGTAGCTCTCTCCGGGGAGTGTTATAG
CCCGTGGCGGAATGCCCTTAGGGGGGGCCGAGGCCCGCG-TTCGCAAGGATGCTGGCGTA
ATGGTCACCAGCGACCCGTCTTGAAACACGGACCAAGGAGTCAAGCATTAGGGCGAGTCT
TTGGGTGCAAAACCCGCAGGCGCAATGAAAGTGAACGGAGGTGAGAGCTTCGGCGCATCA
TCGACCGATCCTGATGTTCTCGGATGGATTTGAGTAAGAGCCTTACCGCTTGGACCCGAA
AGATGGTGAACTATGCCTGAATAGGGTGAAGCCAGAGGAAACTCTGGTGGAGGCTCGCAG
CGGTTCTGACGTGCAAATCGATCGTCAAATTTGGGCATGGGGGCGAAAGACTAATCGAAC
CATACTAGGTGGTT--------------------------------------------AT
GCAGTATCTGCGAAGGTGCATCGAACAGGGGAAACAATTCGATCTAAGAGTCGGCATGAG
ACACCAGACTATGACCAATGCGTTGAAATATTCTCTTGCGACGGGCAACTGGGGCGACCA
GAAGAAGGCTATGAGCTCTACTGCTGGTGTGTCACAGGTTCTGAACCGCTATACGTTCGC
CTCTACTCTATCGCATCTACGTCGGACAAACACCCCCATCGGCCGAGACGGTAAGCTAGC
AAAGCCGCGGCAATTACACAACACGCACTGGGGTCTGGTGTGCCCTGCCGAGACCCCCGA
AGGCCAAGCATGTGGGTTGGTCAAAAATCTATCGCTCATGTGTTATGTGAGCGTGGGAAC
GCCCGCAGAGCCAATCGTCGAGTTCATGATTGCTAGGAACATGGAAGTACTCGAGGAATA
TGAGCCCTTGAGGTACCCTAATGCGACCAAAATCTTCGTCAATGGCACATGGGTTGGTGT
TCACCAAGACCCGAAGCATCTTGTGAGCTTGGTTCAGGACTTACGCCGCAGAGGCGTCAT
CAACTTTGAGGTGTCTCTAATTCGGGATATCCGCGATCGAGAGTTCAAGATTTTCTCGGA
TGCTGGTCGTGTTATGCGTCCTCTGTTCGCTGTGGAGCAGTCGGA------CAATTCGAC
AAAGGGTCTTGAAAAGGGGTCTTTATTGCTCACAAAGGAGCATATTCAAAAATTGAGAGC
TGATGAGGAGTTATCCAAGGATGACCCAGACTATTTCGGCTGGGATGGCCTTCTCAGAGC
GGGCGCTATCGAATATCTTGACGCTGAAGAGGAAGAGACAGCCATGATTTGCATGACTCC
AGAAGATCTAGAGGCTTATCGGCTGCAAAAAGCGGGATTAGACGTGCCGGAAGACGATGA
CGAGGCCGACCCCAATAGGCGTCTGAAGACGAAACTGAACCCCACGACTCACATGTATAC
ACATTGTGAGATCCATCCAAGCATGCTCTTGGGGATCTGTGCGAGCATTATCCC------
---------------?????????????????????????????????????????????
????????????????????????????????????????????????????????????
????????????????????????????????????????????????????????????
????????????????????????????????????????????????????????????
????????????????????????????????????????????????????????????
????????????????????????????????????????????????????????????
????????????????????????????????????????????????????????????
????????????????????????????????????????????????????????????
????????????????????????????????????????????????????????????
????????????????????????????????????????????????????????????
????????????????????????????????????????????????????????????
????????????????????????????????????????????????????????????
????????????????????????????????????????????????????????????
????????????????????????????????????????????????????????????
????????????????????????????????????????????????????????????
?????????????????????????????????????????????????
>Distoseptispora_dujuanhuensis__KUNCC_23_13772__
------------------------------------------------------------
CCC-TAAACCACTGTGAATCTTACC-TG-TCG--TTCGTTGCTTCGGCGGGCGGCTCCAG
GGCGGAGCCACTGCCCGTTAGGTCGGGCGCCCGCCGGAGGAC-ACAC-AAAACTC-G-TC
--GA-TC-TAGTGTATCATCAGAGTATT-----AAA----ACAAGCTATCAAAACTTTCA
GCAACGGATCTCTTGGTTCTGGCATCGATGAAGAACGCAGCGAAATGCGATAAGTAATGT
GAATTGCAGAATTCAGTGAATCATCGAATCTTTGAACGCACATTGCGCCCGCCAGTACTC
TGGCGGGCATGCCTGTTCGAGCGTCATTTCAACCCTCGGG---CCCCCGTTTGGCCCGGT
GTTGGGGTGCTACAGGTCCC-------GAAGGACCTGTAGGCCCTCAAAACCAGTGGCGG
GCTCGCCATGGCTTCCGAGCGTAGTAG-TT-GT-CTCCTCGCTCAGGTGGTCTGGC-GTG
CTTCGGCCGTT-AAAC-A--CCCG-CTGT-A-T------ACACAGA------AGGTTGAC
CTCGGATCAGGTAGGAATACCCGCTGAACTTAA---------------------------
---------------GAGTGAAGCGGCAACAGCTCAGATTTGAAATCTGGCCCCTC--CG
GGGTCCGAGTTGTAATCTGTAGAGGATGCTTTTGGCGACGCGCCTTCCGAGTCCCCTGGA
ACGGGGCGCCAGAGAGGGTGAGAGCCCCGTATGGTCGGACGCCGAACCTTTGTAAAGCTC
CTTCGACGAGTCGAGTAGTTTGGGAATGCTGCTCAAAATGGGAGGTAAATTTCTTCTAAA
GCTAAATACCGGCCAGAGACCGATAGCGCACAAGTAGAGTGATCGAAAGATGAAAAGCAC
TTTGAAAAGAGGGTTAAATAGCACGTGAAATTGCTGAAAGGGAAGCGCTTGTGACCAGAC
TTGCGCCCGGTTGATCATCCAGCGTTCTCGCTGGTGCACTCTGCCGGGCTCAGGCCAGCA
TCGGCTCCCCCAGGGGGATAAAGGTCGCGGGAACGTAGCTCTCTCCGGGGAGTGTTATAG
CCCGTGGCGGAATACCCTTAGGGGGGGTCGAGGCCCGCG-TTCGCAAGGATGCTGGCGTA
ATGGTCACCAGCGACCCGTCTTGAAACACGGACCAAGGAGTCAAGCATTAGGGCGAGTCT
TTGGGTGTAAAACCCGCAGGCGCAATGAAAGTGAACGTAGGTGAGAGCTTCGGCGCATCA
TCGACCGATCCTGATGTTCTCGGATGGATTTGAGTAAGAGCCTTACCGCTTGGACCCGAA
AGATGGTGAACTATGCCTGAATAGGGTGAAGCCAGAGGAAACTCTGGTGGAGGCTCGCAG
CGGTTCTGACGTGCAAATCGATCGTCAAATTTGGGCATGGGGGCGAAAGACTAATCGAAC
CATAGTAGCTGGTTACCGCC----------------------------------------
----------------------------------CAGTTCGACCTGAGGGTCGGCATGAG
GCATCAAACCATGACCAACGCGCTGAAGTATTCTCTCGCGACGGGTAATTGGGGCGATCA
AAAGAAGGCTATGAGCTCGACTGCTGGTGTGTCGCAAGTGTTGAACCGCTATACCTTTGC
CTCCACTCTGTCTCATCTGCGTCGAACAAACACTCCTATCGGTCGAGATGGTAAGCTAGC
AAAGCCTCGGCAGCTGCACAATACACACTGGGGCCTGGTGTGCCCAGCCGAAACCCCGGA
AGGCCAAGCATGTGGGTTGGTCAAGAATCTATCACTCATGTGTTATGTCAGCGTCGGAAC
ACCTGCGGAGCCAATCGTCGATTTCATGGTTGCCAGAAACATGGAGCTCCTCGAAGAATA
CGATCCTCTAAGGCTACCGAATGCGACCAAAGTCTTTGTCAACGGTTCGTGGGTGGGTTG
CCACCAAGATCCGAGCCATCTTGTGCGCTTGGTCCAGGAGTTGCGCCGCAAGGGCGTTAT
CAATTTCGAGGTCTCGCTGATCAGAGATATACGCGATCGAGAGTTCAAGATTTTCTCGGA
TGCGGGACGTGTCATGAGACCGCTTTTCGCTGTAGAGCAGTCAGA------CAACTCAGA
AAAGGGCATTGAAAAAGGTGCCTTGTTGCTCACCAAGGAGCACATTCAGAGGCTGAGAGC
AGACGAGGAACTGTCGAAGGACGACGCAGAATATTTCGGTTGGGACGGCTTGCTCAACGC
TGGCGCTATAGAGTATCTTGACGCGGAAGAGGAAGAGACGGCGATGATTTGCATGACGCC
AGAAGATCTAGAGGCTTATCGACTACAAAAAGCCGGCTTCGACGTGCCGGATGAGGACGA
CGACGCGGATCCCAACAGGCGTCTCAAAACGAAGCTGAATCCCACTACCCATATGTACAC
ACATTGTGAGATTCATCCTAGCATGCTCTTAGGGATCTGCGCAAGCATTATCCCTTTCCC
AGACCACAACCAGGT----------------TATTCTCATCATTGCTGCCGGTACTGGTG
AGTTCGAGGCTGGTATCTCCAAGGATGGCCAGACTCGTGAGCACGCCCTGCTTGCCTACA
CCCTAGGTGTCAAGCAGCTTATCGTCGCCATCAACAAGATGGACACCACCAAGTGGTCTG
AGGATCGTTACAACGAAATCATCAAGGAGACGTCCAACTTCATCAAGAAGGTCGGATACA
ACCCCAAGCAGGTGGCTTTCGTTCCCATCTCCGGCTTCAACGGTGACAACATGTTGGCGC
CGTCCTCCAACTGCCCCTGGTACAAGGGCTGGGAGAAGGAG---ATCAAGGGTAACAAGA
TCACTGGCAAGACGCTCCTGGAGGCCATTGATGCCATTGAGCAACCCAAGCGTCCCACAG
ACAAGCCTCTCCGTCTTCCCCTTCAGGATGTCTACAAGATCGGTGGTATCGGCACTGTGC
CCGTCGGCCGTATCGAGACTGGTGTCCTCAAGCCCGGTATGGTCGTTACATTCGCTCCCT
CCAACGTCACCACTGAAGTCAAGTCCGTCGAGATGCACCACGAGCAGCTGACCGAGGGTA
TGCCTGGTGACAACGTTGGCTTCAACGTGAAGAACGTCTCCGTCAAGGAAATCCGCCGCG
GCAACGTCGCTGGTGACTCCAAGAACGATCCTCCTGCCGGTGCTGCTTCCTTCACTGCCC
AGGTCATCGTCCTCAACCACCCTGGTCAGGTCGGCGCTGGCTACGCCCCCGTCTTGGATT
GCCACACCGCCCACATCGCCTGCAAGTTCTCTGAGATCCTCGAGAAGATTGACCGCCGAA
CGGGCAAGTCTGTCGAGAACAACCCCAAGTTCATCAAGTCTGGTGACGCTGCCATCGTCA
AGATGGTGCCGTCCAAGCCTATGTGCGTTGAGG----------------
>Distoseptispora_effusa_GZCC_19__0532_
------------------------GCGGAGGGATCATTAC----AGAGTTGA--AAAACT
CCC-TAAACCACTGTGAATCTTACC-TG-TCG--TTCGTTGCTTCGGCGGGCGGCTCCAG
GGCGGAGCCACTGCCCGTTAGGTCGGGCGCCCGCCGGAGGAC-ACAC-AAAACTC-G-TC
--GA-TC-TAGTGTATCATCAGAGTATT---AAAAA----ACAAGCTATCAAAACTTTCA
GCAACGGATCTCTTGGTTCTGGCATCGATGAAGAACGCAGCGAAATGCGATAAGTAATGT
GAATTGCAGAATTCAGTGAATCATCGAATCTTTGAACGCACATTGCGCCCGCCAGTACTC
TGGCGGGCATGCCTGTTCGAGCGTCATTTCAACCCTCGGG---CCCCCGTTTGGCCCGGT
GTTGGGGTGCTACAGGTCCT-------TCGGGACCTGTAGGCCCTCAAAACCAGTGGCGG
GCTCGCCATGGCTTCCGAGCGCAGTAG-TT-GT-CTCCTCGCTCAGGTGGTCTGGC-GTG
CCTCGGCCGTT-AAAC-A--CCCG-CTGT-A-T------ACACAGA------AGGTTGAC
CTCGGATCAGGTAGGAATACCCGCTGAACTTAAGCATATGGAAAAGAAACCAACAGGGAT
TGCCCCAGTAACGGCGAGTGAAGCGGCAACAGCTCAGATTTGAAATCTGGCCCCTC--CG
GGGTCCGAGTTGTAATCTGTAGAGGATGCTTTTGGCGACGCGCCTTCCGAGTCCCCTGGA
ACGGGGCGCCAGAGAGGGTGAGAGCCCCGTATGGTCGGACGCCGAACCTTTGTAAAGCTC
CTTCGACGAGTCGAGTAGTTTGGGAATGCTGCTCAAAATGGGAGGTAAATTTCTTCTAAA
GCTAAATACCGGCCAGAGACCGATAGCGCACAAGTAGAGTGATCGAAAGATGAAAAGCAC
TTTGAAAAGAGGGTTAAATAGCACGTGAAATTGCTGAAAGGGAAGCGCTTGTGACCAGAC
TTGCGCCCGGTTGATCATCCAGCGTTCTCGCTGGTGCACTCTGCCGGGCTCAGGCCAGCA
TCGGCTCCCCCAGGGGGATAAAGGTCGCGGGAACGTAGCTCTCTCCGGGGAGTGTTATAG
CCCGTGGCGGAATACCCTTAGGGGGGGTCGAGGCCCGCG-TTCGCAAGGATGCTGGCGTA
ATGGTCACCAGCGACCCGTCTTGAAACACGGACCAAGGAGTCAAGCATTAGGGCGAGTCT
TTGGGTGTAAAACCCGCAGGCGCAATGAAAGTGAACGGAGGTGAGAGCTTCGGCGCATCA
TCGACCGATCCTGATGTTCTCGGATGGATTTGAGTAAGAGCCTTACCGCTTGGACCCGAA
AGATGGTGAACTATGCCTGAATAGGGTGAAGCCAGAGGAAACTCTGGTGGAGGCTCGCAG
CGGTTCTGACGTGCAAATCGATCGTCAAATTTGGGCATGGGGGCGAAAGACTAATCGAAC
CATAG---------------????????????????????????????????????????
????????????????????????????????????????????????????????????
????????????????????????????????????????????????????????????
????????????????????????????????????????????????????????????
????????????????????????????????????????????????????????????
????????????????????????????????????????????????????????????
????????????????????????????????????????????????????????????
????????????????????????????????????????????????????????????
????????????????????????????????????????????????????????????
????????????????????????????????????????????????????????????
????????????????????????????????????????????????????????????
????????????????????????????????????????????????????????????
????????????????????????????????????????????????????????????
????????????????????????????????????????????????????????????
????????????????????????????????????????????????????????????
????????????????????????????????????????????????????????????
????????????????????????????????????????????????????????????
????????????????????????????????????????????????????????????
???????????????-------------CGCTATTCTCATCATTGCTGCCGGTACTGGTG
AGTTCGAGGCTGGTATCTCCAAGGATGGCCAGACTCGTGAGCACGCCCTGCTTGCCTACA
CCCTAGGTGTCAAGCAGCTTATCGTCGCCATCAACAAGATGGACACCACCAAGTGGTCTG
AAGATCGTTACAACGAAATCATCAAGGAGACGTCCAACTTCATCAAGAAGGTCGGATACA
ACCCCAAGCAGGTGGCTTTCGTTCCCATCTCCGGCTTCAACGGTGACAACATGTTGGCGC
CGTCCACCAACTGCCCCTGGTACAAGGGCTGGGAGAAGGAG---ATCAAGGGTAACAAGA
TCACTGGCAAGACGCTCCTCGAGGCCATCGATGCCATTGAGCAACCCAAGCGTCCCACAG
ACAAGCCTCTCCGTCTTCCCCTTCAGGATGTCTACAAGATCGGTGGTATTGGCACTGTGC
CCGTCGGCCGTATCGAGACTGGTGTCCTCAAGCCCGGTATGGTCGTTACATTCGCTCCCT
CCAACGTCACCACTGAAGTCAAGTCCGTCGAGATGCACCACGAGCAGCTCGCCGAGGGTA
TGCCTGGTGACAACGTTGGCTTCAACGTGAAGAACGTCTCCGTCAAGGAAATCCGCCGTG
GCAACGTCGCTGGTGACTCCAAGAACGATCCTCCTGCCGGTGCTGCTTCCTTCACTGCCC
AGGTCATCGTCCTCAACCACCCTGGTCAGGTCGGCGCTGGCTACGCCCCCGTCTTGGATT
GCCACACCGCCCACATCGCCTGCAAGTTCTCTGAGATCCTCGAGAAGATTGACCGCCGAA
CGGGCAAGTCTGTCGAGAACAACCCCAAGTTCATCAAGTCTGGTGACGCTGCCATCGTCA
AGATGGTGCCGTCCAAGCCTATGTGCGTTGAGGCTTTCACTGACTACCC
>Distoseptispora_eleiodoxae_MFLUCC_23_0214__
-ACAAGGTCTCCGTTGGTGAACCAGCGGAGGGATCATTACAAGAAGAGTTGAAAGACTCC
TCA-TAACCATTTGTGAACCTTACCATC-GTGAATCGTCTGTTCCGGCGGGCGGCTCCAG
GGCGGAGCCACGGCCCATTCGGTTGGGTGCCCGCCGGACGGC-AACCCCAAACTC---TT
-GAA-AT-TACAGCGTACTCAGGGTAT-----TATT----ACAAGCTATAAAAACTTTCA
GCAACGGATCTCTTGGCTCCAGCATCGATGAAGAACGCAGCGAAATGCGATAAGTAATGT
GAATTGCAGAATTCAGCGAATCATCGAATCTTTGAACGCACATTGCGCCCGCCAGCACTC
TGGCGGGCATGCCTGTTCGAGCGTCATTTCAGCCCTCAGG---CCCCCCCGTGGCCTGGT
GTTGGGGCGCTACAGTGAGACCCTCAGCGGCGACCTGTAGGCCCTCAAAGTCAGTGGCGG
GCTCCCC-AGTTCTCCGGGCGCAGTAG-TTTATCCATCTCACCCGGAAGGCCTGGCGGGG
CACCAGCCGTT-AAAA-A--CCCCCCCACTG-T---A--TTACAGA------AGGTTGAC
C----------------------------------------------------------T
TGCCCCAGTAACGGCGAGTGAAGCGGCAACAGCTCAGATTTGAAATCTGGCCCCTT--CG
GGGTCCGAGTTGTAATCTGTAGAGGATGCTTTTGGCGACGCGCCTTCCGAGTCCCCTGGA
ACGGGGCGCCAGAGAGGGTGAGAGCCCCGTACGGTTGGACGCCGAACCTCTGTAAAGCTC
CTTCGACGAGTCGAGTAGTTTGGGAATGCTGCTCAAAATGGGAGGTAAATTTCTTCTAAA
GCTAAATACCGGCCAGAGACCGATAGCGCACAAGTAGAGTGATCGAAAGATGAAAAGCAC
TTTGAAAAGAGGGTTAAATAGCACGTGAAATTGCTGAAAGGGAAGCGCTTGTGACCAGAC
TTGCGCCCGGTTGATCATCCAGCGTTCTCGCTGGTGCACTCTGCCGGGCTCAGGCCAGCA
TCGGCTCTCCCAGGGGGATAAAGGTCGCGGGAACGTAGCTCTCTCCGGGGAGTGTTATAG
CCCGCGGCGGAATACCCTTAGGGGGGGCCGAGGCCCGCG-TTCGCAAGGATGCTGGCGTA
ATGGTCACCAGCGACCCGTCTTGAAACACGGACCAAGGAGTCAAGCATTAGGGCGAGTCT
TTGGGTGTAAAACCCGCAGGCGCAATGAAAGTGAACGGAGGTGAGAGCTTCGGCGCATCA
TCGACCGATCCTGATGTTCTCGGATGGATTTGAGTAAGAGCCTTACCGCTTGGACCCGAA
AGATGGTGAACTATGCCTGAATAGGGTGAAGCCAGAGGAAACTCTGGTGGAGGCTCGCAG
CGGTTCTGACGTGCAAATCGATCGTCAAATTTGGGCATGGGGGCGAAAGACTAATCGAAC
CATAGTAGCTGGTT--------------GGCATTATTCGCAGAATGACGAATGAGTTGAT
GCAACATCTACGGAGGTGCATCGAGTTCGGCAAGCAGTTCGATTTGAGGGTGGGCATGAG
GCATCAGACCATGACCAACGCGCTAAAGTACTCGCTCGCGACTGGCAACTGGGGCGATCA
GAAGAAGGCCATGAGTTCAACCGCCGGCGTATCCCAGGTGTTGAACCGCTATACATTCGC
CTCGACTTTGTCTCATCTACGCCGGACAAATACGCCCATCGGCCGGGATGGTAAACTGGC
GAAGCCGCGTCAGCTGCACAACACGCACTGGGGCCTGGTCTGCCCCGCAGAGACTCCTGA
AGGGCAAGCTTGCGGGCTGGTCAAGAACTTGTCTCTCATGTGCTACGTGAGCGTGGGAAC
ACCAGCCGAGCCAATCGTCGAATTCATGATCGGCAGGAACATGGAAGTGCTCGAAGAGTA
TGAACCGTTGCGGTATCCTAACGCAACCAAAATCTTTGTCAACGGCACATGGGTTGGTGT
TCACCAGGACCCGAAGCATTTGGTCAGCTTGGTGCAAGAGCTACGAAGGAAGAGCGTCAT
CAACTTCGAGGTATCCCTCGTGCGTGATATCCGTGACCGAGAATTCAAAATCTTCTCCGA
TGCTGGCCGCGTCATGAGGCCGCTCTTTGCAGTGGAACAGTCGGA------TGACTCGAA
AGATGGTCTGGAGAAGGGCGCATTACGATTGACAAAGGAGCACATCCAAAGACTAAGAAC
GGACGAAGAGCTGGACAAGGATGACCCGGACTATTTCGGCTGGGAGGGCCTGCTCAAAGC
TGGTGCTATCGAATATCTAGACGCGGAAGAAGAAGAGACAGCTATGATATGCATGACGCC
AGAGGACTTGGAGGCTTACAGGCTCCAGAAGGCTGGGCTGGACGTGCCCGAAGATGACGA
CGATGCAGATCCAAATAGGCGCCTTAAGACGAAGATGAACCCCACCACTCACATGTACAC
ACATTGTGAAATTCATCCAAGCATGCTTCTGGGAATTTGTGCCAGCATCATCCCCTTTCC
CGATCACAATCAGGT---------------------------------------------
-------GGCTGGTATATCCAAGGATGGCCAGACTCGTGAGCACGCTCTGCTCGCCTACA
CCCTTGGTGTCAAGCAGATCATCGTTGCCATCAATAAGATGGACACCACCAAGTGGTCCG
AGGCTCGTTTCCAGGAAATCATCAAGGAGACTTCCAACTTCATCAAGAAGGTCGGCTACA
ACCCCAAGCAGGTTGCCTTCGTCCCCATCTCGGGTTTCAACGGCGACAACATGCTGACTG
CCTCCTCCAACTGCCCCTGGTACAAGGGCTGGGAGAAGGAA---GGCAAGGGTGGCAAGG
TCACTGGCAAGACGCTCCTTGAGGCCATTGATGCCATTGAGCCCCCCAAGCGTCCCACCG
ACAAGCCCCTTCGTCTTCCCCTTCAGGATGTCTACAAGATCGGTGGTATCGGAACTGTCC
CTGTCGGCCGTATCGAGACTGGTATCCTCAAGCCCGGTATGGTCGTCACTTTCGCTCCCT
CCAACGTCACCACTGAAGTCAAGTCTGTCGAGATGCACCACGAGCAGCTGACTGAGGGTG
TTCCTGGCGACAATGTCGGCTTCAACGTGAAGAACGTCTCCGTCAAGGAAATCCGCCGTG
GCAACGTCGCTGGTGACTCCAAGAACGACCCCCCTTCCGGCTGCGCCTCCTTCACTGCTC
AGGTCATCGTCCTCAACCACCCTGGCCAGGTTGGTGCTGGTTACGCTCCTGTTCTGGATT
GCCATACCGCCCACATCGCCTGCAAGTTCTCTGAGATCCAGGAGAAGATCGACCGCCGAA
CTGGCAAGTCGGTTGAGAACAACCCCAA--------------------------------
-------------------------------------------------
>Distoseptispora_euseptata_MFLUCC_20_0154_
------------GGCGTTGGGAC-GCGGAGGGATCATTACCAAGCGAGTTGA--AAGACT
CCA-TAACCATTTGTGAACTCTACCTTTTGTC--AATGTTGCTTCGGCGGGTGGTCCCAG
GGCGGGACCACAGCCCATTTAGTTGGGTGCCCGCCGGAGGAC-TGCTCAAAAACT----C
-TCA-TC-ATAGGTATTATCTGAGTCTA----AAAC----AAAATCTATAAAAACTTTCA
ACAACGGATCTCTTGGTTCTGGCATCGATGAAGAACGCAGCGAAATGCGATAAGTAATGT
GAATTGCAGAATTCAGTGAATCATCGAATCTTTGAACGCACATTGCGCCCGCCAGCACTC
TGGCGGGCATGCCTGTTCGAGCGTCATTTCAACCCTCGGG---CCCCCG--TGGCCTGGT
GTTGGGGCACTGCCGTCT----------AGGGACGCGCAGGCCCTGAAAAACAGTGGCGG
GCTCGCT-AGAACTCCGGGCGCAGTAG-AT-TA-AATCTCGTCTAGGTGGTCTGGC-GCG
GTCTTGCCGTC-AAAA-C--CCCA-CTAT-------C--ATACAAC------AGGTTGAC
CTCGGATCAGGTAGGAATACCCGCTGAACTTAAGCATAT---------------------
-----------------------------CAGCTCAGATTTGAAATCTGGCCCAC---TA
GGGTCCGAGTTGTAATCTGCAGAGGATGCTTTTGGCGAGGTGCCTTCTAAGTCCCCTAGA
ACGGGGCGCCATAGAGGGTGAGAGCCCCGTACAGTCGGACACCGAACCTTTGTAAAGCTC
CTTCGACGAGTCGAGTAGTTTGGGAATGCTGCTCAAAATGGGAGGTAAATTTCTTCTAAA
GCTAAATACCGGCCAGAGACCGATAGCGCACAAGTAGAGTGATCGAAAGATGAAAAGCAC
TTTGAAAAGAGGGTTAAATAGCACGTGAAATTGTTGAAAGGGAAGCGCTTGTGACCAGAC
TTGCGCCCGGTGAATCATCCAGCGTTCTCGCTGGTGCACTTTGCCGGGCTCAGGCCAGCA
TCGGTTCTCCCAGGGGGATAAAAGTCTCGGGAACGTAGCTCTCTTCGGGGAGTGTTATAG
CCCGTGGCACAATACCCTTGGG-GGGACCGAGGACCGCGCTCTGCAAGGATGCTGGCGTA
ATGGTCATCAGCGACCCGTCTTGAAACACGGACCAAGGAGTCAAGCATTAGGGCGAGTCT
TTGGGTGTAAAACCCGCAGGCGCAATGAAAGTGAACGGAGGTGAGAGCTTCGGCGCATCA
TCGACCGATCCTGATGTTCTCGGATGGATTTGAGTAAGAGCCTTACCGCTTGGACCCGAA
AGATGGTGAACTATGCCTGAATAGGGTGAAGCCAGAGGAAACTCTGGTGGAGGCTCGCAG
CGGTTCTGACGTGCAAATCGATCGTCAAATTTGGGCATGGGGGCGAAAGACTAATCGAAC
CATAGTAGCTGGTTACCGCC-------------------------------CGAGCTGAT
GCAGCACCTCAGGAGATGCATTGAGTCTGGGAAGCAGTTTGATCTAAGGGTCGGCATGAG
GCACCAGACCATGACTAATGCACTGAAGTACTCTCTCGCTACCGGTAATTGGGGAGACCA
GAAGAAAGCTATGAGTTCCACTGCTGGTGTATCTCAAGTATTGAACCGATATACATTTGC
GTCCACGCTGTCGCATTTGCGGCGAACCAACACACCTATCGGCAGAGACGGAAAGCTGGC
CAAACCACGTCAATTGCACAATACCCACTGGGGACTGGTGTGTCCTGCCGAGACACCCGA
GGGACAGGCTTGCGGCTTGGTGAAAAACTTATCTCTCATGTGTTATGTCAGCGTTGGCAC
ACCAGCAGAACCGATCATCGAGTTCATGATCGCGAGGAATATGGAAGTCCTAGAAGAATA
TGAGCCTTTGCGCTACCCCAATGCGACCAAGATATTCGTTAACGGAACTTGGGTCGGTGT
CCACCAGGATCCCAAACATCTGGTTGGGCTAGTACAGGAGTTGCGACAGAGAGGTGTCAT
CAACTTTGAAGTCTCTCTTGTCCGTGATATCCGAGACAGGGAGTTCAAGATTTTTTCTGA
CGCTGGTCGAGTGATGCGGCCCCTCTTCGCTGTGGAGCAAGAGGA------TAACTCTAA
GTCCGGTCTTCCAAAAGGGGCTCTGAGGCTCACCAAAGAGCACATTCAGAGACTCAGGGC
CGATGAAGAATTATCCAAAGACGACCCAGAATATTTCGGCTGGGACGGCATCGTTGAGGC
CGGCGCCGTCGAGTATCTCGACGCGGAAGAAGAGGAAACGGCTATGATTTGCATGACGCC
AGAAGATTTGGAAACATACAGACTCCAGAAGGCCGGCCTGGGTATAGCGGAAGACGACGA
AGAAGCGGACCCGAATAGACGTTTAAAAACGAAGTTAAACCCTACCACTCACATGTACAC
GCACTGCGAGATCCATCCAAGCATGCTCTTAGGGATTTGCGCAAGCATTATACCTTTCCC
CGACCACAACCAGGT?????????????????????????????????????????????
????????????????????????????????????????????????????????????
????????????????????????????????????????????????????????????
????????????????????????????????????????????????????????????
????????????????????????????????????????????????????????????
????????????????????????????????????????????????????????????
????????????????????????????????????????????????????????????
????????????????????????????????????????????????????????????
????????????????????????????????????????????????????????????
????????????????????????????????????????????????????????????
????????????????????????????????????????????????????????????
????????????????????????????????????????????????????????????
????????????????????????????????????????????????????????????
????????????????????????????????????????????????????????????
????????????????????????????????????????????????????????????
?????????????????????????????????????????????????
>Distoseptispora_euseptata_DLUCC_S2024
------------GGCG-TGGGAC-GCGGAGGGATCATTACTAAGCGAGTTGA--AAGACT
CCA-TAACCATTTGTGAACTCTACCTTTTGTC--AATGTTGCTTCGGCGGGTGGTCCCAG
GGCGGGACCACAGCCCATTCAGTTGGGTGCCCGCCGGAGGAC-TGTTCAAAAACT----C
-TTA-TC-ATAGGTATTATCTGAGTCTA----AAAC----AAAATCTATAAAAACTTTCA
ACAACGGATCTCTTGGTTCTGGCATCGATGAAGAACGCAGCGAAATGCGATAAGTAATGT
GAATTGCAGAATTCAGTGAATCATCGAATCTTTGAACGCACATTGCGCCCGCCAGCACTC
TGGCGGGCATGCCTGTTCGAGCGTCATTTCAACCCTCGGG---CCCCCG--TGGCCTGGT
GTTGGGGCACTGCCGTCT----------AGGGACGCGCAGGCCCTGAAAAACAGTGGCGG
GCTCGCT-AGAACTCCGGGCGCAGTAG-AT-TA-AATCTCGTCTAGGAGGTCTGGC-GCG
GTCTTGCCGTC-AAAA-C--CCCA-CTAT-------C--ATACAAC------AGGTTGAC
CTCGGATCAGGTAGGAATACCCGCTGAACTTAAGCATAT---------------------
-----TAGTAACGGCGAGTGAAGCGGCAACAGCTCAGATTTGAAATCTGGCCCAC---TA
GGGTCCGAGTTGTAATCTGCAGAGGATGCTTTTGGCGAGGTGCCTTCTAAGTCCCCTAGA
ACGGGGCGCCATAGAGGGTGAGAGCCCCGTACAGTCGGACACCGAACCTTTGTAAAGCTC
CTTCGACGAGTCGAGTAGTTTGGGAATGCTGCTCAAAATGGGAGGTAAATTTCTTCTAAA
GCTAAATACCGGCCAGAGACCGATAGCGCACAAGTAGAGTGATCGAAAGATGAAAAGCAC
TTTGAAAAGAGGGTTAAATAGCACGTGAAATTGTTGAAAGGGAAGCGCTTGTGACCAGAC
TTGCGCCCGGTGAATCATCCAGCGTTCTCGCTGGTGCACTTTGCCGGGCTCAGGCCAGCA
TCGGTTCTCCCAGGGGGATAAAAGTCTCGGGAACGTAGCTCTCTTCGGGGAGTGTTATAG
CCCGTGGCACAATACCCTTGGG-GGGACCGAGGACCGCGCTCTGCAAGGATGCTGGCGTA
ATGGTCATCAGCGACCCGTCTTGAAACACGGACCAAGGAGTCAAGCATTAGGGCGAGTCT
TTGGGTGTAAAACCCGCAGGCGCAATGAAAGTGAACGGAGGTGAGAGCTTCGGCGCATCA
TCGACCGATCCTGATGTTCTCGGATGGATTTGAGTAAGAGCCTTACCGCTTGGACCCGAA
AGATGGTGAACTATGCCTGAATAGGGTGAAGCCAGAGGAAACTCTGGTGGAGGCTCGCAG
CGGTTCTGACGTGCAAATCGATCGTCAAATTTGGGCATGGGGGCGAAAGACTAATCGAAC
CATAGTAGCTGGTTACCGCC---------------TTCGCAGGATGACGAACGAGCTGAT
GCAGCACCTCAGGAGATGCATTGAGTCTGGGAAGCAGTTTGATCTAAGGGTCGGCATGAG
GCACCAGACCATGACTAATGCACTGAAGTACTCTCTCGCTACCGGTAATTGGGGAGACCA
GAAGAAAGCTATGAGTTCCACTGCTGGTGTATCTCAAGTATTGAACCGATATACCTTTGC
GTCCACGCTGTCGCATTTGCGGCGAACCAACACACCTATCGGCAGAGACGGAAAGCTGGC
CAAACCACGTCAATTGCACAATACCCACTGGGGACTGGTGTGTCCTGCCGAGACACCCGA
GGGACAGGCTTGCGGCTTGGTGAAAAACTTATCTCTCATGTGTTATGTCAGCGTTGGCAC
ACCAGCAGAACCGATCATCGAGTTCATGATCGCGAGGAATATGGAAGTCCTAGAAGAATA
TGAGCCTTTGCGCTACCCCAATGCGACCAAGATATTCGTTAACGGAACTTGGGTCGGTGT
CCACCAGGATCCCAAACATCTGGTTGGGCTAGTACAGGAGTTGCGACAGAGAGGTGTCAT
CAACTTTGAAGTCTCTCTTGTCCGTGATATCCGAGACAGGGAGTTCAAGATTTTTTCTGA
CGCTGGTCGAGTGATGCGGCCCCTCTTCGCTGTGGAGCAAGAGGA------TAACTCTAA
GTCCGGTCTTCCAAAAGGGGCTCTGAGGCTCACCAAAGAGCACATTCAGAGACTCAGGGC
CGATGAAGAATTATCCAAAGACGACCCAGAATATTTCGGCTGGGACGGCATCGTTGAGGC
CGGCGCCGTCGAGTATCTCGACGCGGAAGAAGAGGAAACGGCTATGATTTGCATGACGCC
AGAAGATTTGGAAACATACCGACTCCAGAAGGCCGGCCTGGGTATAGCGGAAGACGACAA
AGGAACGGACCCGAATAGAC----------------------------------------
------------------------------------------------------------
---------------------------------------TTATCGCCGCCGGTACTGGTG
AGTTCGAGGCTGGTATCTCCAAGGATGGCCAGACCCGAGAGCACGCTCTGCTTGCCTACA
CTTTGGGTGTCAAGCAGATTATCTGCGCCATCAACAAGATGGACACCACCAAGTGGTCAG
AGGACCGTTTCAACGAAATCATCAAGGAGACGTCCAACTTCATCAAGAAGGTCGGTTACA
ACCCCAAGCAGGTCGCCTTCGTGCCCATCTCCGGTTTCCACGGCGACAACATGCTTGCTC
CCTCTACCAACTGCCCCTGGTACAAGGGCTGGGAGAAGGAGGGCGCCAAGGGTGCCAAGT
CTTCTGGCAAGACCCTGCTTGAGGCCATCGACGCCATTGAGCCCCCGAAGCGTCCCACAG
ACAAGCCCCTGCGTCTCCCGCTCCAGGATGTCTACAAGATCGGCGGTATCGGAACGGTCC
CTGTCGGCCGTATCGAGACTGGTGTCCTGAAGCCCGGTATGGTCGTCACTTTCGCTCCCT
CCAACGTCACCACTGAAGTCAAGTCCGTCGAGATGCACCACGAGCAGCTGACTGAGGGTG
TCCCTGGTGACAACGTCGGCTTCAACGTGAAGAACGTGTCCGTCAAGGAAATCCGCCGTG
GCAACGTTGCCGGTGATTCCAAGAACGACCCCCCTGCCGGCTGCGCCAACTTCACTGCCC
AGGTCATTGTCCTCAACCACCCTGGTCAGGTTGGCCCTGGTTACGCTCCCGTCCTGGACT
GCCACACCGCTCACATTGCCTGCAAGTTCTCCGAGATCACCGAGAAGATCGACCGCCGTA
CCGGCAAGTCGGTTGAGAACAACCCCAAGTTCATTAAGTCTGGTGACGCTGCCATCGTTA
AGATGATTCCGTCCAAG--------------------------------
>Distoseptispora_fasciculata_KUMCC_19__0081_
------------------GAACCAGCGGAGGGATCATTAC----AGAGTTGA--AAAACT
CCC-TAAACCATTGTGAATC-TACCTCT-ATA--TTCGTTGCTTTGGCGGGCGGCTCCAG
GGCGGAGCCACTGCTCGTTGGGTCGGGCGCCCGCCGAAGGAC-AACC-AAAGCTC-A-TT
-GAA-TC-TGTGCGGATCTCAGAGT----AAAAATA----TCAAGCTATCAAAACTTTCA
GCAACGGATCTCTTGGTTCTGGCATCGATGAAGAACGCAGCGAAATGCGATAAGTAATGT
GAATTGCAGAATTCAGTGAATCATCGAATCTTTGAACGCACATTGCGCCCGCCAGCACTC
TGGCGGGCATGCCTGTTCGAGCGTCATTTCAACCCTCGGG---CCCTCGTTTGGCCCGGT
GTTGGGGCGCTACGGGTCCC-------GTCGGACCTGTAGGCCCTCAAAACCAGTGGCGG
GCTCGCC-AGGACTCCGAGCGCAGTAG-TT-CT-CCTCTCGCTCAGGCGGCCTGGC-GTG
CTTCGGCCGTT-AAAT-A--CCCAGCGGT-A-A--TC---CGCATA------AGGTTGAC
CTCGGATCAGGTAGGAATACCCGCTGA---------------------------------
----------ACGGCGAGTGAAGCGGCAACAGCTCAGATTTGAAATCTGGCCCTTA--TG
GGGTCCGAATTGTAATCTGTAGAGGATGCTTTTGGCGACGCGCCTTCCGAGTCCCCTGGA
ACGGGGCGCCAGAGAGGGTGAGAGCCCCGTATGGTTGGACGCCGAACCTCTGTAAAGCTC
CTTCGACGAGTCGAGTAGTTTGGGAATGCTGCTCAAAATGGGAGGTAAATTTCTTCTAAA
GCTAAATACCGGCCAGAGACCGATAGCGCACAAGTAGAGTGATCGAAAGATGAAAAGCAC
TTTGAAAAGAGGGTCAAATAGCACGTGAAATTGCTGAAAGGGAAGCGCTTGTGACCAGAC
TTGCGCCCGGTTGATCATCCAGCGTTCTCGCTGGTGCACTCTGCCGGGCTCAGGCCAGCA
TCGGCTCTCCCAGGGGGATAAAGGTCGCGGGAACGTAGCTCTCTCCGGGGAGTGTTATAG
CCCGTGGCGGAATGCCCTTAGGGGGGGCCGAGGCCCGCG-TTCGCAAGGATGCTGGCGTA
ATGGTCACCAGCGACCCGTCTTGAAACACGGACCAAGGAGTCAAGCATTAGGGCGAGTCT
TTGGGTGCAAAACCCGCAGGCGCAATGAAAGTGAACGGAGGTGAGAGCTTCGGCGCATCA
TCGACCGATCCTGATGTTCTCGGATGGATTTGAGTAAGAGCCTTACCGCTTGGACCCGAA
AGATGGTGAACTATGCCTGAATAGGGTGAAGCCAGAGGAAACTCTGGTGGAGGCTCGCAG
CGGTTCTGACGTGCAAATCGATCGTCAAATTTGGGCATGGGGGCGAAAGACTAATCGAAC
CATACTAGGTGGTT------????????????????????????????????????????
????????????????????????????????????????????????????????????
????????????????????????????????????????????????????????????
????????????????????????????????????????????????????????????
????????????????????????????????????????????????????????????
????????????????????????????????????????????????????????????
????????????????????????????????????????????????????????????
????????????????????????????????????????????????????????????
????????????????????????????????????????????????????????????
????????????????????????????????????????????????????????????
????????????????????????????????????????????????????????????
????????????????????????????????????????????????????????????
????????????????????????????????????????????????????????????
????????????????????????????????????????????????????????????
????????????????????????????????????????????????????????????
????????????????????????????????????????????????????????????
????????????????????????????????????????????????????????????
????????????????????????????????????????????????????????????
???????????????-CCAGGCCGACTGCGCTATTCTCATTATTGCTGCCGGTACTGGTG
AGTTCGAGGCTGGTATCTCCAAGGATGGCCAGACTCGTGAGCACGCTCTGCTCGCCTACA
CACTTGGTGTGAAGCAGCTCATCGTCGCCATCAACAAGATGGACACCACCAAGTGGTCCG
AGAGCCGTTACAACGAAATCATCAAGGAGACGTCCAACTTCATCAAGAAGGTCGGCTACA
ACCCCAAGCAGGTCGCCTTCGTTCCCATCTCCGGCTTCAACGGCGACAACATGCTTGCCC
CCTCCTCCAACTGCCCCTGGTACAAGGGTTGGGAGAAGGAG---ATCAAGGGTGGCAAGG
TCTCTGGCAAGACCCTCTTGGAGGCTATCGATGCCATTGAGCCTCCCAAGCGTCCCACAG
ACAAGCCTCTCCGTCTACCCCTTCAGGATGTCTACAAGATCGGTGGTATCGGAACTGTGC
CTGTCGGCCGTATCGAGACTGGTATCCTCAAGCCCGGTATGGTCGTCACATTCGCTCCCT
CCAACGTCACCACTGAAGTCAAGTCCGTCGAGATGCACCACGAGCAGCTGCAGGAGGGTG
TCCCCGGCGACAACGTCGGCTTCAACGTGAAGAACGTCTCCGTCAAGGAAATCCGCCGAG
GCAACGTCGCTGGTGACTCCAAGAACGACCCCCCTGCCGGTGCCGCTTCCTTCACCGCTC
AGGTCATCGTCCTCAATCACCCCGGTCAGGTCGGTGCTGGCTACGCTCCCGTCTTGGATT
GCCACACTGCCCACATCGCTTGCAAGTTCTCTGAGATCCTTGAGAAGATCGACCGCCGAA
CGGGCAAGTCTGTTGAGAACAACCCCAAGTTCATCAAGTCTGGTGACGCTGCCATCGTCA
AGATGATTCCGTCCAAGCCTATGTGCGTTGAGGCTTTCACTGACTACCC
>Distoseptispora_fluminicola_DLUCC_0391
------------------------------------------------------------
-----------TTGTGAATC-TACCTTT-ATA--TTCGTTGCTTTGGCGGGCGGCTCCAG
GGCGGAGCCACTGCTCGTTGGGTCGGGCGCCCGCCGAAGGAC-AGCT-AAAACCC-G-TT
-AAA-TC-TTTGCGGATCTCAGAGT----AAAAATA----TCAAGCTATCAAAACTTTCA
GCAACGGATCTCTTGGTTCTGGCATCGATGAAGAACGCAGCGAAATGCGATAAGTAATGT
GAATTGCAGAATTCAGTGAATCATCGAATCTTTGAACGCATATTGCGCCCGCCAGCACTC
TGGCGGGCATGCCTGTTCGAGCGTCATTTCAACCCTCGGG---CCCTCGTTTGGCCCGGT
GTTGGGGTGCTACGGGTTCT-------ATTGGACCCGTAGGCCCTCAAAACCAGTGGCGG
GCTCGCC-AGGACTCCGAGCGCAGTAG-TT-CT-CCTCTCGCTCAGGTGGCCTGGC-GTG
CTTCGGCCGTT-AAAC-A--TCCAGCGGT-A-A--TT---CGCACA------AGGTTGAC
CTCGGATCAGGTAGGAATACCCGCTGAACTTAAGCATAT---------------------
-----------------------CGGCAACAGCTCAGATTTGAAATCTGGCCCTCT-ATG
GGGTCCGAGTTGTAATCTGTAGAGGATGCTTTTGGCGACGCGCCTTCCGAGTCCCCTGGA
ACGGGGCGCCAGAGAGGGTGAGAGCCCCGTATGGTTGGACGCCGAACCTCTGTAAAGCTC
CTTCGACGAGTCGAGTAGTTTGGGAATGCTGCTCAAAATGGGAGGTAAATTTCTTCTAAA
GCTAAATACCGGCCAGAGACCGATAGCGCACAAGTAGAGTGATCGAAAGATGAAAAGCAC
TTTGAAAAGAGGGTCAAATAGCACGTGAAATTGCTGAAAGGGAAGCGCTTGTGACCAGAC
TTGCGCCCGGTTGATCATCCAGCGTTCTCGCTGGTGCACTCTGCCGGGCTCAGGCCAGCA
TCGGCTCTCCCAGGGGGATAAAGGTCGCGGGAACGTAGCTCTCTCCGGGGAGTGTTATAG
CCCGTGGCGGAATGCCCTTAGGGGGGGCCGAGGCCCGCG-TTCGCAAGGATGCTGGCGTA
ATGGTCACCAGCGACCCGTCTTGAAACACGGACCAAGGAGTCAAGCATTAGGGCGAGTCT
TTGGGTGCAAAACCCGCAGGCGCAATGAAAGTGAACGGAGGTGAGAGCTTCGGCGCATCA
TCGACCGATCCTGATGTTCTCGGATGGATTTGAGTAAGAGCCTTACCGCTTGGACCCGAA
AGATGGTGAACTATGCCTGAATAGGGTGAAGCCAGAGGAAACTCTGGTGGAGGCTCGCAG
CGGTTCTGACGTGCAAATCGATCGTCAAATTTGGGCATGGGGGCGAAAGACTAATCGAAC
CATACTAGGTGGTT------????????????????????????????????????????
????????????????????????????????????????????????????????????
????????????????????????????????????????????????????????????
????????????????????????????????????????????????????????????
????????????????????????????????????????????????????????????
????????????????????????????????????????????????????????????
????????????????????????????????????????????????????????????
????????????????????????????????????????????????????????????
????????????????????????????????????????????????????????????
????????????????????????????????????????????????????????????
????????????????????????????????????????????????????????????
????????????????????????????????????????????????????????????
????????????????????????????????????????????????????????????
????????????????????????????????????????????????????????????
????????????????????????????????????????????????????????????
????????????????????????????????????????????????????????????
????????????????????????????????????????????????????????????
????????????????????????????????????????????????????????????
???????????????---------------------------TTGCTGCCGGTACTGGTG
AGTTCGAGGCTGGTATCTCCAAGGATGGCCAGACTCGTGAGCACGCTCTGCTTGCCTACA
CGCTAGGTGTGAAGCAGCTCATCGTTGCCATCAACAAGATGGACACCACCAAGTGGTCTG
AGAGCCGTTACAACGAAATTATCAAGGAGACGTCCAACTTTATCAAGAAGGTCGGCTACA
ACCCCAAGCAGGTCGCCTTCGTTCCCATCTCCGGCTTCAACGGCGACAACATGCTTGCCC
CGTCCTCCAACTGCCCCTGGTACAAGGGTTGGGAGAAGGAG---ATCAAGGGTGGCAAGG
CCTCTGGCAAGACCCTTCTCGAGGCTATCGATGCCATTGAGCAACCCAAGCGTCCCACAG
ACAAGCCTCTCCGTCTCCCTCTTCAGGATGTCTACAAGATTGGTGGTATCGGAACTGTGC
CCGTCGGCCGTATCGAAACTGGTATCCTCAAGCCGGGTATGGTCGTCACGTTCGCTCCCT
CCAACGTCACCACTGAAGTCAAGTCCGTCGAGATGCACCACGAGCAGCTGCAGGAGGGTG
TCCCCGGCGACAACGTTGGCTTCAACGTGAAGAACGTCTCCGTCAAGGAAATCCGCCGAG
GCAACGTCGCTGGTGACTCCAAGAACGATCCTCCTGCTGCCGCCGCTTCCTTCACCGCTC
AGGTCATCGTCCTCAACCACCCCGGTCAGGTCGGTGCTGGTTACGCTCCCGTCCTGGATT
GCCACACTGCCCACATTGCCTGCAAGTTCTCTGAGATCCTTGAGAAGATCGACCGCCGAA
CGGGCAAGTCTGTTGAGAACAACCCCAAGTTCATCAAGTCTGGTGACGCTGCCATCGTCA
AGATGATTCCGTCCAAGCCTATGTGCGTTGAGG----------------
>Distoseptispora_fluminicola_DLUCC_0999
----------CCGTTGGTGAACCAGCGGAGGGATCATTAC----AGAGTTGA--AAAACT
CCC-TAAACCATTGTGAATT-TACCTTT-ATA--TTCGTTGCTTTGGCGGGCGGCTCCAG
GGCGGAGCCACTGCTCGTTGGGTCGGGCGCCCGCCGAAGGAC-AGCT-AAAACCC-G-TT
-AAA-TA-TTTGCGGATCTCAGAGT----AAAAATA----TCAAGCTATCAAAACTTTCA
GCAACGGATCTCTTGGTTCTGGCATCGATGAAGAACGCAGCGAAATGCGATAAGTAATGT
GAATTGCAGAATTCAGTGAATCATCGAATCTTTGAACGCATATTGCGCCCGCCAGCACTC
TGGCGGGCATGCCTGTTCGAGCGTCATTTCAACCCTCGGG---CCCTCGTTTGGCCCGGT
GTTGGGGTGCTACGGGTTCT-------ATTGGACCCGTAGGCCCTCAAAACCAGTGGCGG
GCTCGCC-AGGACTCCGAGCGCAGTAG-TT-CT-CCTCTCGCTCAGGCGGCCTGGC-GTG
CTTCGGCCGTT-AAAT-A--TCCAGCGGT-A-A--TT---CGCACA------AGGTTGAC
CTCGGATCAGGTAGGAATACCCGCTGAACTTAAGCATAT---------------------
--------------------------------------TTTGAAATCTGGCCCTTT-ATG
GGGTCCGAGTTGTAATCTGTAGAGGATGCTTTTGGCGACGCGCCTTCCGAGTCCCCTGGA
ACGGGGCGCCAGAGAGGGTGAGAGCCCCGTATGGTTGGACGCCGAACCTCTGTAAAGCTC
CTTCGACGAGTCGAGTAGTTTGGGAATGCTGCTCAAAATGGGAGGTAAATTTCTTCTAAA
GCTAAATACCGGCCAGAGACCGATAGCGCACAAGTAGAGTGATCGAAAGATGAAAAGCAC
TTTGAAAAGAGGGTCAAATAGCACGTGAAATTGCTGAAAGGGAAGCGCTTGTGACCAGAC
TTGCGCCCGGTTGATCATCCAGCGTTCTCGCTGGTGCACTCTGCCGGGCTCAGGCCAGCA
TCGGCTCTCCCAGGGGGATAAAGGTCGCGGGAACGTAGCTCTCTCCGGGGAGTGTTATAG
CCCGTGGCGGAATGCCCTTAGGGGGGGCCGAGGCCCGCG-TTCGCAAGGATGCTGGCGTA
ATGGTCACCAGCGACCCGTCTTGAAACACGGACCAAGGAGTCAAGCATTAGGGCGAGTCT
TTGGGTGCAAAACCCGCAGGCGCAATGAAAGTGAACGGAGGTGAGAGCTTCGGCGCATCA
TCGACCGATCCTGATGTTCTCGGATGGATTTGAGTAAAAGCCTTACCGCTTGGACCCGAA
AGATGGTGAACTATGCCTGAATAGGG----------------------------------
------------------------------------------------------------
--------------------????????????????????????????????????????
????????????????????????????????????????????????????????????
????????????????????????????????????????????????????????????
????????????????????????????????????????????????????????????
????????????????????????????????????????????????????????????
????????????????????????????????????????????????????????????
????????????????????????????????????????????????????????????
????????????????????????????????????????????????????????????
????????????????????????????????????????????????????????????
????????????????????????????????????????????????????????????
????????????????????????????????????????????????????????????
????????????????????????????????????????????????????????????
????????????????????????????????????????????????????????????
????????????????????????????????????????????????????????????
????????????????????????????????????????????????????????????
????????????????????????????????????????????????????????????
????????????????????????????????????????????????????????????
????????????????????????????????????????????????????????????
???????????????---------------------------TTGCTGCCGGTACTGGTG
AATTCGAGGCTGGTATCTCCAAGGATGGCCAGACTCGTGAGCACGCTCTGCTTGCCTACA
CGCTAGGTGTGAAGCAGCTCATCGTTGCCATCAACAAGATGGACACCACCAAGTGGTCTG
AGAGCCGTTACAACGAAATTATCAAGGAGACGTCCAACTTTATCAAGAAGGTCGGCTACA
ACCCCAAGCAGGTCGCCTTCGTTCCCATCTCCGGCTTCAACGGCGACAACATGCTTGCCC
CGTCCTCCAACTGCCCCTGGTACAAGGGTTGGGAGAAGGAG---ATCAAGGGTGGCAAGG
CCTCTGGCAAGACCCTTCTCGAGGCTATCGATGCCATTGAGCAACCCAAGCGTCCCACAG
ACAAGCCTCTCCGTCTCCCTCTTCAGGATGTCTACAAGATTGGTGGTATCGGAACTGTGC
CCGTCGGCCGTATCGAAACTGGTATCCTCAAGCCGGGTATGGTCGTCACGTTCGCTCCCT
CCAACGTCACCACTGAAGTCAAGTCCGTCGAGATGCACCACGAGCAGCTGCAGGAGGGTG
TCCCCGGCGACAACGTTGGCTTCAACGTGAAGAACGTCTCCGTCAAGGAAATCCGCCGAG
GCAACGTCGCTGGTGACTCCAAGAACGATCCTCCTGCTGCCGCCGCTTCCTTCACCGCTC
AGGTCATCGTCCTCAACCACCCCGGTCAGGTCGGTGCTGGTTACGCTCCCGTCCTGGATT
GCCACACTGCCCACATTGCCTGCAAGTTCTCTGAGATCCTTGAGAAGATCGACCGCCGAA
CGGGCAAGTCTGTTGAGAACAACCCCAAGTTCATCAAGTCTGGTGACGCTGCCATCGTCA
AGATGATTCCGTCCAAGCCT-----------------------------
>Distoseptispora_fluminicola_MFLUCC_15_0417__
AACAAGGTCTCCGTTGGTGAACCAGCGGAGGGATCATTAC----AGAGTTGA--AAAACT
CCC-TAAACCATTGTGAATC-TACCTTT-ATA--TTCGTTGCTTTGGCGGGCGGCTCCAG
GGCGGAGCCACTGCTCGTTGGGTCGGGCGCCCGCCGAAGGAC-AGCT-AAAACCC-G-TT
-AAA-TC-TTTGCGGATCTCAGAGT----AAAAATA----TCAAGCTATCAAAACTTTCA
GCAACGGATCTCTTGGTTCTGGCATCGATGAAGAACGCAGCGAAATGCGATAAGTAATGT
GAATTGCAGAATTCAGTGAATCATCGAATCTTTGAACGCATATTGCGCCCGCCAGCACTC
TGGCGGGCATGCCTGTTCGAGCGTCATTTCAACCCTCGGG---CCCTCGTTTGGCCCGGT
GTTGGGGTGCTACGGGTTCT-------ATTGGACCCGTAGGCCCTCAAAACCAGTGGCGG
GCTCGCC-AGGACTCCGAGCGCAGTAG-TT-CT-CCTCTCGCTCAGGTGGCCTGGC-GTG
CTTCGGCCGTT-AAAC-A--TCCAGCGGT-A-A--TT---CGCACA------AGGTTGAC
CTCGGATCAGGTAGGAATACCCGCTGAACTTAAGCATAT---------------------
------------------------------------------------------------
------------------------------------------------------------
------------------------------------------------------------
------------------------------------------------------------
------------------------------------------------------------
------------------------------------------------------------
------------------------------------------------------------
------------------------------------------------------------
------------------------------------------------------------
------------------------------------------------------------
-----------------------------------------------CTTCGGCGCATCA
TCGACCGATC-TGATGTTCTCGGATGGATTTGAGTAAGAGCCTTACCGCTTGGACCCGAA
AGATGGTGAACTATGCCTGAATAGGGTGAAGCCAGAGGAAACTCTGGTGGAGGCTCGCAG
CGGTTCTGACGTGCAAATCGATCGTCAAATTTGGGCATGGGGGCGAAAGACTAATCGAAC
CATACTAGGTGGTT------????????????????????????????????????????
????????????????????????????????????????????????????????????
????????????????????????????????????????????????????????????
????????????????????????????????????????????????????????????
????????????????????????????????????????????????????????????
????????????????????????????????????????????????????????????
????????????????????????????????????????????????????????????
????????????????????????????????????????????????????????????
????????????????????????????????????????????????????????????
????????????????????????????????????????????????????????????
????????????????????????????????????????????????????????????
????????????????????????????????????????????????????????????
????????????????????????????????????????????????????????????
????????????????????????????????????????????????????????????
????????????????????????????????????????????????????????????
????????????????????????????????????????????????????????????
????????????????????????????????????????????????????????????
????????????????????????????????????????????????????????????
????????????????????????????????????????????????????????????
????????????????????????????????????????????????????????????
????????????????????????????????????????????????????????????
????????????????????????????????????????????????????????????
????????????????????????????????????????????????????????????
????????????????????????????????????????????????????????????
????????????????????????????????????????????????????????????
????????????????????????????????????????????????????????????
????????????????????????????????????????????????????????????
????????????????????????????????????????????????????????????
????????????????????????????????????????????????????????????
????????????????????????????????????????????????????????????
????????????????????????????????????????????????????????????
????????????????????????????????????????????????????????????
????????????????????????????????????????????????????????????
?????????????????????????????????????????????????
>Distoseptispora_fujianensis_HJAUP_C2509_
AACAAGGTCTCCGTTGGTGAACCAGCGGAGGGATCATTAA----CTGGGAAA--ACAACT
CAGTAAAACCACTGTGAATA-TACCTGT----ATAGTACTGCTCCGGCGGGTGGCTCCAG
GGCGGAGCCACTGCCCGTTTGCTCGGGTGCCCGCCGAAGCCC-ACTG-AAACTCT-T-GT
-CAC-CT-CGGGGCTTCATCAGAGCAA-----ACTA----TAAGCCATTAAAAACTTTCA
GCAACGGATCTCTTGGTTCTGGCATCGATGAAGAACGCAGCGAAATGCGATAAGTAATGT
GAATTGCAGAATTCAGTGAATCATCGAATCTTTGAACGCACATTGCGCCCGCCAGCACTC
TGGCGGGCATGCCTGTCCGAGCGTCATTTCAAACCCTCAG---GCCCCCCGCGGCCTGGT
GTTGGGGCGCTACGCCGCCT----------GTAGGCGTAGGCCCTCAAGGCCAGTGGCGG
GACCGCA-AGGCTTCCGGGCGCAGTAG-TT-TACAACCTCGCCCAGGCGGTCTGGC-G-G
CCTCTGCCGTT-AAAA-A--CCCC---------------CCACTAG------AGTTTGAC
CTCGGATCAGGTAGGAATACCCGCTGAACTTAAGCATAT----------------CAGGA
GGTTTTAGTAACGGCGAGTGAAGCGGCAACAGCTCAGATTTGAAATCTGGCCCCT---TG
GGGCCCGAGTTGTAATCTGCAGAGGATGCTTTTGGCGAGGTGCCTTCTGAGTCCCCTGGA
ACGGGGCGCCATAGAGGGTGAGAGCCCCGTATAGTTGGACGCCGAGCCTCTGTAAAGCTC
CTTCGACGAGTCGAGTAGTTTGGGAATGCTGCTCTAAATGGGAGGTAAATTTCTTCTAAA
GCTAAATACCGGCCAGAGACCGATAGCGCACAAGTAGAGTGATCGAAAGATGAAAAGCAC
TTTGAAAAGAGGGTTAAATAGCACGTGAAATTGCTGAAAGGGAAGCGCTTGTGACCAGAC
TTGCGCCCGGCGGATCATCCGGCGTTCTCGCCGGTGCACTCCGCCGGGTCCAGGCCAGCA
TCGGTTTCGCCAGGGGGACAAAAGCACCGGGAACGTAGCTCTCTTCGGGGAGTGTTATAG
CCCGGGGCACAATGCCCTTAGGCGGGACCGAGGTTCGCGCTCTGCAAGGATGCTGGCGTA
ATGGTCACCAGCGACCCGTCTTGAAACACGGACCAAGGAGTAAAA---------------
------------------------------------------------------------
------------------------------------------------------------
---------------------------GGGACCAG-------------------------
------------------------------------------------------------
--------------------TCTTCCGTGGCATCGTCCGGAGGATGACCAACGAACTCAT
GCAGTACCTTCGGAGATGTATCGAGTCGGGCAAGCAATTTGATCTGAGAGTCGGGATGCG
GCATCAGACCATGACCAACGCGCTGAAGTACTCGCTAGCTACTGGCAACTGGGGCGACCA
GAAGAAGGCCATGAGCTCAACTGCGGGTGTGTCCCAGGTGCTGAACAGATATACTTTCGC
CTCGACACTATCGCATCTTCGTCGAACAAACACCCCGATCGGCAGAGATGGCAAATTGGC
GAAGCCCCGCCAGCTACACAATACTCACTGGGGCTTGGTGTGCCCGGCTGAGACCCCTGA
GGGGCAGGCCTGCGGTCTCGTCAAGAATCTCTCCCTCATGTGCTATGTCAGTGTTGGAAC
ACCGGCTGAGCCCATCATCGACTTCATGGTGGCCAGAAACATGGAATTGCTCGAAGAATA
CGAGCCAACGCGGCAGAAGAACATGACAAAGATCTTTGTCAACGGTACATGGGTTGGTGT
TCACCAGGATCCAAAGCATCTGGTAGATTCCGTAAGGGAATTGCGACAAAAGGGTGTCAT
CAACTTTGAGGTTTCGCTCGTGCGGGACATTCGTGACCGAGAATTCAAGATCTTTTCTGA
CGCTGGGCGTGTGATGAGACCGCTATTCGCTGTCGAGCAAAACGA------CGATCCGGC
GAAGAACCAAGAAAAGGGCACATTATTCCTCACCAAGCAACACATCGAGAGACTCCGAGA
GGATGAGGTGCTGGACCGGGACCACCCGAACTACTTTGGTTGGGACGGCTTGACTAGAGC
TGGTGTGATCGAATATTTGGATGCCGAAGAAGAGGAAACCGCTATGATCTGTATGTCGCC
CGAAGACTTGGAGCAGTACCGACTACAAAAGGCGGGTATTCAAGT---CGAAGAAGATGA
TGAAGCGGACCGGAATCGTCGTCTGAAAACGAAGATGAACCCTACGACTCACATGTACAC
ACACTGTGAGATTCATCCTAGCATGCTCCTGGGGATCTGCGCCAGCATTATCCCCTTTCC
GGATCACAATCAG--CTCAGGCTGATTGCGCCATTCTCATCATTGCCGCTGGTACTGGTG
AGTTCGAGGCTGGTATCTCCAAGGATGGCCAGACTCGCGAGCACGCCCTGCTTGCCTACA
CCCTGGGTGTCAAGCAGCTCATCGTCGCTATCAACAAGATGGACACCACTAAGTGGTCTG
AGGATCGCTACAATGAAATCATCAAGGAGACTTCCAACTTCATCAAGAAGGTCGGCTACA
ACCCCAAGCAGGTTGCCTTCGTTCCCATCTCGGGCTTCAACGGCGACAACATGCTGACGG
CCTCCTCCAACTGCCCCTGGTACAAGGGCTGGGAGAAGGAG---ATCAAGGGCGGCAAGG
TCACTGGCAAGACCCTCCTCGAGGCCATCGATGCCATTGAGCCCCCCAAGCGTCCCACCG
ACAAGCCCCTGCGTCTCCCCCTTCAGGATGTGTACAAGATTGGTGGTATCGGCACTGTGC
CTGTCGGCCGTATCGAGACTGGTATCATCAAGCCCGGTATGGTCGTCACTTTCGCCCCCT
CCAACGTCACCACTGAAGTCAAGTCCGTCGAGATGCACCACGAGCAGCTTAGTGAGGGTG
TTCCCGGCGACAACGTCGGCTTCAACGTGAAGAACGTCTCCGTCAAGGAAATTCGCCGTG
GCAACGTCGCTGGTGACTCCAAGAACGACCCTCCCGCTGGTGCCGCTTCCTTCACCGCCC
AGGTCATCGTCCTGAACCACCCTGGTCAGGTTGGTGCCGGTTACGCTCCCGTCTTGGATT
GCCACACTGCCCATATCGCTTGCAAGTTCTCCGAGATCCTCGAGAAGATCGACCGCCGGA
CAGGCAAGTCGGTTGAGAACAACCCCAAGTTCATCAAGTCGGGTGATGCCGCCATCGTCA
AGATGATTCCCTCCAAGCCTATGTGCGTTGAGGCTTTCACTGACTACCC
>Distoseptispora_fujianensis_HJAUP_C2513
AACAAGGTCTCCGTTGGTGAACCAGCGGAGGGATCATTAA----CTGGGAAA--ACAACT
CAGTAAAACCACTGTGAATA-TACCTGT----ATAGTACTGCTCCGGCGGGTGGCTCCAG
GGCGGAGCCACTGCCCGTTTGCTCGGGTGCCCGCCGAAGCCC-ACTG-AAACTCT-T-GT
-CAC-CT-CGGGGCTTCATCAGAGCAA-----ACTA----TAAGCCATTAAAAACTTTCA
GCAACGGATCTCTTGGTTCTGGCATCGATGAAGAACGCAGCGAAATGCGATAAGTAATGT
GAATTGCAGAATTCAGTGAATCATCGAATCTTTGAACGCACATTGCGCCCGCCAGCACTC
TGGCGGGCATGCCTGTCCGAGCGTCATTTCAAACCCTCAG---GCCCCCCGCGGCCTGGT
GTTGGGGCGCTACGCCGCCT----------GTAGGCGTAGGCCCTCAAGGCCAGTGGCGG
GACCGCA-AGGCTTCCGGGCGCAGTAG-TT-TACAACCTCGCCCAGGCGGTCTGGC-G-G
CCTCTGCCGTT-AAAA-A--CCCC---------------CCACTAG------AGTTTGAC
CTCGGATCAGGTAGGAATACCCGCTGAACTTAAGCATAT-------------GGGGGGGT
GATTTTAGTAACGGCGAGTGAAGCGGCAACAGCTCAGATTTGAAATCTGGCCCCT---TG
GGGCCCGAGTTGTAATCTGCAGAGGATGCTTTTGGCGAGGTGCCTTCTGAGTCCCCTGGA
ACGGGGCGCCATAGAGGGTGAGAGCCCCGTATAGTTGGACGCCGAGCCTCTGTAAAGCTC
CTTCGACGAGTCGAGTAGTTTGGGAATGCTGCTCTAAATGGGAGGTAAATTTCTTCTAAA
GCTAAATACCGGCCAGAGACCGATAGCGCACAAGTAGAGTGATCGAAAGATGAAAAGCAC
TTTGAAAAGAGGGTTAAATAGCACGTGAAATTGCTGAAAGGGAAGCGCTTGTGACCAGAC
TTGCGCCCGGCGGATCATCCGGCGTTCTCGCCGGTGCACTCCGCCGGGTCCAGGCCAGCA
TCGGTTTCGCCAGGGGGACAAAAGCACCGGGAACGTAGCTCTCTTCGGGGAGTGTTATAG
CCCGGGGCACAATGCCCTTAGGCGGGACCGAGGTTCGCGCTCTGCAAGGATGCTGGCGTA
ATGGTCACCAGCGACCCGTCTTGAAACACGGCCAAAGGAGTATT----------------
------------------------------------------------------------
------------------------------------------------------------
------------------------------------------------------------
------------------------------------------------------------
--------------------TCTTCCGTGGCATCGTCCGGAGGATGACCAACGAACTCAT
GCAGTACCTTCGGAGATGTATCGAGTCGGGCAAGCAATTTGATCTGAGAGTCGGGATGCG
GCATCAGACCATGACCAACGCGCTGAAGTACTCGCTAGCTACTGGCAACTGGGGCGACCA
GAAGAAGGCCATGAGCTCAACTGCGGGTGTGTCCCAGGTGCTGAACAGATATACTTTCGC
CTCGACACTATCGCATCTTCGTCGAACAAACACCCCGATCGGCAGAGATGGCAAATTGGC
GAAGCCCCGCCAGCTACACAATACTCACTGGGGCTTGGTGTGCCCGGCTGAGACCCCTGA
GGGGCAGGCCTGCGGTCTCGTCAAGAATCTCTCCCTCATGTGCTATGTCAGTGTTGGAAC
ACCGGCTGAGCCCATCATCGACTTCATGGTGGCCAGAAACATGGAATTGCTCGAAGAATA
CGAGCCAACGCGGCAGAAGAACATGACAAAGATCTTTGTCAACGGTACATGGGTTGGTGT
TCACCAGGATCCAAAGCATCTGGTAGATTCCGTAAGGGAATTGCGACAAAAGGGTGTCAT
CAACTTTGAGGTTTCGCTCGTGCGGGACATTCGTGACCGAGAATTCAAGATCTTTTCTGA
CGCTGGGCGTGTGATGAGACCGCTATTCGCTGTCGAGCAAAACGA------CGATCCGGC
GAAGAACCAAGAAAAGGGCACATTATTCCTCACCAAGCAACACATCGAGAGACTCCGAGA
GGATGAGGTGCTGGACCGGGACCACCCGAACTACTTTGGTTGGGACGGCTTGACTAGAGC
TGGTGTGATCGAATATTTGGATGCCGAAGAAGAGGAAACCGCTATGATCTGTATGTCGCC
CGAAGACTTGGAGCAGTACCGACTACAAAAGGCGGGTATTCAAGT---CGAAGAAGATGA
TGAAGCGGACCGGAATCGTCGTCTGAAAACGAAGATGAACCCTACGACTCACATGTACAC
ACACTGTGAGATTCATCCTAGCATGCTCCTGGGGATCTGCGCCAGCATTATCCCCTTTCC
GGATCACAATCAG--CTCAGGCTGATTGCGCCATTCTCATCATTGCCGCTGGTACTGGTG
AGTTCGAGGCTGGTATCTCCAAGGATGGCCAGACTCGCGAGCACGCCCTGCTTGCCTACA
CCCTGGGTGTCAAGCAGCTCATCGTCGCTATCAACAAGATGGACACCACTAAGTGGTCTG
AGGATCGCTACAATGAAATCATCAAGGAGACTTCCAACTTCATCAAGAAGGTCGGCTACA
ACCCCAAGCAGGTTGCCTTCGTTCCCATCTCGGGCTTCAACGGCGACAACATGCTGACGG
CCTCCTCCAACTGCCCCTGGTACAAGGGCTGGGAGAAGGAG---ATCAAGGGCGGCAAGG
TCACTGGCAAGACCCTCCTCGAGGCCATCGATGCCATTGAGCCCCCCAAGCGTCCCACCG
ACAAGCCCCTGCGTCTCCCCCTTCAGGATGTGTACAAGATTGGTGGTATCGGCACTGTGC
CTGTCGGCCGTATCGAGACTGGTATCATCAAGCCCGGTATGGTCGTCACTTTCGCCCCCT
CCAACGTCACCACTGAAGTCAAGTCCGTCGAGATGCACCACGAGCAGCTTAGTGAGGGTG
TTCCCGGCGACAACGTCGGCTTCAACGTGAAGAACGTCTCCGTCAAGGAAATTCGCCGTG
GCAACGTCGCTGGTGACTCCAAGAACGACCCTCCTGCCGGTGCTGCTTCCTTCACCGCCC
AGGTCATCGTCCTGAACCACCCTGGTCAGGTTGGTGCCGGTTACGCTCCCGTCTTGGATT
GCCACACTGCCCATATCGCTTGCAAGTTCTCCGAGATCCTCGAGAAGATCGACCGCCGGA
CAGGCAAGTCGGTTGAGAACAACCCCAAGTTCATCAAGTCGGGTGATGCCGCCATCGTCA
AGATGATTCCCTCCAAGCCTATGTGCGTTGAGGCTTTCACTGACTACCC
>Distoseptispora_fusiformis_GZCC_20__0512_
----------------------------------CATTAC--AGAGAGTTT---TCCACT
CCC-TAAACCACTGTGAATC-TACCTGT------CGTACTGCTTTGGCGGGCGGCCCCTG
GGAGGGGCCACTGCCCGTTGGGTCGGGCGCCCGCCGAAGCAT-CACC-ACAACTC-T-GG
-CAC-CC-CCGGGCGTCTTCAGAGCATA------GC----ATAAGCTATAAAAACTTTCA
GCAACGGATCTCTTGGTTCTGGCATCGATGAAGAACGCAGCGAAATGCGATAAGTAATGT
GAATTGCAGAATTTAGTGAATCATCGAATCTTTGAACGCACATTGCGCCCGCCAGCATTC
TGGCGGGCATGCCTGTCCGAGCGTCATTTCAACCCCTCGG---GCGCTGAAGCGCCCGGC
GTTGGGGCACTGCGCCACCTGTA-ACCTCGGGCGCTGCAGGCCCCGAAAGACAGTGGCGG
GACCGTC-GGGGCTCCGGGCGCAGTAG-TT-TACCACCTCGCCCAGGTGTCTCAGC-G-G
CCCCAGCCGTC-AAAA-CA-CCCC---------------CAACAGACGAACCAGTTTGAC
CTCGGATCAGGTAGGAATACCCGCTGAACTTAAGCATAT-------------ACAGGGAT
TGCCCCAGTAACGGCGAGTGAAGCGGCAACAGCTCAGATTTGAAATCTGGCCCCCC--AG
GGGCCCGAGTTGTAATCTGCAGAGGATGCTTTTGGTGACGCGCCCGCCGAGTCCCCTGGA
ACGGGGCGCCACAGAGGGTGAGAGCCCCGTATGGCAGGACGCCGAGCCTCTGTAAAGCTC
CTTCGACGAGTCGAGTAGTTTGGGAATGCTGCTCTAAATGGGAGGTAAATTTCTTCTAAA
GCTAAATACCGGCCAGAGACCGATAGCGCACAAGTAGAGTGATCGAAAGATGAAAAGCAC
TTTGAAAAGAGGGTTAAAAAGCACGTGAAATTGCTGAAAGGGAAGCGCTTGTGACCAGAC
TTGCGCCCGGCGGATCAGCTGGCGTTCTCGCCAGTGCACTCCGCCGGGCTCAGGCCAGCA
TCGGTTTCGCCAGGGGGACAAAAGCGCCGGGAACGTGGCTCCCCCCGGGGAGTGTTACAG
CCCGGCGCAGAATGCCCTTAGGCGGGACCGAGGAACGCGCACCGCAAGGATGCTGGCGTA
ATGGTCATCAGCGACCCGTCTTGAAACACGGACCAAGGAGTCAAGCATTGGGGCGAGTCT
TTGGGTGTAAAACCCGCAGGCGCAATGAAAGTGAACGCAGGTGAGAGCTTCGGCGCATCA
TCGACCGATCCTGATGTTCTCGGATGGATTTGAGTAAGAGCCTTAACGCTTGGACCCGAA
AGATGGTGAACTATGCCTGAATAGGGTGAAGCCAGAGGAAACTCTGGTGGAGGCTCGCAG
CGGTTCTGACGTGCAAATCGATCGTCAAATTTGGGCATG---------------------
--------------------TGTTCCGTGGCATTGTCCGAAGGATGACCAACGAGCTCAT
GCAATATCTCCGGAGGTGTATCGAGTCGGGCAAGCAGTTCGACCTGAGAGTTGGCATGCG
GCACCAGACAATGACCAATGCATTGAAGTACTCGCTTGCTACTGGTAACTGGGGTGACCA
GAAGAAAGCCATGAGCTCCACTGCCGGTGTATCGCAGGTCTTGAACAGGTACACGTTTGC
TTCAACACTATCACATCTTCGCCGCACAAACACTCCCATCGGCAGAGATGGCAAGTTAGC
GAAACCTCGCCAGCTTCACAACACCCACTGGGGTCTGGTGTGCCCAGCCGAGACTCCAGA
AGGACAAGCGTGCGGTCTCGTCAAGAACCTCTCGCTTATGTGTTATGTCAGTGTTGGGAC
GCCATCTGAACCTATCATAGACTTCATGGTGGCAAGAAACATGGAACTTCTTGAGGAATA
CGAGCCGCTACGGTACCCCAACGCCACCAAGATTTTTGTCAATGGCACATGGGTTGGTGT
TCACCAAGACCCGCGTCATTTGGTGAACTCGGTGAGAGACCTGCGTCAAAAGGGTGTTAT
AAACTTTGAAGTTTCTCTTATCCGGGATATCCGTGATCGAGAGTTTAAAATTTTCTCCGA
CGCTGGCCGTGTCATGAGGCCTCTCTTCGCCGTCGAGCAAATCGG------CGACCCGAC
CAAGAATCGGGAGAAGGGTTCTTTGTGGCTCACCAAGCAACACATCGAACGACTTAGAGA
AGATGAGATGCTTGACCGAGACCATCCTAAGTATTTTGGTTGGGACGGATTGACCAAAGC
TGGTGTTATCGAGTATGTGGACGCCGAAGAAGAAGAGACTGCCATGATTTGCATGTCACC
AGAAGACCTGGAACAATATAGGCTTCAGAAGGCGGGCGTCGAGGTCGAGGAAGACGATGA
CGAAGCCGATCGCAACCGTCGTCTGAAAACCAAAATGAACCCGACGACACACATGTACAC
GCATTGCGAGATTCATCCGAGCATGCTTCTGGGGATTTGCGCCAGCATTATCCCCTTCCC
GGATCACAACCAGGT---AGGCTGATTGCGCCATTCTCATCATTGCCGCTGGTACCGGTG
AGTTCGAGGCCGGTATCTCCAAGGATGGCCAGACTCGTGAGCACGCTCTGCTTGCCTACA
CCCTGGGTGTGAAGCAGCTCATCGTCGCGATCAACAAGATGGACACTACCAAGTGGTCCG
AGGATCGTTTCAACGAAATCATCAAGGAGACGTCCAACTTCATCAAGAAGGTCGGCTACA
ACCCCAAGCAGGTTGCCTTCGTCCCCATCTCGGGCTTCAACGGCGACAACATGCTTGCTG
CCTCCAGCAACTGCCCCTGGTACAAGGGCTGGGAGAAGGAG---GTCAAGGGTGGCAAGG
TCACTGGCAAGACTCTCCTCGAGGCCATTGATGCCATCGAGCCCCCTAAGCGTCCCACCG
ACAAGCCCCTCCGCCTTCCCCTTCAGGATGTCTACAAGATTGGTGGTATCGGAACTGTCC
CTGTCGGCCGTATCGAGACGGGTGTTCTCAAGCCCGGTATGGTCGTCACCTTTGCTCCCT
CCAACGTCACCACTGAAGTCAAGTCGGTCGAGATGCACCACGAGCAGCTTAGTGAGGGTG
TTCCCGGCGACAACGTTGGCTTCAACGTGAAGAACGTCTCCGTCAAGGAAATCCGTCGTG
GCAACGTCGCTGGTGACTCCAAGAACGACCCCCCTGCTGGCTGTGCTTCCTTCACTGCCC
AGGTCATCGTTCTCAACCACCCCGGTCAGGTCGGCGCTGGCTACGCCCCTGTCCTGGACT
GCCACACCGCCCATATCGCCTGCAAGTTCTCTGAGATCCTAGAGAAGATCGATCGCCGAA
CGGGCAAGTCGGTTGAGAACAACCCTAAGTTCATCAAGTCGGGCGACGCCGCCATCGTCA
AGATGATTCCGTCCAAGCCCATGTGCGTTGAGGC---------------
>Distoseptispora_ganzhouensis_HJAUP_C1090_
-------------------AACCAGCGGAGGGATCATTAC----AGAGTTGA--AAAACT
CCT-CAAACCATTGTGAATC-TACCTTT-ATA--TTCGTTGCTTTGGCGGGCGGCTCCAG
GGCGGAGCCACTGCCCGTTGGGTCGGGCGCCCGCCGAAGGAC-AACCAAAAACTC-G-TT
-AAA-CC-TATACGGATCTCAGAGT----AAAAATA----TCAAGCTATTAAAACTTTCA
GCAACGGATCTCTTGGTTCTGGCATCGATGAAGAACGCAGCGAAATGCGATAAGTAATGT
GAATTGCAGAATTCAGTGAATCATCGAATCTTTGAACGCACATTGCGCCCGCCAGCACTC
TGGCGGGCATGCCTGTTCGAGCGTCATTTCAACCCTCGGG---CCCTCGTTTGGCCTGGT
GTTGGGGCGCTACGGGTCTC-------ACCGGACCTGTAGGCCCTCAAAATCAGTGGCGG
GCTCGCC-AGGACTCCGAGCGTAGTAG-TT-CT-CCTCTCGCTCAGGCGGTCTGGC-GTG
CTTCGGCCGTT-AAAT-A--CCCAGCGGT-A-A--TCGCGCACATA------AGGTTGAC
CTCGGATCAGGTAGGAATACCCGCTGAACTTAAGCATA----------------------
-------GTAACGGGCGATGAAGCGGCAACAGCTCAGATTTGAAATCTGGCCCCTT--CG
GGGTCCGAGTTGTAATCTGTAGAGGATGCTTTTGGCGACGCGCCTTCCGAGTCCCCTGGA
ACGGGGCGCCAGAGAGGGTGAGAGCCCCGTATGGTTGGACGCCGAACCTCTGTAAAGCTC
CTTCGACGAGTCGAGTAGTTTGGGAATGCTGCTCAAAATGGGAGGTAAATTTCTTCTAAA
GCTAAATACCGGCCAGAGACCGATAGCGCACAAGTAGAGTGATCGAAAGATGAAAAGCAC
TTTGAAAAGAGGGTCAAATAGCACGTGAAATTGCTGAAAGGGAAGCGCTTGTGACCAGAC
TTGCGCCCGGTTGATCATCCAGCGTTCTCGCTGGTGCACTCTGCCGGGCTCAGGCCAGCA
TCGGCTCTCCCAGGGGGATAAAGGTCGCGGGAACGTAGCTCTCTCCGGGGAGTGTTATAG
CCCGTGGCGGAATGCCCTTAGGGGGGGCCGAGGCCCGCG-TTCGCAAGGATGCTGGCGTA
ATGGTCACCAGCGACCCGTCTTGAAACAC-------------------------------
------------------------------------------------------------
------------------------------------------------------------
------------------------------------------------------------
------------------------------------------------------------
--------------------????????????????????????????????????????
????????????????????????????????????????????????????????????
????????????????????????????????????????????????????????????
????????????????????????????????????????????????????????????
????????????????????????????????????????????????????????????
????????????????????????????????????????????????????????????
????????????????????????????????????????????????????????????
????????????????????????????????????????????????????????????
????????????????????????????????????????????????????????????
????????????????????????????????????????????????????????????
????????????????????????????????????????????????????????????
????????????????????????????????????????????????????????????
????????????????????????????????????????????????????????????
????????????????????????????????????????????????????????????
????????????????????????????????????????????????????????????
????????????????????????????????????????????????????????????
????????????????????????????????????????????????????????????
????????????????????????????????????????????????????????????
???????????????----GGCCGACTGCGCTATTCTCATTATTGCTGCCGGTACTGGTG
AGTTCGAGGCTGGTATCTCCAAGGATGGCCAGACTCGTGAGCACGCTCTGCTCGCCTACA
CGCTTGGTGTGAAGCAGCTCATCGTCGCCATCAACAAGATGGACACCACCAAGTGGTCTG
AGAGCCGTTACAACGAAATTATCAAGGAGACCTCCAACTTCATCAAGAAGGTCGGCTACA
ACCCCAAGCAGGTCGCATTCGTTCCCATCTCCGGCTTCAACGGCGACAACATGCTTGCCC
CCTCCTCCAACTGCCCCTGGTACAAGGGCTGGGAGAAGGAG---ATCAAGGGTGGCAAGG
CCACTGGCAAGACCCTCCTCGAGGCTATCGATGCCATTGAGCCTCCCAAGCGTCCCACAG
ACAAGCCTCTCCGTCTCCCCCTTCAGGATGTCTACAAGATCGGTGGTATCGGAACTGTGC
CCGTCGGCCGTATCGAGACTGGTATCCTCAAGCCCGGTATGGTCGTCACGTTCGCTCCCT
CCAACGTCACCACTGAAGTCAAGTCCGTCGAGATGCATCACGAGCAGCTGCAGGAGGGTG
TCCCCGGCGACAACGTTGGCTTCAACGTGAAGAACGTCTCCGTCAAGGAAATCCGCCGAG
GCAACGTCGCTGGTGACTCCAAGAACGATCCTCCTGCTGGTGCCGCTTCCTTCACCGCTC
AGGTCATCGTCCTCAACCACCCCGGTCAGGTCGGTGCTGGTTACGCTCCCGTCTTGGATT
GCCACACAGCCCACATTGCTTGCAAGTTCGCTGAGATCCTTGAGAAGATCGACCGCCGAA
CGGGCAAGTCTGTTGAGAACAACCCCAAGTTCATCAAGTCTGGTGACGCTGCCATCGTCA
AGATGATTCCGTCCAAGCCCATGTGCGTTGAGGCTTTCACTGACTACCC
>Distoseptispora_gasaensis_HJAUP_C2034_
TACAAGGTCTCCGTTGGTGAACCAGCGGAGGGATCATTAC----AGAGTTGA--AAAACT
CCC-TAAACCACTGTGAATCTTACC-TG-TCG--TTCGTTGCTCCGGCGGGCGGCTCCAG
GGCGGAGCCACTGTCCGTTAGGTCGGACGCCCGCCGGGGGAC-AACC-AAAACTC-T-CC
-TGA-TC-TCGGGCATCGTCAGAGTATA----CAAA----ACAAGCTATCAAAACTTTCA
GCAACGGATCTCTTGGTTCTGGCATCGATGAAGAACGCAGCGAAATGCGATAAGTAATGT
GAATTGCAGAATTCAGTGAATCATCGAATCTTTGAACGCACATTGCGCCCGCCAGTACTC
TGGCGGGCATGCCTGTTCGAGCGTCATTTCAACCCTCGGG---CCCCCGTTTGGCCCGGT
GTTGGGGTGCTACG--TCCT-------GACGGACCCGTAGGCCCTCAAAACCAGTGGCGG
GCTCGCCATGGCTTCCGAGCGCAGTAG-TT-TT-CTCCTCGCTCAGGCGGTCTGGC-GCG
CTCCGGCCGTTAAAAT-A--CCCA-CTGT-A-T-----CTCACAGA------AGGTTGAC
CTCGGATCAGGTAGGAATACCCGCTGAACTTAAGAAAAA---------AAAATATGAAAT
TTTTTTTTTTTGGCCGGGGGGGGAGGCAACAGCTCAGATTTGAAATCTGGCCCTCT-TCT
GGGTCCGAGTTGTAATCTGTAGAGGATGCTTTTGGCGAAGCGCCTTCCGAGTCCCCTGGA
ACGGGGCGCCAGAGAGGGTGAGAGCCCCGTATGGTCGGACGCCGAACCTTTGTAAAGCTC
CTTCGACGAGTCGAGTAGTTTGGGAATGCTGCTCAAAATGGGAGGTAAATTTCTTCTAAA
GCTAAATACCGGCCAGAGACCGATAGCGCACAAGTAGAGTGATCGAAAGATGAAAAGCAC
TTTGAAAAGAGGGTTAAATAGCACGTGAAATTGCTGAAAGGGAAGCGCTTGTGACCAGAC
TTGCGCCCGGTTGATCATCCAGCGTTCTCGCTGGTGCACTCTGCCGGGCTCAGGCCAGCA
TCGGCTCTCCCAGGGGGATAAAGGTCGCGGGAACGTAGCTCTCTCCGGGGAGTGTTATAG
CCCGTGGCGGAATACCCTTAGGGGGGGTCGAGGCCCGCG-TTCGCAAGGATGCTGGCGTA
ATGGTCACCAGCGACCCGCTT---AACGCCCCCCAAAGAGGGAAAAAAAAGG--------
------------------------------------------------------------
------------------------------------------------------------
------------------------------------------------------------
------------------------------------------------------------
--------------------????????????????????????????????????????
????????????????????????????????????????????????????????????
????????????????????????????????????????????????????????????
????????????????????????????????????????????????????????????
????????????????????????????????????????????????????????????
????????????????????????????????????????????????????????????
????????????????????????????????????????????????????????????
????????????????????????????????????????????????????????????
????????????????????????????????????????????????????????????
????????????????????????????????????????????????????????????
????????????????????????????????????????????????????????????
????????????????????????????????????????????????????????????
????????????????????????????????????????????????????????????
????????????????????????????????????????????????????????????
????????????????????????????????????????????????????????????
????????????????????????????????????????????????????????????
????????????????????????????????????????????????????????????
????????????????????????????????????????????????????????????
???????????????CCCAGGCCGACTGCGCTATTCTCATCATTGCTGCCGGTACTGGTG
AGTTCGAGGCTGGTATCTCCAAGGATGGCCAGACTCGTGAGCATGCCCTGCTTGCCTACA
CCCTCGGTGTCAAGCAGCTCATCGTCGCCATCAACAAGATGGACACCACCAAGTGGTCTG
AGGATCGTTACAACGAAATCATCAAGGAGACGTCCAACTTCATCAAGAAGGTCGGATACA
ACCCCAAGCAGGTGGCTTTCGTTCCCATCTCCGGCTTCAACGGTGACAACATGTTGACCC
CCTCCTCCAACTGCCCCTGGTACAAGGGCTGGGAGAAGGAG---ATTAAGGGCGGCAAGG
TCACTGGCAAGACGCTGCTCGAGGCCATCGATGCTATTGAGACTCCCAAGCGTCCCACCG
ACAAGCCTCTGCGCCTGCCCCTTCAGGATGTCTACAAGATCGGTGGTATCGGCACCGTAC
CGGTCGGCCGTATCGAGACTGGTGTCCTCAAGCCCGGTATGGTCGTTACATTCGCTCCCT
CCAACGTCACCACTGAAGTCAAGTCCGTCGAGATGCACCACGAGCAGCTTGCCGAGGGTG
TCCCCGGTGACAACGTCGGCTTCAACGTGAAGAACGTCTCCGTCAAGGAAATCCGCCGTG
GCAACGTCGCCGGTGACTCCAAGAACGATCCTCCTGCCGGTGCTGCTTCCTTCACCGCCC
AGGTCATCGTCCTCAACCACCCTGGTCAGGTCGGCGCTGGCTACGCTCCCGTCTTGGATT
GCCACACTGCCCACATCGCCTGCAAGTTCTCTGAGATCCTCGAGAAGATCGACCGCCGAA
CGGGCAAGTCTGTCGAGAACAACCCCAAGTTCATCAAGTCTGGTGACGCCGCCATCGTCA
AGATGATTCCGTCCAAGCCTATGTGCGTTGAGGCTTTCACTGACTACCC
>Distoseptispora_gelatinosa_MFLU24_0292__
------------------------------------------------------AAACTC
CCT-TAAACCATTGTGAATCTTACCTTT-TTG-TATCGTTGCTTCGGCGGGCGGCTCCAG
GGCGGAGTCACTGCTCGTTGGGTCGGGTGCCCGCCGGAGGAC-AACC-AAAAACT-C-AT
-T-A-TC-TCGGGTAACCTCAGAGTATT----ATTA---TACAAGCTATCAAAACTTTCA
GCAACGGATCTCTTGGTTCTGGCATCGATGAAGAACGCAGCGAAATGCGATAAGTAATGT
GAATTGCAGAATTCAGTGAATCATCGAATCTTTGAACGCACATTGCGCCCGCTAGTATTC
TGGCGGGCATGCCTGTTCGAGCGTCATTTCAACCCTCGGG---CCCCAGTTTGGCCCGGT
GTTGGGGTGCTACGG--TCC-------GCCGGACCCGTAGGCCCTCAAAACCAGTGGCGG
GTTCTCC-AGTACCCCGAGCGCAGTAG-TT-TT-CTCCTCGCTCAGGCGGCCTGGC-GTG
CTTCGGCCGTT-AAAT-A--CCCA-CTGT-T-T------ACACAGA------AGGTTGAC
CTCGGATCAGGTAGGAATACCCGCTGAACTTAAGCAT-----------------------
------------GGCGAGTGAAGCGGCAACAGCTCAGATTTGAAATCTGTCCCCTC--TG
GGGTCCGAGTTGTAATCTGTAGAGGATGCTTTTGGCGACGCGCCTACCGAGTCCCCTGGA
ACGGGGCGCCAGAGAGGGTGAGAGCCCCGTATGGTTGGACGCCGAACCTCTGTAAAGCTC
CTTCGACGAGTCGAGTAGTTTGGGAATGCTGCTCAAAATGGGAGGTAAATGTCTTCTAAA
GCTAAATACCGGCCAGAGACCGATAGCGCACAAGTAGAGTGATCGAAAGATGAAAAGCAC
TTTGAAAAGAGGGTTAAATAGCACGTGAAATTGCTGAAAGGGAAGCGCTTGTGACCAGAC
TTGTGCCCGGTTGATCATCCAGCGTTCTCGCTGGTGCACTCTGCCGGGCTCAGGCCAGCA
TCGGTTCTCCCAGGGGGATAAAGGTCGCGGGAACGTAGCTCTCTCCGGGGAGTGTTATAG
CCCGCGGCGGAATGCCCTTAGGGGGGACCGAGGCCCGCG-TTCGCAAGGATGCTGGCGTA
ATGGTCACCAGCGACCCGTCTTGAAACACGGACCAAGGAGTCAAGCATTAGGGCGAGTCT
TTGGGTGTAAAACCCGCAGGCGCAATGAAAGTGAACGGAGGTGAGAGCTTCGGCGCATCA
TCGACCGATCCTGATGTTCTCGGATGGATTTGAGTAAGAGCCTTACCGCTTGGACCCGAA
AGATGGTGAACTATGCCTGAATAGGGTGAAGCCAGAGGAAACTCTGGTGGAGGCTCGCAG
CGGTTCTGACGTGCAAATCGATCGTCAAATTTGGGCATGGGGGCGAAAGACTAATCGAA-
--------------------????????????????????????????????????????
????????????????????????????????????????????????????????????
????????????????????????????????????????????????????????????
????????????????????????????????????????????????????????????
????????????????????????????????????????????????????????????
????????????????????????????????????????????????????????????
????????????????????????????????????????????????????????????
????????????????????????????????????????????????????????????
????????????????????????????????????????????????????????????
????????????????????????????????????????????????????????????
????????????????????????????????????????????????????????????
????????????????????????????????????????????????????????????
????????????????????????????????????????????????????????????
????????????????????????????????????????????????????????????
????????????????????????????????????????????????????????????
????????????????????????????????????????????????????????????
????????????????????????????????????????????????????????????
????????????????????????????????????????????????????????????
????????????????????????????????????????????????????????????
????????????????????????????????????????????????????????????
????????????????????????????????????????????????????????????
????????????????????????????????????????????????????????????
????????????????????????????????????????????????????????????
????????????????????????????????????????????????????????????
????????????????????????????????????????????????????????????
????????????????????????????????????????????????????????????
????????????????????????????????????????????????????????????
????????????????????????????????????????????????????????????
????????????????????????????????????????????????????????????
????????????????????????????????????????????????????????????
????????????????????????????????????????????????????????????
????????????????????????????????????????????????????????????
????????????????????????????????????????????????????????????
?????????????????????????????????????????????????
>Distoseptispora_guanshanensis_HJAUP_C1063_
AACAAGGTCTCCGTTGGTGAACCAGCGGAGGGATCATTAC----AGAGTTGC--AAAACT
CCA-TAAACCATTGTGAATCTTACCTTT-ATA--TTCGTTGCTTTGGCGGGCGGCTCCAG
GGCGGAGTCACTACCCGTTGGGTCGGGCGCCCGCCGAAGGAC-AACC-AAAACTC-G-CT
-AAA-TC-TGTACGGATCTCAGAGT-----AAAATA----TCAAGCTATCAAAACTTTCA
GCAACGGATCTCTTGGTTCTGGCATCGATGAAGAACGCAGCGAAATGCGATAAGTAATGT
GAATTGCAGAATTCAGTGAATCATCGAATCTTTGAACGCACATTGCGCCCGCCAGCACTC
TGGCGGGCATGCCTGTTCGAGCGTCATTTCAACCCTCGGG---CCCTCGTTTGGCCCGGT
GTTGGGGCGCTACGGGTCT--------GTCGGACCTGTAGGCCCTCAAAAGCAGTGGCGG
GCTCGCC-AGGACTCCGAGCGTAGTAG-TT-CT-CCTCTCGCTCAGGCGGCCTGGC-GTG
CTTCGGCCGTT-AAAG-A--CCCAACTGT-A-A------TCACAGA------AGGTTGAC
CTCGGATCAGGTAGGAATACCCGCTGAACTTAAGCATAT---------------------
-------------------GAAGCGGCAACAGCTCAGATTTGAAATCTGGCCCTTA--CG
GGGTCCGAGTTGTAATCTGTAGAGGATGCTTTTGGCGACGCGCCTTCCGAGTCCCCTGGA
ACGGGGCGCCAGAGAGGGTGAGAGCCCCGTATGGTTGGACGCTGAACCTCTGTAAAGCTC
CTTCGACGAGTCGAGTAGTTTGGGAATGCTGCTCAAAATGGGAGGTAAATTTCTTCTAAA
GCTAAATACCGGCCAGAGACCGATAGCGCACAAGTAGAGTGATCGAAAGATGAAAAGCAC
TTTGAAAAGAGGGTTAAATAGCACGTGAAATTGCTGAAAGGGAAGCGCTTGTGACCAGAC
TTGCGCCCGGTTGATCATCCAGCGTTCTCGCTGGTGCACTCTGCCGGGCTCAGGCCAGCA
TCGGCTCTCCCAGGGGGATAAAGGTCGCGGGAACGTAGCTCTCTCCGGGGAGTGTTATAG
CCCGTGGCGGAATGCCCTTAGGGGGGGCCGAGGCCCGCG-TTCGCAAGGATGCTGGCGTA
ATGGTCACCAGCGACCCGTCTTGAAACAC-------------------------------
------------------------------------------------------------
------------------------------------------------------------
------------------------------------------------------------
------------------------------------------------------------
------------------------------------------------------------
------------------------------------------------------------
------------------------------------------------------------
-------------------------------------GTACTGAACCGCTATACATTCGC
CTCTACTCTATCGCATCTACGTCGAACAAACACCCCCATCGGCCGAGATGGTAAGCTAGC
AAAGCCACGGCAACTACACAACACGCACTGGGGGCTGGTGTGCCCTGCTGAGACACCCGA
AGGCCAAGCATGTGGGCTGGTCAAAAATCTATCGCTCATGTGTTATGTGAGCGTCGGAAC
GCCCGCAGAGCCAATTGTCGAGTTCATGATTGCTAGGAACATGGAGGTACTCGAGGAATA
TGAGCCCTTGAGGTACCCTAATGCAACCAAAATCTTCGTCAACGGCACATGGGTTGGTGT
TCACCAAGACCCGAAGCATCTTGTGAGCTTGGTTCAGGACTTACGCCGCAGGGGCGTCAT
CAACTTCGAGGTCTCCCTCATTCGGGATATCCGCGATCGAGAGTTCAAGATTTTCTCGGA
TGCTGGTCGTGTTATGCGTCCTCTGTTCGCTGTGGAGCAGTCAGA------CAACTCGAC
AAAGGGCCTTGAAAAGGGCTCTTTATTGCTCACAAAGGAGCATATCCAGAAGTTGAGAGC
AGACGAGGATCTAACCAAGGATGAAGACGACTATTTCGGCTGGGATGGCCTTCTTAGGGC
GGGCGCCATCGAATATCTTGACGCCGAAGAGGAAGAGACAGCCATGATTTGCATGACTCC
AGAAGACCTAGAGGCTTATCGGCTGCAAAAAGCTGGATTAGACGTGCCGGAAGACGATGA
CGAGGCCGACCCCAATAGGCGTCTAAAGACAAAACTAAACCCCACCACTCACATGTATAC
ACACTGCGAGATCCATCCGAGCATGCTCTTGGGGATCTGCGCGAGCATTATCCCCTTTCC
AGACCACAACCAGGT------------GCGCTATTCTCATCATTGCTGCCGGTACTGGTG
AGTTCGAGGCTGGTATCTCCAAGGATGGCCAGACTCGTGAGCACGCTCTGCTTGCCTACA
CCTTGGGTGTGAAGCAGCTCATCGTCGCCATCAACAAGATGGACACCACCAAGTGGTCTG
AGAGCCGTTACAACGAAATTATCAAGGAGACGTCCAACTTCATCAAGAAGGTCGGCTACA
ACCCCAAGCAGGTCGCCTTCGTTCCCATCTCCGGCTTCAACGGCGACAACATGCTTGCCC
CCTCCTCCAACTGCCCCTGGTACAAGGGTTGGGAGAAGGAG---ATCAAGGGCGGCAAGG
CCTCTGGCAAGACCCTTCTCGAGGCCATCGATGCTATTGAGCCTCCCAAGCGTCCTACGG
ACAAGCCTCTGCGTCTACCTCTCCAGGATGTTTACAAGATTGGTGGTATTGGAACTGTGC
CCGTCGGCCGTATCGAGACTGGTGTCCTCAAGCCCGGTATGGTCGTTACCTTCGCTCCCT
CCAACGTCACCACTGAAGTCAAGTCCGTCGAGATGCACCACGAGCAGCTGGCGGAGGGTG
TCCCCGGCGACAACGTCGGCTTCAACGTGAAGAACGTCTCCGTCAAGGAAATCCGCCGAG
GCAACGTTGCTGGTGACTCCAAGAACGATCCTCCTGCTGGTGCCGCTTCCTTCACCGCCC
AGGTCATCGTCCTCAACCACCCCGGTCAGGTCGGCGCTGGTTACGCTCCCGTCTTGGATT
GCCACACTGCCCACATCGCTTGCAAGTTCTCTGAGATTCTGGAGAAGATCGACCGCCGAA
CGGGCAAGTCTGTCGAGAACAACCCCAAGTTCATCAAGTCTGGTGATGCTGCCATCGTCA
AGATGATTCCGTCCAAGCCTATGTGCGTTGAGGCTTTCACTGATTACCC
>Distoseptispora_guizhouensis_GZCC_21__0666_
AACAAGGTCTCCGTTGGTGAACCAGCGGAGGGATCATTAC----AGAGTTGC--AAAACT
CCC-TAAACCATTGTGAATCTTACCTTT-ACG--TTCGTTGCTTTGGCGGGCGGCTCCAG
GGCGGAGCCACTGCCCATTTGGTTGGGCGCCCGCCGAAGGAC-AATC-AAAACTC-G-CT
-AAA-TC-TGTACGGATCTCAGAGT----AAAAATA----TCAAGCTATTAAAACTTTCA
GCAACGGATCTCTTGGTTCTGGCATCGATGAAGAACGCAGCGAAATGCGATAAGTAATGT
GAATTGCAGAATTCAGTGAATCATCGAATCTTTGAACGCACATTGCGCCCGCCAGCACTC
TGGCGGGCATGCCTGTTCGAGCGTCATTTCAACCCTCGGG---CCCTCGTTTGGCCCGGT
GTTGGGGTGCTACGGGTCC--------GTCCGACCTGTAGGCCCTCAAAAACAGTGGCGG
GCTCGCC-AGGACTCCGAGCGTAGTAG-TT-TT-CCTCTCGCTCAGGCGGCCTGGC-GTG
CTTCGGCCGTT-AAAA-C--CCCAAC----------------------------------
------------------------------------------------------------
------------------------------------------------GGCCCTTA--CG
GGGTCCGAGTTGTAATCTGTAGAGGATGCTTTTGGCGACGCGCCTTCCGAGTCCCCTGGA
ACGGGGCGCCAGAGAGGGTGAGAGCCCCGTATGGTTGGACGCCGAACCTTTGTAAAGCTC
CTTCGACGAGTCGAGTAGTTTGGGAATGCTGCTCAAAATGGGAGGTAAATTTCTTCTAAA
GCTAAATACCGGCCAGAGACCGATAGCGCACAAGTAGAGTGATCGAAAGATGAAAAGCAC
TTTGAAAAGAGGGTCAAATAGCACGTGAAATTGCTGAAAGGGAAGCGCTTGTGACCAGAC
TTGCGCCCGGTTGATCATCCAGCGTTCTCGCTGGTGCACTCTGCCGGGTTCAGGCCAGCA
TCGGCTCTCCCAGGGGGATAAAGGTCGCGGGAACGTAGCTCTCTCCGGGGAGTGTTATAG
CCCGTGGCGGAATGCCCTTAGGGGGGGCCGAGGCTCGCG-TTCGCAAGGATGCTGGCGTA
ATGGTCACCAGCGACCCGTCTTGAAACACGGACCAAGGAGTCAAGCATTAGGGCGAGTCT
TTGGGTGCAAAACCCGCAGGCGCAATGAAAGTGAACGGAGGTGAGAGCTTCGGCGCATCA
TCGACCGATCCTGATGTTCTCGGATGGATTTGAGTAAGAGCCTTACCGCTTGGACCCGAA
AGATGGTGAACTATGCCTGAATAGGGTGAAGCCAGAGGAAACTCTGGTGGAGGCTCGCAG
CGGTTCTGACGTGCAAATCGATCGTCAAATTTGGGCATGGGGGCGAAAGACTAATCGAAC
CATACTAGGTGGTT----------------------------------------------
------------------------------------------------------------
------------------------------------------------------CGACCA
GAAGAAGGCTATGAGCTCTACTGCTGGCGTGTCACAGGTACTGAACCGCTATACGTTCGC
CTCTACTCTATCGCATCTACGTCGGACAAACACCCCCATCGGACGAGACGGTAAGCTAGC
AAAGCCACGGCAACTTCACAACACGCACTGGGGTCTGGTGTGCCCTGCCGAGACACCCGA
AGGCCAAGCATGTGGGTTGGTCAAAAATCTATCGCTCATGTGTTATGTGAGCGTCGGAAC
GCCCGCGGAGCCAATCGTCGAGTTCATGATTGCTAGGAACATGGAAGTACTCGAGGAATA
TGAGCCCTTGAGGTACCCTAATGCGACCAAAATCTTCGTCAATGGCACATGGGTTGGTGT
TCACCAAGACCCGAAGCATCTTGTGAGCTTGGTTCAGGACTTACGCCGCAGGGGCGTCAT
CAACTTCGAGGTCTCCCTCATTCGGGATATCCGTGATCGAGAGTTCAAGATTTTCTCGGA
TGCTGGTCGTGTTATGCGTCCTCTCTTCGCTGTGGAGCAGTCAGA------CAACTCGAC
AAAGGGCCTTGAAAAGGGCTCTTTATTGCTCACAAAGGAGCATATCCAGAGGTTGAGAGC
AGATGAGGAGTTATCCAAGGAAGACTCAGACTATTTCGGCTGGGATGGCCTTCTCAGGGC
GGGCGCCATCGAATATCTTGACGCCGAAGAGGAAGAGACAGCCATGATTTGCATGACTCC
AGAAGACCTAGAGGCTTATCGGCTGCAAAAAGCTGGATTAGACGTGCCGGAAGACGATGA
CGAGGCCGACCCCAATAGGCGTCTGAAGACAAAATTGAACCCCACCACTCACATGTATAC
ACACTGTGAGATCCATCCGAGCATGCTCTTGGGGATCTGCGCGAGCATTATCCCCTTTCC
AGACCACAACCAGGT---AGGCCGACTGCGCTATTCTCATCATTGCTGCCGGTACTGGTG
AGTTCGAGGCTGGTATCTCCAAGGATGGCCAGACTCGTGAGCACGCTCTGCTTGCCTACA
CCCTGGGTGTGAAGCAGCTCATCGTCGCCATCAACAAGATGGACACCACCAAGTGGTCTG
AGAGCCGTTACAACGAAATTATCAAGGAGACGTCCAACTTCATCAAGAAGGTCGGCTACA
ACCCCAAGCAGGTCGCCTTCGTCCCCATCTCCGGCTTCAACGGCGACAACATGCTTGCCC
CCTCCTCCAACTGCCCCTGGTACAAGGGCTGGGAGAAGGAG---ATCAAGGGCGGCAAGG
CCTCTGGCAAGACCCTTCTCGAGGCCATCGATGCCATTGAGCCTCCTAAGCGTCCTACGG
ACAAGCCTCTGCGTCTCCCCCTCCAGGATGTCTACAAGATCGGTGGTATTGGAACTGTAC
CCGTCGGCCGTATCGAGACTGGTATCCTCAAGCCCGGTATGGTCGTCACGTTTGCTCCCT
CCAACGTCACCACTGAAGTCAAGTCCGTCGAGATGCACCACGAGCAGCTGCAGGAGGGTG
TCCCCGGCGACAACGTTGGCTTCAACGTGAAGAACGTCTCCGTCAAGGAAATCCGCCGAG
GCAACGTTGCTGGTGACTCCAAGAACGATCCTCCGGCTGCTGCCGCTTCCTTCACCGCCC
AGGTCATCGTCCTCAACCACCCCGGTCAGGTCGGCGCTGGCTACGCTCCCGTCTTGGATT
GCCACACTGCCCACATCGCTTGCAAGTTCTCCGAGATCCTTGAGAAGATCGACCGCCGAA
CGGGCAAGTCTGTCGAGAACAACCCCAAGTTCATCAAGTCTGGTGACGCTGCCATCGTCA
AGATGATTCCGTCCAAGCCTATGTGCGTTGAGGCTTTCACTGACTACCC
>Distoseptispora_guttulata_MFLU_17__0852_
AACAAGGTCTCCGTTGGTGAACCAGCGGAGGGATCATTAC----AGGGCCTA--AAAAAC
CCC-CAAACCATTGTGAATCTTACCTGT-TTT--TTCGTTGCTTCGGCGGGCGGCTCCAG
GGCGGAGCCACTGCCCGTTGGTTCGGGCGCCCGCCGGAGGAC-AACC-AAAACTA-G-CC
-TAA-TC-TTGGGTAACTTCAGAGTATT---AAAAA----AAAAGCTATCAAAACTTTCA
GCAACGGATCTCTTGGTTCTGGCATCGATGAAGAACGCAGCGAAATGCGATAAGTAATGT
GAATTGCAGAATTCAGTGAATCATCGAATCTTTGAACGCACATTGCGCCCGCCAGCACTC
TGGCGGGCATGCCTGTTCGAGCGTCATTTCAACCCTCGGG---CCCTTGCGTGGCCCGGT
GTTGGGGCGCTACCGCGTCCCTCTCGGGGGGACCCGGTAGGCCCTTAAAACCAGTGGCGG
GCTCGCCACGGCCTCCGAGCGCAGTAG-TT-CT-CTCCTCGCTCAGGCGGCCTGGC-GCG
CCTCGGCCGTT-AAAC-A--TACG-CTGT-G-T---C--TCACAGA------AGGTTGAC
CTCGGATCAGGTAGGAATACCCGCTGAACTTAAGCATAT-------------------AT
TGCCCCAGTAACGGCGAGTGAAGCGGCAACAGCTCAGATTTGAAATCTGGCCCCCC-ACG
GGGTCCGAGTTGTAATCTGTAGAGGATGCTTTTGGCGACGCGCCTTCCGAGTCCCCTGGA
ACGGGGCGCCAGAGAGGGTGAGAGCCCCGTACGGTCGGACGCCGAGCCTCTGTAAAGCTC
CTTCGACGAGTCGAGTAGTTTGGGAATGCTGCTCAAAATGGGAGGTAAATTTCTTCTAAA
GCTAAATACCGGCCAGAGACCGATAGCGCACAAGTAGAGTGATCGAAAGATGAAAAGCAC
TTTGAAAAGAGGGTTAAATAGCACGTGAAATTGCTGAAAGGGAAGCGCTTGTGACCAGAC
TTGCGCCCGGTTGATCATCCAGCGTTCTCGCTGGTGCACTCTGCCGGGCTCAGGCCAGCA
TCGGCTCCCCCAGGGGGATAAAGGTCGCGGGAACGTAGCTCTCTCCGGGGAGTGTTATAG
CCCGCGGCGGAATACCCTTAGGGGGGGTCGAGGCCCGCG-TTCGCAAGGATGCTGGCGTA
ATGGTCACCAGCGACCCGTCTTGAAACACGGACCAAGGAGTCAAGCATTAGGGCGAGTCT
TTGGGTGTAAAACCCGCAGGCGCAATGAAAGTGAACGGAGGTGAGAGCTTCGGCGCATCA
TCGACCGATCCTGATGTTCTCGGATGGATTTGAGTAAGAGCCTTACCGCTTGGACCCGAA
AGATGGTGAACTATGCCTGAATAGGGTGAAGCCAGAGGAAACTCTGGTGGAGGCTCGCAG
CGGTTCTGACGTGCAAATCGATCGTCAAATTTGGGCATGGGGGCGAAAGACTAATCGAAC
--------------------????????????????????????????????????????
????????????????????????????????????????????????????????????
????????????????????????????????????????????????????????????
????????????????????????????????????????????????????????????
????????????????????????????????????????????????????????????
????????????????????????????????????????????????????????????
????????????????????????????????????????????????????????????
????????????????????????????????????????????????????????????
????????????????????????????????????????????????????????????
????????????????????????????????????????????????????????????
????????????????????????????????????????????????????????????
????????????????????????????????????????????????????????????
????????????????????????????????????????????????????????????
????????????????????????????????????????????????????????????
????????????????????????????????????????????????????????????
????????????????????????????????????????????????????????????
????????????????????????????????????????????????????????????
????????????????????????????????????????????????????????????
???????????????CCCAGGCCGACTGCGCTATTCTCATCATTGCTGCCGGTACTGGTG
AGTTCGAGGCTGGTATTTCCAAGGATGGCCAGACTCGTGAGCACGCTCTACTTGCCTACA
CCCTGGGTGTGAAGCAGCTTATCGTGGCCATCAACAAGATGGACACCACCAAGTGGTCTG
AGGACCGTTACAACGAAATCATCAAGGAGACTTCCAACTTCATCAAGAAGGTCGGCTACA
ACCCCAAGCAGGTTGCTTTCGTTCCCATCTCTGGCTTCAACGGCGACAACATGCTTACCC
CCTCCTCCAACTGCCCCTGGTACAAGGGCTGGGAGAAGGAG---GTCAAGGGTGGCAAGG
TCACTGGCAAGACGCTTCTCGAAGCCATCGATGCCATTGAGCCTCCCAAGCGCCCCACAG
ACAAGCCGCTGCGTCTTCCCCTCCAGGATGTCTACAAGATCGGTGGTATCGGAACCGTAC
CTGTCGGCCGTATCGAGACTGGTGTCCTCAAGCCCGGTATGGTCGTCACTTTCGCTCCCT
CCAACGTCACCACTGAAGTCAAGTCTGTCGAGATGCACCACGAACAGCTTCAAGAGGGCG
TTCCTGGCGACAACGTCGGCTTCAACGTGAAGAACGTCTCTGTCAAGGAAATCCGCCGAG
GCAACGTCGCTGGTGACTCCAAGAACGACCCTCCTGCTGGCGCTGCTTCCTTCACCGCCC
AGGTCATTGTCCTGAACCACCCCGGTCAGGTCGGCGCTGGCTACGCTCCCGTCTTGGATT
GCCACACTGCCCACATCGCCTGCAAGTTCTCCGAGATCCTCGAGAAGATCGATCGCCGAA
CGGGCAAGTCTGTCGAGAACAACCCCAAGTTCATCAAGTCTGGTGACGCTGCTATCGTCA
AGATGGTGCCGTCCAAGCCCATGTGCGTTGAGGCTTTCACTGACTACCC
>Distoseptispora_hainanensis_GZCC_22__2047_
--CAAGGTCTCCGTTGGTGAACCAGCGGAGGGATCATTAC----AGAGTTGC--AAAACT
CCC-TAAACCATTGTGAATCTTACCTTT-TTG--TTCGTTGCTTTGGCGGGCGGCTCCAG
GGCGGAGCCACTGCCCGTTGGGTCGGGCGCCCGCCGAAGGAC-AACC-AAAACTC-G-CT
-AAG-TT-TGCACGGATCTCAGAGT----AAAAATA----TCAAGCTATCAAAACTTTCA
GCAACGGATCTCTTGGTTCTGGCATCGATGAAGAACGCAGCGAAATGCGATAAGTAATGT
GAATTGCAGAATTCAGTGAATCATCGAATCTTTGAACGCACATTGCGCCCGCCAGCACTC
TGGCGGGCATGCCTGTTCGAGCGTCATTTCAACCCTCGGG---CCCTCGTTAGGCCCGGT
GTTGGGGCGCTACGGGTCC--------GCCGGACCTGTAGGCCCTCAAAAACAGTGGCGG
GCTCGCC-AGGACTCCGAGCGCAGTAG-TT-CT-CCTCTCGCTCAGGCGGCCTGGC-GTG
CTTCGGCCGTT-AAAG-A--CCCAACTGTAA-A------ACACAGA------AGGTTGAC
CTCGGATCAGGTAGGAATACCCGCTGAACTTAAGC-------------------------
-----------CGGCGAGTGAAGCGGCAACAGCTCAGATTTGAAATCTGGCCCTTA--CG
GGGTCCGAGTTGTAATCTGTAGAGGATGCTTTTGGCGACGCGCCTTCCGAGTCCCCTGGA
ACGGGGCGCCAGAGAGGGTGAGAGCCCCGTATGGTTGGACGCCGAACCTCTGTAAAGCTC
CTTCGACGAGTCGAGTAGTTTGGGAATGCTGCTCAAAATGGGAGGTAAATTTCTTCTAAA
GCTAAATACCGGCCAGAGACCGATAGCGCACAAGTAGAGTGATCGAAAGATGAAAAGCAC
TTTGAAAAGAGGGTCAAATAGCACGTGAAATTGCTGAAAGGGAAGCGCTTGTGACCAGAC
TTGCGCCCGGTTGATCATCCAGCGTTCTCGCTGGTGCACTCTGCCGGGTTCAGGCCAGCA
TCGGCTCTCCCAGGGGGATAAAGGTCGCGGGAACGTAGCTCTCTCCGGGGAGTGTTATAG
CCCGTGGCGGAATGCCCTTAGGGGGGGCCGAGGCTCGCG-TTCGCAAGGATGCTGGCGTA
ATGGTCACCAGCGACCCGTCTTGAAACACGGACCAAGGAGTCAAGCATTAGGGCGAGTCT
TTGGGTGTAAAACCCGCAGGCGCAATGAAAGTGAACGGAGGTGAGAGCTTCGGCGCATCA
TCGACCGATCCTGATGTTCTCGGATGGATTTGAGTAAGAGCCTTACCGCTTGGACCCGAA
AGATGGTGAACTATGCCTGAATAGGGTGAAGCCAGAGGAAACTCTGGTGGAGGCTCGCAG
CGGTTCTGACGTGCAAATCGATCGTCAAATTTGGGCATGGGGGCGAAAGACTAATCGAAC
CATACTAGGTGGTT------------------------------GGACGAATGAGTTGAT
GCAGTATCTGCGAAGGTGCATCGAACAGGGGAAACAGTTCGATCTAAGAGTCGGCATGAG
ACACCAGACTATGACCAATGCGTTGAAGTATTCTCTTGCGACGGGCAACTGGGGCGACCA
GAAGAAGGCTATGAGCTCTACTGCTGGCGTGTCACAGGTACTGAACCGTTATACGTTCGC
CTCTACTCTATCGCATCTACGACGGACAAACACCCCTATCGGCCGAGATGGTAAGCTGGC
AAAGCCACGGCAACTACACAACACGCACTGGGGTCTGGTGTGCCCTGCTGAGACTCCTGA
AGGCCAGGCATGTGGGTTGGTCAAAAATCTATCGCTCATGTGTTATGTGAGCGTCGGAAC
TCCCGCAGAGCCAATCGTCGAGTTCATGATTGCTAGGAACATGGAAGTACTCGAGGAATA
TGAGCCCTTGAGGTATCCTAATGCGACCAAAATCTTCGTCAACGGCACATGGGTTGGTGT
TCATCAAGACCCAAAGCATCTTGTGAGCTTGGTTCAGGACTTACGCCGGAGGGGCGTCAT
CAACTTCGAGGTCTCCCTCATTCGGGATATCCGTGATCGAGAGTTCAAAATTTTCTCGGA
TGCTGGTCGTGTTATGCGTCCTCTGTTCGCTGTGGAGCAATCAGA------CAACTCGAC
GAAGGGCCTTGAAAAGGGCTCTTTGTTACTTACAAAGGAGCATATTCAGAAATTGAGAGC
AGATGAGGAGTTATCCAAGGATGATGAAGACTATTTCGGCTGGGATGGTCTTCTCAGAGC
CGGGGCTATCGAATACCTTGACGCCGAAGAGGAAGAGACAGCCATGATATGCATGACTCC
AGAAGATCTAGAGGCTTATCGGCTGCAAAAAGCTGGAGTAGACGTGCCGGAAGATGATGA
GGAGGCCGACCCCAATAGGCGTCTGAAGACAAAACTGAATCCCACCACTCACATGTATAC
ACATTGTGAGATCCATCCGAGCATGCTCTTGGGGATATGCGCGAGCATTATCCCCTTCCC
AGACCACAACCAGGT-------------CGCTGTTCTCATTATCGCTGCCGGTACTGGTG
AGTTCGAGGCTGGTATCTCCAAGGATGGCCAGACTCGTGAGCACGCTCTGCTTGCCTACA
CCCTGGGTGTGAAGCAGCTCATCGTCGCCATCAACAAGATGGACACCACCAAGTGGTCTG
AGAGCCGTTACAACGAAATTATCAAGGAGACGTCCAACTTCATCAAGAAGGTCGGCTACA
ACCCCAAGACGGTCGCCTTCGTTCCCATCTCCGGCTTCAACGGCGACAACATGCTTGCCC
CCTCCACCAACTGCCCCTGGTACAAGGGTTGGGAGAAGGAG---GTCAAGGGCGGCAAGG
TCACTGGCAAGACCCTTCTCGAGGCCATCGATGCCATTGAGCCTCCTAAGCGTCCTACGG
ACAAGCCTCTGCGTCTCCCCCTCCAGGATGTCTACAAGATCGGTGGTATTGGAACTGTGC
CCGTTGGCCGTATCGAGACTGGTATCCTCAAGCCCGGTATGGTCGTTACTTTCGCTCCCT
CCAACGTCACCACTGAAGTCAAGTCCGTCGAGATGCACCACGAGCAGCTGCAGGAGGGTG
TCCCCGGTGACAATGTCGGTTTCAACGTGAAGAACGTCTCCGTCAAGGAAATCCGCCGAG
GCAACGTCGCTGGTGACTCCAAGAACGATCCTCCTGCTGGTGCCGCTTCCTTCACCGCCC
AGGTCATCGTCCTCAACCACCCCGGTCAGGTCGGCGCTGGATACGCTCCCGTCTTGGATT
GCCACACTGCGCACATTGCCTGCAAGTTCGCCGAGATCCTTGAGAAGATCGACCGCCGAA
CGGGCAAGTCTGTTGAGAACAACCCCAAGTTCATCAAGTCCGGTGACGCTGCCATCGTGA
AGATGATTCCGTCTAAGCCTATGTGCGTTGAGGCTTTCACTGA------
>Distoseptispora_heptapleuricola_CGMCC_3_27740__
---------------------------------------------GAGTTGC--AAAACT
CCA-TAAACCATTGTGAATCTTACCTTT-ATA--TTCGTTGCTTTGGCGGGCGGCTCCAG
GGCGGAGTCACTACCCGTTGGGTCGGGCGCCCGCCGAAGGAC-AACC-AAAACTC-G-CT
-AAA-TC-TGTACGGATCTCAGAGT-----AAAATA----TCAAGCTATCAAAACTTTCA
GCAACGGATCTCTTGGTTCTGGCATCGATGAAGAACGCAGCGAAATGCGATAAGTAATGT
GAATTGCAGAATTCAGTGAATCATCGAATCTTTGAACGCACATTGCGCCCGCCAGCACTC
TGGCGGGCATGCCTGTTCGAGCGTCATTTCAACCCTCGGG---TCCTCGTTTGGCCCGGT
GTTGGGGCGCTACGGGTCT--------ACCGGACCTGTAGGCCCTCAAAAGCAGTGGCGG
GTTCGCC-AGGACTCCGAGCGTAGTAG-TT-CT-CCTCTCGCTCAGGCGGCCTGGC-GTG
CTTCGGCCGTT-AAAG-A--TCCAACTGT-A-A------TCACAGA------AGGTTGAC
CTCGGATCAGGTAGGAATACCCGCTGAACTTAAGCATAT--------------CAGGGAT
TGCCCCAGTAACGGCGAGTGAAGCGGCAACAGCTCAGATTTGAAATCTGGCCCTTA--CG
GGGTCCGAGTTGTAATCTGTAGAGGATGCTTTTGGCGACGCGCCTTCCGAGTCCCCTGGA
ACGGGGCGCCAGAGAGGGTGAGAGCCCCGTATGGTTGGACGCCGAACCTCTGTAAAGCTC
CTTCGACGAGTCGAGTAGTTTGGGAATGCTGCTCAAAATGGGAGGTAAATTTCTTCTAAA
GCTAAATACCGGCCAGAGACCGATAGCGCACAAGTAGAGTGATCGAAAGATGAAAAGCAC
TTTGAAAAGAGGGTTAAATAGCACGTGAAATTGCTGAAAGGGAAGCGCTTGTGACCAGAC
TTGCGCCCGGTTGATCATCCAGCGTTCTCGCTGGTGCACTCTGCCGGGCTCAGGCCAGCA
TCGGCTCTCCCAGGGGGATAAAGGTCGCGGGAACGTAGCTCTCTCCGGGGAGTGTTATAG
CCCGTGGCGGAATGCCCTTAGGGGGGGCCGAGGCCCGCG-TTCGCAAGGATGCTGGCGTA
ATGGTCACCAGCGACCCGTCTTGAAACACGGACCAAGGAGTCAAGCATTAGGGCGAGTCT
TTGGGTGCAAAACCCGCAGGCGCAATGAAAGTGAACGGAGGTGAGAGCTTCGGCGCATCA
TCGACCGATCCTGATGTTCTCGGATGGATTTGAGTAAGAGCCTTACCGCTTGGACCCGAA
AGATGGTGAACTATGCCTGAATAGGGTGAAGCCAGAGGAAACTCTGGTGGAGGCTCGCAG
CGGTTCTGACGTGCAAATCGATCGTCAAATTTGGGCATG---------------------
--------------------TGTTCCGTGGTATCATCCGGAGAATGACGAATGAGCTGAT
GCAGTATCTGCGAAGGTGCATCGAACAGGGGAAACAATTCGATCTAAGAGTCGGTATGAG
ACACCAGACTATGACCAATGCGTTGAAGTATTCTCTTGCGACGGGCAACTGGGGCGACCA
GAAGAAGGCTATGAGCTCTACTGCTGGCGTGTCACAGGTACTGAACCGCTATACGTTCGC
CTCTACTCTATCGCATCTACGTCGAACAAACACCCCCATCGGCCGAGATGGTAAGCTAGC
AAAGCCACGGCAACTCCACAACACGCACTGGGGTCTGGTGTGCCCTGCTGAGACACCCGA
AGGCCAAGCATGTGGGCTGGTCAAAAATCTATCGCTCATGTGTTATGTGAGCGTCGGAAC
GCCCGCAGAGCCAATTGTCGAGTTCATGATTGCTAGGAACATGGAGGTACTCGAGGAATA
TGAGCCCTTGAGGTACCCTAATGCAACCAAAATTTTCGTCAACGGCACATGGGTTGGTGT
TCACCAAGACCCGAAGCATCTTGTGAGCTTGGTTCAGGACTTACGCCGCAGGGGCGTCAT
CAACTTCGAGGTCTCCCTTATTCGGGATATCCGCGATCGAGAGTTCAAGATTTTCTCGGA
TGCTGGTCGTGTTATGCGTCCTCTGTTCGCTGTGGAGCAGTCAGA------CAACTCGAC
AAAGGGCCTTGAAAAGGGCTCTTTATTGCTCACAAAGGAGCATATCCAGAAGTTGAGAGC
AGATGAGGAGCTATCCAAGGATGAAGAAGACTATTTCGGCTGGGATGGTCTTCTCAGGGC
GGGCGCCATCGAATATCTTGACGCCGAAGAGGAAGAGACAGCCATGATTTGCATGACTCC
GGAAGACCTAGAGGCTTATCGGCTGC-AAAAGCTGGATTA--------------------
------------------------------------------------------------
------------------------------------------------------------
----------------------CGACTGCGCTATTCTCATCATTGCTGCCGGTACTGGTG
AGTTCGAGGCTGGTATCTCCAAGGATGGCCAGACTCGTGAGCACGCTCTGCTTGCCTACA
CACTGGGTGTGAAGCAGCTCATCGTCGCCATCAACAAGATGGACACCACCAAGTGGTCTG
AGAGCCGTTACAACGAAATTATCAAGGAGACGTCCAACTTCATCAAGAAGGTCGGCTACA
ACCCCAAGCAGGTCGCCTTCGTTCCCATCTCCGGCTTCAACGGCGACAACATGCTTGCCC
CCTCCAGCAACTGCCCCTGGTACAAGGGTTGGGAGAAGGAG---GTCAAGGGTGGCAAGG
CCTCTGGCAAGACCCTTCTCGAGGCCATCGATGCCATTGAGCCTCCCAAGCGTCCTACGG
ACAAGCCTCTGCGTCTACCTCTCCAGGATGTCTACAAGATTGGTGGTATTGGAACTGTGC
CCGTCGGCCGTATCGAGACTGGTGTCCTCAAGCCCGGTATGGTCGTTACCTTCGCTCCCT
CCAACGTCACCACTGAAGTCAAGTCCGTCGAGATGCACCACGAGCAGCTGACGGAGGGTG
TCCCCGGCGACAATGTCGGCTTCAACGTGAAGAACGTCTCCGTCAAGGAAATCCGCCGAG
GCAACGTTGCTGGTGACTCCAAGAACGATCCTCCTGCTGGTGCCGCTTCCTTCACCGCTC
AGGTCATCGTCCTCAACCACCCCGGTCAGGTCGGCGCTGGTTACGCTCCCGTCTTGGATT
GCCACACTGCCCACATCGCTTGCAAGTTCTCCGAGATTCTGGAGAAGATCGACCGCCGAA
CGGGCAAGTCTGTCGAGAACAACCCCAAGTTCATCAAGTCTGGTGACGCTGCCATCGTCA
AGATGATTCCGTCCAAGCCTATGTGCGTTGAGGCCTTCACTGACTACCC
>Distoseptispora_hongheensis_KUNCC_23_14299__
------------------------------------------------------------
----AAAACCACTGTGAATC-TACC-TC-TTA--ATCGTTGCTCCGGCGGGCGGCTCCAG
GGCGGAGCCACTGCCCGTTGGGTCGGGCGCCCGCCGGAGGAC-AACC-AAAACTA-G-TT
-----CT-TATGGGGGCCTCAGAGT-----TACTAT----ACAAGCTATCAAAACTTTCA
GCAACGGATCTCTTGGTTCTGGCATCGATGAAGAACGCAGCGAAATGCGATAAGTAATGT
GAATTGCAGAATTCAGTGAATCATCGAATCTTTGAACGCACATTGCGCCCGCCAGCACTC
TGGCGGGCATGCCTGTTCGAGCGTCATTTCAACCCTCGGG---CCCTTGTTCGGCCCGGT
GTTGGGGTGCTACGGTCCCC---------TGGACCAGTAGCCCCTTAAAGGCAGTGGCGG
GCCCGCC-AGGACTCCGAGCGTAGTAG-TT-CT-CCTCTCGCTCTGGTGGCCTGGC-GTG
CTTCGGCCGTT-AAAC-C--CCCAACTGT-A-C------TTACAGA------AGGTTGAC
CTCGGATCAGGTAGGAATACCCGCTGAACTTAAGCATAT---------------------
---------------------AGCGGCAACAGCTCAGATTTGAAATCTGGCCTCTT-CCG
GGGTCCGAGTTGTAATCTGTAGAGGATGCTTTTGGCGACGTGCCTTCCGAGTCCCCTGGA
ACGGGGCGCCAGAGAGGGTGAGAGCCCCGTATGGTTGGACGCAGAGCCTCTGTAAAGCTC
CTTCGACGAGTCGAGTAGTTTGGGAATGCTGCTCAAAATGGGAGGTAAATTTCTTCTAAA
GCTAAATACCGGCCAGAGACCGATAGCGCACAAGTAGAGTGATCGAAAGATGAAAAGCAC
TTTGAAAAGAGGGTTAAATAGCACGTGAAATTGCTGAAAGGGAAGCGCTTGTGACCAGAC
TTGCGCCCGGTTGATCATCCAGCGTTCTCGCTGGTGCACTCTGCCGGGCTCAGGCCAGCA
TCGGTTCCTCCAGGGGGATAAAGGCCGCGGGAACGTAGCTCTCTCCGGGGAGTGTTATAG
CCCGCGGCGCAATGCCCCTAGGGGGGACCGAGGCCCGCG-TTCGCAAGGATGCTGGCGTA
ATGGTCATCAGCGACCCGTCTTGAAACACGGACCAAGGAGTCAAGCATTAGGGCGAGTCT
TTGGGTGTCAAACCCGCAGGCGCAATGAAAGTGAACGGAGGTGAGAGCTTCGGCGCATCA
TCGACCGATCCTGATGTTCTCGGATGGATTTGAGTAAGAGCCTTACCGCTTGGACCCGAA
AGATGGTGAACTATGCCTGAATAGGGTGAAGCCAGAGGAAACTCTGGTGGAGGCTCGCAG
CGGTTCTGACGTGCAAATCGATCGTCAA--------------------------------
------------------------------------------------------------
-------------------------------------------------------ATGAG
ACACCAGACCATGACGAATGCATTGAAATATTCTCTTGCGACCGGCAACTGGGGCGACCA
GAAGAAGGCTATGAGCTCGACTGCTGGTGTGTCACAAGTATTGAATCGCTACACGTTCGC
CTCTACTCTATCTCATCTGCGTCGGACAAACACCCCCATCGGCCGAGATGGTAAGCTGGC
AAAGCCGCGGCAACTACACAACACGCATTGGGGCCTGGTGTGTCCTGCTGAGACCCCGGA
AGGTCAAGCGTGTGGGCTGGTCAAGAATCTGTCGCTCATGTGTTATGTCAGCGTCGGAAC
GCCCGCAGAACCCATTGTCGAATTTATGATTGCTCGGAACATGGAGGTACTCGAGGAATA
TGAGCCCTTGAGATACCCGAATGCGACCAAAATCTTCGTCAATGGCACGTGGGTCGGTGT
ACACCAAGACCCAAAGCATCTCGTGAGCTTGGTTCAGGACTTACGCCGCAGGGGTGTCAT
CAACTTCGAGGTCTCCCTCATTCGGGATATACGCGACCGAGAGTTCAAGATTTTCTCAGA
TGCTGGTCGTGTTATGCGGCCCCTGTTTGCCGTGGAGCAGTCGGA------TAACTCGAC
AAAGGGCCTTGAAAAGGGCTCTTTACTGCTCACAAAGGACCATATTCAGAAGCTGAGAGC
GGATGAAGAGTTATCCAAAGATGACCCAGACTACTTCGGCTGGGATGGCCTTCTCAAAGA
GGGCGCTATCGAGTATCTTGACGCGGAAGAGGAAGAGACAGCGATGATCTGCATGACTCC
GGAAGATCTAGAGGCTTATCGTCTGCAAAAAGCTGGATTAGACATGCCGGAAGACGATGA
CGAAGCCGACCCGAATAGGCGTCTGAAGACGAAATTGAACCCCACCACTCACATGTACAC
ACATTGTGAGATCCATCCAAGCATGCTCTTGGGGATCTGCGCGAGCATTATCCCCTTTCC
GGATCACAATCAGG----------------------------TTGCTGCCGGTACTGGTG
AGTTCGAGGCTGGTATCTCCAAGGATGGCCAGACTCGTGAACACGCTCTGCTTGCCTACA
CCCTGGGTGTGAAGCAGCTCATCGTCGCCATTAACAAGATGGACACCACCAAATGGTCTG
AGAGCCGTTTCAACGAAATCATCAAGGAGACTTCCAACTTCATCAAGAAGGTCGGCTACA
ACCCCAAGACGGTCGCTTTCGTTCCCATCTCCGGCTTCAACGGCGACAACATGCTTGCCG
CCTCCTCCAACTGCCCCTGGTACAAGGGCTGGGAGAAGGAG---ATCAAGGGTGGCAAGG
TCACTGGCAAGACGCTCCTCGAGGCCATCGATGCCATTGAGCAGCCCAAGCGTCCCACAG
ACAAGCCTCTGCGTCTCCCCCTCCAGGATGTCTACAAGATTGGTGGTATCGGAACTGTAC
CTGTCGGCCGTATCGAGACTGGTATCATCAAGCCCGGTATGGTCGTCACGTTCGCCCCCT
CCAACGTCACCACTGAAGTCAAGTCCGTCGAGATGCATCACGAGCAGCTGACAGAGGGTG
TCCCCGGCGACAACGTCGGCTTCAACGTGAAGAACGTCTCCGTCAAGGAAATCCGCCGAG
GAAACGTCGCTGGTGACTCCAAGAACGACCCTCCTGCTGCTGCCGCTTCCTTCACCGCCC
AGGTCATCGTCCTCAACCACCCCGGTCAAGTCGGTGCTGGCTACGCTCCCGTCTTGGATT
GCCACACTGCCCACATTGCTTGCAAGTTCGCTGAGATCCTCGAGAAGATCGATCGCCGAA
CGGGCAAGTCAGTCGAGAACAACCCCAAGTTCATCAAGTCTGGTGACGCTGCCATCGTCA
AGATGATTCCGTCCAAGCCTATGTGCG----------------------
>Distoseptispora_hyalina_MFLUCC_17_2128_
----------------------------------CATTACAAACAGAGTTGA--AAGACT
CTA--TAACCATTGTGAATCGTACCTATCGTC--AATGTTGCTTCGGCGGGCGGCCCCTG
GGAGGGGCCACGGCCCATTGGGTTGGGTGCCCGCCGGAGGAC-GACCCAAAACTC-GTTT
-TTT-TA-CAAGGTATCTTCTGAGTAAA----ACAC----ATAAATTATAAAAACTTTCA
ACAACGGATCTCTTGGTTCTGGCATCGATGAAGAACGCAGCGAAATGCGATAAGTAATGT
GAATTGCAGAATTCAGTGAATCATCGAATCTTTGAACGCACATTGCGCCCGCCAGTATTC
TGGCGGGCATGCCTGTTCGAGCGTCATTTCAACCCTCAGG---CACCTG--TGGCCTGGT
GTTGGGGCACTGCCGTCCCGCCC--GTACGGGGCGCGCAGGCCCTCAAAAACAGTGGCGG
GCTCGCT-AGGACTCCGGGCGCAGTAGTAT-CA-TATCTCGTCTAGGTGGTCTGGC-GCG
GTCTTGCCGTC-AAAA-C--CCCC-AAAC----------TTTTACA------AGGTTGAC
CTCGGATCAGGTAGGAATACCCGCTGAACTTAAGCATATGGAAAAGAAACCAACAGGGAT
TGCCCTAGTAACGGCGAGTGAAGCGGCAACAGCTCAGATTTGAAATCTGGTCCAT---TA
GGGCCCGAGTTGTAATCTGTAGAGGATGCTTTTGGTGAGGTGCCTTCTAAGTCCCCTAGA
ACGGGGCGCCATAGAGGGTGAGAGCCCCGTACAGTTGGACACCGAACCTCTGTAAAGCTC
CTTCGACGAGTCGAGTAGTTTGGGAATGCTGCTCAAAATGGGAGGTAAATTTCTTCTAAA
GCTAAATACCGGCCAGAGACCGATAGCGCACAAGTAGAGTGATCGAAAGATGAAAAGCAC
TTTGAAAAGAGGGTTAAATAGCACGTGAAATTGTTGAAAGGGAAGCGCTTGTGACCAGAC
TTGCGCCCGGTGAATCATCCAGCGTTCTCGCTGGTGCACTTTGCCGGGCTCAGGCCAGCA
TCGGTTCTTCCAGGGGGATAAAAGCCTCGGGAACGTAGCTCCCTTCGGGGAGTGTTATAG
CCCGTGGTACAATACCTCTGGG-GGGACCGAGGACCGCGCTCTGCAAGGATGCTGGCGTA
ATGGTCATCAGCGACCCGTCTTGAAACACGGACCAAGGAGTCAAGCATTAGGGCGAGTCT
TTGGGTGTAAAACCCGCAGGCGCAATGAAAGTGAACGGAGGTGAGAGCTTCGGCGCATCA
TCGACCGATCCTGATGTTCTCGGATGGATTTGAGTAAGAGCCTTACCGCTTGGACCCGAA
AGATGGTGAACTATGCCTGAATAGGGTGAAGCCAGAGGAAACTCTGGTGGAGGCTCGCAG
CGGTTCTGACGTGCAAATCGATCGTCAAATTTGGGCATGGGGGCGAAAGACTAATCGAAC
CATAGTAGCT----------TCTTCCGCGGCATTATTCGGAGAATGACAAATGAGTTGAT
GCAGCACCTCAGGAGATGCATTGAGTCTGGAAAACAGTTCGATTTGAGGGTCGGTATGAG
GCACCAAACCATGACTAATGCGTTGAAGTATTCACTCGCCACCGGGAACTGGGGAGATCA
AAAGAAAGCCATGAGTTCAACTGCCGGCGTATCTCAAGTGTTGAACCGTTATACCTTTGC
ATCCACACTGTCTCATCTGCGGCGCACGAACACACCCATTGGCAGAGATGGAAAGTTGGC
TAAACCGCGTCAACTGCACAACACTCACTGGGGGCTGGTGTGCCCTGCCGAGACACCCGA
GGGACAGGCTTGTGGGCTGGTGAAGAACTTGTCGCTCATGTGTTATGTCAGCGTTGGAAC
CCCGGCAGAACCGATCATCGAGTTCATGATTGCGAGGAACATGGAAGTCCTCGAGGAATA
CGAACCCTTGCGCTACCCCAACGCTACCAAGATATTCGTCAATGGGACGTGGGTAGGTGT
TCATCAGGACCCTAAACATCTGGTTGGGCTGGTACAGGAGTTGCGACAGAGGGGCGTCAT
CAACTTTGAGGTCTCTCTTGTCCGTGATATTCGGGACAGGGAGTTCAAGATTTTCTCTGA
TGCTGGCCGAGTGATGCGGCCCCTTTTCGCCGTGGAGCAAGAGGA------CAACTCTAA
CTCAGGGCTTCCAAAGGGGGCTCTCAGACTCACTAAAGAGCACATTCAGAGACTCAGAAC
AGACGAAGAGTTATCCAAAGATGATGAGGGATATTTCGGATGGGATGGTATCGTTGAGGC
TGGTGCAGTTGAATATCTCGACGCGGAAGAAGAGGAAACGGCTATGATTTGCATGACGCC
GGAAGATCTGGAGGCTTATCGACTCCAGAAAGCCGGGTTGGGTATGGCCGAAGACGACGA
CGAAGCGGATCCGAACAGACGGCTGAAAACGAAATTAAATCCCACCACTCACATGTACAC
GCACTGCGAAATTCATCCAAGTATGCTTCTGGGGATCTGCGCAAGCATCATACCTTTCCC
CGATCACAACCAGGT--CAGGCCGACTGCGCTATTCTCATTATCGCTGCCGGTACTGGTG
AGTTCGAGGCTGGTATCTCCAAGGATGGCCAGACTCGTGAGCACGCTCTGCTTGCCTACA
CCCTGGGTGTCAAGCAGATCATCTGCGCCATCAACAAGATGGACACCACCAAGTGGTCAG
AGGACCGTTTCAACGAAATCATCAAGGAGACGTCCAACTTCATCAAGAAGGTCGGCTACA
ACCCCAAGCAGGTCGCCTTCGTCCCCATCTCCGGCTTCCACGGTGACAACATGTTGTCTC
CCTCCACCAACTGCCCCTGGTACAAGGGCTGGGAGAAGGAAGGCGCCAAGGGTGCCAAGT
CATCTGGCAAAACCCTGCTTGAGGCCATCGACGCCATCGAGCCCCCGAAGCGTCCCACCG
ACAAGCCCCTGCGTCTCCCGCTCCAGGATGTGTACAAGATTGGTGGTATCGGAACAGTTC
CTGTCGGCCGTATCGAGACTGGTGTCCTCAAGCCCGGTATGGTCGTCACTTTCGCTCCCT
CCAACGTCACCACTGAAGTCAAGTCCGTCGAGATGCACCACGAGCAGCTGTCTGAGGGTG
TCCCCGGTGACAACGTCGGCTTCAACGTGAAGAACGTCTCTGTCAAGGAAATCCGCCGTG
GCAACGTCGCTGGTGACTCCAAGAACGACCCCCCTGCTGGCTGCGCCAACTTCACTGCCC
AGGTCATTGTCCTCAACCACCCTGGTCAGGTTGGTCCCGGCTACGCCCCTGTCTTGGACT
GCCACACTGCCCACATCGCTTGCAAGTTCTCCGAGATCACCGAGAAGATCGACCGCCGTA
CCGGCAAGTCGGTTGAGAACAACCCCAAGTTCATCAAGTCCGGTGACGCCGCCATCGTCA
AGATGATTCCCTCCAAGCCGATGTGCGTTGAGGCCTTCACTGACTACCC
>Distoseptispora_hydei_MFLUCC_20__0481_
----------------------------------------------------------CT
CCC-TAAACCACTGTGAATCTTACC-TG-TCG--TTCGTTGCTCCGGCGGGCGGCTCCAG
GGCGGAGCCACTGTCCGTTAGGTCGGACGCCCGCCGGGGGAC-AACC-AAAACCC-T-TC
-TGA-TC-TCGGGTATCGTCAGAGTATA----TAAA----ACAAGCTATCAAAACTTTCA
GCAACGGATCTCTTGGTTCTGGCATCGATGAAGAACGCAGCGAAATGCGATAAGTAATGT
GAATTGCAGAATTCAGTGAATCATCGAATCTTTGAACGCACATTGCGCCCGCCAGTACTC
TGGCGGGCATGCCTGTTCGAGCGTCATTTCAACCCTCGGG---CCCCTGTTTGGCCCGGT
GTTGGGGTGCTACG--TCCT-------GACGGA-CCGTAGGCCCTCAAAACCAGTGGCGG
GCT---------------------------------------------------------
------------------------------------------------------------
---------------------------------------GAGGAAAGAACCACCAGGGAT
TGCCCCAGTAACGGCGAGTGAAGCGGCAACAGCTCAGATTTGAAATCTGGCCCTCT-TCT
GGGTCCGAGTTGTAATCTGTAGAGGATGCTTTTGGCGACGCGCCTTCCGAGTCCCCTGGA
ACGGGGCGCCAGAGAGGGTGAGAGCCCCGTATGGTCGGACGCCGAACCTTTGTAAAGCTC
CTTCGACGAGTCGAGTAGTTTGGGAATGCTGCTCAAAATGGGAGGTAAATTTCTTCTAAA
GCTAAATACCGGCCAGAGACCGATAGCGCACAAGTAGAGTGATCGAAAGATGAAAAGCAC
TTTGAAAAGAGGGTTAAATAGCACGTGAAATTGCTGAAAGGGAAGCGCTTGTGACCAGAC
TTGCGCCCGGTTGATCATCCAGCGTTCTCGCTGGTGCACTCTGCCGGGCTCAGGCCAGCA
TCGGCTCTCCCAGGGGGATAAAGGTCGCGGGAACGTAGCTCTCTCCGGGGAGTGTTATAG
CCCGCGGCGGAATACCCTTAGGGGGGGTCGAGGCCCGCG-TTCGCAAGGATGCTGGCGTA
ATGGTCACCAGCGACCCGTCTTGAAACACGGACCAAGGAGTCAAGCATTAGGGCGAGTCT
TTGGGTGTAAAACCCCGGGGCGCAATGAAAGTGAACGGAGGTGAGAGCTTCGGCGCATCA
TCGACCGATCCTGATGTTCTCGGATGGATTTGAGTAAGAGCCTTACCGCTTGGACCCGAA
AGATGGTGAACTATGCCTGAATAGGGTGAAGCCAGAGGAAACTCTGGTGGAGGCTCGCAG
CGGTTCTGACGTGCAAATCGATCGTCAAATTTGGGCATGGGGGCGAAAGACTAATCGAAC
CAT-----------------????????????????????????????????????????
????????????????????????????????????????????????????????????
????????????????????????????????????????????????????????????
????????????????????????????????????????????????????????????
????????????????????????????????????????????????????????????
????????????????????????????????????????????????????????????
????????????????????????????????????????????????????????????
????????????????????????????????????????????????????????????
????????????????????????????????????????????????????????????
????????????????????????????????????????????????????????????
????????????????????????????????????????????????????????????
????????????????????????????????????????????????????????????
????????????????????????????????????????????????????????????
????????????????????????????????????????????????????????????
????????????????????????????????????????????????????????????
????????????????????????????????????????????????????????????
????????????????????????????????????????????????????????????
????????????????????????????????????????????????????????????
????????????????????????????????????????????????????????????
????????????????????????????????????????????????????????????
????????????????????????????????????????????????????????????
????????????????????????????????????????????????????????????
????????????????????????????????????????????????????????????
????????????????????????????????????????????????????????????
????????????????????????????????????????????????????????????
????????????????????????????????????????????????????????????
????????????????????????????????????????????????????????????
????????????????????????????????????????????????????????????
????????????????????????????????????????????????????????????
????????????????????????????????????????????????????????????
????????????????????????????????????????????????????????????
????????????????????????????????????????????????????????????
????????????????????????????????????????????????????????????
?????????????????????????????????????????????????
>Distoseptispora_jianfenglingensis_SAUCC_WZS65_3_
AACAAGGTCTCCGTTGGTGAACCAGCGGAGGGATCATTACAAAACGAGTTGA--AAGACT
CAA-TAACCATCTGTGAATTATACCTATCGTC--AATGTTGCTTCGGCGGGCGGCTCCTG
GGAGGGGCCACGGCCCATTGGGTTGGGTGCCCGCCGGAGGAC-AGCTGAAAACTC-----
-TTT-TA-TCAGGTACTGTCTGAGTAAA----CTATATAAAAAAACTATAAAAACTTTCA
ACAACGGATCTCTTGGTTCTGGCATCGATGAAGAACGCAGCGAAATGCGATAAGTAATGT
GAATTGCAGAATTCAGTGAATCATCGAATCTTTGAACGCACATTGCGCCCGCCAGCACTC
TGGCGGGCATGCCTGTTCGAGCGTCATTTCAACCCTCAGG---CCCCAGTTTGGCCTGGT
GTTGGGGCACTGCCGTCCCGCCC--GTACGGGGCGCGCAGGTCCTGAAAATCAGTGGCGG
GCTCGCT-AGCACTCCGGGCGTAGTAGAAT-TA-TATCTCGCCTAGGTGGTCTGGT-GCG
GTCTTGCCGTC-AAAA-C--ACCC-CTAT-------T--TTATACA------AGGTTGAC
CTCGGATCAGGTAGGAATACCCGCTGAACTTAAGCAT-----------------------
------AGTAACGGCGAGTGAAGCGGCAACAGCTCAGATTTGAAATCTGGCCCGT---CA
GGGTCCGAGTTGTAATCTGTAGAGGATGCTTTTGGCGAGGTGCCTTCTAAGTCCCCTAGA
ACGGGGCGCCATAGAGGGTGAGAGCCCCGTACAGTTGGACACCGAACCTTTGTAAAGCTC
CTTCGACGAGTCGAGTAGTTTGGGAATGCTGCTCAAAATGGGAGGTATATTTCTTCTAAA
GCTAAATACCGGCCAGAGACCGATAGCGCACAAGTAGAGTGATCGAAAGATGAAAAGCAC
TTTGAAAAGAGGGTTAAATAGCACGTGAAATTGTTGAAAGGGAAGCGCTTGTGACCAGAC
TTGCGCCCGGTGAATCATCCAGCGTTCTCGCTGGTGCACTTTGCCGGGCTCAGGCCAGCA
TCGGTTCTCCTAGGGGGATAAAAGTCTCGGGAACGTAGCTCTCTTCGGGGAGTGTTATAG
CCCGTGGCATAATACCCTTGGG-GGGACCGAGGACCGCGCTCTGCAAGGATGCTGGCGTA
ATGGTCATCAGCGACCCGTCTTGAAACACGGACCAAGGAGTCAAGCATTAGGGCGAGTCT
TTGGGTGTAAAACCCGCAGGCGCAATGAAAGTGAACGGAGGTGAGAGCTTCGGCGCATCA
TCGACCGATCCTGATGTTCTCGGATGGATTTGAGTAAGAGCCTTACCGCTTGGACCCGAA
AGATGGTGAACTATGCCTGAATAGGGTGAAGCCAGAGGAAACTCTGGTGGAGGCTCGCAG
CGGTTCTGACGTGCAAATCGATCGTCAAATTTGGGCATGGG-------------------
----------------------------------ATTCGGCGGATGACGAATGAGTTAAT
GCAGCACCTCAGGAGATGCATTGAGTCTGGAAAGCAGTTCGATTTGAGGGTCGGTATGAG
GCATCAAACCATGACCAATGCCTTGAAATATTCACTAGCTACCGGTAACTGGGGAGATCA
GAAGAAAGCTATGAGCTCAACGGCCGGCGTGTCTCAGGTGTTGAACCGATATACCTTCGC
ATCAACGCTGTCTCATCTGCGGCGGACGAATACTCCCATCGGCCGAGACGGCAAGCTGGC
GAAACCGCGTCAGCTACACAATACCCATTGGGGCCTGGTGTGCCCTGCCGAGACACCTGA
GGGGCAGGCTTGTGGGCTTGTGAAGAACCTATCGCTCATGTGTTATGTCAGCGTTGGCAC
ACCGGCAGAGCCGATTATCGAGTTTATGATCGCGAGGAATATGGAAGTCCTCGAGGAATA
CGAACCCTTGCGCTACCCCAACGCAACTAAAATATTTGTCAATGGGACATGGGTGGGCGT
TCACCAGGACCCCAAACACTTGGTTGGGCTGGTGCAGGAGTTGCGACAGAGGGGAGTCAT
CAATTTTGAGGTGTCCCTTGTGCGCGATATCCGAGACAGGGAGTTCAAGATCTTCTCCGA
TGCTGGTCGGGTGATGCGACCCCTTTTTGCCGTGGAACAGGAGGA------CAATTCTAA
GTCAGGGCTTCCAAAGGGATCCTTAAGGCTCACCAAGGAGCATATCCAGAGGCTCAGAGC
GGACGAAGACTTGTCCAAAGAAGACCCGGAATACTTCGGATGGGACGGCATCGTTGAGGC
TGGCGCAGTCGAATATCTCGACGCGGAAGAAGAGGAAACGGCAATGATATGCATGACGCC
GGAAGATCTGGAGGCTTACAGACTCCAAAAAGCCGGGTTGGGCATGGCAGAAGATGACGA
AGAAGCGGACCCAAACAGACGCCTGAAAACGAAATTAAACCCTACCACTCACATGTACAC
ACACTGTGAGATTCATCCCAGTATGCTATTGGGAATCTGCGCAAGCATCATACCTTTCCC
CGATCACAACCAGGT-----------------ATTCTCATTATCGCTGCCGGTACTGGTG
AGTTCGAGGCTGGTATCTCCAAGGATGGCCAGACTCGTGAGCACGCCCTGCTTGCCTACA
CCCTGGGTGTCAAGCAGCTCATCTGCGCCATCAACAAGATGGATACCACCAAGTGGTCAG
AGGACCGTTTCAACGAAATCATCAAGGAGACGTCCAACTTCATCAAGAAGGTCGGCTACA
ACCCCAAGCAGGTCGCCTTCGTCCCCATCTCTGGCTTCCACGGCGACAACATGTTGGAGG
CTTCCAAGAACTGCCCCTGGTACAAGGGCTGGGAGAAGGAGGGCGCCAAGGGTGCCAAGT
CTTCAGGTAAGACCCTGCTCGAGGCCATCGACGCCATCGAGCCCCCCAAGCGTCCTACCG
ACAAGCCTCTGCGTCTCCCGCTCCAGGATGTCTACAAGATCGGTGGTATCGGAACTGTCC
CTGTCGGCCGTATCGAGACTGGTATCCTCAAGCCTGGTATGGTCGTCACTTTCGCTCCCT
CCAACGTTACCACTGAAGTCAAGTCCGTCGAGATGCACCACGAGCAACTTACTGAGGGTG
TTCCCGGCGACAACGTCGGCTTCAACGTGAAGAACGTCTCCGTCAAGGAAATCCGCCGTG
GCAACGTCGCTGGTGACTCCAAGAACGACCCTCCTTCTGGTTGCGCCAACTTCACTGCTC
AGGTCATTGTCCTCAACCACCCTGGTCAGGTCGGCCCTGGTTACGCCCCCGTCTTGGATT
GCCACACCGCCCACATCGCCTGCAAGTTCTCCGAGATCACCGAGAAGATCGACCGCCGTA
CCGGCAAGGCAGTTGAGACCAACCCCAAGTTCATCAAGTCTGGTGACGCAGCCATCGTCA
AGATGATTCCGTCCAAGCCGATGTGCGTTGAGGCCTTCACTAACTACCC
>Distoseptispora_jianfenglingensis_SAUCC_WZS65_4
AACAAGGTCTCCGTTGGTGAACCAGCGGAGGGATCATTACAAAACGAGTTGA--AAGACT
CAA-TAACCATCTGTGAATTATACCTATCGTC--AATGTTGCTTCGGCGGGCGGCTCCTG
GGAGGGGCCACGGCCCATTGGGTTGGGTGCCCGCCGGAGGAC-AGCTGAAAACTC-----
-TTT-TA-TCAGGTACTGTCTGAGTAAA----CTATATAAAAAAACTATAAAAACTTTCA
ACAACGGATCTCTTGGTTCTGGCATCGATGAAGAACGCAGCGAAATGCGATAAGTAATGT
GAATTGCAGAATTCAGTGAATCATCGAATCTTTGAACGCACATTGCGCCCGCCAGCACTC
TGGCGGGCATGCCTGTTCGAGCGTCATTTCAACCCTCAGG---CCCCAGTTTGGCCTGGT
GTTGGGGCACTGCCGTCCCGCCC--GTACGGGGCGCGCAGGTCCTGAAAATCAGTGGCGG
GCTCGCT-AGCACTCCGGGCGTAGTAGAAT-TA-TATCTCGCCTAGGTGGTCTGGT-GCG
GTCTTGCCGTC-AAAA-C--ACCC-CTAT-------T--TTATACA------AGGTTGAC
CTCGGATCAGGTAGGAATACCCGCTGAACTTAAGCAT-----------------------
------AGTAACGGCGAGTGAAGCGGCAACAGCTCAGATTTGAAATCTGGCCCGT---CA
GGGTCCGAGTTGTAATCTGTAGAGGATGCTTTTGGCGAGGTGCCTTCTAAGTCCCCTAGA
ACGGGGCGCCATAGAGGGTGAGAGCCCCGTACAGTTGGACACCGAACCTTTGTAAAGCTC
CTTCGACGAGTCGAGTAGTTTGGGAATGCTGCTCAAAATGGGAGGTATATTTCTTCTAAA
GCTAAATACCGGCCAGAGACCGATAGCGCACAAGTAGAGTGATCGAAAGATGAAAAGCAC
TTTGAAAAGAGGGTTAAATAGCACGTGAAATTGTTGAAAGGGAAGCGCTTGTGACCAGAC
TTGCGCCCGGTGAATCATCCAGCGTTCTCGCTGGTGCACTTTGCCGGGCTCAGGCCAGCA
TCGGTTCTCCTAGGGGGATAAAAGTCTCGGGAACGTAGCTCTCTTCGGGGAGTGTTATAG
CCCGTGGCATAATACCCTTGGG-GGGACCGAGGACCGCGCTCTGCAAGGATGCTGGCGTA
ATGGTCATCAGCGACCCGTCTTGAAACACGGACCAAGGAGTCAAGCATTAGGGCGAGTCT
TTGGGTGTAAAACCCGCAGGCGCAATGAAAGTGAACGGAGGTGAGAGCTTCGGCGCATCA
TCGACCGATCCTGATGTTCTCGGATGGATTTGAGTAAGAGCCTTACCGCTTGGACCCGAA
AGATGGTGAACTATGCCTGAATAGGGTGAAGCCAGAGGAAACTCTGGTGGAGGCTCGCAG
CGGTTCTGACGTGCAAATCGATCGTCAAATTTGGGCATGGG-------------------
----------------------------------ATTCGGCGGATGACGAATGAGTTAAT
GCAGCACCTCAGGAGATGCATTGAGTCTGGAAAGCAGTTCGATTTGAGGGTCGGTATGAG
GCATCAAACCATGACCAATGCCTTGAAATATTCACTAGCTACCGGTAACTGGGGAGATCA
GAAGAAAGCTATGAGCTCAACGGCCGGCGTGTCTCAGGTGTTGAACCGATATACCTTCGC
ATCAACGCTGTCTCATCTGCGGCGGACGAATACTCCCATCGGCCGAGACGGCAAGCTGGC
GAAACCGCGTCAGCTACACAATACCCATTGGGGCCTGGTGTGCCCTGCCGAGACACCTGA
GGGGCAGGCTTGTGGGCTTGTGAAGAACCTATCGCTCATGTGTTATGTCAGCGTTGGCAC
ACCGGCAGAGCCGATTATCGAGTTTATGATCGCGAGGAATATGGAAGTCCTCGAGGAATA
CGAACCCTTGCGCTACCCCAACGCAACTAAAATATTTGTCAATGGGACATGGGTGGGCGT
TCACCAGGACCCCAAACACTTGGTTGGGCTGGTGCAGGAGTTGCGACAGAGGGGAGTCAT
CAATTTTGAGGTGTCCCTTGTGCGCGATATCCGAGACAGGGAGTTCAAGATCTTCTCCGA
TGCTGGTCGGGTGATGCGACCCCTTTTTGCCGTGGAACAGGAGGA------CAATTCTAA
GTCAGGGCTTCCAAAGGGATCCTTAAGGCTCACCAAGGAGCATATCCAGAGGCTCAGAGC
GGACGAAGACTTGTCCAAAGAAGACCCGGAATACTTCGGATGGGACGGCATCGTTGAGGC
TGGCGCAGTCGAATATCTCGACGCGGAAGAAGAGGAAACGGCAATGATATGCATGACGCC
GGAAGATCTGGAGGCTTACAGACTCCAAAAAGCCGGGTTGGGCATGGCAGAAGATGACGA
AGAAGCGGACCCAAACAGACGCCTGAAAACGAAATTAAACCCTACCACTCACATGTACAC
ACACTGTGAGATTCATCCCAGTATGCTATTGGGAATCTGCGCAAGCATCATACCTTTCCC
CGATCACAACCAGGT-----------------ATTCTCATTATCGCTGCCGGTACTGGTG
AGTTCGAGGCTGGTATCTCCAAGGATGGCCAGACTCGTGAGCACGCCCTGCTTGCCTACA
CCCTGGGTGTCAAGCAGCTCATCTGCGCCATCAACAAGATGGATACCACCAAGTGGTCAG
AGGACCGTTTCAACGAAATCATCAAGGAGACGTCCAACTTCATCAAGAAGGTCGGCTACA
ACCCCAAGCAGGTCGCCTTCGTCCCCATCTCTGGCTTCCACGGCGACAACATGTTGGAGG
CTTCCAAGAACTGCCCCTGGTACAAGGGCTGGGAGAAGGAGGGCGCCAAGGGTGCCAAGT
CTTCAGGTAAGACCCTGCTCGAGGCCATCGACGCCATCGAGCCCCCCAAGCGTCCTACCG
ACAAGCCTCTGCGTCTCCCGCTCCAGGATGTCTACAAGATCGGTGGTATCGGAACTGTCC
CTGTCGGCCGTATCGAGACTGGTATCCTCAAGCCTGGTATGGTCGTCACTTTCGCTCCCT
CCAACGTTACCACTGAAGTCAAGTCCGTCGAGATGCACCACGAGCAACTTACTGAGGGTG
TTCCCGGCGACAACGTCGGCTTCAACGTGAAGAACGTCTCCGTCAAGGAAATCCGCCGTG
GCAACGTCGCTGGTGACTCCAAGAACGACCCTCCTTCTGGTTGCGCCAACTTCACTGCTC
AGGTCATTGTCCTCAACCACCCTGGTCAGGTCGGCCCTGGTTACGCCCCCGTCTTGGATT
GCCACACCGCCCACATCGCCTGCAAGTTCTCCGAGATCACCGAGAAGATCGACCGCCGTA
CCGGCAAGGCAGTTGAGACCAACCCCAAGTTCATCAAGTCTGGTGACGCAGCCATCGTCA
AGATGATTCCGTCCAAGCCGATGTGCGTTGAGGCCTTCACTAACTACCC
>Distoseptispora_jinghongensis_HJAUP_C2120_
AACAAGGTCTCCGTTGGTGAACCAGCGGAGGGATCATTAC----AGAGTTGC--AAAACT
CCC-AAAACCATTGTGAATCTTACCTTT-TTG--TTCGTCGCTTCGGCGGGCGGCTCCAG
GGCGGAGCCACTGCTCGTTGGGTCGGGTGCCCGCCGAAGGAC-AGCC-AAAACTC-T-TT
-GAA-TT-TAGCGTATCATCAGAGTATT----AAAA----AAAAGCTATCAAAACTTTCA
GCAACGGATCTCTTGGTTCTGGCATCGATGAAGAACGCAGCGAAATGCGATAAGTAATGT
GAATTGCAGAATTCAGTGAATCATCGAATCTTTGAACGCACATTGCGCCCGCCAGCACTC
TGGCGGGCATGCCTGTTCGAGCGTCATTTCAACCCTCGGG---CCCTTGTTTGGCCCGGT
GTTGGGGTGCTACGGTCCGA-------TTCGGACCTGTAGGCCCTCAAAAGCAGTGGCGG
GCTCGCC-AGGGCTCCGAGCGCAGTAG-TT-TT-CCTCTCGCTCAGGTGGCCTGGC-GTG
CTTCGGCCGTTAAAAC-A--CCCA-CTGT-A-T------TCACAGA------AGGTTGAC
CTCGGATCAGGTAGGAATACCCGCTGAACTTAAGC-TAT---------------------
------AAAACCGGGGGGAGAAGCGGCAACAGCTCAGATTTGAAATCTGGCCCCTC--CG
GGGTCCGAGTTGTAATCTGTAGAGGATGCTTTTGGCGACGCGCCTTCCGAGTCCCCTGGA
ACGGGGCGCCAGAGAGGGTGAGAGCCCCGTATGGTTGGACGCCGAACCTCTGTAAAGCTC
CTTCGACGAGTCGAGTAGTTTGGGAATGCTGCTCAAAATGGGAGGTAAATTTCTTCTAAA
GCTAAATACCGGCCAGAGACCGATAGCGCACAAGTAGAGTGATCGAAAGATGAAAAGCAC
TTTGAAAAGAGGGTTAAATAGCACGTGAAATTGCTGAAAGGGAAGCGCTTGTGACCAGAC
TTGCGCCCGGTTGATCATCCAGCGTTCTCGCTGGTGCACTCTGCCGGGCTCAGGCCAGCA
TCGGCTCTCCCAGGGGGATAAAGGTCACGGGAACGTAGCTCTCTTCGGGGAGTGTTATAG
CCCGCGGCGGAATACCCTTAGGGGGGGCCGAGGCCCGCG-TTCGCAAGGATGCTGGCGTA
ATGGTCACCAGCGACCCGTCTTGAAACACGCCCCAAAGAG--------------------
------------------------------------------------------------
------------------------------------------------------------
------------------------------------------------------------
----------------------------------------GGGGGAAA------------
--------------------????????????????????????????????????????
????????????????????????????????????????????????????????????
????????????????????????????????????????????????????????????
????????????????????????????????????????????????????????????
????????????????????????????????????????????????????????????
????????????????????????????????????????????????????????????
????????????????????????????????????????????????????????????
????????????????????????????????????????????????????????????
????????????????????????????????????????????????????????????
????????????????????????????????????????????????????????????
????????????????????????????????????????????????????????????
????????????????????????????????????????????????????????????
????????????????????????????????????????????????????????????
????????????????????????????????????????????????????????????
????????????????????????????????????????????????????????????
????????????????????????????????????????????????????????????
????????????????????????????????????????????????????????????
????????????????????????????????????????????????????????????
???????????????CCCAGGCCGACTGCGCTATCCTCATTATCGGTGCCGGTACTGGTG
AGTTCGAGGCTGGTATCTCCAAGGATGGCCAGACCCGTGAGCACGCTCTGCTTGCCTACA
CCCTGGGTGTGAAGCAGCTCATCGTCGCCATCAACAAGATGGACCCCACCAAGTGGTCCG
AGGATCGGTACAACGAAATCATCAAGGAGACGTCCAACTTCATCAAGAAGGTCGGCTACA
ACCCCAAGCAGGTCGCTTTCGTCCCCATCTCGGGCTTCAACGGCGACAACATGCTTTCTC
CTTCCACCAACTGCCCCTGGTACAAGGGCTGGGAGAAGGAG---GTCAAGGGCGGCAAGG
TTACTGGCAAGACCCTCCTCGAGGCCATCGATGCCATTGAGCCTCCCAAGCGCCCCACAG
ACAAGCCTCTGCGTCTCCCCCTCCAGGATGTCTACAAGATCGGTGGTATCGGGACTGTAC
CTGTCGGCCGTATCGAGACTGGTGTCCTCAAGCCCGGTATGGTCGTCACGTTCGCCCCGT
CCAACGTCACCACTGAAGTCAAGTCCGTCGAGATGCACCACGAGCAGCTGGCTGAGGGTG
TTCCTGGCGACAACGTTGGCTTCAACGTGAAGAACGTCTCCGTCAAGGAGATTCGCCGAG
GCAACGTCGCTGGTGACTCCAAGAACGACCCTCCCGCTGGTGCCGCTTCTTTCACCGCCC
AGGTCATCGTTCTGAACCACCCCGGTCAGGTCGGTGCTGGCTACGCTCCCGTCTTGGATT
GCCACACTGCCCACATCGCTTGCCAGTTCTCTGAGATCCTCGAGAAGATCGACCGCCGAA
CGGGCCAGTCCGTCGAGAACAACCCCAGGTTCATCGAGTCCGGTGACGCTGCTATCGTCA
CGATGGTGCCGTCCAAGCCCATGTGCGTTGAGGCTTTCACTGACTACCC
>Distoseptispora_jingdongensis_KUNCC_23_13382__
----------------------------------------------------------CT
CCC-TAAACCACTGTGAATCTTACCCAT-CTG--TTCGTTGCTTCGGCGGGCGGCTCCAG
GGCGGAGTCACTGCTCGTTGGGTCGGGTGCCCGCCGAAGGAC-AACC-AAAACTC-T-CC
-TTG-TC-TCGGGTAACGTCAGAGTATT----ATTT----AAAAGCTATCAAAACTTTCA
GCAACGGATCTCTTGGTTCTGGCATCGATGAAGAACGCAGCGAAATGCGATAAGTAATGT
GAATTGCAGAATTCAGTGAATCATCGAATCTTTGAACGCACATTGCGCCCGCCAGTACTC
TGGCGGGCATGCCTGTTCGAGCGTCATTTCAACCCTCGGG---CCCTGGTTTGGCCCGGT
GTTGGGGCGCTACGGGTCCT-------ACCAGACCTGTAGGCCCTCAAAACCAGTGGCGG
GCTCGCC-AGGACTCCGAGCGCAGTAG-TT-CT-CTCCTCGCTCAGGTGGTCTGGC-GCG
CTTCGGCCGTT-AAAT-A--CCCA-CTGT-A-T------CTACAGA------AGGTTGAC
CTCGGATCAGGTAGGAATACCCGCTGAACTTAAGCATAT---------------------
---------------------------AACAGTTC-GATTTGAGAGTCGG------ATGA
GGCATCAGACTATGACCCATTGAAGTACTCTCTGGCGACAGGC---------------AA
TTGGGGCGTCAGAAGAAAGCTATGAGCTCTACTGCTGGACGTCGGA----CAAATACCCC
CATCGGCCGAGATGGTAAACTGGCAAAGCCGCGGCAGATTGGGGCTTAGTGTGTCCTGAA
GCCAAGCATTGGTCAAGAATCTGTCGCTCATGTGTTATGTCATCGGAACACGCAGAGCCT
ATTGTCGAGATGATTGCTAGGAACATGGAAGTACTCGAAGGTATCCGAACGCGACCAAAT
TCGTCAACGGTACGTGGGTGGGTGTTCACCAAGATCCAATCTCGTGAACTTGGTACAGGA
CCTGCGCCGCCGGGGAGTTAGCGATCGTGAATTCAAGATTTTTTCGGATGCTGGACGTGT
CATGCACCGCTTTTTGCTGTAGAGCAGTCAGACCACTCAAGCCTTGAAAAAGGTTCTTTA
CTGCTCACAAAGGACCATATTCAGAGGTTGAG--AGCAGATGAGGAATTAGGATGATCCT
TCGGCTGGGA-------TGGCCTGCTGAAAGCCGGCGCTATCGAGTATCTTGATGCGGAA
GAGGATGATCTGCATGACGCCGGAAGACCTTG------AGGCTTATCGACTGCA------
AAAAGCTGGATTATGCCTGAAGACGATGAAG---AAGCCGACCCCAATAGGCGTCTGAAA
AACCACGCACATGTACACCCATTGTGAGATCCAAGTATGCTCTTGGGGATCTGATCATTC
CCTACAACCAGGTTTGCG------------------------------------------
--------------------------------AACAGTTCGATTTGAGAGTCGGCATGAG
GCATCAGACTATGACCAATGCATTGAAGTACTCTCTGGCGACAGGCAATTGGGGCGATCA
GAAGAAAGCTATGAGCTCTACTGCTGGTGTCTCACAAGTCTTGAATCGTTATACCTTTGC
CTCTACTCTATCTCATCTACGTCGGACAAATACCCCCATCGGCCGAGATGGTAAACTGGC
AAAGCCGCGGCAGCTGCACAACACGCATTGGGGCTTAGTGTGTCCTGCCGAGACTCCGGA
AGGCCAAGCATGTGGATTGGTCAAGAATCTGTCGCTCATGTGTTATGTCAGCGTCGGAAC
ACCCGCAGAGCCTATTGTCGAGTTCATGATTGCTAGGAACATGGAAGTACTCGAGGAATA
TGAACCCTTGAGGTATCCGAACGCGACCAAAATCTTCGTCAACGGTACGTGGGTGGGTGT
TCACCAAGATCCAAAGCATCTCGTGAACTTGGTACAGGACCTGCGCCGCCGGGGAGTTAT
CAATTTCGAAGTCTCCCTCATTCGAGATATCCGCGATCGTGAATTCAAGATTTTTTCGGA
TGCTGGACGTGTCATGCGACCGCTTTTTGCTGTAGAGCAGTCAGA------CCACTCAAA
ATCGGGCCTTGAAAAAGGTTCTTTACTGCTCACAAAGGACCATATTCAGAGGTTGAGAGC
AGATGAGGAATTGTCGAAGGATGATCCAGATTATTTCGGCTGGGATGGCCTGCTGAAAGC
CGGCGCTATCGAGTATCTTGATGCGGAAGAGGAAGAGACAGCGATGATCTGCATGACGCC
GGAAGACCTTGAGGCTTATCGACTGCAAAAAGCTGGATTAGACGTGCCTGAAGACGATGA
AGAAGCCGACCCCAATAGGCGTCTGAAAACAAAATTGAATCCCACCACGCACATGTACAC
CCATTGTGAGATCCATCCAAGTATGCTCTTGGGGATCTGCGCAAGCATCATTCCCTTCCC
CGATCACAACCAGGT----------------TGTTCTCATTATCGCTGCCGGTACTGGTG
AGTTCGAGGCTGGTATCTCCAAGGATGGCCAGACCCGTGAGCACGCTCTGCTTGCCTACA
CCTTGGGTGTGAAGCAGCTCATCGTCGCCATCAACAAGATGGACACCACCAAGTGGTCTG
AGGATCGTTACAACGAAATCATCAAAGAGACGTCCAACTTCATCAAGAAGGTCGGCTACA
ACCCCAAGCAGGTTGCCTTCGTCCCCATCTCCGGCTTCAACGGCGACAACATGCTTGCCC
CTTCCAGCAACTGCCCCTGGTACAAGGGCTGGGAGAAGGAG---GTCAAGGGCAGCAAGG
TCACTGGCAAGACCCTCCTCGAGGCCATCGATGCCATTGACCCTCCCAAGCGTCCCACAG
ACAAGCCTCTGCGTCTCCCCCTCCAGGATGTCTACAAGATCGGTGGTATTGGAACTGTGC
CGGTCGGCCGTATCGAGACTGGTATCCTCAAGCCCGGTATGGTCGTTACCTTCGCTCCCT
CCAACGTCACCACCGAAGTCAAGTCCGTCGAGATGCACCACGAGCAGCTGCAAGAGGGTA
TGCCCGGTGACAACGTTGGCTTCAACGTGAAGAATGTCTCCGTTAAGGAAATCCGCCGAG
GCAATGTCGCTGGTGACTCCAAGAACGATCCTCCTGCTGGTGCCGCTTCCTTCACCGCCC
AGGTCATCGTCCTCAACCACCCCGGTCAGGTCGGTGCTGGCTACGCTCCCGTTTTGGATT
GCCACACTGCCCACATCGCCTGCAAGTTCTCTGAGATCCTCGAGAAGATCGATCGCCGAA
CGGGCAAGTCTGTCGAGAACAACCCCAAGTTCATCAAGTCTGGTGACGCTGCCATCGTCA
AGATGGTACCGTCCAAGCCTATGTGCGTTGAGG----------------
>Distoseptispora_lancangjiangensis_DLUCC_1864_
-------------------------------------TAC-AAACGAGTTGA--AA-ACT
CAA-TAACCATCTGTGAATCATACCTATCGTC-AAATGTTGCTTCGGCGGGCGGCCCCTG
GGAGGGGCCAGGGCCCGTTGGGTCGGGTGCCCGCCGGAGGAC-AGCCGAGAACTC----T
-TCT-TA-TCAGGTACTGTCCGAGTAAA----CTTT----AAAAATATTAAAAACTTTCA
ACAACGGATCTCTTGGTTCTGGCATCGATGAAGAACGCAGCGAAATGCGATAAGTAATGT
GAATTGCAGAATTCAGTGAATCATCGAATCTTTGAACGCACATTGCGCCCGCCAGCACTC
TGGCGGGCATGCCTGTTCGAGCGTCATTTCAACCCTCAGG---CCCTAGTTTGGCCTGGT
GTTGGGGCACTGCCGTCCCGCCC--GTACGGGGCGAGCAGGCCCTGAAAACCAGTGGCGG
GCTCGCT-AGCACTCCGGGCGTAGTAGAAT-CA-TATCTCGTCTAGGTGGTCTGGC-GCG
GTCTTGCCGTC-AAAA-C--CCCC-CAAT-------T--TTATACA------AGGTTGAC
CTCGGATCAGGTAGGAATACCCGCTGAACTTAAGCATAT-------------------AT
TGCCCTAGTAACGGCGAGTGAAGCGGCAACAGCTCAGATTTGAAATCTGACCCAT---TA
GGGTCCGAGTTGTAATCTGTAGAGGATGCTTTTGGCGAGGTGCCTTCTAAGTCCCCTAGA
ACGGGGCGCCACAGAGGGTGAGAGCCCCGTACAGTTGGACACCGAACCTTTGTAAAGCTC
CTTCGACGAGTCGAGTAGTTTGGGAATGCTGCTCAAAATGGGAGGTATATTTCTTCTAAA
GCTAAATACCGGCCAGAGACCGATAGCGCACAAGTAGAGTGATCGAAAGATGAAAAGCAC
TTTGAAAAGAGGGTTAAATAGCACGTGAAATTGTTGAAAGGGAAGCGCTTGTGACCAGAC
TTGCGCCCGGTGAATCATCCAGCGTTCTCGCTGGTGCACTTTGCCGGGCTCAGGCCAGCA
TCGGTTCTCCCAGGGGGACAAAGGTCTCGGGAACGTAGCTCTCTTCGGGGAGTGTTATAG
CCCGTGGCATAATACCTTTGGG-GGGACCGAGGACCGCGCTCTGCAAGGATGCTGGCGTA
ATGGTCATCAGCGACCCGTCTTGAAACACGGACCAAGGAGTCAAGCATTAGGGCGAGTCT
TTGGGTGTAAAACCCGCAGGCGCAATGAAAGTGAACGGAGGTGAGAGCTTCGGCGCATCA
TCGACCGATCCTGATGTTCTCGGATGGATTTGAGTAAGAGCCTTACCGCTTGGACCCGAA
AGATGGTGAACTATGCCTGAATAGGGTGAAGCCAGAGGAAACTCTGGTGGAGGCTCGCAG
CGGTTCTGACGTGCAAATCGATCGTCAAATTTGGGCATGGGGGCGAAAGACTAATCGAAC
CATAGTAGCTGGTTACCGCC-----------------CGGAGGATGACGAATGAGTTAAT
GCAGCACCTTAGGAGATGCATTGAATCTGGAAAACAGTTCGATTTGAGGGTCGGTATGAG
GCATCAGACCATGACTAATGCCTTGAAATATTCACTGGCTACCGGCAACTGGGGAGATCA
GAAGAAAGCTATGAGCTCAACTGCCGGCGTGTCTCAGGTGTTGAACCGATATACCTTCGC
GTCAACGCTGTCTCATCTGCGGCGGACGAATACTCCCATCGGCCGGGATGGGAAGCTGGC
GAAACCGCGTCAACTGCACAATACCCATTGGGGCCTGGTGTGCCCTGCCGAGACACCTGA
GGGGCAGGCTTGTGGGCTTGTGAAGAACCTATCGCTCATGTGTTATGTCAGCGTTGGCAC
ACCGGCAGAACCGATTATCGAGTTTATGATCGCGAGGAATATGGAAGTCCTAGAGGAATA
TGAGCCCTTGCGCTATCCCAACGCAACTAAGATATTTGTCAACGGGACTTGGGTGGGCGT
TCACCAGGACCCCAAACACTTGGTTGGGCTGGTGCAGGAGTTGCGCCAGAGGGGAGTCAT
CAACTTTGAGGTTTCCCTTGTGCGTGATATTCGAGACAGGGAGTTCAAGATCTTCTCCGA
TGCAGGTCGGGTGATGCGACCCCTTTTCGCCGTGGAGCAGGAGGA------CAATTCTAA
GTCGGGGCTTCCAAAGGGATCTTTGAGACTCACCAAAGAGCATATCCAGAGGCTCAGAGC
GGACGAAGACTTGTCCAAAGAAGATCCGGAATACTTCGGATGGGACGGCATCGTTGAGGC
TGGCGCAGTCGAATATCTCGACGCGGAAGAAGAGGAAACGGCTATGATATGCATGACGCC
GGAAGACCTGGAGGCTTACAGACTCCAAAAAGCCGGGCTGGGCATGGCAGAAGATGATGA
AGAAGCGGACCCAAACAGACGCCTGAAAACGAAATTAAACCCTACCACTCACATGTACAC
ACACTGCGAGATCCATCCCAGTATGCTATTGGGAATCTGCGCAAGCATCATACCTTTCCC
CGATCACAACCAGGT?????????????????????????????????????????????
????????????????????????????????????????????????????????????
????????????????????????????????????????????????????????????
????????????????????????????????????????????????????????????
????????????????????????????????????????????????????????????
????????????????????????????????????????????????????????????
????????????????????????????????????????????????????????????
????????????????????????????????????????????????????????????
????????????????????????????????????????????????????????????
????????????????????????????????????????????????????????????
????????????????????????????????????????????????????????????
????????????????????????????????????????????????????????????
????????????????????????????????????????????????????????????
????????????????????????????????????????????????????????????
????????????????????????????????????????????????????????????
?????????????????????????????????????????????????
>Distoseptispora_keviniligustrina_CGMCC_3_27722__
AACAAGGTCTCCGTTGGTGAACCAGCGGAGGGATCATTAC----AGAGTTGA--AAAACT
CCC-AAAACCATTGTGAATC-TACCTTT-ATA--TTCGTTGCTTTGGCGGGCGGCTCCAG
GGCGGAGCCACTGTTCGTTGGGTCGGGCGCCCGCCGAAGGAC-AACC-AAAACTCTT-TT
-AAA-TC-TTTGCGGATCTCAGAGT----AAAAATA----TTAAGCTATCAAAACTTTCA
GCAACGGATCTCTTGGTTCTGGCATCGATGAAGAACGCAGCGAAATGCGATAAGTAATGT
GAATTGCAGAATTCAGTGAATCATCGAATCTTTGAACGCACATTGCGCCCGCCAGCACTC
TGGCGGGCATGCCTGTTCGAGCGTCATTTCAACCCTCGGG---CCCTCGTTTGGCCCGGT
GTTGGGGCGCTACGGGTCCC-------GTCGGACCCGTAGGCCCTCAAAACCAGTGGCGG
GCTCGCC-AGGACTCCGAGCGCAGTAG-TT-CT-CCTCTCGCTCAGGTGGTCTGGC-GTG
CTCTGGCCGTT-AAAT-A--CCCAGCGGT-A-A--TT---CGCACA------AGG-TGAC
CTCGGATCA-------------------------------------------------AT
TGCCCCAGTAACGGCGAGTGAAGCGGCAACAGCTCAGATTTGAAATCTGGCCCCTT-ATG
GGGTCCGAATTGTAATCTGTAGAGGATGCTTTTGGCGACGCGCCTTCCGAGTCCCCTGGA
ACGGGGCGCCAGAGAGGGTGAGAGCCCCGTATGGTTGGACGCCGAACCTCTGTAAAGCTC
CTTCGACGAGTCGAGTAGTTTGGGAATGCTGCTCAAAATGGGAGGTAAATTTCTTCTAAA
GCTAAATACCGGCCAGAGACCGATAGCGCACAAGTAGAGTGATCGAAAGATGAAAAGCAC
TTTGAAAAGAGGGTCAAATAGCACGTGAAATTGCTGAAAGGGAAGCGCTTGTGACCAGAC
TTGCGCCCGGTTGATCATCCAGCGTTCTCGCTGGTGCACTCTGCCGGGCTCAGGCCAGCA
TCGGCTCTCCCAGGGGGATAAAGGTCGCGGGAACGTAGCTCTCTCCGGGGAGTGTTATAG
CCCGTGGCGGAATGCCCTTAGGGGGGGCCGAGGCCCGCG-TTCGCAAGGATGCTGGCGTA
ATGGTCACCAGCGACCCGTCTTGAAACACGGACCAAGGAGTCAAGCATTAGGGCGAGTCT
TTGGGTGCAAAACCCGCAGGCGCAATGAAAGTGAACGGAGGTGAGAGCTTCGGCGCATCA
TCGACCGATCCTGATGTTCTCGGATGGATTTGAGTAAGAGCCTTACCGCTTGGACCCGAA
AGATGGTGAACTATGCCTGAATAGGGTGAAGCCAGAGGAAACTCTGGTGGAGGCTCGCAG
CGGTTCTGACGTGCAAATCGATCGTCA---------------------------------
--------------------TGTTCCGCGGTATCATCCGGAGAATGACGAATGATCTGAT
GCAGTATCTGCGAAGGTGCATCGAACAGGGGAAACAATTCGATCTAAGAGTCGGCATGAG
GCACCAGACTATGACCAATGCGTTGAAATATTCTCTTGCGACGGGCAACTGGGGCGACCA
GAAGAAGGCTATGAGCTCTACTGCTGGTGTGTCACAAGTTCTGAACCGCTATACGTTCGC
CTCTACTCTATCGCATCTACGTCGGACAAACACCCCCATCGGCCGAGACGGTAAGCTAGC
AAAGCCGCGGCAATTACACAATACGCACTGGGGTCTGGTGTGCCCTGCCGAGACCCCCGA
AGGCCAAGCATGTGGGTTGGTCAAAAATCTATCGCTCATGTGTTATGTGAGCGTGGGAAC
GCCCGCAGAGCCAATCGTCGAGTTCATGATTGCTAGGAACATGGAAGTACTCGAGGAATA
TGAGCCCTTGAGGTACCCTAATGCGACCAAAATCTTCGTCAATGGCACATGGGTTGGTGT
TCACCAAGACCCGAAGCATCTTGTGAGCTTGGTTCAGGACTTACGCCGCAGAGGCGTCAT
CAACTTTGAGGTCTCTCTCATTCGGGATATCCGCGATCGAGAGTTCAAGATATTCTCGGA
TGCTGGTCGTGTTATGCGTCCTCTGTTCGCTGTGGAGCAGTCGGA------CAATTCGAC
AAAGGGTCTTGAAAAGGGGTCTTTATTGCTCACAAAGGAGCATATTCAAAAATTGAGAGC
TGATGAGGAGTTATCCAAGGATGACCCAGCCTATTTCGGCTGGGATGGCCTTCTCAGAGC
GGGCGCTATCGAATATCTTGACGCCGAAGAGGAAGAGACAGCCATGATTTGCATGACTCC
AGAAGATCTAGAGGCTTATCGGCTGCAAAAAGCGGGATTAGACGTGCCGGAAGACGATGA
CGAGGCCGACCCCAATAGGCGTCTGAAGACGAAACTGAACCCCACGACTCACATGTATAC
ACATTGTGAGATCCATCCGAGCATGCTCTTGGGGATCTGTGCGAGCATTAT-CCCTTCCC
AGACCACAACCAGGT-------CGACTGCGCTATTCTCATTATTGCTGCCGGTACTGGTG
AGTTCGAGGCTGGTATCTCCAAGGATGGCCAGACTCGTGAGCACGCTCTGCTTGCCTACA
CGCTAGGTGTGAAGCAGCTCATCGTTGCCATCAACAAGATGGACACCACCAAGTGGTCTG
AGAGCCGTTACAACGAAATTATCAAGGAGACGTCCAACTTCATCAAGAAGGTCGGCTACA
ATCCCAAGCAGGTCGCCTTCGTTCCCATCTCCGGCTTCAACGGCGACAACATGCTTGCCC
CGTCCTCCAACTGCCCCTGGTACAAGGGTTGGGAGAAGGAG---ATCAAGGGTGGCAAGG
CCTCCGGCAAGACCCTCCTCGAGGCTATCGATGCCATTGAGCCTCCCAAGCGTCCCACAG
ACAAGCCTCTCCGTCTCCCCCTTCAGGATGTCTACAAGATCGGTGGTATCGGAACTGTGC
CCGTCGGCCGTATCGAGACTGGTATCCTCAAGCCCGGTATGGTCGTCACGTTCGCTCCCT
CCAACGTCACCACTGAAGTCAAGTCCGTCGAGATGCACCACGAGCAGCTGCAGGAGGGTG
TCCCCGGCGACAACGTTGGCTTCAACGTGAAGAACGTCTCCGTCAAGGAAATCCGCCGAG
GCAACGTCGCTGGTGACTCCAAGAACGATCCTCCTGCTGGTGCCGCTTCCTTCACCGCCC
AGGTTATCGTCCTCAACCACCCCGGTCAGGTCGGTGCTGGGTACGCTCCCGTCTTGGATT
GCCACACTGCCCACATTGCCTGCAAGTTCTCCGAGATCCTTGAGAAGATCGACCGCCGAA
CGGGCAAGTCTGTT----------------------------------------------
-------------------------------------------------
>Distoseptispora_lanceolatispora_GZCC_22__2045_
----------------------------------------------------------CT
CAGTAAAACCACTGTGAATA-TACCTGT----CTTGTACTGCTCCGGCGGGTGGCTCCAG
GGCGGAGCCACTGCCCGTTTGCTCGGGTGCCCGCCGAAGCCC-ACTG-AAACTCT-T-GT
-CAC-CT-CGGGGCGTCTTCGGAGCAA-----ACTA----TAAAGCCATAAAAACTTTCA
GCAACGGATCTCTTGGTTCTGGCATCGATGAAGAACGCAGCGAAATGCGATAAGTAATGT
GAATTGCAGAATTCAGTGAATCATCGAATCTTTGAACGCACATTGCGCCCGCCAGCACTC
TGGCGGGCATGCCTGTCCGAGCGTCATTTCAAACCCTCAG---GCCCCCAGCGGCCTGGT
GTTGGGGCGCTACGCCGCCT----------GAAGGCGTAGGCTCTCAAGTCCAGTGGCGG
GACCGCA-AGGCTTCCGGGCGCAGTAG-TT-TACCATCTCGCCCAGGCGGTCCGGC-G-G
CCCCTGCCGTT-AAAA-AAACCCC---------------CCACTAA------AGTTTGAC
CTCGGATCAGGTAGGAATACCCGCTGAACTTAAGCATAT---------------------
-------GTAACGGCGAGTGAAGCGGCAACAGCTCAGATTTGAAATCTGGCCCCT---TG
GGGTCCGAGTTGTAATCTGCAGAGGATGCTTTTGGCGAGGTGCCTTCTGAGTCCCCTGGA
ACGGGGCGCCATAGAGGGTGAGAGCCCCGTATAGTTGGACGCCGAGCCTCTGTAAAGCTC
CTTCGACGAGTCGAGTAGTTTGGGAATGCTGCTCTAAATGGGAGGTAAATTTCTTCTAAA
GCTAAATACCGGCCAGAGACCGATAGCGCACAAGTAGAGTGATCGAAAGATGAAAAGCAC
TTTGAAAAGAGGGTTAAATAGCACGTGAAATTGCTGAAAGGGAAGCGCTTGTGACCAGAC
TTGCGCCCGGCGGATCATCCGGCGTTCTCGCCGGTGCACTCCGCCGGGTCCAGGCCAGCA
TCGGTTTCGCCAGGGGGACAAAAGCACCGGGAACGTGGCTCTCTTAGGGGAGTGTTATAG
CCCGGGGCACAATGCCCTTAGGCGGGACCGAGGTTCGCGCTCTGCAAGGATGCTGGCATA
ATGGTCACCAGCGACCCGTCTTGAAACACGGACCAAGGAGTCAAGCATTAGGGCGAGTCT
TTGGGTGTAAAACCCGCAGGCGCAATGAAAGTGAACGTAGGTGAGAGCTTCGGCGCATCA
TCGACCGATCCTGATGTATTCGGATGGATTTGAGTAAGAGCCTTACCGCTTGGACCCGAA
AGATGGTGAACTATGCCTGAATAGGGTGAAGCCAGAGGAAACTCTGGTGGAGGCTCGCAG
CGGTTCTGACGTGCAAATCGATCGTCAAATTTGGGCATGGGGGCGAAAGACTAATCGAAC
C-TAGTA-------------TCTTCCGCGGCATCGTCCGGAGGATGACCAACGAACTCAT
GCAGTATCTTCGGAGATGCATCGAGTCCGGCAAGCAGTTTGATCTGAGAGTCGGGATGCG
GCACCAGACCATGACAAACGCGCTGAAGTACTCGCTGGCCACTGGCAACTGGGGCGACCA
GAAGAAGGCGATGAGCTCAACTGCGGGTGTATCCCAGGTGCTGAACAGGTACACTTTCGC
CTCGACACTTTCTCATCTTCGCCGAACAAACACCCCGATCGGCCGAGATGGCAAACTGGC
GAAGCCCCGGCAGCTACACAACACTCACTGGGGCTTGGTGTGCCCGGCCGAGACCCCTGA
GGGGCAGGCTTGCGGTCTCGTTAAGAATCTTTCCCTCATGTGCTATGTTAGTGTTGGAAC
ACCGGCTGAGCCCATTATCGACTTCATGGTGGCCAGAAACATGGAACTGCTCGAGGAATA
CGAGCCGACCCGGCAGAAGAACATGACAAAGATCTTTGTCAACGGCACATGGGTTGGTGT
TCACCAAGATCCAAAACATCTGGTGGACTCTGTGAGGGAGCTGCGACAAAAGGGTGTTAT
CAACTTTGAGGTTTCGCTCGTGCGAGATATTCGTGACCGAGAGTTCAAGATCTTCTCTGA
CGCTGGGCGTGTGATGAGACCACTGTTCGCCGTCGAGCAAAACGA------CGATCCAGC
AAAGAACCAAGAAAAGGGTACATTGTTCCTCACCAAGCAGCACATCGAGAGACTCAGAGA
GGACGAGGTGCTGGACCGGGATCACCCGAACTACTTTGGCTGGGATGGCTTGACTAGAGC
TGGCGTGATCGAATATTTGGATGCCGAAGAAGAGGAGACCGCCATGATCTGCATGTCGCC
CGAAGACCTGGAGCAGTATCGCCTTCAAAAGGCTGGTATTCAAGT---GGAAGAGGACGA
CGAGGCGGATCGAAATCGTCGTCTCAAGACGAAGATGAATCCCACGACCCACATGTACAC
ACACTGTGAGATTCATCCTAGTATGCTTCTGGGGATTTGCGCCAGCATTATCCCCTTCCC
AGATCACAACCAGGT------------------TTCTCATCATTGCTGCTGGTACTGGTG
AGTTCGAGGCTGGTATCTCCAAGGATGGCCAGACCCGCGAGCACGCCCTGCTTGCCTACA
CCCTGGGTGTCAAGCAGCTCATCGTCGCTATCAACAAGATGGACACCACCAAGTGGTCCG
AGGACCGTTACAATGAAATCATCAAGGAGACCTCCAACTTCATCAAGAAGGTCGGCTACA
ACCCCAAGCAGGTTGCCTTCGTTCCCATCTCGGGCTTCAACGGCGACAACATGCTGACGG
CCTCCTCCAACTGCCCCTGGTACAAGGGCTGGGAGAAGGAG---ATCAAGGGCGGCAAGG
TCACTGGCAAGACCCTCCTCGAGGCCATCGACGCCATTGAGGCCCCCAAGCGTCCCACCG
ACAAGCCCCTGCGTCTCCCCCTTCAGGATGTGTACAAGATTGGCGGTATCGGCACTGTGC
CCGTCGGCCGTATCGAGACTGGTATCATCAAGCCCGGCATGGTCGTCACTTTCGCCCCCT
CCAACGTCACCACTGAAGTCAAGTCCGTCGAGATGCACCACGAGCAGCTTACTGAGGGTG
TTCCCGGCGACAACGTCGGCTTCAACGTGAAGAACGTCTCCGTCAAGGAAATTCGCCGTG
GCAACGTCGCTGGTGACTCCAAGAACGACCCTCCTCAAGGTTGCGCTTCCTTCACCGCCC
AGGTCATCGTCCTGAACCACCCTGGCCAGGTTGGTGCCGGTTACGCTCCTGTCTTGGATT
GCCACACTGCCCATATCGCTTGCAAGTTCTCCGAGATCCTCGAGAAGATCGACCGCCGGA
CAGGCAAGTCGGTTGAGAACAACCCCAAGTTCATCAAGTCGGGTGATGCTGCCATCGTCA
AGATGATTCCCTCCAAGCCTATGTGCGTTGAGGCTTTCACTG-------
>Distoseptispora_licualae_MFLUCC_14_1163A_
AACAAGGTCTCCGTTGGTGAACCAGCGGAGGGATCATTAT----AGAAGGGT-GTTTGCC
CTG--TAATCACTGTGAACTATACCTAC-TTG--CCTGTTGCTCCGGCGGGCGGACCCTG
GGAGGGACCACTGCCCGTTAGGTCGGGTGTCCGCCGGAGGAC-GTCT-AAAACTC-T-TT
-TGT----TCAGGTACCGTCCGAGCCA-----AAAC----AAGAACTATAAAAACTTTCA
ACAACGGATCTCTTGGTTCTGGCATCGATGAAGAACGCAGCGAAATGCGATAAGTAATGC
GAATTGCAGAATTCAGTGAGTCATCGAATCTTTGAACGCACATTGCGCCCGCCAGCACTC
TGGCGGGCATGCCTGTTCGAGCGTCATTTCAACCCTCAGG---CCCCCG--TGGCCTGGT
GTTGGGGCACTGCCGCGCCGCCC--GTTCGGCGCGCGCAGGCCCTGAAAACCAGTGGCGG
GCTCGCC-AGCTCTCCGGGCGCAGTAG-TT----TGTCTCGCCTCGGCGGTCTGGC-GCG
GTCTTGCCGTG-AAAC-C--CCAC-TTG--------A--ACCTAAA------AGGTTGAC
CTCGGATCAGGTAGGAATACCCGCTGAACTTAAGCATATGGAAAAGAAACCAACAGGGAT
TGCCCCAGTAACGGCGAGTGAAGCGGCAACAGCTCAGATTTGAAATCTGGCCCGCT--TA
GGGCCCGAGTTGTAATCTGTAGAGGATGCTTTTGGCGACGCGCCTTCCAAGTCCCCTAGA
ACGGGGCGCCACAGAGGGTGAGAGCCCCGTACGGTTGGACGCCGAGCCTCTGTAAAGCTC
CTTCGACGAGTCGGGTAGTTTGGGAATGCTGCTCAAAATGGGAGGTAAATTTCTCCTAAA
GCTAAATACCGGCCAGAGACCGATAGCGCACAAGTAGAGTGATCGAAAGATGAAAAGCAC
TTTGAAAAGAGGGTTAAACAGCACGTGAAATTGTTGAAAGGGAAGCGCTTGTGACCAGAC
TTGCGCCCGGCGGATCATCCGGCGTTCTCGCCGGTGCACTCCGCCGGGCTCAGGCCAGCA
TCGGTTCTGCCCGGGGGACAAAGGCCGCGGGAACGTAGCTCTCTTCGGGGAGTGTTATAG
CCCGTGGCGTAATACCCTGGGG-GGGACCGAGGACCGCGCTCTGCAAGGATGCTGGCGTA
ATGGTCATCAGCGACCCGTCTTGAAACACGGACCAAGGAGTCAAGCATTAGGGCGAGTCT
TTGGGTGTAAAACCCGCAGGCGCAATGAAAGTGAACGCAGGTGAGAGCTTCGGCGCATCA
TCGACCGATCCTGATGTTCTCGGATGGATTTGAGTAAGAGCCTTACTGCTTGGACCCGAA
AGATGGTGAACTATGCCTGAATAGGGTGAAGCCAGAGGAAACTCTGGTGGAGGCTCGCAG
CGGTTCTGACGTGCAAATCGATCGTCAAATTTGGGCATGGGGGCGAAAGACTAATCGAAC
CAT-----------------????????????????????????????????????????
????????????????????????????????????????????????????????????
????????????????????????????????????????????????????????????
????????????????????????????????????????????????????????????
????????????????????????????????????????????????????????????
????????????????????????????????????????????????????????????
????????????????????????????????????????????????????????????
????????????????????????????????????????????????????????????
????????????????????????????????????????????????????????????
????????????????????????????????????????????????????????????
????????????????????????????????????????????????????????????
????????????????????????????????????????????????????????????
????????????????????????????????????????????????????????????
????????????????????????????????????????????????????????????
????????????????????????????????????????????????????????????
????????????????????????????????????????????????????????????
????????????????????????????????????????????????????????????
????????????????????????????????????????????????????????????
???????????????TCCAGGCTGACTGCGCTATCCTCATTATCGCTGCCGGTACTGGTG
AGTTCGAGGCTGGTATCTCCAAGGATGGCCAGACTCGTGAGCACGCTCTGCTTGCCTACA
CCCTGGGTGTCAAGCAGATCATCTGCGCCATCAACAAGATGGACACCACCAAGTGGTCAG
AGGACCGTTTCAACGAAATTATCAAGGAGACGTCCAACTTCATCAAGAAAGTCGGCTACA
ACCCCAAGCAGGTCGCCTTCGTCCCTATCTCAGGCTTCCACGGCGACAACATGTTGGCTC
CCTCCACCAACTGCCCCTGGTACAAGGGCTGGGAGAAGGAGGGTGCCAAGGGTGCTAAGT
CCTCTGGCAAGACCCTGCTTGAGGCCATCGACGCCATTGAGCCCCCCAAGCGTCCCACCG
ACAAGCCTCTGCGTCTCCCGCTCCAGGATGTCTACAAGATTGGCGGTATCGGAACTGTCC
CTGTCGGCCGTATCGAGACTGGTGTCCTAAAGCCCGGTATGGTCGTTACCTTTGCTCCCT
CCAACGTCACCACTGAAGTGAAGTCCGTCGAGATGCACCACGAGCAGCTTCAGGAGGGTG
TCCCCGGCGACAACGTCGGCTTCAACGTGAAGAACGTCTCCGTCAAGGAAATCCGCCGTG
GCAACGTCGCTGGTGACTCCAAGAATGACCCCCCGGCTGGCTGCGCCAACTTCACCGCCC
AGGTCATTGTTCTCAACCACCCCGGTCAAGTTGGTCCCGGCTACGCTCCCGTTCTGGACT
GCCACACTGCCCACATCGCCTGCAAGTTCTCTGAGATCACCGAGAAGATCGACCGCCGTA
CGGGCAAGTCGGTTGAGAACAACCCCAAGTTCATCAAGTCCGGTGACGCCGCCATCGTCA
AGATGATTCCGTCAAAGCCAATGTGCGTTGAGGCCTTCACTGACTACCC
>Distoseptispora_licualae_MFLUCC_14_1163B_
AACAAGGTCTCCGTTGGTGAACCAGCGGAGGGATCATTAT----AGAAGGGT-GTTTGCC
CTG--TAATCACTGTGAACTATACCTAC-TTG--CCTGTTGCTCCGGCGGGCGGACCCTG
GGAGGGACCACTGCCCGTTAGGTCGGGTGTCCGCCGGAGGAC-GTCT-AAAACTC-T-TT
-TGT----TCAGGTACCGTCCGAGCCA-----AAAC----AAGAACTATAAAAACTTTCA
ACAACGGATCTCTTGGTTCTGGCATCGATGAAGAACGCAGCGAAATGCGATAAGTAATGC
GAATTGCAGAATTCAGTGAGTCATCGAATCTTTGAACGCACATTGCGCCCGCCAGCACTC
TGGCGGGCATGCCTGTTCGAGCGTCATTTCAACCCTCAGG---CCCCCG--TGGCCTGGT
GTTGGGGCACTGCCGCGCCGCCC--GTTCGGCGCGCGCAGGCCCTGAAAACCAGTGGCGG
GCTCGCC-AGCTCTCCGGGCGCAGTAG-TT----TGTCTCGCCTCGGCGGTCTGGC-GCG
GTCTTGCCGTG-AAAC-C--CCAC-TTG--------A--ACCTAAA------AGGTTGAC
CTCGGATCAGGTAGGAATACCCGCTGAACTTAAGCATATGGAAAAGAAACCAACAGGGAT
TGCCCCAGTAACGGCGAGTGAAGCGGCAACAGCTCAGATTTGAAATCTGGCCCGCT--TA
GGGCCCGAGTTGTAATCTGTAGAGGATGCTTTTGGCGACGCGCCTTCCAAGTCCCCTAGA
ACGGGGCGCCACAGAGGGTGAGAGCCCCGTACGGTTGGACGCCGAGCCTCTGTAAAGCTC
CTTCGACGAGTCGGGTAGTTTGGGAATGCTGCTCAAAATGGGAGGTAAATTTCTCCTAAA
GCTAAATACCGGCCAGAGACCGATAGCGCACAAGTAGAGTGATCGAAAGATGAAAAGCAC
TTTGAAAAGAGGGTTAAACAGCACGTGAAATTGTTGAAAGGGAAGCGCTTGTGACCAGAC
TTGCGCCCGGCGGATCATCCGGCGTTCTCGCCGGTGCACTCCGCCGGGCTCAGGCCAGCA
TCGGTTCTGCCCGGGGGACAAAGGCCGCGGGAACGTAGCTCTCTTCGGGGAGTGTTATAG
CCCGTGGCGTAATACCCTGGGG-GGGACCGAGGACCGCGCTCTGCAAGGATGCTGGCGTA
ATGGTCATCAGCGACCCGTCTTGAAACACGGACCAAGGAGTCAAGCATTAGGGCGAGTCT
TTGGGTGTAAAACCCGCAGGCGCAATGAAAGTGAACGCAGGTGAGAGCTTCGGCGCATCA
TCGACCGATCCTGATGTTCTCGGATGGATTTGAGTAAGAGCCTTACTGCTTGGACCCGAA
AGATGGTGAACTATGCCTGAATAGGGTGAAGCCAGAGGAAACTCTGGTGGAGGCTCGCAG
CGGTTCTGACGTGCAAATCGATCGTCAAATTTGGGCATGGGGGCGAAAGACTAATCGAAC
CATAGTAGCTGGTTACCGCG????????????????????????????????????????
????????????????????????????????????????????????????????????
????????????????????????????????????????????????????????????
????????????????????????????????????????????????????????????
????????????????????????????????????????????????????????????
????????????????????????????????????????????????????????????
????????????????????????????????????????????????????????????
????????????????????????????????????????????????????????????
????????????????????????????????????????????????????????????
????????????????????????????????????????????????????????????
????????????????????????????????????????????????????????????
????????????????????????????????????????????????????????????
????????????????????????????????????????????????????????????
????????????????????????????????????????????????????????????
????????????????????????????????????????????????????????????
????????????????????????????????????????????????????????????
????????????????????????????????????????????????????????????
????????????????????????????????????????????????????????????
???????????????CCCAGGCTGACTGCGCTATCCTCATTATCGCTGCCGGTACTGGTG
AGTTCGAGGCTGGTATCTCCAAGGATGGCCAGACTCGTGAGCACGCTCTGCTTGCCTACA
CCCTGGGTGTCAAGCAGATCATCTGCGCCATCAACAAGATGGACACCACCAAGTGGTCAG
AGGACCGTTTCAACGAAATTATCAAGGAGACGTCCAACTTCATCAAGAAAGTCGGCTACA
ACCCCAAGCAGGTCGCCTTCGTCCCTATCTCAGGCTTCCACGGCGACAACATGTTGGCTC
CCTCCACCAACTGCCCCTGGTACAAGGGCTGGGAGAAGGAGGGTGCCAAGGGTGCTAAGT
CCTCTGGCAAGACCCTGCTTGAGGCCATCGACGCCATTGAGCCCCCCAAGCGTCCCACCG
ACAAGCCTCTGCGTCTCCCGCTCCAGGATGTCTACAAGATTGGCGGTATCGGAACTGTCC
CTGTCGGCCGTATCGAGACTGGTGTCCTAAAGCCCGGTATGGTCGTTACCTTTGCTCCCT
CCAACGTCACCACTGAAGTGAAGTCCGTCGAGATGCACCACGAGCAGCTTCAGGAGGGTG
TCCCCGGCGACAACGTCGGCTTCAACGTGAAGAACGTCTCCGTCAAGGAAATCCGCCGTG
GCAACGTCGCTGGTGACTCCAAGAATGACCCCCCGGCTGGCTGCGCCAACTTCACCGCCC
AGGTCATTGTTCTCAACCACCCCGGTCAAGTTGGTCCCGGCTACGCTCCCGTTCTGGACT
GCCACACTGCCCACATCGCCTGCAAGTTCTCTGAGATCACCGAGAAGATCGACCGCCGTA
CGGGCAAGTCGGTTGAGAACAACCCCAAGTTCATCAAGTCCGGTGACGCCGCCATCGTCA
AGATGATTCCGTCAAAGCCAATGTGCGTTGAGGCCTTCACTGACTACCC
>Distoseptispora_lignicola_GZCC_19__0529
-------------------------------------TAT----CGAGTTAA-TAAACTC
CCT-TAAACCATTGTGAATCTTACCTTT-TTG-TCTCGTTGCTTCGGCGGGCGGCTCCAG
GGCGGAGTCACTGCTCGTTGGGTCGGGTGCCCGCCGGAGGAC-AACC-AAAAACT-C-GT
-TAA-TC-TCGGGTAACCTCAGAGTATT----ATTA---TACAAGCTATCAAAACTTTCA
GCAACGGATCTCTTGGTTCTGGCATCGATGAAGAACGCAGCGAAATGCGATAAGTAATGT
GAATTGCAGAATTCAGTGAATCATCGAATCTTTGAACGCACATTGCGCCCGCTAGTATTC
TGGCGGGCATGCCTGTTCGAGCGTCATTTCAACCCTCGGG---CCCTCGTTTGGCCCGGT
GTTGGGGTGCTACGG--TCC-------GCCGGACCCGTAGGCCCTCAAAACCAGTGGCGG
GCTCTCC-ATGACCCCGAGCGCAGTAG-TT-TT-CTCCTCGCTCAGGCGGCCTGGC-GTG
CTTCGGCCGTT-AAAT-A--CCCA-CTGT-T-T-----CACACAGA------AGGTTGAC
CTCGGATCAGGTAGGAATACCCGCTGAACTTAAGCATATGGAAAAGAAACCAACAGGGAT
TGCCCCAGTAACGGCGAGTGAAGCGGCAACAGCTCAGATTTGAAATCTGTCCCCTC--TG
GGGTCCGAGTTGTAATCTGTAGAGGATGCTTTTGGCGACGCGCCTTCCGAGTCCCCTGGA
ACGGGGCGCCAGAGAGGGTGAGAGCCCCGTATGGTTGGACGCCGAACCTCTGTAAAGCTC
CTTCGACGAGTCGAGTAGTTTGGGAATGCTGCTCAAAATGGGAGGTAAATGTCTTCTAAA
GCTAAATACCGGCCAGAGACCGATAGCGCACAAGTAGAGTGATCGAAAGATGAAAAGCAC
TTTGAAAAGAGGGTTAAATAGCACGTGAAATTGCTGAAAGGGAAGCGCTTGTGACCAGAC
TTGCGCCCGGTTGATCATCCAGCGTTCTCGCTGGTGCACTCTGCCGGGCTCAGGCCAGCA
TCGGTTCTCCCAGGGGGATAAAGGTCGCGGGAACGTAGCTCTCTCCGGGGAGTGTTATAG
CCCGCGGCGGAATGCCCTTAGGGGGGACCGAGGCCCGCG-TTCGCAAGGATGCTGGCGTA
ATGGTCACCAGCGACCCGTCTTGAAACACGGACCAAGGAGTCAAGCATTAGGGCGAGTCT
TTGGGTGTAAAACCCGCAGGCGCAATGAAAGTGAACGGAGGTGAGAGCTTCGGCGCATCA
TCGACCGATCCTGATGTTCTCGGATGGATTTGAGTAAGAGCCTTACCGCTTGGACCCGAA
AGATGGTGAACTATGCCTGAATAGGGTGAAGCCAGAGGAAACTCTGGTGGAGGCTCGCAG
CGGTTCTGACGTGCAAATCGATCGTCAAATTTGGGCATGGGGGCGAAAGACTAATCG---
--------------------????????????????????????????????????????
????????????????????????????????????????????????????????????
????????????????????????????????????????????????????????????
????????????????????????????????????????????????????????????
????????????????????????????????????????????????????????????
????????????????????????????????????????????????????????????
????????????????????????????????????????????????????????????
????????????????????????????????????????????????????????????
????????????????????????????????????????????????????????????
????????????????????????????????????????????????????????????
????????????????????????????????????????????????????????????
????????????????????????????????????????????????????????????
????????????????????????????????????????????????????????????
????????????????????????????????????????????????????????????
????????????????????????????????????????????????????????????
????????????????????????????????????????????????????????????
????????????????????????????????????????????????????????????
????????????????????????????????????????????????????????????
???????????????---------------------------------------------
--------------------------------ACCCGTGAGCACGCTCTGCTTGCCTACA
CCCTGGGTGTCAAGCAGCTCATCGTCGCCATCAACAAGATGGACACTACCAAGTGGTCTG
AGGAGCGTTACAACGAAATCATCAAGGAGACGTCCAACTTCATCAAGAAGGTCGGCTACA
ACCCCAAGCAGGTTGCTTTCGTCCCCATCTCCGGCTTCAACGGCGACAACATGTTGGCCC
CCTCTACCAACTGCCCCTGGTACAAGGGCTGGGAGAAGGAG---GTCAAGGGTGGCAAGG
TTACTGGCAAGACCCTCCTTGAGGCCATCGACGCCATTGAGCCTCCCAAGCGTCCCACAG
ACAAGCCCCTGCGTCTTCCCCTCCAGGATGTCTACAAGATTGGTGGTATCGGAACTGTGC
CTGTCGGCCGTATCGAGACTGGTGTCCTCAAGCCCGGTATGGTCGTTACTTTCGCTCCCT
CCAACGTCACCACTGAAGTCAAGTCCGTCGAGATGCACCACGAGCAGCTGGCTGAGGGTG
TTCCCGGCGACAACGTTGGCTTCAACGTGAAGAACGTCTCCGTCAAGGAAATCCGCCGAG
GCAACGTCGCTGGTGACTCCAAGAACGACCCTCCCGCTGGTGCCGCTTCCTTCACCGCCC
AGGTCATCGTCCTCAACCACCCTGGCCAGGTCGGTGCTGGTTACGCTCCCGTCTTGGATT
GCCACACTGCCCACATCGCTTGCAAGTTCTCTGAGATCCTCGAGAAGATCGATCGCCGAA
CGGGCAAGTCGGTCGAGAACAACCCCAAGTTCATCAAGTCTGGTGATGC-----------
-------------------------------------------------
>Distoseptispora_lignicola_HFJAU_0705__
----------------------------------------------------------TC
CCT-TAAACCATTGTGAATCTTACCTTT-TTG-TCTCGTTGCTTCGGCGGGCGGCTCCAG
GGCGGAGTCACTGCTCGTTGGGTCGGGTGCCCGCCGGAGGAC-AACC-AAAAACT-C-GT
-TAA-TC-TCGGGTAACCTCAGAGTATT----ATTA---TACAAGCTATCAAAACTTTCA
GCAACGGATCTCTTGGTTCTGGCATCGATGAAGAACGCAGCGAAATGCGATAAGTAATGT
GAATTGCAGAATTCAGTGAATCATCGAATCTTTGAACGCACATTGCGCCCGCTAGTATTC
TGGCGGGCATGCCTGTTCGAGCGTCATTTCAACCCTCGGG---CCCTCGTTTGGCCCGGT
GTTGGGGTGCTACGG--TCC-------GCCGGACCCGTAGGCCCTCAAAACAAGTGGCGG
GCTCTCC-ATGACCCCGAGCGCAGTAG-TT-TT-CTCCTCGCTCAGGTGGCCTGGC-GTG
CTTCGGCCGTT-AAAT-A--TCCA-CTGT-T-T-----CACACAGA------AGGTTGAC
CTCGGATCAGGTAGGAATACCCGCTGAACTTAAGCATAT---------------------
--------------------AAGCGGCAACAGCTCAGATTTGAAATCTGTCCCCTC--TG
GGGTCCGAGTTGTAATCTGTAGAGGATGCTTTTGGCGACGCGCCTTCCGAGTCCCCTGGA
ACGGGGCGCCAGAGAGGGTGAGAGCCCCGTATGGTTGGACGCCGAACCTCTGTAAAGCTC
CTTCGACGAGTCGAGTAGTTTGGGAATGCTGCTCAAAATGGGAGGTAAATGTCTTCTAAA
GCTAAATACCGGCCAGAGACCGATAGCGCACAAGTAGAGTGATCGAAAGATGAAAAGCAC
TTTGAAAAGAGGGTTAAATAGCACGTGAAATTGCTGAAAGGGAAGCGCTTGTGACCAGAC
TTGCGCCCGGTTGATCATCCAGCGTTCTCGCTGGTGCACTCTGCCGGGCTCAGGCCAGCA
TCGGTTCTCCCAGGGGGATAAAGGTCGCGGGAACGTAGCTCTCTCCGGGGAGTGTTATAG
CCCGCGGCGGAATGCCCTTAGGGGGGACCGAGGCCCGCG-TTCGCAAGGATGCTGGCGTA
ATGGTCACCAGCGACCCGTCTTGAAACACGGACCAAGGAGTCAAGCATTAGGGCGAGTCT
TTGGGTGTAAAACCCGCAGGCGCAATGAAAGTGAACGGAGGTGAGAGCTTCGGCGCATCA
TCGACCGATCCTGATGTTCTCGGATGGATTTGAGTAAGAGCCTTACCGCTTGGACCCGAA
AGATGGTGAACTATGCCTGAATAGGGTGAAGCCAGAGGAAACTCTGGTGGAGGCTCGCAG
CGGTTCTGACGTGCAAATCGATCGTCAAATTTGGGCATGGGGGCGAAAGACTAATCGAAC
CATAGTAGCTGGTTACCGCC????????????????????????????????????????
????????????????????????????????????????????????????????????
????????????????????????????????????????????????????????????
????????????????????????????????????????????????????????????
????????????????????????????????????????????????????????????
????????????????????????????????????????????????????????????
????????????????????????????????????????????????????????????
????????????????????????????????????????????????????????????
????????????????????????????????????????????????????????????
????????????????????????????????????????????????????????????
????????????????????????????????????????????????????????????
????????????????????????????????????????????????????????????
????????????????????????????????????????????????????????????
????????????????????????????????????????????????????????????
????????????????????????????????????????????????????????????
????????????????????????????????????????????????????????????
????????????????????????????????????????????????????????????
????????????????????????????????????????????????????????????
????????????????????????????????????????????????????????????
????????????????????????????????????????????????????????????
????????????????????????????????????????????????????????????
????????????????????????????????????????????????????????????
????????????????????????????????????????????????????????????
????????????????????????????????????????????????????????????
????????????????????????????????????????????????????????????
????????????????????????????????????????????????????????????
????????????????????????????????????????????????????????????
????????????????????????????????????????????????????????????
????????????????????????????????????????????????????????????
????????????????????????????????????????????????????????????
????????????????????????????????????????????????????????????
????????????????????????????????????????????????????????????
????????????????????????????????????????????????????????????
?????????????????????????????????????????????????
>Distoseptispora_liupanshuiensis_GZCC_23__0730_
---------------------------------------------GAGTTGA--AAGACT
CAA-TAACCATCTGTGAATTATACCTATCGTC--AATGTTGCTTCGGCGGGCGGCCCCTG
GGAGGGGCCACGGCCCATTGGGTTGGGTGCCCGCCGGAGGAC-AGCTGAAAACTC-----
-TTT-TA-TCAGGTACTGTCTGAGTAAA----CTAT---AAAAAACTATAAAAACTTTCA
ACAACGGATCTCTTGGTTCTGGCATCGATGAAGAACGCAGCGAAATGCGATAAGTAATGT
GAATTGCAGAATTCAGTGAATCATCGAATCTTTGAACGCACATTGCGCCCGCCAGCACTC
TGGCGGGCATGCCTGTTCGAGCGTCATTTCAACCCTCAGG---CCCCAGTTTGGCCTGGT
GTTGGGGCACTGCCGTCCCGCCC--GTACGGGGCGCGCAGGTCCTGAAAATCAGTGGCGG
GCTCGCT-AGCACTCCGGGCGTAGTAGAAT-TA-TATCTCGTCTAGGTGGTCTGGT-GCG
GTCTTGCCGTC-AAAA-C--CCCC-CA-T-------T--TTATACA------AGG-TGAC
CTCGGATCAGGTAGTATCCC----------------------------------------
------------GGCGAGTGAAGCGGCAACAGCTCAGATTTGAAATCTGGCCCGT---CA
GGGTCCGAGTTGTAATCTGTAGAGGATGCTTTTGGCGAGGTGCCTTCTAAGTCCCCTAGA
ACGGGGCGCCATAGAGGGTGAGAGCCCCGTACAGTTGGACACCGAACCTTTGTAAAGCTC
CTTCGACGAGTCGAGTAGTTTGGGAATGCTGCTCAAAATGGGAGGTATATTTCTTCTAAA
GCTAAATACCGGCCAGAGACCGATAGCGCACAAGTAGAGTGATCGAAAGATGAAAAGCAC
TTTGAAAAGAGGGTTAAATAGCACGTGAAATTGTTGAAAGGGAAGCGCTTGTGACCAGAC
TTGCGCCCGGTGAATCATCCAGCGTTCTCGCTGGTGCACTTTGCCGGGCTCAGGCCAGCA
TCGGTTCTCCCAGGGGGATAAAAGTCTCGGGAACGTAGCTCTCTTCGGGGAGTGTTATAG
CCCGTGGCATAATACCCTTGGG-GGGACCGAGGACCGCGCTCTGCAAGGATGCTGGCGTA
ATGGTCATCAGCGACCCGTCTTGAAACACGGACCAAGGAGTCAAGCATTAGGGCGAGTCT
TTGGGTGTAAAACCCGCAGGCGCAATGAAAGTGAACGGAGGTGAGAGCTTCGGCGCATCA
TCGACCGATCCTGATGTTCTCGGATGGATTTGAGTAAGAGCCTTACCGCTTGGACCCGAA
AGATGGTGAACTATGCCTGAATAGGGTGAAGCCAGAGGAAACTCTGGTGGAGGCTCGCAG
CGGTTCTGACGTGCAAATCGATCGTCAAATTTGGGCATGGGGGCGAAAGACTAATCGAAG
CATGATGG------------????????????????????????????????????????
????????????????????????????????????????????????????????????
????????????????????????????????????????????????????????????
????????????????????????????????????????????????????????????
????????????????????????????????????????????????????????????
????????????????????????????????????????????????????????????
????????????????????????????????????????????????????????????
????????????????????????????????????????????????????????????
????????????????????????????????????????????????????????????
????????????????????????????????????????????????????????????
????????????????????????????????????????????????????????????
????????????????????????????????????????????????????????????
????????????????????????????????????????????????????????????
????????????????????????????????????????????????????????????
????????????????????????????????????????????????????????????
????????????????????????????????????????????????????????????
????????????????????????????????????????????????????????????
????????????????????????????????????????????????????????????
???????????????---------------------------------------------
--TTCGAGGCTGGTATCTCCAAGGATGGCCAGACTCGTGAGCACGCCCTGCTTGCCTACA
CCCTGGGTGTCAAGCAGCTCATCTGCGCCATCAACAAGATGGACACCACCAAGTGGTCAG
AGGATCGTTTCAACGAAATCATCAAGGAGACGTCCAACTTCATCAAGAAGGTCGGCTACA
ACCCCAAGCAGGTCGCCTTCGTCCCCATCTCTGGCTTCCACGGCGACAACATGCTGGAGG
CTTCCAAGAACTGCCCCTGGTACAAGGGCTGGGAGAAGGAGGGCGCCAAGGGTGCCAAGT
CTACTGGTAAGACCCTGCTCGAGGCCATCGACGCCATCGAGCCCCCCAAGCGTCCTACCG
ATAAGCCTCTGCGTCTCCCGCTCCAGGATGTCTACAAGATCGGTGGTATCGGAACTGTCC
CTGTCGGCCGTATCGAGACTGGTGTCCTCAAGCCTGGTATGGTCGTCACTTTCGCTCCCT
CCAACGTTACCACTGAAGTCAAGTCCGTCGAGATGCACCACGAGCAACTTACTGAGGGTG
TTCCCGGCGACAACGTCGGCTTCAACGTGAAGAACGTCTCCGTCAAGGAAATCCGCCGTG
GCAACGTCGCTGGTGACTCCAAGAACGACCCTCCTTCTGGCTGCGCCAACTTCACTGCTC
AGGTCATTGTCCTCAACCACCCTGGTCAGGTCGGCCCTGGTTACGCCCCCGTCTTGGATT
GCCACACCGCCCACATCGCCTGCAAGTTCTCTGAGATCACTGAGAAGATCGACCGCCGTA
CCGGCAAGGCAGTTGAGACCAACCCCAAGTCCATCAAGTCTGGTGACGCAGCCATCGTCA
AGATGATTCCG--------------------------------------
>Distoseptispora_longispora_HFJAU_0705_
----------------------------------CATTAC----AGAGTTGC--AAAACT
CCA-TAAACCATTGTGAATCTTACCTTT-ATA--TTCGTTGCTTTGGCGGGCGGCTCCAG
GGCGGAGTCACTACCCGTTGGGTCGGGCGCCCGCCGAAGGAC-AACC-AAAACTC-G-CT
-AAA-TC-TGTACGGATCTCAGAGT-----AAAATA----TCAAGCTATCAAAACTTTCA
GCAACGGATCTCTTGGTTCTGGCATCGATGAAGAACGCAGCGAAATGCGATAAGTAATGT
GAATTGCAGAATTCAGTGAATCATCGAATCTTTGAACGCACATTGCGCCCGCCAGCACTC
TGGCGGGCATGCCTGTTCGAGCGTCATTTCAACCCTCGGG---CCCTCGTTTGGCCCGGT
GTTGGGGCGCTACGGGTCT--------GTCGGACCTGTAGGCCCTCAAAAGTAGTGGCGG
GCTCGCC-AGGACTCCGAGCGTAGTAG-TT-CT-CCTCTCGCTCAGGCGGCCTGGC-GTG
CTTCGGCCGTT-AAAG-A--CCCAACTGT-A-A------TCACAGA------AGGT----
----------------------------------------------------------AT
TGCCCCAGTAACGGCGAGTGAAGCGGCAACAGCTCAGATTTGAAATCTGGCCCTTA--CG
GGGTCCGAGTTGTAATCTGTAGAGGATGCTTTTGGCGACGCGCCTTCCGAGTCCCCTGGA
ACGGGGCGCCATAGAGGGTGAGAGCCCCGTATGGTTGGACGCTGAACCTCTGTAAAGCTC
CTTCGACGAGTCGAGTAGTTTGGGAATGCTGCTCAAAATGGGAGGTAAATTTCTTCTAAA
GCTAAATACCGGCCAGAGACCGATAGCGCACAAGTAGAGTGATCGAAAGATGAAAAGCAC
TTTGAAAAGAGGGTTAAATAGCACGTGAAATTGCTGAAAGGGAAGCGCTTGTGACCAGAC
TTGCGCCCGGTTGATCATCCAGCGTTCTCGCTGGTGCACTCTGCCGGGCTCAGGCCAGCA
TCGGCTCTCCCAGGGGGATAAAGGTCGCGGGAACGTAGCTCTCTCCGGGGAGTGTTATAG
CCCGTGGCGGAATGCCCTTAGGGGGGGCCGAGGCCCGCG-TTCGCAAGGATGCTGGCGTA
ATGGTCACCAGCGACCCGTCTTGAAACACGGACCAAGGAGTCAAGCATTAGGGCGAGTCT
TTGGGTGTAAAACCCGCAGGCGCAATGAAAGTGAACGGAGGTGAGAGCTTCGGCGCATCA
TCGACCGATCCTGATGTTCTCGGATGGATTTGAGTAAGAGCCTTACCGCTTGGACCCGAA
AGATGGTGAACTATGCCTGAATAGGGTGAAGCCAGAGGAAACTCTGGTGGAGGCTCGCAG
CGGTTCTGACGTGCAAATCGATCGTCAAATTTGGGCATGGGGGCGAAAGACTAATCGAAC
CATAGTAGCTGGTTACCGCC????????????????????????????????????????
????????????????????????????????????????????????????????????
????????????????????????????????????????????????????????????
????????????????????????????????????????????????????????????
????????????????????????????????????????????????????????????
????????????????????????????????????????????????????????????
????????????????????????????????????????????????????????????
????????????????????????????????????????????????????????????
????????????????????????????????????????????????????????????
????????????????????????????????????????????????????????????
????????????????????????????????????????????????????????????
????????????????????????????????????????????????????????????
????????????????????????????????????????????????????????????
????????????????????????????????????????????????????????????
????????????????????????????????????????????????????????????
????????????????????????????????????????????????????????????
????????????????????????????????????????????????????????????
????????????????????????????????????????????????????????????
????????????????????????????????????????????????????????????
????????????????????????????????????????????????????????????
????????????????????????????????????????????????????????????
????????????????????????????????????????????????????????????
????????????????????????????????????????????????????????????
????????????????????????????????????????????????????????????
????????????????????????????????????????????????????????????
????????????????????????????????????????????????????????????
????????????????????????????????????????????????????????????
????????????????????????????????????????????????????????????
????????????????????????????????????????????????????????????
????????????????????????????????????????????????????????????
????????????????????????????????????????????????????????????
????????????????????????????????????????????????????????????
????????????????????????????????????????????????????????????
?????????????????????????????????????????????????
>Distoseptispora_longissima_GMB5340__
------------------------GCGGAGGGATCATTAG----CGAGTGA---AAAACT
CCC-TAAACCACTGTGAATC-TACCTCT-TTC--TCTTGCGTTCCGGCGGGCGGCTCCAG
GGCGGAGCTACTGCTCGTTAGGTCGGGTGCCCGCCGGAGCGA-ATCTTAAAACTC-T-TG
-CTG-TC-ACAGTGAGGATCTGAGAAC-----AAAA----CAAAACTATAAAAACTTTCA
GCAACGGATCTCTTGGCTCTGGCATCGATGAAGAACGCAGCGAAATGCGATAAATAATGT
GAATTGCAGACTTCTG-GAATCATCGAGTTTTTGAACGCACATTGCGCCCGTCAGTATTC
TGGCGGGCATGCCTGTCCGAGCGTCATTTCAACCCTCAGA---CCCCCGGTAGGTCTGGT
GTTGGGGCGCTGCGGGCTCCCTC-ACAGCGGAGCCCGCAGGCCTTCAAATTCAGTGGCGG
AGCTGCT-TGCGTTCCGGGTGCAGTAA-AT-TG---TATCACCCAGGGCCCACGTG-GAT
TTCCTGCCAGC-AACC-T--TTT-------------A--TTCTTCA------AGGTTGAC
CTCGATC--------------------------------GGAAAAGAAACCAACAGGGAT
TGCCCCAGTAACGGCGAGTGAAGCGGCAACAGCTCAGATTTGAAATCTGGCCCT----CG
CGGCCCGAGTTGTAATCTGTAGAGGATGCTTTTGGTTAGGTGCCTTCTGAGTCCCCTGGA
ACGGGGCGCCAGAGAGGGTGAGAGCCCCGTACGGTCGGACACCGAGCCTCTGTAAAGCTC
CTTCGACGAGTCGAGTAGTTTGGGAATGCTGCTCTAAATGGGAGGTAAATTTCTCCTAAA
GCTAAATATAGGCCAGAGACCGATAGCGCACAAGTAGAGTGATCGAAAGATGAAAAGCAC
TTTGAAAAGAGGGTTAAATAGCACGTGAAATTGCTGAAAGGGAAGCGCTTGTGACCAGAC
TTGCGCCCGGCGGATCAGCTGGCGTTCTCGCCAGTGCACTCCGCCGGGCTCAGGCCAGCA
TCGGTTCTGACGGGGGGACAAAGGCCTCTGGAACGTAGCTCTCTTCGGGGAGTGTTATAG
CCAGTGGTGCCATACCCCCAGGCGGGACCGAGGAACGCGCTCTGCAAGGATGCTGGCGTA
ATGGTCACCAGCGACCCGTCTTGAAACACGGACCAAGGAGTCAAGCATTAGGGCGAGTCT
TTGGGTGTAAAACCCGCAGGCGCAATGAAAGTGAACGCAGGTGAGAGCTTCGGCGCATCA
TCGACCGATCCTGATGTTCTCGGATGGATTTGAGTAAGAGCCTTACCGCTTGGACCCGAA
AGATGGTGAACTATGCCTGAATAGGGTGAAGCCAGAGGAAACTCTGGTGGAGGCTCGCAG
CGGTTCTGACGTGCAAATCGATCGTCAAATTTGGGCATGGGGGCGAAAGACTAATCGAAC
CATAG-----------------TTCCGCAACATCGTTCGCAGAATGACTCAGGAATTATT
GCAGTATCTTCGGAGATGCATCGAAACTGGCAAGCAATTCGACTTGAGGGTTGGGATGAG
GCATCAAACGATGACCAACGCCTTGAAGTACTCGCTCGCTACTGGCAACTGGGGTGACCA
GAAGAAGGCGATGAGCTCGACCGCTGGCGTCTCCCAGGTTCTGAACAGATACACTTTTGC
GTCGACCCTCTCGCATCTTCGCCGTACGAACACGCCTATTGGTAGGGATGGGAAGCTTGC
CAAACCGCGTCAGCTTCACAATACGCACTGGGGTCTTGTTTGCCCGGCTGAGACGCCAGA
GGGGCAAGCCTGCGGACTGGTCAAGAACTTGTCTTTGATGTGCTACGTCAGCGTGGGAAC
GACTGCGGATCCTATCCGAGATTTCATGGTTGCTAGGAACATGGAAATTCTCGAGGAATA
TGAGCCGCTTCGATATCCGAACGCGACGAAGATCTTTATCAATGGCTCGTGGGTTGGCGT
ACATCAAGATCCAAAAAGCCTAGTGAATGCGGTGAGAGCGATGCGACAAAACGGCATCAT
CCAGTTCGAAGTTACTCTTGTAAGAGATATTCGCGACCGAGAGTTCAAGATTTTCTCCGA
CGCTGGTCGGGTGATGCGGCCCCTCTTCGCCGTCGAACAAGACGATCCAAGTGAAGCGAA
CGGTGGCCGGGAGAAGGGAAGTCTCTTGCTTACGAAAGAGCACATCCAGCGATTGAGAGA
CGATGAACGTTTGGATCCAAGTGATCCAAATTACTTTGGTTGGGATGGACTGACTAGAGA
AGGTGCTATTGAATATTTGGACGCTGAAGAAGAGGAGACTGCAATGATATGCATGACCCC
TGAGGATTTGGAGCAATATCGTCTCCAGAAGCAAGGCATT---GCGCCCGACGAGGACGA
TGGTGATGATCTCAACAAACGCCTCAAGACGAAAATGAACCCGACCACCCACATGTACAC
CCATTGTGAAATTCACCCGAGCATGCTCTTGGGGATTTGCGCTAGCATCATCCCCTTCCC
GGATCACAACCAG--CGCAGGCTGACTGCGCCATTCTCATCATTGCCGCCGGTACTGGTG
AGTTCGAGGCTGGTATCTCGAAGGATGGCCAGACTCGTGAGCACGCCCTGCTTGCCTACA
CCCTAGGTGTCAAGCAGCTCATCGTCGCCATCAACAAGATGGACACCACGAAGTGGTCCG
AGGATCGTTTCAACGAAATCATCAAGGAGACCTCCAACTTCATCAAGAAGGTCGGCTACA
ACCCCAAGACTGTTGCCTTCGTCCCTATCTCGGGCTTCAACGGTGACAACATGTTGGCGG
CCTCGAGCAACTGCCCGTGGTACAAGGGCTGGGAGAAGGAA---GTCAAGGGCGGCAAGG
TCACCGGCAAGACCCTCCTTGAGGCCATTGACGCCATCGAGCCCCCCAAGCGTCCCACCG
ACAAGCCTCTCCGTCTTCCCCTTCAGGATGTGTACAAGATTGGTGGTATCGGAACTGTTC
CTGTCGGCCGTATCGAGACTGGTATCCTCAAGCCTGGTATGGTCGTTACTTTCGCTCCCT
CCAACGTCACCACTGAAGTCAAGTCCGTCGAGATGCACCACGAGCAGCTTTCTGAGGGTG
TTCCCGGCGACAATGTTGGCTTCAACGTGAAGAACGTCTCCGTTAAGGAAATTCGCCGTG
GCAACGTCGCCGGTGACTCCAAGAACGACCCCCCCATGGGCTGCGCGTCTTTCACTGCCC
AGGTCATCGTTCTGAACCACCCTGGCCAGGTCGGTGCTGGTTACGCACCCGTCCTCGATT
GCCACACCGCCCACATCGCCTGCAAGTTCTCCGAGATTCTTGAGAAGATCGACCGCCGAA
CAGGCAAGTCGGTTGAGAACAACCCCAAGTTCATCAAGTCGGGTGACGCCGCCATTGTCA
AGATGATTCCGTCCAAGCCTATGTGCGTGGAGGCTTTCACCGACTACCC
>Distoseptispora_longnanensis_HJAUP_C1040_
AACAAGGTCTCCGTTGGTGAACCAGCGGAGGGATCATTAC----AGAGTTGC--AAAACT
CCA-TAAACCATTGTGAATCTTACCTTT-ATA--TTCGTTGCTTTGGCGGGCGGCTCCAG
GGCGGAGTCACTACCCGTTGGGTCGGGCGCCCGCCGAAGGAC-AACC-AAAACTC-G-CT
-AAA-TC-TGTACGGATCTCAGAGT-----AAAATA----TCAAGCTATCAAAACTTTCA
GCAACGGATCTCTTGGTTCTGGCATCGATGAAGAACGCAGCGAAATGCGATAAGTAATGT
GAATTGCAGAATTCAGTGAATCATCGAATCTTTGAACGCACATTGCGCCCGCCAGCACTC
TGGCGGGCATGCCTGTTCGAGCGTCATTTCAACCCTCGGG---CCCTCGTTTGGCCCGGT
GTTGGGGCGCTACGGGTCT--------GTCGGACCTGTAGGCCCTCAAAAGTAGTGGCGG
GCTCGCC-AGGACTCCGAGCGTAGTAG-TT-CT-CCTCTCGCTCAGGCGGCCTGGC-GTG
CTTCGGCCGTT-AAAG-A--CCCAACTGT-A-A------TCACAGA------AGGTTGAC
CTCGGATCAGGTAGGAATACCCGCTGAACTTAAGCATAC--------------ATAAGAC
TTTTTTTAAACCGGGGCGAGAAGCGGCAACAGCTCAGATTTGAAATCTGGCCCTTA--CG
GGGTCCGAGTTGTAATCTGTAGAGGATGCTTTTGGCGACGCGCCTTCCGAGTCCCCTGGA
ACGGGGCGCCAGAGAGGGTGAGAGCCCCGTATGGTTGGACGCTGAACCTCTGTAAAGCTC
CTTCGACGAGTCGAGTAGTTTGGGAATGCTGCTCAAAATGGGAGGTAAATTTCTTCTAAA
GCTAAATACCGGCCAGAGACCGATAGCGCACAAGTAGAGTGATCGAAAGATGAAAAGCAC
TTTGAAAAGAGGGTTAAATAGCACGTGAAATTGCTGAAAGGGAAGCGCTTGTGACCAGAC
TTGCGCCCGGTTGATCATCCAGCGTTCTCGCTGGTGCACTCTGCCGGGCTCAGGCCAGCA
TCGGCTCTCCCAGGGGGATAAAGGTCGCGGGAACGTAGCTCTCTCCGGGGAGTGTTATAG
CCCGTGGCGGAATGCCCTTAGGGGGGGCCGAGGCCCGCG-TTCGCAAGGATGCTGGCGTA
ATGGTCACCAGCGACCCGTCTTGAA-CACGCCCCAAAGGG--------------------
------------------------------GAGAAAAAGG--------------------
------------------------------------------------------------
------------------------------------------------------------
------------------------------------------------------------
--------------------????????????????????????????????????????
????????????????????????????????????????????????????????????
????????????????????????????????????????????????????????????
????????????????????????????????????????????????????????????
????????????????????????????????????????????????????????????
????????????????????????????????????????????????????????????
????????????????????????????????????????????????????????????
????????????????????????????????????????????????????????????
????????????????????????????????????????????????????????????
????????????????????????????????????????????????????????????
????????????????????????????????????????????????????????????
????????????????????????????????????????????????????????????
????????????????????????????????????????????????????????????
????????????????????????????????????????????????????????????
????????????????????????????????????????????????????????????
????????????????????????????????????????????????????????????
????????????????????????????????????????????????????????????
????????????????????????????????????????????????????????????
???????????????--CAGGCCGACTGCGCTATTCTCATCATTGCTGCCGGTACTGGTG
AGTTCGAGGCTGGTATCTCCAAGGATGGCCAGACTCGTGAGCACGCTCTGCTTGCCTACA
CCTTGGGTGTGAAGCAGCTCATCGTCGCCATCAACAAGATGGACACCACCAAATGGTCTG
AGAGCCGTTACAACGAAATTATCAAGGAGACGTCCAACTTCATCAAGAAGGTCGGCTACA
ACCCCAAGCAGGTCGCCTTCGTTCCCATCTCCGGCTTCAACGGCGACAACATGCTTGCCC
CCTCCTCCAACTGCCCCTGGTACAAGGGTTGGGAGAAGGAG---ATCAAGGGCGGCAAGG
CCTCTGGCAAGACCCTTCTCGAGGCCATCGATGCTATTGAGCCTCCCAAGCGTCCTACGG
ACAAGCCTCTGCGTCTACCTCTCCAGGATGTCTACAAGATTGGTGGTATTGGAACTGTGC
CCGTCGGCCGTATCGAGACTGGTGTCCTCAAGCCCGGTATGGTCGTTACCTTCGCTCCCT
CCAACGTCACCACTGAAGTCAAGTCCGTCGAGATGCACCACGAGCAGCTGGCGGAGGGTG
TCCCCGGCGACAACGTCGGCTTCAACGTGAAGAACGTCTCCGTCAAGGAAATCCGCCGAG
GCAACGTTGCTGGTGACTCCAAGAACGATCCTCCTGCTGGTGCCGCTTCCTTCACCGCCC
AGGTCATCGTCCTCAACCACCCCGGTCAGGTCGGCGCTGGTTACGCTCCCGTCTTGGATT
GCCACACTGCCCACATCGCTTGCAAGTTCTCTGAGATTCTGGAGAAGATCGACCGCCGAA
CGGGCAAGTCTGTCGAGAACAACCCCAAGTTCATCAAGTCTGGTGATGCTGCCATCGTCA
AGATGATTCCGTCCAAGCCTATGTGCGTTGAGGCTTTCACTGATTA---
>Distoseptispora_martinii_CGMCC_3_18651_
------------------------------------------------------------
---------------GAATTTTACC-TA-TAG--TTCGTTGCTCCGGCGGGCGGTTCCAG
GGCGGAGCCACTGCCCGTTAGGTCGGGCGTCCGCCGGAGGAC-AGCC-AAAACTA-G-CT
-AAA-TC-TCGGGTTAACTCAGAGTAT-----TATG----AAAAGCTATCAAAACTTTCA
GCAACGGATCTCTTGGTTCTGGCATCGATGAAGAACGCAGCGAAATGCGATAAGTAATGT
GAATTGCAGAATTCAGTGAATCATCGAATCTTTGAACGCATATTGCGCCCGCCAGCACTC
TGGCGGGCATGCCTGTTCGAGCGTCATTTCAACCCTCGGG---CCCTCGTTTGGCCCGGT
GTTGGGGCGCTACGGTTTCCTTC----GGGGGACTCGTAGGCCCTTAAAACCAGTGGCGG
GCTCGCC-AGGACTCCGAGCGTAGTAG-TT-TT-CTCCTCGCTCAGGCGGCCTGGC-GTG
CTTCGGCCGTT-A-----------------------------------------------
------------------------------------------------------------
---------------------------------------------TCTGGTCCCCT--TG
GGGCCCGAGTTGTAATCTGTAGAGGATGCTTTTGGCGACGCGCCTTCCGAGTCCCCTGGA
ACGGGGCGCCAGAGAGGGTGAGAGCCCCGTACGGTCGGACGCCGAACCTCTGTAAAGCTC
CTTCGACGAGTCGAGTAGTTTGGGAATGCTGCTCAAAATGGGAGGTAAATTTCTTCTAAA
GCTAAATACCGGCCAGAGACCGATAGCGCACAAGTAGAGTGATCGAAAGATGAAAAGCAC
TTTGAAAAGAGGGTTAAATAGCACGTGAAATTGCTGAAAGGGAAGCGCTTGTGACCAGAC
TTGCGCCCGGTTGATCATCCAGCGTTCTCGCTGGTGCACTCTGCCGGGCCCAGGCCAGCA
TCGGCTCTCCCAGGGGGATAAAGGTCGCGGGAACGTAGCTCTCTCCGGGGAGTGTTATAG
CCCGTGGCGGAATGCCCTTAGGGGGGGCCGAGGCCCGCG-TTCGCAAGGATGCTGGCGTA
ATGGTCATCAGCGACCCGTCTT--------------------------------------
------------------------------------------------------------
------------------------------------------------------------
------------------------------------------------------------
------------------------------------------------------------
--------------------????????????????????????????????????????
????????????????????????????????????????????????????????????
????????????????????????????????????????????????????????????
????????????????????????????????????????????????????????????
????????????????????????????????????????????????????????????
????????????????????????????????????????????????????????????
????????????????????????????????????????????????????????????
????????????????????????????????????????????????????????????
????????????????????????????????????????????????????????????
????????????????????????????????????????????????????????????
????????????????????????????????????????????????????????????
????????????????????????????????????????????????????????????
????????????????????????????????????????????????????????????
????????????????????????????????????????????????????????????
????????????????????????????????????????????????????????????
????????????????????????????????????????????????????????????
????????????????????????????????????????????????????????????
????????????????????????????????????????????????????????????
????????????????????????????????????????????????????????????
????????????????????????????????????????????????????????????
????????????????????????????????????????????????????????????
????????????????????????????????????????????????????????????
????????????????????????????????????????????????????????????
????????????????????????????????????????????????????????????
????????????????????????????????????????????????????????????
????????????????????????????????????????????????????????????
????????????????????????????????????????????????????????????
????????????????????????????????????????????????????????????
????????????????????????????????????????????????????????????
????????????????????????????????????????????????????????????
????????????????????????????????????????????????????????????
????????????????????????????????????????????????????????????
????????????????????????????????????????????????????????????
?????????????????????????????????????????????????
>Distoseptispora_meilingensis_JAUCC_4727_
------------------------------------------------------------
-----------CTGTGAATTATACCTATCGTC-AAATGTTGCTTCGGCGGGCGGCCCCTG
GGAGGGGCCAAGGCCCGTTGGGTTGGGTGCCCGCCGGAGGAC-AGCCGAAAACTC-----
-TTT-TA-TCAGGTACTGTCTGAGTAAA----CTAT----AAAAACTATAAAAACTTTCA
ACAACGGATCTCTTGGTTCTGGCATCGATGAAGAACGCAGCGAAATGCGATAAGTAATGT
GAATTGCAGAATTCAGTGAATCATCGAATCTTTGAACGCACATTGCGCCCGCCAGCACTC
TGGCGGGCATGCCTGTTCGAGCGTCATTTCAACCCTCAGG---CCCCAGTTTGGCCTGGT
GTTGGGGCACTGCCGTCCCGCCC--GTACGGGGCGCGCAGGTCCTGAAAAACAGTGGCGG
GCTCGCT-AGCACTCCGGGCGTAGTAGAAT-TA-TATCTCGTCTAGGTGTTCTGGC-GCG
GTCTTGCCGTC-AAAA-C--CCCC-AATT-------T--TTACACA------AGGTTGAC
CTCGGATCAGGTAGGAATACCCGCTGAACTTAAGCATAT----------------GGGAT
TGCCCTAGTAACGGCGAGTGAAGCGGCAACAGCTCAGATTTGAAATCTGGCCCAT---TA
GGGTCCGAGTTGTAATCTGTAGAGGATGCTTTTGGCGAGGTGCCTTCTAAGTCCCCTAGA
ACGGGGCGCCACAGAGGGTGAGAGCCCCGTACAGTTGGACACCGAACCTTTGTAAAGCTC
CTTCGACGAGTCGAGTAGTTTGGGAATGCTGCTCAAAATGGGAGGTATATTTCTTCTAAA
GCTAAATACCGGCCAGAGACCGATAGCGCACAAGTAGAGTGATCGAAAGATGAAAAGCAC
TTTGAAAAGAGGGTTAAATAGCACGTGAAATTGTTGAAAGGGAAGCGCTTGTGACCAGAC
TTGTGCCCGGTGAATCATCCAGCGTTCTCGCTGGTGCACTTTGCCGGGCTCAGGCCAGCA
TCGGTTCTCCCAGGGGGATAAAGGTCTCGGGAACGTAGCTCTCTTCGGGGAGTGTTATAG
CCCGTGGCATAATACCTTTGGG-GGGACCGAGGACCGCGCTCTGCAAGGATGCTGGCGTA
ATGGTCATCAGCGACCCGTCTTGAAACACGGACCAAGGAGTCAAGCATTAGGGCGAGTCT
TTGGGTGTAAAACCCGCAGGCGCAATGAAAGTGAACGGAGGTGAGAGCTTCGGCGCATCA
TCGACCGATCCTGATGTTCTCGGATGGATTTGAGTAAGAGCCTTACCGCTTGGACCCGAA
AGATGGTGAACTATGCCTGAATAGGGTGAAGCCAGAGGAAACTCTGGTGGAGGCTCGCAG
CGGTTCTGACGTGCAAATCGATCGTCAAATTTGGGCATGGGGGCGAAAGACTAATCGAAC
CATAGTAGCTGGTTACCGCC????????????????????????????????????????
????????????????????????????????????????????????????????????
????????????????????????????????????????????????????????????
????????????????????????????????????????????????????????????
????????????????????????????????????????????????????????????
????????????????????????????????????????????????????????????
????????????????????????????????????????????????????????????
????????????????????????????????????????????????????????????
????????????????????????????????????????????????????????????
????????????????????????????????????????????????????????????
????????????????????????????????????????????????????????????
????????????????????????????????????????????????????????????
????????????????????????????????????????????????????????????
????????????????????????????????????????????????????????????
????????????????????????????????????????????????????????????
????????????????????????????????????????????????????????????
????????????????????????????????????????????????????????????
????????????????????????????????????????????????????????????
???????????????-------CGACTGCGCTATTCTCATTATCGCTGCCGGTACTGGTG
AGTTCGAGGCTGGTATCTCCAAGGATGGCCAGACTCGTGAGCACGCCCTGCTTGCCTACA
CCCTGGGTGTCAAGCAGCTCATCTGCGCCATCAACAAGATGGACACCACCAAGTGGTCAG
AGGACCGTTTCAACGAAATCATCAAGGAGACGTCCAACTTCATCAAGAAGGTCGGCTACA
ACCCCAAGCAGGTCGCCTTCGTCCCTATCTCTGGCTTCCACGGCGACAACATGTTGGCTG
CCTCCAGCAACTGCCCCTGGTACAAGGGATGGGAGAAGGAGGGCGCCAAGGGTGCCAAGT
CTTCTGGTAAGACCCTGCTCGAGGCCATCGACGCCATCGAGCAACCCAAGCGTCCTACCG
ACAAGCCTCTGCGTCTCCCGCTCCAGGATGTCTACAAGATCGGTGGTATCGGAACTGTCC
CTGTCGGCCGTATCGAGACTGGTATCCTCAAGCCCGGTATGGTCGTCACTTTCGCTCCCT
CCAACGTCACCACTGAAGTCAAGTCCGTCGAGATGCACCACGAGCAGCTCACTGAGGGTG
TTCCCGGCGACAACGTCGGCTTCAACGTGAAGAACGTCTCCGTCAAGGAAATCCGCCGTG
GAAACGTCGCTGGTGACTCCAAGAACGACCCTCCTGCTGGCTGCGCCAACTTCACTGCTC
AGGTCATTGTCCTCAACCACCCTGGTCAGGTCGGCCCTGGTTACGCTCCCGTCTTGGATT
GCCACACCGCCCACATCGCCTGCAAGTTCTCTGAGATCACCGAGAAGATCGACCGCCGTA
CCGGCAAGTCAGTTGAGAACAACCCCAAGTTCATCAAGTCTGGTGATGCCGCTATCGTCA
AGATGATTCCGTCCAAGCCGATGTGCG----------------------
>Distoseptispora_meilingensis_JAUCC_4728
------------------------------------------------------------
-----------CTGT-GATTATACCTATCGTC-AAATGTTGCTTCGGCGGGCGGCCCCTG
GGAGGGGCCAAGGCCCGTTGGGTTGGGTGCCCGCCGGAGGAC-AGCCGAAAACTC-----
-TTT-TA-TCAGGTACTGTCTGAGTAAA----CTAT----AAAAACTATAAAAACTTTCA
ACAACGGATCTCTTGGTTCTGGCATCGATGAAGAACGCAGCGAAATGCGATAAGTAATGT
GAATTGCAGAATTCAGTGAATCATCGAATCTTTGAACGCACATTGCGCCCGCCAGCACTC
TGGCGGGCATGCCTGTTCGAGCGTCATTTCAACCCTCAGG---CCCCAGTTTGGCCTGGT
GTTGGGGCACTGCCGTCCCGCCC--GTACGGGGCGCGCAGGTCCTGAAAAACAGTGGCGG
GCTCGCT-AGCACTCCGGGCGTAGTAGAAT-TA-TATCTCGTCTAGGTGTTCTGGC-GCG
GTCTTGCCGTC-AAAA-C--CCCC-AATT-------T--TTACACA------AGGTTGAC
CTCGGATCAGGTAGGAATACCCGCTGAACTTAAGCATAT----------------GGGAT
TGCCCTAGTAACGGCGAGTGAAGCGGCAACAGCTCAGATTTGAAATCTGGCCCAT---TA
GGGTCCGAGTTGTAATCTGTAGAGGATGCTTTTGGCGAGGTGCCTTCTAAGTCCCCTAGA
ACGGGGCGCCACAGAGGGTGAGAGCCCCGTACAGTTGGACACCGAACCTTTGTAAAGCTC
CTTCGACGAGTCGAGTAGTTTGGGAATGCTGCTCAAAATGGGAGGTATATTTCTTCTAAA
GCTAAATACCGGCCAGAGACCGATAGCGCACAAGTAGAGTGATCGAAAGATGAAAAGCAC
TTTGAAAAGAGGGTTAAATAGCACGTGAAATTGTTGAAAGGGAAGCGCTTGTGACCAGAC
TTGTGCCCGGTGAATCATCCAGCGTTCTCGCTGGTGCACTTTGCCGGGCTCAGGCCAGCA
TCGGTTCTCCCAGGGGGATAAAGGTCTCGGGAACGTAGCTCTCTTCGGGGAGTGTTATAG
CCCGTGGCATAATACCTTTGGG-GGGACCGAGGACCGCGCTCTGCAAGGATGCTGGCGTA
ATGGTCATCAGCGACCCGTCTTGAAACACGGACCAAGGAGTCAAGCATTAGGGCGAGTCT
TTGGGTGTAAAACCCGCAGGCGCAATGAAAGTGAACGGAGGTGAGAGCTTCGGCGCATCA
TCGACCGATCCTGATGTTCTCGGATGGATTTGAGTAAGAGCCTTACCGCTTGGACCCGAA
AGATGGTGAACTATGCCTGAATAGGGTGAAGCCAGAGGAAACTCTGGTGGAGGCTCGCAG
CGGTTCTGACGTGCAAATCGATCGTCAAATTTGGGCATGGGGGCGAAAGACTAATCGAAC
CATAGTAGCTGGTTACCGCC????????????????????????????????????????
????????????????????????????????????????????????????????????
????????????????????????????????????????????????????????????
????????????????????????????????????????????????????????????
????????????????????????????????????????????????????????????
????????????????????????????????????????????????????????????
????????????????????????????????????????????????????????????
????????????????????????????????????????????????????????????
????????????????????????????????????????????????????????????
????????????????????????????????????????????????????????????
????????????????????????????????????????????????????????????
????????????????????????????????????????????????????????????
????????????????????????????????????????????????????????????
????????????????????????????????????????????????????????????
????????????????????????????????????????????????????????????
????????????????????????????????????????????????????????????
????????????????????????????????????????????????????????????
????????????????????????????????????????????????????????????
???????????????-------CGACTGCGCTATTCTCATTATCGCTGCCGGTACTGGTG
AGTTCGAGGCTGGTATCTCCAAGGATGGCCAGACTCGTGAGCACGCCCTGCTTGCCTACA
CCCTGGGTGTCAAGCAGCTCATCTGCGCCATCAACAAGATGGACACCACCAAGTGGTCAG
AGGACCGTTTCAACGAAATCATCAAGGAGACGTCCAACTTCATCAAGAAGGTCGGCTACA
ACCCCAAGCAGGTCGCCTTCGTCCCTATCTCTGGCTTCCACGGCGACAACATGTTGGCTG
CCTCCAGCAACTGCCCCTGGTACAAGGGATGGGAGAAGGAGGGCGCCAAGGGTGCCAAGT
CTTCTGGTAAGACCCTGCTCGAGGCCATCGACGCCATCGAGCAACCCAAGCGTCCTACCG
ACAAGCCTCTGCGTCTCCCGCTCCAGGATGTCTACAAGATCGGTGGTATCGGAACTGTCC
CTGTCGGCCGTATCGAGACTGGTATCCTCAAGCCCGGTATGGTCGTCACTTTCGCTCCCT
CCAACGTCACCACTGAAGTCAAGTCCGTCGAGATGCACCACGAGCAGCTCACTGAGGGTG
TTCCCGGCGACAACGTCGGCTTCAACGTGAAGAACGTCTCCGTCAAGGAAATCCGCCGTG
GAAACGTCGCTGGTGACTCCAAGAACGACCCTCCTGCTGGCTGCGCCAACTTCACTGCTC
AGGTCATTGTCCTCAACCACCCTGGTCAGGTCGGCCCTGGTTACGCTCCCGTCTTGGATT
GCCACACCGCCCACATCGCCTGCAAGTTCTCTGAGATCACCGAGAAGATCGACCGCCGTA
CCGGCAAGTCAGTTGAGAACAACCCCAAGTTCATCAAGTCTGGTGATGCCGCTATCGTCA
AGATGATTCCGTCCAAGCCGATGTGCG----------------------
>Distoseptispora_meilingensis_UESTCC_24_0169____
------------------------------------------------------------
--A-TAACCATCTGTGAATTATACCTATCGTC-AAATGTTGCTTCGGCGGGCGGCCCCTG
GGAGGGGCCAAGGCCCGTTGGGTTGGGTGCCCGCCGGAGGAC-AGCCGAAAACTC-----
-TTT-TA-TCAGGTACTGTCTGAGTAAA----CTAT----AAAAACTATAAAAACTTTCA
ACAACGGATCTCTTGGTTCTGGCATCGATGAAGAACGCAGCGAAATGCGATAAGTAATGT
GAATTGCAGAATTCAGTGAATCATCGAATCTTTGAACGCACATTGCGCCCGCCAGCACTC
TGGCGGGCATGCCTGTTCGAGCGTCATTTCAACCCTCAGG---CCCCAGTTTGGCCTGGT
GTTGGGGCACTGCCGCCCCGCCC--GTACGGGGCGCGCAGGTCCTGAAAACCAGTGGCGG
GCTCGCT-AGCACTCCGGGCGTAGTAGAAT-TA-TATCTCGTCTAGGTGTTCTGGC-GCG
GTCTTGCCGTC-AAAA-C--CCCC-AATT-------T--TTACACA------AGGTTGAC
CTCGGATCAGGTAGGAATACCCGCTGAACTTAAGCATAT----------------GGGAT
TGCCCTAGTAACGGCGAGTGAAGCGGCAACAGCTCAGATTTGAAATCTGGCCCAT---TA
GGGTCCGAGTTGTAATCTGTAGAGGATGCTTTTGGCGAGGTGCCTTCTAAGTCCCCTAGA
ACGGGGCGCCACAGAGGGTGAGAGCCCCGTACAGTTGGACACCGAACCTTTGTAAAGCTC
CTTCGACGAGTCGAGTAGTTTGGGAATGCTGCTCAAAATGGGAGGTATATTTCTTCTAAA
GCTAAATACCGGCCAGAGACCGATAGCGCACAAGTAGAGTGATCGAAAGATGAAAAGCAC
TTTGAAAAGAGGGTTAAATAGCACGTGAAATTGTTGAAAGGGAAGCGCTTGTGACCAGAC
TTGTGCCCGGTGAATCATCCAGCGTTCTCGCTGGTGCACTTTGCCGGGCTCAGGCCAGCA
TCGGTTCTCCCAGGGGGATAAAGGTCTCGGGAACGTAGCTCTCTTCGGGGAGTGTTATAG
CCCGTGGCATAATACCTTTGGG-GGGACCGAGGACCGCGCTCTGCAAGGATGCTGGCGTA
ATGGTCATCAGCGACCCGTCTTGAAACACGGACCAAGGAGTCAAGCATTAGGGCGAGTCT
TTGGGTGTAAAACCCGCAGGCGCAATGAAAGTGAACGGAGGTGAGAGCTTCGGCGCATCA
TCGACCGATCCTGATGTTCTCGGATGGATTTGAGTAAGAGCCTTACCGCTTGGACCCGAA
AGATGGTGAACTATGCCTGAATAGGGTGAAGCCAGAGGAAACTCTGGTGGAGGCTCGCAG
CGGTTCTGACGTGCAAATCGATCGTCAAATTTGGGCATGGGGGCGAAAGACTAATCGAAC
CATAGTAGCTGGTTACCGCC????????????????????????????????????????
????????????????????????????????????????????????????????????
????????????????????????????????????????????????????????????
????????????????????????????????????????????????????????????
????????????????????????????????????????????????????????????
????????????????????????????????????????????????????????????
????????????????????????????????????????????????????????????
????????????????????????????????????????????????????????????
????????????????????????????????????????????????????????????
????????????????????????????????????????????????????????????
????????????????????????????????????????????????????????????
????????????????????????????????????????????????????????????
????????????????????????????????????????????????????????????
????????????????????????????????????????????????????????????
????????????????????????????????????????????????????????????
????????????????????????????????????????????????????????????
????????????????????????????????????????????????????????????
????????????????????????????????????????????????????????????
???????????????---AGGCCGACTGCGCTATTCTCATTATCGCTGCCGGTACTGGTG
AGTTCGAGGCTGGTATCTCCAAGGATGGCCAGACTCGTGAGCACGCCCTGCTTGCCTACA
CCCTGGGTGTCAAGCAGCTCATCTGCGCCATCAACAAGATGGACACCACCAAGTGGTCAG
AGGACCGTTTCAACGAAATCATCAAGGAGACGTCCAACTTCATCAAGAAGGTCGGCTACA
ACCCCAAGCAGGTCGCCTTCGTCCCTATCTCTGGCTTCCACGGCGACAACATGTTGGCTG
CCTCCAGCAACTGCCCCTGGTACAAGGGATGGGAGAAGGAGGGCGCCAAGGGTGCCAAGT
CTTCTGGTAAGACCCTGCTCGAGGCCATCGACGCCATCGAGCAACCCAAGCGTCCTACCG
ACAAGCCTCTGCGTCTCCCGCTCCAGGATGTCTACAAGATCGGTGGTATCGGAACTGTCC
CTGTCGGCCGTATCGAGACTGGTATCCTCAAGCCCGGTATGGTCGTCACTTTCGCTCCCT
CCAACGTCACCACTGAAGTCAAGTCCGTCGAGATGCACCACGAGCAGCTCACTGAGGGTG
TTCCCGGCGACAACGTCGGCTTCAACGTGAAGAACGTCTCCGTCAAGGAAATCCGCCGTG
GAAACGTCGCTGGTGACTCCAAGAACGACCCTCCTGCTGGCTGCGCCAACTTCACTGCTC
AGGTCATTGTCCTCAACCACCCTGGTCAGGTCGGCCCTGGTTACGCTCCCGTCTTGGATT
GCCACACCGCCCACATCGCCTGCAAGTTCTCTGAGATCACCGAGAAGATCGACCGCCGTA
CCGGCAAGTCAGTTGAGAACAACCCCAAGTTCATCAAGTCTGGTGATGCCGCTATCGTCA
AGATGATTCCGTCCAAGCCGATGTGCGTTGAGGCCTTCACTGACTACCC
>Distoseptispora_meilingensis_UESTCC_24_0170_
----------------------------------CATTACAAAACGAGTTGA--AAGACT
CAA-TAACCATCTGTGAATTATACCTATCGTC-AAATGTTGCTTCGGCGGGCGGCCCCTG
GGAGGGGCCAAGGCCCGTTGGGTTGGGTGCCCGCCGGAGGAC-AGCCGAAAACTC-----
-TTT-TA-TCAGGTACTGTCTGAGTAAA----CTAT----AAAAACTATAAAAACTTTCA
ACAACGGATCTCTTGGTTCTGGCATCGATGAAGAACGCAGCGAAATGCGATAAGTAATGT
GAATTGCAGAATTCAGTGAATCATCGAATCTTTGAACGCACATTGCGCCCGCCAGCACTC
TGGCGGGCATGCCTGTTCGAGCGTCATTTCAACCCTCAGG---CCCCAGTTTGGCCTGGT
GTTGGGGCACTGCCGCCCCGCCC--GTACGGGGCGCGCAGGTCCTGAAAACCAGTGGCGG
GCTCGCT-AGCACTCCGGGCGTAGTAGAAT-TA-TATCTCGTCTAGGTGTTCTGGC-GCG
GTCTTGCCGTC-AAAA-C--CCCC-AATT-------T--TTACACA------AGGTTGAC
CTCGGATCAGGTAGGAATACCCGCTGAACTTAAGCATAT---------ACCAACAGGGAT
TGCCCTAGTAACGGCGAGTGAAGCGGCAACAGCTCAGATTTGAAATCTGGCCCAT---TA
GGGTCCGAGTTGTAATCTGTAGAGGATGCTTTTGGCGAGGTGCCTTCTAAGTCCCCTAGA
ACGGGGCGCCACAGAGGGTGAGAGCCCCGTACAGTTGGACACCGAACCTTTGTAAAGCTC
CTTCGACGAGTCGAGTAGTTTGGGAATGCTGCTCAAAATGGGAGGTATATTTCTTCTAAA
GCTAAATACCGGCCAGAGACCGATAGCGCACAAGTAGAGTGATCGAAAGATGAAAAGCAC
TTTGAAAAGAGGGTTAAATAGCACGTGAAATTGTTGAAAGGGAAGCGCTTGTGACCAGAC
TTGTGCCCGGTGAATCATCCAGCGTTCTCGCTGGTGCACTTTGCCGGGCTCAGGCCAGCA
TCGGTTCTCCCAGGGGGATAAAGGTCTCGGGAACGTAGCTCTCTTCGGGGAGTGTTATAG
CCCGTGGCATAATACCTTTGGG-GGGACCGAGGACCGCGCTCTGCAAGGATGCTGGCGTA
ATGGTCATCAGCGACCCGTCTTGAAACACGGACCAAGGAGTCAAGCATTAGGGCGAGTCT
TTGGGTGTAAAACCCGCAGGCGCAATGAAAGTGAACGGAGGTGAGAGCTTCGGCGCATCA
TCGACCGATCCTGATGTTCTCGGATGGATTTGAGTAAGAGCCTTACCGCTTGGACCCGAA
AGATGGTGAACTATGCCTGAATAGGGTGAAGCCAGAGGAAACTCTGGTGGAGGCTCGCAG
CGGTTCTGACGTGCAAATCGATCGTCAAATTTGGGCATGGGGGCGAAAGACTAATCGAAC
CATA----------------????????????????????????????????????????
????????????????????????????????????????????????????????????
????????????????????????????????????????????????????????????
????????????????????????????????????????????????????????????
????????????????????????????????????????????????????????????
????????????????????????????????????????????????????????????
????????????????????????????????????????????????????????????
????????????????????????????????????????????????????????????
????????????????????????????????????????????????????????????
????????????????????????????????????????????????????????????
????????????????????????????????????????????????????????????
????????????????????????????????????????????????????????????
????????????????????????????????????????????????????????????
????????????????????????????????????????????????????????????
????????????????????????????????????????????????????????????
????????????????????????????????????????????????????????????
????????????????????????????????????????????????????????????
????????????????????????????????????????????????????????????
???????????????--CAGGCCGACTGCGCTATTCTCATTATCGCTGCCGGTACTGGTG
AGTTCGAGGCTGGTATCTCCAAGGATGGCCAGACTCGTGAGCACGCCCTGCTTGCCTACA
CCCTGGGTGTCAAGCAGCTCATCTGCGCCATCAACAAGATGGACACCACCAAGTGGTCAG
AGGACCGTTTCAACGAAATCATCAAGGAGACGTCCAACTTCATCAAGAAGGTCGGCTACA
ACCCCAAGCAGGTCGCCTTCGTCCCTATCTCTGGCTTCCACGGCGACAACATGTTGGCTG
CCTCCAGCAACTGCCCCTGGTACAAGGGATGGGAGAAGGAGGGCGCCAAGGGTGCCAAGT
CTTCTGGTAAGACCCTGCTCGAGGCCATCGACGCCATCGAGCAACCCAAGCGTCCTACCG
ACAAGCCTCTGCGTCTCCCGCTCCAGGATGTCTACAAGATCGGTGGTATCGGAACTGTCC
CTGTCGGCCGTATCGAGACTGGTATCCTCAAGCCCGGTATGGTCGTCACTTTCGCTCCCT
CCAACGTCACCACTGAAGTCAAGTCCGTCGAGATGCACCACGAGCAGCTCACTGAGGGTG
TTCCCGGCGACAACGTCGGCTTCAACGTGAAGAACGTCTCCGTCAAGGAAATCCGCCGTG
GAAACGTCGCTGGTGACTCCAAGAACGACCCTCCTGCTGGCTGCGCCAACTTCACTGCTC
AGGTCATTGTCCTCAACCACCCTGGTCAGGTCGGCCCTGGTTACGCTCCCGTCTTGGATT
GCCACACCGCCCACATCGCCTGCAAGTTCTCTGAGATCACCGAGAAGATCGACCGCCGTA
CCGGCAAGTCAGTTGAGAACAACCCCAAGTTCATCAAGTCTGGTGATGCCGCTATCGTCA
AGATGATTCCGTCCAAGCCGATGTGCGTTGAGGCCTTCACTGACTACCC
>Distoseptispora_menghaiensis_HJAUP_C2045_
AACAAGGTCTCCGTTGGTGAACCAGCGGAGGGATCATTAT----CGAGTTAA-CAAACTC
CCT-TAAACCATTGTGAATTTTACCTTT-TTG-TATCGTTGCTTCGGCGGGCGGCTCCAG
GGCGGAGTCACTGCTCGTTGGGTCGGGTGCCCGCCGGAGGAC-AACC-AAAAACT-C-AT
-T-A-TC-TCGGGTAACCTCAGAGTATT----ATTA---TACAAGCTATCAAAACTTTCA
GCAACGGATCTCTTGGTTCTGGCATCGATGAAGAACGCAGCGAAATGCGATAAGTAATGT
GAATTGCAGAATTCAGTGAATCATCGAATCTTTGAACGCACATTGCGCCCGCTAGTATTC
TGGCGGGCATGCCTGTTCGAGCGTCATTTCAACCCTCGGG---CCCCCGTTTGGCCCGGT
GTTGGGGTGCTACGG--TCC-------GCCGGACCCGTAGGCCCTCAAAACCAGTGGCGG
GCTCTCC-AGTACCCCGAGCGCAGTAG-TT-TT-CTCCTCGCTCAGGCGGCCTGGC-GTG
CTTCGGCCGTT-AAAT-A--CCCA-CTGT-T-T------ACACAGA------AGGTTGAC
CTCGGATCAGGTAGGAATACCCGCTGAACTTAAG-ATAT-------------------TT
TTTTTAAACCGCGGCGAG---AGCGGCAACAGCTCAGATTTGAAATCTGTCCCCTC--TG
GGGTCCGAGTTGTAATCTGTAGAGGATGCTTTTGGCGACGCGCCTTCCGAGTCCCCTGGA
ACGGGGCGCCAGAGAGGGTGAGAGCCCCGTATGGTTGGACGCCGAACCTCTGTAAAGCTC
CTTCGACGAGTCGAGTAGTTTGGGAATGCTGCTCAAAATGGGAGGTAAATGTCTTCTAAA
GCTAAATACCGGCCAGAGACCGATAGCGCACAAGTAGAGTGATCGAAAGATGAAAAGCAC
TTTGAAAAGAGGGTTAAATAGCACGTGAAATTGCTGAAAGGGAAGCGCTTGTGACCAGAC
TTGTGCCCGGTTGATCATCCAGCGTTCTCGCTGGTGCACTCTGCCGGGCTCAGGCCAGCA
TCGGTTCTCCCAGGGGGATAAAGGTCGCGGGAACGTAGCTCTCTCCGGGGAGTGTTATAG
CCCGCGGCGGAATGCCCTTAGGGGGGACCGAGGCCCGCG-TTCGCAAGGATGCTGGCGTA
ATGGTCACCAGCGACCCGTCTTGAACCGC---CCAAGG----------------------
------------------------------GGGAAAAAAA--------------------
------------------------------------------------------------
----------------------------------GAG-----------------------
------------------------------------------------------------
--------------------????????????????????????????????????????
????????????????????????????????????????????????????????????
????????????????????????????????????????????????????????????
????????????????????????????????????????????????????????????
????????????????????????????????????????????????????????????
????????????????????????????????????????????????????????????
????????????????????????????????????????????????????????????
????????????????????????????????????????????????????????????
????????????????????????????????????????????????????????????
????????????????????????????????????????????????????????????
????????????????????????????????????????????????????????????
????????????????????????????????????????????????????????????
????????????????????????????????????????????????????????????
????????????????????????????????????????????????????????????
????????????????????????????????????????????????????????????
????????????????????????????????????????????????????????????
????????????????????????????????????????????????????????????
????????????????????????????????????????????????????????????
????????????????????????????????????????????????????????????
????????????????????????????????????????????????????????????
????????????????????????????????????????????????????????????
????????????????????????????????????????????????????????????
????????????????????????????????????????????????????????????
????????????????????????????????????????????????????????????
????????????????????????????????????????????????????????????
????????????????????????????????????????????????????????????
????????????????????????????????????????????????????????????
????????????????????????????????????????????????????????????
????????????????????????????????????????????????????????????
????????????????????????????????????????????????????????????
????????????????????????????????????????????????????????????
????????????????????????????????????????????????????????????
????????????????????????????????????????????????????????????
?????????????????????????????????????????????????
>Distoseptispora_menglunensis_HJAUP_C2170__
AACAAGGTCTCCGTTGGTGAACCAGCGGAGGGATCATTAC----AGAGTTGA--AAAACT
CCC-TAAACCATTGTGAATT-TACCTCT-ATC--TTCGTTGCTTTGGCGGGCGGCTCCAG
GGCGGAGCCACTGCTCGTTGGGTCGGGCGCCCGCCGAAGGAC-AACC-AAAACTC-GTTT
-GAA-CC-TTTGCGGATCTCAGAGT----AAAAATA----TCAAGCTATTAAAACTTTCA
GCAACGGATCTCTTGGTTCTGGCATCGATGAAGAACGCAGCGAAATGCGATAAGTAATGT
GAATTGCAGAATTCAGTGAATCATCGAATCTTTGAACGCACATTGCGCCCGCCAGCACTC
TGGCGGGCATGCCTGTTCGAGCGTCATTTCAACCCTCAGG---CCCTCGTTTGGCCTGGT
GTTGGGGCGCTACGGGTCTC------AAACAGACCTGTAGGCCCTTAAAATCAGTGGCGG
GCTCGCC-AGGACTCCGAGCGTAGTAG-TT-CT-CCTCTCGCTCAGGCGGTCTGGC-GTG
CTTCGGCCGTT-AAAT-A--ACCAGCGGT-A-A--TC--GCACACA------AGGTTGAC
CTCGGATCAGGTAGGAATACCCGCTGAACTTAGATTAAA----------------AAATT
TTTTTTGTAAACGGGGCGGGAAGCGGCAACAGCTCAGATTTGAAATCTGGCCCTTT--TG
GGGTCCGAGTTGTAATCTGTAGAGGATGCTTTTGGCGACGCGCCTTCCGAGTCCCCTGGA
ACGGGGCGCCAGAGAGGGTGAGAGCCCCGTATGGTCGGACGCCGAACCTCTGTAAAGCTC
CTTCGACGAGTCGAGTAGTTTGGGAATGCTGCTCAAAATGGGAGGTAAATTTCTTCTAAA
GCTAAATACCGGCCAGAGACCGATAGCGCACAAGTAGAGTGATCGAAAGATGAAAAGCAC
TTTGAAAAGAGGGTCAAATAGCACGTGAAATTGCTGAAAGGGAAGCGCTTGTGACCAGAC
TTGCGCCCGGTTGATCATCCAGCGTTCTCGCTGGTGCACTCTGCCGGGCTCAGGCCAGCA
TCGGCTCTCCCAGGGGGATAAAGGTCGCGGGAACGTAGCTCTCTCCGGGGAGTGTTATAG
CCCGTGGCGGAATGCCCTTAGGGGGGGCCGAGGCCCGCG-TTCGCAAGGATGCTGGCGTA
ATGGTCACCAGCGACCCGTCTTGAAACACGGCCCAAGGGG--------------------
------------------------------------------------------------
------------------------------------------------------------
------------------------------------------------------------
----------------A---------------------------GAAAAA----------
------------------------------------------------------------
------------------------------------------------------------
------------------------------------------------------------
-----------------------------------------------GCTATACGTTCGC
CTCTACCCTATCGCATCTCCGTCGGACAAACACCCCCATCGGCCGGGACGGTAAGCTAGC
AAAGCCACGGCAATTACACAACACGCACTGGGGTCTGGTGTGCCCTGCCGAGACCCCCGA
AGGCCAAGCATGTGGGTTGGTCAAAAATCTATCGCTCATGTGTTATGTGAGCGTGGGAAC
GCCCGCAGAGCCAATCGTCGAGTTCATGATTGCTAGGAACATGGAAGTACTCGAGGAATA
TGAGCCCTTGAGGTACCCTAATGCGACCAAAATCTTCGTCAATGGCACATGGGTTGGTGT
TCACCAAGACCCGAAGCATCTTGTGAGCTTGGTTCAGGACTTACGCCGCAGAGGCGTCAT
CAACTTTGAGGTCTCTCTCATTCGGGATATCCGCGATCGAGAGTTCAAGATTTTCTCGGA
TGCTGGTCGTGTTATGCGTCCTCTGTTCGCTGTGGAGCAGTCGGA------CAACTCGAC
AAAGGGTCTTGAAAAGGGATCTTTATTGCTCACAAAGGAGCACATTCAAAAATTGAGAGC
TGATGAGGAGTTGTCCAAGGATGACCCAGATTATTTCGGCTGGGACGGCCTTCTCAGAGC
GGGCGCTATCGAATATCTTGACGCCGAAGAGGAAGAGACAGCCATGATTTGCATGACTCC
AGAAGATCTAGAGGCTTATCGGCTGCAAAAAGCCGGATTAGACGTGCCGGAAGACGATGA
CGAGGCCGACCCCAATAGGCGTCTGAAGACGAAACTGAACCCCACGACTCACATGTATAC
ACATTGTGAGATCCATCCGAGCATGCTCTTGGGGATCTGTGCGAGCATTATCCCCTTCCC
AGACCACAACCAGGT----GGCCGACTGCGCTATTCTCATTATTGCTGCCGGTACTGGTG
AGTTCGAGGCTGGTATCTCCAAGGATGGCCAGACTCGTGAGCACGCTCTGCTCGCCTACA
CGCTGGGTGTGAAGCAGCTCATCGTCGCCATCAACAAGATGGACACCACCAAGTGGTCTG
AGAGCCGTTACAACGAAATTATCAAGGAGACGTCCAACTTCATCAAGAAGGTCGGCTACA
ACCCCAAGCAGGTCGCCTTCGTTCCCATCTCCGGCTTCAACGGCGACAACATGCTTGCCC
CCTCCTCCAACTGCCCCTGGTACAAGGGCTGGGAGAAGGAG---ATCAAGGGTGGCAAGG
CCACTGGCAAGACCCTCCTCGAGGCCATCGATGCCATTGAGCCTCCCAAGCGCCCCACAG
ACAAGCCTCTCCGTCTCCCCCTTCAGGATGTCTACAAGATCGGTGGTATCGGAACTGTGC
CCGTCGGCCGTATCGAGACTGGTATCCTCAAGCCCGGCATGGTCGTCACTTTCGCTCCCT
CCAACGTCACCACTGAAGTCAAGTCCGTCGAGATGCACCACGAGCAGCTGGCGGAGGGTG
TCCCCGGCGACAACGTTGGCTTCAACGTGAAGAACGTCTCCGTCAAAGAGATCCGCCGAG
GCAACGTCGCTGGTGACTCCAAGAACGATCCTCCTGCTGGTGCCGCTTCCTTCACCGCTC
AGGTCATCGTCCTCAACCACCCCGGTCAGGTCGGTGCTGGTTACGCTCCCGTCTTGGATT
GCCACACAGCCCACATTGCTTGCAAGTTCTCTGAGATCCTCGAGAAGATCGACCGCCGAA
CGGGCAAGTCTGTTGAGAACAACCCCAAGTTCATCAAGTCTGGTGACGCTGCCATCGTCA
AGATGATTCCGTCCAAGCCTATGTGCGTTGAGGCTTTCACTGACTACCC
>Distoseptispora_mengsongensis_HJAUP_C2126_
AACAAGGTCTCCGTTGGTGAACCAGCGGAGGGATCATTAC----AGAGTTGA--GAAACT
CCC-TAAACCATTGTGAATC-TACCTCT-ATA--TTCGTTGCTTTGGCGGGCGGCTCCAG
GGCGGAGCCACTGCTCGTTGGGTCGGGCGCCCGCCAAAGGAC-AACC-AAAACTC-A-TT
-GAA-TC-TGTGCGGATCTCAGAGT----AAAAATA----TCAAGCTATCAAAACTTTCA
GCAACGGATCTCTTGGTTCTGGCATCGATGAAGAACGCAGCGAAATGCGATAAGTAATGT
GAATTGCAGAATTCAGTGAATCATCGAATCTTTGAACGCACATTGCGCCCGCCAGCACTC
TGGCGGGCATGCCTGTTCGAGCGTCATTTCAACCCTCGGG---CCCTCGTTTGGCCCGGT
GTTGGGGCGCTACGGGTCCC-------ATCGGACCTGTAGGCCCTCAAAACCAGTGGCGG
GCTCGCC-AGGACTCCGAGCGCAGTAG-TT-CT-CCTCTCGCTCAGGCGGCCTGGC-GTG
CTTCGGCCGTT-AAAT-A--CCCAGCGGT-A-A--TT---CGCACA------TGGTTGAC
CTCGGATCAGGTAGGAATACCCGCTGAACTTAAGCATAT-------------AAAACCAA
AATTTTAGTAACGGGCGGTGAAGCGGCAACAGCTCAGATTTGAAATCTGGCCCTTA--TG
GGGTCCGAATTGTAATCTGTAGAGGATGCTTTTGGCGACGCGCCTTCCGAGTCCCCTGGA
ACGGGGCGCCAGAGAGGGTGAGAGCCCCGTATGGTTGGACGCCGAACCTCTGTAAAGCTC
CTTCGACGAGTCGAGTAGTTTGGGAATGCTGCTCAAAATGGGAGGTAAATTTCTTCTAAA
GCTAAATACCGGCCAGAGACCGATAGCGCACAAGTAGAGTGATCGAAAGATGAAAAGCAC
TTTGAAAAGAGGGTCAAATAGCACGTGAAATTGCTGAAAGGGAAGCGCTTGTGACCAGAC
TTGCGCCCGGTTGATCATCCAGCGTTCTCGCTGGTGCACTCTGCCGGGCTCAGGCCAGCA
TCGGCTCTCCCAGGGGGATAAAGGTCGCGGGAACGTAGCTCTCTCCGGGGAGTGTTATAG
CCCGTGGCGGAATGCCCTTAGGGGGGGCCGAGGCCCGCG-TTCGCAAGGATGCTGGCGTA
ATGGTCACCAGCGACCCGTCTTGAAACACGGACCAAGGAGTAAATCCCT-----------
------------------------------------------------------------
------------------------------------------------------------
-------------------------------TTAAAA-----------------------
------------------------------------------------------------
--------------------????????????????????????????????????????
????????????????????????????????????????????????????????????
????????????????????????????????????????????????????????????
????????????????????????????????????????????????????????????
????????????????????????????????????????????????????????????
????????????????????????????????????????????????????????????
????????????????????????????????????????????????????????????
????????????????????????????????????????????????????????????
????????????????????????????????????????????????????????????
????????????????????????????????????????????????????????????
????????????????????????????????????????????????????????????
????????????????????????????????????????????????????????????
????????????????????????????????????????????????????????????
????????????????????????????????????????????????????????????
????????????????????????????????????????????????????????????
????????????????????????????????????????????????????????????
????????????????????????????????????????????????????????????
????????????????????????????????????????????????????????????
???????????????----GGCCGACTGCGCTATTCTCATTATTGCTGCCGGTACTGGTG
AGTTCGAGGCTGGTATCTCCAAGGATGGCCAGACTCGTGAGCACGCTCTGCTCGCCTACA
CACTTGGTGTGAAGCAGCTCATCGTCGCCATCAACAAGATGGACACCACCAAGTGGTCCG
AGAGCCGTTACAACGAAATCATCAAGGAGACGTCCAACTTCATCAAGAAGGTCGGCTACA
ACCCCAAGCAGGTCGCCTTCGTTCCCATCTCCGGCTTCAACGGCGACAACATGCTTGCCC
CCTCCTCCAACTGCCCCTGGTACAAGGGTTGGGAGAAGGAG---ATCAAGGGTGGCAAGG
TCTCTGGCAAGACCCTCTTGGAGGCTATCGATGCCATTGAGCCTCCCAAGCGTCCCACAG
ACAAGCCTCTCCGTCTACCCCTTCAGGATGTCTACAAGATCGGTGGTATCGGAACTGTGC
CTGTCGGCCGTATCGAGACTGGTATCCTCAAGCCCGGTATGGTCGTCACATTCGCTCCCT
CCAACGTCACCACTGAAGTCAAGTCCGTCGAGATGCACCACGAGCAGCTGCAGGAGGGTG
TCCCCGGCGACAACGTCGGCTTCAACGTGAAGAACGTCTCCGTCAAGGAAATCCGCCGAG
GCAACGTCGCTGGTGACTCCAAGAACGACCCCCCTGCCGGTGCCGCTTCCTTCACCGCTC
AGGTCATCGTCCTCAATCACCCCGGTCAGGTCGGTGCTGGCTACGCTCCCGTCTTGGATT
GCCACACTGCCCACATCGCTTGCAAGTTCTCTGAGATCCTTGAGAAGATCGACCGCCGAA
CGGGCAAGTCTGTTGAGAACAACCCCAAGTTCATCAAGTCTGGTGACGCTGCCATCGTCA
AGATGATTCCGTCCAAGCCTATGTGCGTTGAGGCTTTCACTGACTACCC
>Distoseptispora_monospora_HKAS_145690__
-----------------------------------------------GTTGA--AAGACT
CTA--TAACCATTGTGAATCGTACCTATCGTC-AAACGTTGCTTCGGCGGGCGGCCCCTG
GGAGGGGCCACGGCCCATTGGGTTGGGTGCCCGCCGGAGGAC-GGCCCAAAACTC-G--T
-TTT-TA-TACGGTATCTTCTGAGTAAA----AACC----TAAAATGATAAAAACTTTCA
ACAACGGATCTCTTGGTTCTGGCATCGATGAAGAACGCAGCGAAATGCGATAAGTAATGT
GAATTGCAGAATTCAGTGAATCATCGAATCTTTGAACGCACATTGCGCCCGCCAGTATTC
TGGCGGGCATGCCTGTTCGAGCGTCATTTCAACCCTCAGG---CCCCCG--TGGCCTGGT
GTTGGGGCACTGCCGTCCCGCCC--GTACGGGACGCGCAGGCCCTGAAAAACAGTGGCGG
GCTCGCT-AGGACTCCGGGCGTAGTAGAAC-TA-AATCTCGTCTAGGTGGCCTGGC-GCG
GTCTTGCCGTC-AAAA-C--CCCC-AAAC----------TTATACA------AGGTTGAC
CTCGGATCAGGTAGGAATACCCGCTGAACTTAAGAT------------------------
-------------------------------GCTCAGATTTGAAATCTGGTCCTC---TC
GGGCCCGAGTTGTAATCTGTAGAGGATGCTTTTGGTGACGTGCCTTCTAAGTCCCCTAGA
ACGGGGCGCCACAGAGGGTGAGAGCCCCGTACAGTTGGACACCGAACCTTTGTAAAGCTC
CTTCGACGAGTCGAGTAGTTTGGGAATGCTGCTCAAAATGGGAGGTAAATTTCTTCTAAA
GCTAAATACCGGCCAGAGACCGATAGCGCACAAGTAGAGTGATCGAAAGATGAAAAGCAC
TTTGAAAAGAGGGTTAAATAGCACGTGAAATTGTTGAAAGGGAAGCGCTTGTGACCAGAC
TTGCGCCCGGTGAATCATCCAGCGTTCTCGCTGGTGCACTTTGCCGGGCTCAGGCCAGCA
TCGGTTCTCCCAGGGGGATAAAAGCCTCGGGAACGTAGCTCTCTTCGGGGAGTGTTATAG
CCCGTGGTATAATACCTTTGGG-GGGACCGAGGACCGCGCACTGCAAGGATGCTGGCGTA
ATGGTCATCAGCGACCCGTCTTGAAACACGGACCAAGGAGTCAAGCATTAGGGCGAGTCT
TTGGGTGTAAAACCCGCAGGCGCAATGAAAGTGAACGGAGGTGAGAGCTTCGGCGCATCA
TCGACCGATCCTGATGTTCTCGGATGGATTTGAGTAAGAGCCTTACCGCTTGGACCCGAA
AGATGGTGAACTATGCCTGAATAGGGTGAAGCCAGAGGAAACTCTGGTGGAGGCTCGCAG
CGGTTCTGACGTGCAAATCGATCGTCAAATTTGGGCATGGGGGCGAAAGACTAATCGAAC
CATAGTAGCTGGTTACCGCC--------------------AGAATGACAAATGAGTTGAT
GCAGCATCTCAGGAGGTGCATCGAATCTGGAAAGCAGTTCGATTTGAGGGTCGGTATGAG
GCACCAAACCATGACTAACGCGTTGAAGTACTCACTCGCCACCGGTAACTGGGGAGATCA
AAAGAAAGCCATGAGTTCAACTGCGGGCGTGTCTCAAGTTTTGAACCGGTATACATTTGC
ATCCACGTTGTCTCATCTGCGGCGAACGAACACGCCCATTGGCAGAGATGGAAAGTTGGC
CAAACCGCGTCAACTGCACAACACCCACTGGGGTTTGGTGTGCCCTGCTGAGACACCCGA
GGGACAGGCTTGTGGGCTGGTGAAGAACTTGTCGCTCATGTGTTATGTCAGCGTTGGAAC
ACCAGCAGAACCGATCATCGAGTTCATGATCGCGAGGAACATGGAAGTCCTTGAGGAATA
CGAGCCCTTACGCTATCCCAACGCTACCAAGATTTTCGTCAACGGGACTTGGGTAGGCGT
TCACCAGGATCCCAAACATCTCGTCGGACTGGTTCAGGAATTGCGACAGAGGGGCGTCAT
AAACTTCGAGGTCTCCCTTGTTCGTGATATTCGAGACAGAGAGTTCAAGATTTTCTCTGA
TGCGGGTCGAGTCATGCGGCCCCTTTTCGCCGTGGAGCAGGAGGA------CAACTCCAA
GTCGGGACTACCAAAGGGATCTCTCAGGCTCACCAAAGAGCACATTCAGAGGCTCAGAAC
AGACGAAGAGTTGTCCAAAGATGATCCTGAATATTTCGGATGGGATGGCATCGTTGAAGC
TGGTGCAGTTGAGTACCTTGACGCGGAAGAAGAGGAAACCGCCATGATATGCATGACGCC
AGAAGATCTAGAGGCCTACCGACTCCAAAAAGCCGGGCTGGGTATGGCAGAAGACGACGA
CGAAGCGGATCCGAATAGACGTCTGAAAACGAAATTAAATCCCACCACCCATATGTACAC
GCACTGCGAAATTCATCCAAGCATGCTCCTAGGGATCTGCGCCAGCATTATACCTTTCCC
TGATCACAACCAGGT----------------TATTCTCATCATTGCTGCCGGTACTGGTG
AGTTCGAGGCTGGTATCTCCAAGGATGGCCAGACCCGTGAGCACGCTCTGCTCGCCTACA
CCCTGGGTGTCAAGCAGATCATCTGCGCCATCAACAAGATGGACACCACCAAGTGGTCAG
AGGACCGTTTCAACGAAATCATCAAGGAGACGTCCAACTTCATCAAGAAGGTCGGCTACA
ACCCCAAGCAGGTCGCCTTCGTCCCCATCTCGGGCTTCCACGGTGACAACATGCTGGCGG
CCTCCACCAACTGCCCCTGGTACAAGGGCTGGGAGAAGGAAGGCGCCAAGGGTGCGAAGT
CATCTGGCAAGACCCTGCTTGAGGCCATCGACGCCATCGAGCCCCCGAAGCGTCCCACCG
ACAAGCCCCTGCGTCTCCCGCTCCAGGATGTGTACAAGATTGGTGGTATCGGAACAGTCC
CTGTCGGCCGTATCGAGACCGGTGTCCTCAAGCCCGGTATGGTCGTCACTTTCGCTCCCT
CCAACGTCACCACTGAAGTCAAGTCCGTCGAGATGCACCACGAGCAGCTTACAGAGGGTG
TCCCCGGTGACAACGTTGGCTTCAACGTGAAGAACGTCTCCGTCAAGGAAATCCGCCGTG
GCAACGTCGCCGGTGACTCCAAGAACGACCCCCCCGCTGGCTGCGCCAACTTCACTGCCC
AGGTCATTGTCCTGAACCACCCTGGTCAGGTTGGTCCCGGTTACGCCCCTGTCTTGGACT
GCCACACCGCCCACATCGCCTGCAAGTTCTCCGAGATCACCGAGAAGATCGACCGCCGTA
CTGGCAAGTCGGTTGAGAACAACCCCAAGTTCATCAAGTCTGGTGACGCCGCCATCGTCA
AGATGATTCCCTCCAAGCCGATGTGTGTCGAGGCCTTCACTGACTACCC
>Distoseptispora_motuoensis__KUNCC24_17628__
AGTACGGTCTCCGTTGGTG-ACCAGCGGAGGGATCATTAC----AGAGTTGA--AAAACT
CCC-TAAACCATTGTGAATC-TACCTTT-ATA--CTCGTTGCTTTGGCGGGCGGCTCCAG
GGCGGAGCCACTGCCCGTTGGGTCGGGCGCCCGCCGAAGGAC-AACCAAAAACTC-G-TT
-AAA-TC-TATACGGATCTCAGAGT----AAAAATA----TAAAGCTATCAAAACTTTCA
GCAACGGATCTCTTGGTTCTGGCATCGATGAAGAACGCAGCGAAATGCGATAAGTAATGT
GAATTGCAGAATTCAGTGAATCATCGAATCTTTGAACGCACATTGCGCCCGCCAGCACTC
TGGCGGGCATGCCTGTTCGAGCGTCATTTCAACCCTCGGG---CCCTCGTTTGGCCCGGT
GTTGGGGCGCTACGGGTCTT-------CTCAGACCCGTACGCCCTCAAAATCAGTGGCGG
GCTCGCC-AGGACTCCGAGCGTAGTAG-TT-CT-CCTCTCGCTCAGGCGGTCTGGC-GTG
CCTCGGCCGTT-AAAT-A--CTCAGCGGT-A-A--TT---CGCACA------AGGTTGAC
CTCGGATCAGGTAGGAATACCCGCTGAACTTAAGCATAA---AATGGAAGACACAGGGAT
TGCCCCAGTAACGGCGAGTGAAGCGGCAACAGCTCAGATTTGAAATCTGGCCCTTA--CG
GGGTCCGAGTTGTAATCTGTAGAGGATGCTTTTGGCGACGCGCCTTCCGAGTCCCCTGGA
ACGGGGCGCCAGAGAGGGTGAGAGCCCCGTATGGTTGGACGCCGAACCTCTGTAAAGCTC
CTTCGACGAGTCGAGTAGTTTGGGAATGCTGCTCAAAATGGGAGGTAAATTTCTTCTAAA
GCTAAATACCGGCCAGAGACCGATAGCGCACAAGTAGAGTGATCGAAAGATGAAAAGCAC
TTTGAAAAGAGGGTCAAATAGCACGTGAAATTGCTGAAAGGGAAGCGCTTGTGACCAGAC
TTGCGCCCGGTTGATCATCCAGCGTTCTCGCTGGTGCACTCTGCCGGGCTCAGGCCAGCA
TCGGCTCTCCCAGGGGGATAAAGGTCGCGGGAACGTAGCTCTCTCCGGGGAGTGTTATAG
CCCGTGGCGGAATGCCCTTAGGGGGGGCCGAGGCCCGCG-TTCGCAAGGATGCTGGCGTA
ATGGTCACCAGCGACCCGTCTTGAAACACGGACCAAGGAGTCAAGCATTAGGGCGAGTCT
TTGGGTGCAAAACCCGCAGGCGCAATGAAAGTGAACGGAGGTGAGAGCTTCGGCGCATCA
TCGACCGATCCTGATGTTCTCGGATGGATTTGAGTAAGAGCCTTACCGCTTGGACCCGAA
AGATGGTGAACTATGCCTGAATAGGGTGAAGCCAGAGGAAACTCTGGTGGAGGCTCGCAG
CGGTTCTGACGTGCAAATCGATCGTCAAATTTGGGCATGGGGGCGAAAGACTAATCGAAC
CCTACTAAGGGGGG-----T????????????????????????????????????????
????????????????????????????????????????????????????????????
????????????????????????????????????????????????????????????
????????????????????????????????????????????????????????????
????????????????????????????????????????????????????????????
????????????????????????????????????????????????????????????
????????????????????????????????????????????????????????????
????????????????????????????????????????????????????????????
????????????????????????????????????????????????????????????
????????????????????????????????????????????????????????????
????????????????????????????????????????????????????????????
????????????????????????????????????????????????????????????
????????????????????????????????????????????????????????????
????????????????????????????????????????????????????????????
????????????????????????????????????????????????????????????
????????????????????????????????????????????????????????????
????????????????????????????????????????????????????????????
????????????????????????????????????????????????????????????
????????????????????????????????????????????????????????????
????????????????????????????????????????????????????????????
????????????????????????????????????????????????????????????
????????????????????????????????????????????????????????????
????????????????????????????????????????????????????????????
????????????????????????????????????????????????????????????
????????????????????????????????????????????????????????????
????????????????????????????????????????????????????????????
????????????????????????????????????????????????????????????
????????????????????????????????????????????????????????????
????????????????????????????????????????????????????????????
????????????????????????????????????????????????????????????
????????????????????????????????????????????????????????????
????????????????????????????????????????????????????????????
????????????????????????????????????????????????????????????
?????????????????????????????????????????????????
>Distoseptispora_muchuanensis_CGMCC_3_27444__
------------------------------------------------------------
-----AAACCATTGTGAATCTTACCTAC-TTG--TTCGTTGCTTTGGCGGGCGGCTCCAG
GGCGGAGTCACTGCTCGTTGGGTCGGGTGCCCGCCGAAGGAC-AACCAAAAACTC-T-TC
-GTA-TC-TCGGGTAACGTCAGAGTGTA----ATTT----AAAAGCTATCAAAACTTTCA
GCAACGGATCTCTTGGTTCTGGCATCGATGAAGAACGCAGCGAAATGCGATAAGTAATGT
GAATTGCAGAATTCAGTGAATCATCGAATCTTTGAACGCACATTGCGCCCGCCAGTACTC
TGGCGGGCATGCCTGTTCGAGCGTCATTTCAACCCTCGGG---CCCTAGTTTGGCCCGGT
GTTGGGGTGCTGCGGGTCCT-------GCCGGACCCGTAGGCCCTCAAAACCAGTGGCGG
GCTCGCC-AGGACTCCGAGCGCAGTAG-TT-CT-CTCCTCGCTCAGGTGGTCTGGC-GCG
CTTCGGCCGTT-AAAT-A--CCCA-CTGT-A-T------CTACAGA------AGGTTGAC
CTCGGATCAGGTAGGAATACCCGCTGAACTTAAGCATATGGAGAAG--------------
------AGTAACGGCGAGTGAAGCGGCAACAGCTCAGATTTGAAATCTGGCCCTTG--CA
GGGTCTGAGTTGTAATCTGTAGAGGATGCTTTTGGCGACGCGCCTTCCGAGTCCCCTGGA
ACGGGGCGCCAGAGAGGGTGAGAGCCCCGTATGGTCGGACGCCGAACCTCTGTAAAGCTC
CTTCGACGAGTCGAGTAGTTTGGGAATGCTGCTCAAAATGGGAGGTAAATTTCTTCTAAA
GCTAAATACCGGCCAGAGACCGATAGCGCACAAGTAGAGTGATCGAAAGATGAAAAGCAC
TTTGAAAAGAGGGTTAAATAGCACGTGAAATTGCTGAAAGGGAAGCGCTTGTGACCAGAC
TTGCGCCCGGTTGATCATCCAGCGTTCTCGCTGGTGCACTCTGCCGGGCTCAGGCCAGCA
TCGGCTCTTCCAGGGGGATAAAGGTCGCGGGAACGTAGCTCTCTCCGGGGAGTGTTATAG
CCCGCGGCGGAATGCCCTTAGGGGGGGCCGAGGCCCGCG-TTCGCAAGGATGCTGGCGTA
ATGGTCACCAGCGACCCGTCTTGAAACACGGACCAAGGAGTCAAGCATTAGGGCGAGTCT
TTGGGTGTAAAACCCGCAGGCGCAATGAAAGTGAACGGAGGTGAGAGCTTCGGCGCATCA
TCGACCGATCCTGATGTTTTCGGATGGATTTGAGTAAGAGCCTTACCGCTTGGACCCGAA
AGATGGTGAACTATGCCTGAATAGGGTGAAGCCAGAGGAAACTCTGGTGGAGGCTCGCAG
CGGTTCTGACGTGCAAATCGATCGTCAAATTTGGGCATGGGGGCGAAAGACTAATCGAAC
CATAGTAGCTGG--------????????????????????????????????????????
????????????????????????????????????????????????????????????
????????????????????????????????????????????????????????????
????????????????????????????????????????????????????????????
????????????????????????????????????????????????????????????
????????????????????????????????????????????????????????????
????????????????????????????????????????????????????????????
????????????????????????????????????????????????????????????
????????????????????????????????????????????????????????????
????????????????????????????????????????????????????????????
????????????????????????????????????????????????????????????
????????????????????????????????????????????????????????????
????????????????????????????????????????????????????????????
????????????????????????????????????????????????????????????
????????????????????????????????????????????????????????????
????????????????????????????????????????????????????????????
????????????????????????????????????????????????????????????
????????????????????????????????????????????????????????????
???????????????--------GACTGCGCTATTCTCATTATCGCTGCCGGTACTGGTG
AGTTCGAGGCTGGTATCTCCAAGGATGGCCAGACCCGTGAGCACGCTCTGCTTGCCTACA
CCCTGGGTGTGAAGCAGCTCATCGTCGCCATCAACAAGATGGACACCACCAAGTGGTCTG
AGGATCGTTACAACGAAATCATCAAGGAGACATCCAACTTCATCAAGAAGGTCGGCTACA
ACCCCAAGCAGGTTGCTTTCGTTCCCATCTCCGGCTTCAACGGTGACAACATGCTTGCCC
CTTCCAGCAACTGCCCCTGGTACAAGGGCTGGGAGAAGGAG---GTCAAGGGCAGCAAGG
TCACTGGCAAGACCCTCCTCGAGGCCATCGATGCCATTGACCCTCCCAAGCGTCCCACAG
ACAAGCCTCTGCGTCTCCCCCTCCAGGATGTCTACAAGATCGGTGGTATTGGAACTGTGC
CGGTCGGCCGTATCGAGACTGGTGTCCTCAAGCCCGGTATGGTCGTTACCTTCGCTCCCT
CCAACGTCACCACTGAAGTCAAGTCCGTCGAGATGCACCACGAGCAGCTGCAAGAGGGTC
TGCCCGGTGACAACGTTGGCTTCAACGTGAAGAACGTCTCAGTTAAGGAAATCCGCCGAG
GCAATGTCGCTGGTGACTCCAAGAACGACCCTCCTGCTGGTGCCGCTTCCTTCACCGCCC
AGGTCATCGTCCTCAACCACCCCGGTCAGGTCGGTGCTGGCTACGCTCCCGTTTTGGATT
GCCACACTGCCCACATCGCCTGCAAGTTCTCCGAGATCCTCGAGAAGATCGATCGCCGAA
CGGGCAAGTCCGTCGAGAACAACCCCAAGTTCATCAAGTCTGGTGACGCTGCCATCGTCA
AGATGGTGCCGTCCAAGCCTATGTGCGTTGAGGCTTTCACTGACTACCC
>Distoseptispora_multiseptata_MFLUCC_15_0609_
---------TCCGTTGGTGAACCAGCGGAGGGATCATTAC----AGAGTTGA--AAAACT
CCC-TAAACCACTGTGAATCTTACCTTT-TCG--TTCGTTGCTTTGGCGGGCGGCTCCAG
GGCGGAGCCACTGTCCGTTGGGTCGGGTGCCCGCCGAAGGAC-AACCAAAAACTC-G-TT
-AAGTTT-TGTACGGATCTCAGAGT----TAAAATA----TCAAGCTATCAAAACTTTCA
GCAACGGATCTCTTGGTTCTGGCATCGATGAAGAACGCAGCGAAATGCGATAAGTAATGT
GAATTGCAGAATTCAGTGAATCATCGAATCTTTGAACGCACATTGCGCCCGCCAGCACTC
TGGCGGGCATGCCTGTTCGAGCGTCATTTCAACCCTCGGG---CCCTAGTTTGGCCCGGT
GTTGGGGCGCTACGGGTCTC--------CCGGACCCGTAGGCCCTTAAAGACAGTGGCGG
GCTCGCC-AGGACTCCGAGCGCAGTAG-TT-CT-CCTCTCGCTCAGGCGGCCTGGC-GTG
CTTCGGCCGTT-AAAC-C--CCCAACTGT-A-A--AC---ACAGTA------AGGTTGAC
CTCGGATCAGG-------------------------------------------------
------------GGCGAGTGAAGCGGCAACAGCTCAGATTTGAAATCTGGCCCTCA--CG
GGGTCCGAGTTGTAATCTGTAGAGGATGCTTTTGGCGACGCGCCTTCCGAGTCCCCTGGA
ACGGGGCGCCAGAGAGGGTGAGAGCCCCGTATGGTTGGACGCCGAACCTCTGTAAAGCTC
CTTCGACGAGTCGAGTAGTTTGGGAATGCTGCTCAAAATGGGAGGTAAATTTCTTCTAAA
GCTAAATACCGGCCAGAGACCGATAGCGCACAAGTAGAGTGATCGAAAGATGAAAAGCAC
TTTGAAAAGAGGGTCAAATAGCACGTGAAATTGCTGAAAGGGAAGCGCTTGTGACCAGAC
TTGCGCCCGGTTGATCATCCAGCGTTCTCGCTGGTGCACTCTGCCGGGTTCAGGCCAGCA
TCGGCTCTCCCAGGGGGATAAAGGTCGCGGGAACGTAGCTCTCTCCGGGGAGTGTTATAG
CCCGTGGCGGAATGCCCTTAGGGGGGGCCGAGGCTCGCG-TTCGCAAGGATGCTGGCGTA
ATGGTCACCAGCGACCCGTCTTGAAACACGGACCAAGGAGTCAAGCATTAGGGCGAGTCT
TTGGGTGTAAAACCCGCAGGCGCAATGAAAGTGAACGGAGGTGAGAGCTTCGGCGCATCA
TCGACCGATCCTGATGTTCTCGGATGGATTTGAGTAAGAGCCTTACCGCTTGGACCCGAA
AGATGGTGAACTATGCCTGAATAGGGTGAAGCCAGAGGAAACTCTGGTGGAGGCTCGCAG
CGGTTCTGACGTGCAAATCGATCGTCAAATTTGGGCATGGGGGCGAAA------------
--------------------????????????????????????????????????????
????????????????????????????????????????????????????????????
????????????????????????????????????????????????????????????
????????????????????????????????????????????????????????????
????????????????????????????????????????????????????????????
????????????????????????????????????????????????????????????
????????????????????????????????????????????????????????????
????????????????????????????????????????????????????????????
????????????????????????????????????????????????????????????
????????????????????????????????????????????????????????????
????????????????????????????????????????????????????????????
????????????????????????????????????????????????????????????
????????????????????????????????????????????????????????????
????????????????????????????????????????????????????????????
????????????????????????????????????????????????????????????
????????????????????????????????????????????????????????????
????????????????????????????????????????????????????????????
????????????????????????????????????????????????????????????
???????????????-------CGACTGCGCTATTCTCATTATTGCTGCCGGTACTGGTG
AGTTCGAGGCTGGTATCTCCAAGGATGGCCAGACTCGTGAGCACGCTCTGCTTGCCTACA
CCCTGGGTGTGAAGCAGCTTATCGTCGCCATCAACAAGATGGACACCACCAAGTGGTCCG
AGAGCCGTTACAACGAAATTATCAAGGAGACGTCCAACTTCATCAAGAAGGTCGGCTACA
ACCCCAAGCAGGTGGCCTTCGTTCCCATCTCTGGCTTCAACGGCGACAACATGCTTGCCC
CCTCCACCAACTGCCCCTGGTACAAGGGTTGGGAGAAGGAG---GTCAAGGGCGGCAAGG
CCACTGGCAAGACTCTTCTTGAGGCCATCGATGCCATTGAGCCTCCAAAGCGTCCTACGG
ACAAGCCGCTGCGTCTCCCCCTCCAGGATGTTTACAAGATCGGCGGTATTGGAACTGTGC
CCGTCGGCCGTATCGAGACTGGTATCCTCAAGCCCGGTATGGTCGTCACGTTCGCTCCCT
CCAACGTTACCACTGAAGTCAAGTCCGTCGAGATGCACCACGAGCAGCTGCAGGAGGGTG
TCCCCGGTGACAACGTCGGCTTCAACGTGAAGAACGTCTCCGTCAAGGAAATTCGCCGAG
GCAACGTTGCTGGTGACTCCAAGAACGATCCTCCTGCGGGCGCCGCTTCCTTCACCGCCC
AGGTCATCGTCCTCAACCACCCCGGCCAGGTCGGCGCTGGATACGCTCCCGTCTTGGATT
GCCACACTGCCCACATCGCCTGCAAGTTCTCCGAGATCCTTGAGAAGATCGACCGCCGAA
CGGGCAAGTCTGTTGAGAACAACCCCAAGTTCATCAAGTCTGGTGACGCTGCCATCGTCA
AGATGATTCCGTCCAAGCCCATGTGCGTTGAGGCTTTCACTGACTACCC
>Distoseptispora_multiseptata_MFLU_17__0856
AACAAGGTCTCCGTTGGTGAACCAGCGGAGGGATCATTAC----AGAGTTGA--AAAACT
CCC-TAAACCACTGTGAATCTTACCTTT-TCG--TTCGTTGCTTTGGCGGGCGGCTCCAG
GGCGGAGCCACTGTCCGTTGGGTCGGGTGCCCGCCGAAGGAC-AACCAAAAACTC-G-TT
-AAGTTT-TGTACGGATCTCAGAGT----TAAAATA----TCAAGCTATCAAAACTTTCA
GCAACGGATCTCTTGGTTCTGGCATCGATGAAGAACGCAGCGAAATGCGATAAGTAATGT
GAATTGCAGAATTCAGTGAATCATCGAATCTTTGAACGCACATTGCGCCCGCCAGCACTC
TGGCGGGCATGCCTGTTCGAGCGTCATTTCAACCCTCGGG---CCCTAGTTTGGCCCGGT
GTTGGGGCGCTACGGGTCTC--------CCGGACCCGTAGGCCCTCAAAGACAGTGGCGG
GCTCGCC-AGGACTCCGAGCGCAGTAG-TT-CT-CCTCTCGCTCAGGCGGCCTGGC-GTG
CTTCGGCCGTT-AAAC-C--CCCAACTGT-A-A--AC---ACAGTA------AGGTTGAC
CTCGGATCAGGTAGGAATACCCGCTGAACTTAAGCATATGGAAAAGAAACCAACAGGGAT
TGCCCCAGTAACGGCGAGTGAAGCGGCAACAGCTCAGATTTGAAATCTGGCCCTCA--CG
GGGTCCGAGTTGTAATCTGTAGAGGATGCTTTTGGCGACGCGCCTTCCGAGTCCCCTGGA
ACGGGGCGCCAGAGAGGGTGAGAGCCCCGTATGGTTGGACGCCGAACCTCTGTAAAGCTC
CTTCGACGAGTCGAGTAGTTTGGGAATGCTGCTCAAAATGGGAGGTAAATTTCTTCTAAA
GCTAAATACCGGCCAGAGACCGATAGCGCACAAGTAGAGTGATCGAAAGATGAAAAGCAC
TTTGAAAAGAGGGTCAAATAGCACGTGAAATTGCTGAAAGGGAAGCGCTTGTGACCAGAC
TTGCGCCCGGTTGATCATCCAGCGTTCTCGCTGGTGCACTCTGCCGGGTTCAGGCCAGCA
TCGGCTCTCCCAGGGGGATAAAGGTCGCGGGAACGTAGCTCTCTCCGGGGAGTGTTATAG
CCCGTGGCGGAATGCCCTTAGGGGGGGCCGAGGCTCGCG-TTCGCAAGGATGCTGGCGTA
ATGGTCACCAGCGACCCGTCTTGAAACACGGACCAAGGAGTCAAGCATTAGGGCGAGTCT
TTGGGTGTAAAACCCGCAGGCGCAATGAAAGTGAACGGAGGTGAGAGCTTCGGCGCATCA
TCGACCGATCCTGATGTTCTCGGATGGATTTGAGTAAGAGCCTTACCGCTTGGACCCGAA
AGATGGTGAACTATGCCTGAATAGGGTGAAGCCAGAGGAAACTCTGGTGGAGGCTCGCAG
CGGTTCTGACGTGCAAATCGATCGTCAAATTTGGGCATGGGGGCGAAAGACTAATCGAAC
CAT-----------------TGTTCCGTGGTATTATCCGGAGAATGACCAATGAGCTGAT
GCAGTATCTGCGAAAGTGCATCGAACAGGGGAAACAGTTCGATCTAAGAGTCGGCATGAG
ACACCAGACTATGACCAACGCGTTGAAGTATTCACTTGCCACGGGCAACTGGGGCGATCA
GAAGAAGGCTATGAGCTCTACTGCTGGCGTGTCACAAGTACTGAACCGCTATACGTTCGC
CTCTACCCTATCGCATCTACGTCGGACGAACACCCCTATCGGCCGAGATGGTAAGCTGGC
AAAGCCACGGCAACTACACAACACGCATTGGGGTCTGGTGTGCCCTGCTGAGACCCCCGA
AGGCCAAGCATGTGGGTTGGTCAAAAATCTATCGCTCATGTGTTATGTGAGCGTCGGCAC
TCCCGCAGAGCCAATTGTCGAGTTCATGATTGCTAGGAACATGGAAGTACTCGAGGAATA
TGAGCCTTTAAGGTACCCTAATGCGACCAAAATCTTCGTCAATGGCACATGGGTTGGTGT
TCACCAAGACCCGAAGCATCTTGTGAGCTTGGTTCAGGACTTACGCCGGAGGGGCGTCAT
CAACTTTGAGGTCTCCCTCATTCGGGACATCCGCGATCGAGAGTTCAAAATTTTCTCGGA
TGCTGGTCGTGTTATGCGTCCTCTGTTTGCTGTGGAGCAGTCAGA------CAACTCGAC
GAAGGGCCTTGAAAAAGGCTCTTTATTACTCACAAAGGAGCATATTCAAAAATTGAGAGC
AGATGAGGATCTACCCAAGGATGATGACGACTATTTCGGCTGGGATGGTCTTCTCAGAGC
CGGCGCTATAGAATATCTTGACGCCGAAGAGGAAGAGACAGCCATGATTTGCATGACTCC
AGAAGACCTAGAGGCTTATCGGCTGCAAAAAGCTGGATTAGACGTACCGGAAGACGATGA
CGAGGCCGACCCCAATAGGCGCCTGAAGACAAAACTGAACCCCACCACTCACATGTACAC
ACATTGTGAGATTCATCCGAGTATGCTCCTGGGGATATGCGCGAGCATCATCCCCTTCCC
AGACCACAACC---------------TGCGCTATTCTCATTATTGCTGCCGGTACTGGTG
AGTTCGAGGCTGGTATCTCCAAGGATGGCCAGACTCGTGAGCACGCTCTGCTTGCCTACA
CCCTGGGTGTGAAGCAGCTTATCGTCGCCATCAACAAGATGGACACCACCAAGTGGTCTG
AGAGCCGTTACAACGAAATTATCAAGGAGACGTCCAACTTCATCAAGAAGGTCGGCTACA
ACCCCAAGCAGGTGGCCTTCGTTCCCATCTCTGGCTTCAACGGCGACAACATGCTTGCCC
CCTCCACCAACTGCCCCTGGTACAAGGGTTGGGAGAAGGAG---GTCAAGGGCGGCAAGG
CCACTGGCAAGACTCTTCTTGAGGCCATCGATGCCATTGAGCCTCCAAAGCGTCCTACGG
ACAAGCCGCTGCGTCTCCCCCTCCAGGATGTTTACAAGATCGGCGGTATTGGAACTGTGC
CCGTCGGCCGTATCGAGACTGGTATCCTCAAGCCCGGTATGGTCGTCACGTTCGCTCCCT
CCAACGTTACCACTGAAGTCAAGTCCGTCGAGATGCACCACGAGCAGCTGCAGGAGGGTG
TCCCCGGTGACAACGTCGGCTTCAACGTGAAGAACGTCTCCGTCAAGGAAATTCGCCGAG
GCAACGTTGCTGGTGACTCCAAGAACGATCCTCCTGCGGGCGCCGCTTCCTTCACCGCTC
AGGTCATCGTCCTCAACCACCCCGGCCAGGTCGGCGCTGGATACGCTCCCGTCTTGGATT
GCCACACTGCCCACATCGCCTGCAAGTTCTCCGAGATCCTTGAGAAGATCGACCGCCGAA
CGGGCAAGTCTGTTGAGAACAACCCCAAGTTCATCAAGTCTGGTGACGCTGCCATCGTCA
AGATGATTCCGTCCAAGCCCATGTGCGTTGAGGCTT-------------
>Distoseptispora_nabanheensis_HJAUP_C2003_
TACAAGGTCTCCGTTGGTGAACCAGCGGAGGGATCATTAC----AGAGTTGA--AAAACT
CCC-AAAACCATTGTGAATC-TACCTTT-ATA--TTCGTTGCTTTGGCGGGCGGCTCCAG
GGCGGAGCCACTGCTCGTTGGGTCGGGCGCCCGCCGAAGGAC-AACC-AAAACTC-T-TT
-AAA-TC-TTTGCGGATCTCAGAGT----AAAAATA----TCAAGCTATCAAAACTTTCA
GCAACGGATCTCTTGGTTCTGGCATCGATGAAGAACGCAGCGAAATGCGATAAGTAATGT
GAATTGCAGAATTCAGTGAATCATCGAATCTTTGAACGCACATTGCGCCCGCCAGCACTC
TGGCGGGCATGCCTGTTCGAGCGTCATTTCAACCCTCGGG---CCCTCGTTCGGCCCGGT
GTTGGGGCGCTACGGGTCCT-------ATCGGACCTGTAGGCCCTTAAAATTAGTGGCGG
GCTCGCC-AGGACTCCGAGCGTAGTAG-TT-TT-CCTCTCGTTCAGGCGGTCTGGC-GTG
CTTCGGCCGTT-AAAA-A--CCCAGCGGT-A-A--TT---CGCACA------AGGTTGAC
CTCGGATCAGGTAGGAATACCCGCTGAACTTAAGCAATC--------------------T
TTTTTTAAGGG-GGGGGGGGAAGCGGCAACAGCTCAGATTTGAAATCTGGCCCTTA--TG
GGGTCCGAATTGTAATCTGTAGAGGATGCTTTTGGCGACGCGCCTTCCGAGTCCCCTGGA
ACGGGGCGCCAGAGAGGGTGAGAGCCCCGTATGGTTGGACGCCGAACCTCTGTAAAGCTC
CTTCGACGAGTCGAGTAGTTTGGGAATGCTGCTCAAAATGGGAGGTAAATTTCTTCTAAA
GCTAAATACCGGCCAGAGACCGATAGCGCACAAGTAGAGTGATCGAAAGATGAAAAGCAC
TTTGAAAAGAGGGTCAAATAGCACGTGAAATTGCTGAAAGGGAAGCGCTTGTGACCAGAC
TTGCGCCCGGTTGATCATCCAGCGTTCTCGCTGGTGCACTCTGCCGGGCTCAGGCCAGCA
TCGGCTCTCCCAGGGGGATAAAGGTCGCGGGAACGTAGCTCTCTCCGGGGAGTGTTATAG
CCCGTGGCGGAATGCCCTTAGGGGGGGCCGAGGCCCGCG-TTCGCAAGGATGCTGGCGTA
ATGGTCACCAGCGACCCGTCTTGAA--CCGGCCCAGGGAGAAAA----------------
------------------------------------------------------------
------------------------------------------------------------
----------------------------AAAGCCGGA-----------------------
------------------------------------------------------------
--------------------????????????????????????????????????????
????????????????????????????????????????????????????????????
????????????????????????????????????????????????????????????
????????????????????????????????????????????????????????????
????????????????????????????????????????????????????????????
????????????????????????????????????????????????????????????
????????????????????????????????????????????????????????????
????????????????????????????????????????????????????????????
????????????????????????????????????????????????????????????
????????????????????????????????????????????????????????????
????????????????????????????????????????????????????????????
????????????????????????????????????????????????????????????
????????????????????????????????????????????????????????????
????????????????????????????????????????????????????????????
????????????????????????????????????????????????????????????
????????????????????????????????????????????????????????????
????????????????????????????????????????????????????????????
????????????????????????????????????????????????????????????
???????????????----GGCCGACTGCGCTATTCTCATTATTGCTGCCGGTACTGGTG
AGTTCGAGGCTGGTATCTCCAAGGATGGCCAGACTCGTGAGCACGCTCTTCTTGCCTACA
CGCTAGGTGTGAAGCAGCTCATCGTTGCCATCAACAAGATGGACACCACCAAGTGGTCTG
AGAGCCGTTACAACGAAATTATCAAGGAGACGTCCAACTTCATCAAGAAGGTCGGCTACA
ACCCCAAGCAGGTCGCCTTCGTTCCCATCTCCGGCTTCAACGGCGACAACATGCTTGCCC
CGTCCTCCAACTGCCCCTGGTACAAGGGTTGGGAGAAGGAG---ATCAAGGGTGGCAAGG
CCTCTGGCAAGACCCTCCTCGAGGCTATCGACGCCATTGAGCCTCCCAAGCGTCCCACAG
ACAAGCCTCTCCGTCTCCCCCTTCAGGATGTCTACAAGATCGGTGGTATCGGAACTGTGC
CCGTCGGCCGTATCGAGACTGGTGTCCTCAAGCCCGGTATGGTCGTCACGTTCGCTCCCT
CCAACGTCACCACTGAAGTCAAGTCCGTCGAGATGCACCACGAGCAGCTGCAGGAGGGTG
TCCCCGGCGACAACGTTGGCTTCAACGTGAAGAACGTCTCCGTCAAGGAAATCCGCCGAG
GCAACGTCGCTGGTGACTCCAAGAACGATCCTCCTGCTGGTGCCGCTTCCTTCACCGCTC
AGGTCATCGTCCTCAACCACCCCGGTCAGGTCGGTGCTGGTTACGCTCCCGTCTTGGATT
GCCACACTGCCCACATTGCCTGCAAGTTCTCTGAGATCCTTGAGAAGATCGACCGCCGAA
CGGGCAAGTCTGTTGAGAACAACCCCAAGTTCATCAAGTCTGGTGACGCTGCCATTGTCA
AGATGGTTCCGTCCAAGCCTATGTGCGTTGAGGCTTTCACTGACTACCC
>Distoseptispora_nanpingensis_____HJAUP_____C2517_
AACAAGGTCTCCGTTGGTGAACCAGCGGAGGGATCATTAC----AGAGTTGC--AAAACT
CCA-TAAACCATTGTGAATCTTACCTTT-ATA--TTCGTTGCTTTGGCGGGCGGCTCCAG
GGCGGAGTCACTACCCGTTGGGTCGGGCGCCCGCCGAAGGAC-AACC-AAAACTC-G-CT
-AAA-TC-TGTACGGATCTCAGAGT-----AAAATA----TCAAGCTATCAAAACTTTCA
GCAACGGATCTCTTGGTTCTGGCATCGATGAAGAACGCAGCGAAATGCGATAAGTAATGT
GAATTGCAGAATTCAGTGAATCATCGAATCTTTGAACGCACATTGCGCCCGCTAGCACTC
TGGCGGGCATGCCTGTTCGAGCGTCATTTCAACCCTCGGG---CCCTCGTTTGGCCCGGT
GTTGGGGCGCTACGGGTCT--------GCCGGACCTGTAGGCCCTCAAAAGCAGTGGCGG
GCTCGCC-AGGACTCCGAGCGTAGTAG-TT-CT-CCTCTCGCTCAGGCGGCCTGGC-GTG
CTTCGGCCGTT-AAAG-A--CCCAACTGT-A-A------TCACAGA------AGGTTGAC
CTCGGATCAGGTAGGAATACCCGCTGAACTTAAGCATAT------------------AAA
GATTTTAGTAACGGGCGATGAAGCGGCAACAGCTCAGATTTGAAATCTGGCCCTTA--CG
GGGTCCGAGTTGTAATCTGTAGAGGATGCTTTTGGCGACGCGCCTTCCGAGTCCCCTGGA
ACGGGGCGCCAGAGAGGGTGAGAGCCCCGTATGGTTGGACGCCGAACCTCTGTAAAGCTC
CTTCGACGAGTCGAGTAGTTTGGGAATGCTGCTCAAAATGGGAGGTAAATTTCTTCTAAA
GCTAAATACCGGCCAGAGACCGATAGCGCACAAGTAGAGTGATCGAAAGATGAAAAGCAC
TTTGAAAAGAGGGTTAAATAGCACGTGAAATTGCTGAAAGGGAAGCGCTTGTGACCAGAC
TTGCGCCCGGTTGATCATCCAGCGTTCTCGCTGGTGCACTCTGCCGGGCTCAGGCCAGCA
TCGGCTCTCCCAGGGGGATAAAGGTCGCGGGAACGTAGCTCTCTCCGGGGAGTGTTATAG
CCCGTGGCGGAATGCCCTTAGGGGGGGCCGAGGCCCGCG-TTCGCAAGGATGCTGGCGTA
ATGGTCACCAGCGACCCGTCTTGAAACACGGACCAAGGAGTAAAACG-------------
--------GGAAA-----------------------------------------------
------------------------------------------------------------
------------------------------------------------------------
------------------------------------------------------------
-------------------------------ATCATCCGGAGAATGACGAATGAGCTGAT
GCAGTATCTGCGAAGGTGCATCGAACAGGGGAAACAATTCGATCTAAGAGTCGGCATGAG
ACACCAGACTATGACCAATGCGTTGAAGTATTCTCTTGCGACGGGCAACTGGGGCGACCA
GAAGAAGGCTATGAGCTCTACTGCTGGCGTGTCACAGGTATTGAACCGCTATACGTTCGC
CTCTACTCTATCGCATCTACGTCGAACAAACACCCCCATCGGCCGAGATGGTAAGCTAGC
AAAGCCACGGCAGCTACACAACACGCACTGGGGTCTGGTGTGCCCTGCTGAGACACCCGA
AGGCCAAGCATGTGGGCTGGTCAAAAATCTGTCGCTCATGTGTTATGTGAGCGTCGGAAC
GCCCGCAGAGCCAATTGTCGAGTTCATGATTGCTAGGAACATGGAGGTACTCGAGGAATA
TGAGCCCTTGAGGTACCCTAATGCAACCAAAATCTTCGTCAACGGCACATGGGTTGGTGT
TCACCAAGACCCGAAGCATCTTGTGAGCTTGGTTCAGGATTTACGCCGCAGGGGCGTCAT
CAACTTCGAGGTCTCCCTCATTCGGGATATCCGCGATCGAGAGTTCAAGATTTTCTCGGA
TGCTGGTCGTGTTATGCGTCCTCTGTTCGCTGTGGAGCAGTCAGA------CAACTCGAC
AAAGGGCCTTGAAAAGGGCTCTTTATTGCTCACCAAGGAGCATATCCAGAAGTTGAGAGC
AGACGAGGAGCTATCCAAGGATGAAGAAGACTATTTCGGCTGGGATGGCCTTCTTAGGGC
GGGCGCCATCGAATATCTTGACGCCGAAGAGGAAGAGACAGCCATGATTTGCATGACTCC
AGAAGACCTAGAGGCTTATCGGCTGCAAAAAGCTGGATTAGACGTGCCGGAAGACGATGA
CGAGGCCGACCCCAATAGGCGTCTAAAGACAAAACTAAACCCCACCACTCACATGTATAC
ACACTGCGAGATCCATCCGAGCATGCTCTTGGGGATCTGCGCCAGCATTATCCCCTTTCC
AGACCACAACCAGGT?????????????????????????????????????????????
????????????????????????????????????????????????????????????
????????????????????????????????????????????????????????????
????????????????????????????????????????????????????????????
????????????????????????????????????????????????????????????
????????????????????????????????????????????????????????????
????????????????????????????????????????????????????????????
????????????????????????????????????????????????????????????
????????????????????????????????????????????????????????????
????????????????????????????????????????????????????????????
????????????????????????????????????????????????????????????
????????????????????????????????????????????????????????????
????????????????????????????????????????????????????????????
????????????????????????????????????????????????????????????
????????????????????????????????????????????????????????????
?????????????????????????????????????????????????
>Distoseptispora_narathiwatensis_____MFLUCC_____23_0216__
-------TCTCCGTTGGTGAACCAGCGGAGGGATCATTAG----CGAGTGA---AAACTC
CCTAAAAACCACTGTGAATC-TACC-TT-TTT--TTCTGCGCTCCGGTGGGCGGTTCCAG
GGCGGAGCCACTGCCCGTTGGGTTGGGTGCCCGCCGGAGCGA-ACCCCTAAACTC-T-TG
-CTG-TT-ACAGTGAGGATCAGAGATA-----AAAT----ACAAGCTATAAAAACTTTCA
GCAACGGATCTCTTGGCTCTGGCATCGATGAAGAACGCAGCGAAATGCGATAAATAATGT
GAATTGCAGACTTCTG-GAATCATCGAGTTTTTGAACGCACATTGCGCCCGTCAGTATTC
TGGCGGGCATGCCTGTCCGAGCGTCATTTCAACCCTCAGG---CCCCTGTAAGGTCTGGT
GTTGGGGCGCTGCGAGCTCGCTG--TAGCCGAGCACGCAGGCCCTCAAATGCAGTGGCGG
AACCGCT-GGGGCTCCGGGCGCAGTAG-AT-TG---TATCGCCCGAGCCTCCCGGC-GGG
AGCCTGCCATC-AAGC-T--CCAT--------C---T--TTACCAA-------GGTTGAC
CTCGATC----------------------------------------------------T
TGCCCCAGTAACGGCGAGTGAAGCGGCAACAGCTCAGATTTGAAATCTGGTCCT-----G
CGGCCCGAGTTGTAATCTGTAGAGGATGCTTTTGGTTAGGTGCCTTCTGAGTCCCCTGGA
ACGGGGCGCCAGAGAGGGTGAGAGCCCCGTACGGTCGGACACCGAGCCTCTGTAAAGCTC
CTTCGACGAGTCGAGTAGTTTGGGAATGCTGCTCTAAATGGGAGGTAAATTTCTCCTAAA
GCTAAATATAGGCCAGAGACCGATAGCGCACAAGTAGAGTGATCGAAAGATGAAAAGCAC
TTTGAAAAGAGGGTTAAATAGCACGTGAAATTGCTGAAAGGGAAGCGCTTGTGACCAGAC
TTGCGCCCGGTGGATCAGCTGGCGTTCTCGCCAGTGCACTYTGCCGGGCTCAGGCCAGCA
TCGGTTCCGACGGGGGGACAAAGGCCGCTGGAACGTAGCTCTYTTCGGGGAGTGTTATAG
CCAGCGGTGTCATACCCCCAGCCGGGACCGAGGATCGCG-TCTGCAAGGATGCTGGCGTA
ATGGTCACCAGCGACCCGTCTTGAAACACG------------------------------
------------------------------------------------------------
------------------------------------------------------------
------------------------------------------------------------
------------------------------------------------------------
-----------------------TCCGCAATATCGTCCGGAGAATGACCCAGGAGTTGTT
GCAGTATCTGAAGAGATGTGTTGAATCTGGCAAGCAATTCGATTTGAGGGTCGGCATGAG
GCATCAAACAATGACCAATGCACTGAAGTACTCGTTGGCCACTGGCAACTGGGGCGACCA
GAAGAAGGCGATGAGTTCGACTGCTGGTGTCTCGCAGGTGTTGAACAGGTATACTTTCGC
GTCGACTCTTTCCCATCTTCGCCGCACGAACACGCCTATCGGTAGAGACGGCAAGCTGGC
GAAACCGCGTCAGCTTCATAACACGCATTGGGGCCTCGTTTGCCCCGCCGAAACCCCCGA
GGGACAGGCCTGCGGTTTGGTCAAAAACCTGTCTCTTATGTGTTATGTCAGCGTAGGGAC
GACGGCTGAGCCTATCAAGGACTTTTTGATTGCTAAACAGATGGAAATTCTTGAAGAGTA
CGAGCCACTTCGGTATCCCAACGCGACAAAGATTTTCATCAACGGTTCGTGGGTCGGTGT
GCATCAAGACCCACAGAATCTTGTGTCTGCGGTGAGATCCCTCCGGCGGAGGGGCATTGT
CCAGTTCGAGGTCACGCTTGTTAGAGACATTCGCGACCGAGAATTCAAGATTTTCTCAGA
TGCAGGTCGGGTGATGCGGCCCCTCTTTGCGGTTGAACAAGAGGAACCAAACGAGGAGAA
TAGCGGACGGGAGAAAGGAAGTCTGTTGCTTACGAAAGAGCATATTCAGCGACTTCGAGA
TGACGAACGCCTGGATCCGAGTGATCCCAACTACTTCGGCTGGGATGGGCTTACCAGGGA
TGGTGCTATTGAATATCTAGATGCCGAGGAGGAGGAAACGGCGATGATCTGTATGACGCC
TGAGGATCTGGAGCAATACCGACTTCAGAAGCAGGGCATA---GCACCTGAAGAGGACGA
CGGTGAAGATCTCAATAAGCGACTGAAGACGAAGATGAACCCTACGACACATATGTATAC
CCACTGCGAGATCCACCCGAGCATGCTCCTGGGGATTTGCGCCAGCATTATCCCCTTCCC
AGACCACAACCAGGCCGCAGGCTGACTGCGCTATTCTCATCATTGCCGCTGGTACTGGTG
AGTTCGAGGCTGGTATCTCCAAGGATGGCCAGACTCGTGAGCACGCCCTGCTTGCCTACA
CCCTGGGTGTGAAGCAGCTCATCGTTGCCATCAACAAGATGGACACCACCAAGTGGTCCG
AGGATCGTTTCAATGAAATCATCAAGGAGACCTCCAACTTCATCAAGAAGGTCGGATACA
ACCCCAAGACTGTTGCTTTCGTCCCTATCTCCGGCTTCAACGGCGACAACATGCTTGCGC
CCTCAAGCAACTGCCCCTGGTACAAGGGCTGGGAGAAGGAA---GTCAAGGGCGGCAAGG
TTACCGGCAAGACCCTCCTCGAGGCTATTGACGCCATCGAGCCCCCCAAGCGTCCCACCG
ACAAGCCTCTCCGTCTTCCCCTCCAGGATGTGTACAAGATTGGTGGTATCGGAACTGTGC
CCGTCGGCCGTATCGAGACTGGTATCCTCAAGCCTGGTATGGTCGTGACTTTCGCTCCCT
CCAACGTCACCACTGAAGTCAAGTCCGTCGAGATGCACCACGAGCAGCTTTCTGAGGGTG
TTCCCGGCGACAACGTTGGCTTCAACGTGAAGAACGTCTCCGTCAAGGAGATCCGCCGTG
GCAACGTCGCCGGTGACTCCAAGAACGACCCTCCAATGGGCTGCGCTTCCTTCACTGCCC
AGGTCATTGTGTTGAACCACCCTGGCCAGGTTGGTGCCGGTTACGCCCCTGTTCTCGATT
GCCACACCGCCCACATCGCCTGCAAATTCTCCGAGATCCTCGAGAAGATCGATCGCCGAA
CGGGCAAGTCGGTTGAGAACAACCCCAAATTCATCAAGTCGGGCGACGCTGCCATCGTCA
AGATGATTCCGTCCAAGCCCATGTGCGTCGAGGCTTTCACCGACTA---
>Distoseptispora_neorostrata_____MFLUCC_____18_0376_
----------------------CGACGGAGGGATCATTA------CTGAAGC--AAAACT
CAG-TAAACCACTGTGAATC-TACCTGT----TCTGTACTGCTCCGGCGGGTGGCTCCAG
GGCGGAGCCACTGCCCGTTCGCTCGGGTGCCCGCCGAAGCTC-ACTA-CAAACTC-T-GT
-CAT-CG-CGGGGTGTCATCAGAGCAA-----GACA----TAAAGCTATAAAAACTTTCA
GCAACGGATCTCTTGGTTCTGGCATCGATGAAGAACGCAGCGAAATGCGATAAGTAATGT
GAATTGCAGAATTCAGTGAATCATCGAATCTTTGAACGCACATTGCGCCCGCCAGCACTC
TGGCGGGCATGCCTGTCCGAGCGTCATTTCAAACCCTCAG---GCCCCCAGCGGCCTGGC
GTTGGGGCGCTACGCCGCCT----------ATAGGCGTAGGCCCTCAAAACCAGTGGCGG
GACCGCG-AGGCTTCCGGGCGCAGTAG-TT-TACCACCTCGCCCAGGCGGTCTAGC-G-G
CCTCTGCCGTT-AAAA-TA-CCCC------------C--ACATCAG------AGTTTGAC
CTCGGATCAGGTAGGAATACCCGCTGAACTTAAGCATAT---------------------
-------GTAACGGCGAGTGAAGCGGCAACAGCTCAGATTTGAAATCTGGCCCCT---TG
GGGTCCGAGTTGTAATCTGCAGAGGATGCTTTCGGCGAGGTGCCTTCTGAGTCCCCTGGA
ACGGGGCGCCATAGAGGGTGAGAGCCCCGTATAGTCGGCCACCGAGCCTCTGTAAAGCTC
CTTCGACGAGTCGAGTAGTTTGGGAATGCTGCTCTAAATGGGAGGTAAATTTCTTCTAAA
GCTAAATACCGGCCAGAGACCGATAGCGCACAAGTAGAGTGATCGAAAGATGAAAAGCAC
TTTGAAAAGAGGGTTAAATAGCACGTGAAATTGCTGAAAGGGAAGCGCTTGTGACCAGAC
TTGCGCCCGGCGGATCATCCGGCGTTCTCGCCGGTGCACTCCACCGGGTCCAGGCCAGCA
TCGGTTTCGCCAGGGGGACAAAAGCCGTGGGAACGTAGCTCTCTTCGGGGAGTGTTATAG
CCCATGGCACAATGCCCTTAGGCGGGACCGAGGTTCGCGCTCTGCAAGGATGCTGGCGTA
ATGGTCATCAGCGACCCGTCTTGAAACACGGACCAAGGAGTCAAGCATTAGGGCGAGTCT
TTGGGTGTAAAACCCGCAGGCGCAATGAAAGTGAACGTAGGTGAGAGCTTCGGCGCATCA
TCGACCGATCCTGATGTATTCGGATGGATTTGAGTAAGAGCCTTACCGCTTGGACCCGAA
AGATGGTGAACTATGCCTGAATAGGGTGAAGCCAGAGGAAACTCTGGTGGAGGCTCGCAG
CGGTTCTGACGTGCAAATCGATCGTCAAATTTGGGCATGGGGGCGAAAGACTAATCGAAC
CATAGTAGCTGGTTACCGCC????????????????????????????????????????
????????????????????????????????????????????????????????????
????????????????????????????????????????????????????????????
????????????????????????????????????????????????????????????
????????????????????????????????????????????????????????????
????????????????????????????????????????????????????????????
????????????????????????????????????????????????????????????
????????????????????????????????????????????????????????????
????????????????????????????????????????????????????????????
????????????????????????????????????????????????????????????
????????????????????????????????????????????????????????????
????????????????????????????????????????????????????????????
????????????????????????????????????????????????????????????
????????????????????????????????????????????????????????????
????????????????????????????????????????????????????????????
????????????????????????????????????????????????????????????
????????????????????????????????????????????????????????????
????????????????????????????????????????????????????????????
????????????????????????????????????????????????????????????
????????????????????????????????????????????????????????????
????????????????????????????????????????????????????????????
????????????????????????????????????????????????????????????
????????????????????????????????????????????????????????????
????????????????????????????????????????????????????????????
????????????????????????????????????????????????????????????
????????????????????????????????????????????????????????????
????????????????????????????????????????????????????????????
????????????????????????????????????????????????????????????
????????????????????????????????????????????????????????????
????????????????????????????????????????????????????????????
????????????????????????????????????????????????????????????
????????????????????????????????????????????????????????????
????????????????????????????????????????????????????????????
?????????????????????????????????????????????????
>Distoseptispora_nonrostrata_____KUNCC_21______10730_
---------------------------------TCATTAC----AGAGTTGA--AAAACT
CCC-TAAACCACTGTGAATCTTACC-TG-TCG--TTCGTTGCTTCGGCGGGCGGCTCCAG
GGCGGAGCCACTGCCCGTTAGGTCGGGCGCCCGCCGGAGGAC-ACAC-AAAACTC-G-TC
--GA-TC-TAGTGTATCATCAGAGTATT---AAAAA----ACAAGCTATCAAAACTTTCA
GCAACGGATCTCTTGGTTCTGGCATCGATGAAGAACGCAGCGAAATGCGATAAGTAATGT
GAATTGCAGAATTCAGTGAATCATCGAATCTTTGAACGCACATTGCGCCCGCCAGTACTC
TGGCGAGCATGCCTGTTCGAGCGTCATTTCAACCCTCGGG--CCCCCCGTTTGGCCCGGT
GTTGGGGTGCTACAGGTCCT-------CCAGGACCTGTAGGCCCTCAAAACCAGTGGCGG
GCTCGCCATGGCTTCCGAGCGCAGTAG-TT-GT-CTCCTCGCTCAGGTGGTCTGGC-GTG
CTTCGGCCGTT-AAAC-A--CCCG-CTGT-A-T------ACACAGA------AGGTTGAC
CTCGGATCAGGTAGGAATACCCGCTGAACTTAAGCATAC-----------------GGAT
TGCCCCAGTAACGGCGAGTGAAGCGGCAACAGCTCAGATTTGAAATCTGGCCCCTC--CG
GGGTCCGAGTTGTAATCTGTAGAGGATGCTTTTGGCGACGCGCCTTCCGAGTCCCCTGGA
ACGGGGCGCCAGAGAGGGTGAGAGCCCCGTATGGTCGGACGCCGAACCTTTGTAAAGCTC
CTTCGACGAGTCGAGTAGTTTGGGAATGCTGCTCAAAATGGGAGGTAAATTTCTTCTAAA
GCTAAATACCGGCCAGAGACCGATAGCGCACAAGTAGAGTGATCGAAAGATGAAAAGCAC
TTTGAAAAGAGGGTTAAATAGCACGTGAAATTGCTGAAAGGGAAGCGCTTGTGACCAGAC
TTGCGCCCGGTTGATCATCCAGCGTTCTCGCTGGTGCACTCTGCCGGGCTCAGGCCAGCA
TCGGCTCTCCCAGGGGGATAAAGGTCGCGGGAACGTAGCTCTCTCCGGGGAGTGTTATAG
CCCGTGGCGGAATACCCTTAGGGGGGGTCGAGGCCCGCG-TTCGCAAGGATGCTGGCGTA
ATGGTCACCAGCGACCCGTCTTGAAACACGGACCAAGGAGTCAAGCATTAGGGCGAGTCT
TTGGGTGTAAAACCCGCAGGCGCAATGAAAGTGAACGGAGGTGAGAGCTTCGGCGCATCA
TCGACCGATCCTGATGTTCTCGGATGGATTTGAGTAAGAGCCTTACCGCTTGGACCCGAA
AGATGGTGAACTATGCCTGAATAGGGTGAAGCCAGAGGAAACTCTGGTGGAGGCTCGCAG
CGGTTCTGACGTGCAAATCGATCGTCAAATTTGGGCATGGGGGCGAAAGACTAATCGAAC
CATAGTAGCTGGTA-----C-------------------------------------GAT
GCAGTACCTGCGCAAATGCATCGAAGGTGGGAAACAGTTCGACCTGAGGGTCGGCATGAG
GCATCAAACCATGACCAACGCGCTGAAGTATTCTCTCGCGACGGGTAATTGGGGCGATCA
AAAGAAGGCTATGAGTTCGACTGCTGGTGTGTCGCAAGTGTTGAACCGGTATACCTTTGC
CTCTACTCTGTCTCATCTGCGTCGGACAAACACTCCTATCGGTCGAGATGGTAAGCTAGC
AAAGCCTCGGCAGCTGCACAATACACACTGGGGCCTGGTGTGCCCAGCCGAAACCCCGGA
AGGCCAAGCATGTGGGTTGGTCAAGAATCTATCACTCATGTGTTATGTCAGCGTCGGAAC
ACCTGCGGAGCCAATCGTCGATTTCATGGTTGCCAGAAACATGGAGCTCCTCGAAGAATA
CGATCCTCTAAGGCTACCGAATGCGACCAAAGTCTTTGTCAACGGTTCGTGGGTGGGTTG
CCACCAAGATCCGAGCCATCTTGTGCGCTTGGTCCAGGAGTTGCGCCGCAAGGGCGTTAT
CAATTTCGAGGTCTCGCTAATCAGAGATATACGCGATCGAGAGTTCAAGATTTTCTCGGA
TGCGGGACGTGTCATGAGACCGCTTTTCGCTGTAGAGCAGTCAGA------CAACTCAGA
AAAGGGCATTGAAAAAGGTGCCTTGTTGCTCACCAAGGAGCACATTCAGAGGCTAAGAGC
AGACGAGGAACTGTCCAAGGACGACGCAGCATATTTCGGTTGGGACGGCTTGCTCAACGC
TGGCGCTATAGAGTATCTTGACGCGGAAGAGGAAGAGACGGCGATGATTTGCATGACGCC
AGAAGATCTAGAGGCTTATCGACTACAAAAAGCCGGCTTCGACGTGCCGGATGAGGACGA
CGAAGCGGATCCCAACAGGCGTCTCAAAACGAAGCTGAATCCCACTACCCATATGTACAC
ACATTGTGAGATTCATCCTAGCATGCTCTTAGGGATCTGCGCAAGCATTATCCCTTTCCC
AGACCACAACCAGGT---------------------TCATCATTGCTGCCGGTACTGGTG
AGTTCGAGGCTGGTATCTCCAAGGATGGCCAGACTCGTGAGCACGCCCTGCTTGCCTACA
CCCTAGGTGTCAAGCAGCTTATCGTCGCCATCAACAAGATGGACACCACCAAGTGGTCTG
AGGATCGTTACAACGAAATCATCAAGGAGACGTCCAACTTCATCAAGAAGGTCGGATACA
ACCCCAAGCAGGTGGCTTTCGTTCCCATCTCCGGCTTCAACGGTGACAACATGTTGGCGC
CGTCCACCAACTGCCCCTGGTACAAGGGCTGGGAGAAGGAG---ATCAAGGGTAACAAGA
TCACTGGCAAGACGCTCCTCGAGGCCATCGATGCCATTGAGCAACCCAAGCGTCCCACAG
ACAAGCCTCTCCGTCTTCCCCTTCAGGATGTCTACAAGATCGGTGGTATTGGCACTGTGC
CCGTCGGCCGTATCGAGACTGGTGTCCTCAAGCCCGGTATGGTCGTTACATTCGCTCCCT
CCAACGTCACCACTGAAGTCAAGTCCGTCGAGATGCACCACGAGCAGCTCTCCGAGGGTA
TGCCTGGTGACAACGTTGGCTTCAACGTGAAGAACGTCTCCGTCAAGGAAATCCGCCGTG
GCAACGTCGCTGGTGACTCCAAGAACGATCCTCCTGCCGGTGCTGCTTCCTTCACTGCCC
AGGTCATCGTCCTCAACCACCCTGGTCAGGTCGGCGCTGGCTACGCCCCCGTCTTGGATT
GCCACACCGCCCACATCGCCTGCAAGTTCTCTGAGATCCTCGAGAAGATTGACCGCCGAA
CGGGCAAGTCTGTCGAGAACAACCCCAAGTTCATCAAGTCTGGTGACGCTGCCATTGTCA
AGATGGTGCCGTCCAAGCCTATGTGCGTTGAG-----------------
>Distoseptispora_obclavata_____MFLUCC_____18_0329_
--------------------------------------AC----AGGGCTTA----AAAC
CCC-CAAACCACTGTGAATCTTACC-TA-TCG--TTCGTTGCTCCGGCGGGCGGCTCCAG
GGCGGAGCCACTGCCAGTTGGGTCGGGCGCCCGCCGGAGGAC-AACT-AAAACTC-G-TC
-TAG-TC-TCGGGTAACGTCAGAGTAC---AAAAAA----AAAAGCTATCAAAACTTTCA
GCAACGGATCTCTTGGTTCTGGCATCGATGAAGAACGCAGCGAAATGCGATAAGTAATGT
GAATTGCAGAATTCAGTGAATCATCGAATCTTTGAACGCACATTGCGCCCGCCAGCACTC
TGGCGGGCATGCCTGTTCAAGCGTCATTTCAACCCTCGGGCCTCCCCTGTGTGGCCCGGT
GTTGGGGCGCTACCTTCCCC----CCAGGGGTTCCGGTAGGCCCTTAAAACCAGTGGCGG
GCTCGCCATGGCTTCCGAGCGCAGTAG-TT-CT-CTCCTCGCTCAGGCGGTCTGGC-TGG
CCTCTGCCGTT-AAAC-A--TACG-CTGT-A-T---T--ACGCAAA------AGGTTGAC
CTCGGATC----------------------------------------------------
-GCCCCAGTAACGGCGAGTGAAGCGGCAACAGCTCAGATTTGAAATCTGGCCCCTA--CG
GGGTCCGAGTTGTAATCTGTAGAGGATGCTTTTGGCGACGCGCCTTCCGAGTCCCCTGGA
ACGGGGCGCCAGAGAGGGTGAGAGCCCCGTACGGTCGGACGCCGAACCTTTGTAAAGCTC
CTTCGACGAGTCGAGTAGTTTGGGAATGCTGCTCAAAATGGGAGGTAAATTTCTTCTAAA
GCTAAATACCGGCCAGAGACCGATAGCGCACAAGTAGAGTGATCGAAAGATGAAAAGCAC
TTTGAAAAGAGGGTTAAATAGCACGTGAAATTGCTGAAAGGGAAGCGCTTGTGACCAGAC
TTGCGCCCGGTTGATCATCCAGCGTTCTCGCTGGTGCACTCTGCCGGGCTCAGGCCAGCA
TCGGCTCCTCCAGGGGGATAAAGGTCGCGGGAACGTAGCTCTCTCCGGGGAGTGTTATAG
CCCGCGGCGGAATACCCTTAGGGGGGGTCGAGGCCCGCG-TTCGCAAGGATGCTGGCGTA
ATGGTCACCAGCGACCCGTCTTGAAACACGGACCAAGGAGTCAAGCATTAGGGCGAGTCT
TTGGGTGTAAAACCCGCAGGCGCAATGAAAGTGAACGTAGGTGAGAGCTTCGGCGCATCA
TCGACCGATCCTGATGTTCTCGGATGGATTTGAGTAAGAGCCTTACCGCTTGGACCCGAA
AGATGGTGAACTATGCCTGAATAGGGTGAAGCCAGAGGAAACTCTGGTGGAGGCTCGCAG
CGGTTCTGACGTGCAAATCGATCGTCAAATTTGGGCATGGGGGCGAAAGACTAATCGAAC
CATAGTAGCTGGTTACCGCC????????????????????????????????????????
????????????????????????????????????????????????????????????
????????????????????????????????????????????????????????????
????????????????????????????????????????????????????????????
????????????????????????????????????????????????????????????
????????????????????????????????????????????????????????????
????????????????????????????????????????????????????????????
????????????????????????????????????????????????????????????
????????????????????????????????????????????????????????????
????????????????????????????????????????????????????????????
????????????????????????????????????????????????????????????
????????????????????????????????????????????????????????????
????????????????????????????????????????????????????????????
????????????????????????????????????????????????????????????
????????????????????????????????????????????????????????????
????????????????????????????????????????????????????????????
????????????????????????????????????????????????????????????
????????????????????????????????????????????????????????????
????????????????????????????????????????????????????????????
????????????????????????????????????????????????????????????
????????????????????????????????????????????????????????????
????????????????????????????????????????????????????????????
????????????????????????????????????????????????????????????
????????????????????????????????????????????????????????????
????????????????????????????????????????????????????????????
????????????????????????????????????????????????????????????
????????????????????????????????????????????????????????????
????????????????????????????????????????????????????????????
????????????????????????????????????????????????????????????
????????????????????????????????????????????????????????????
????????????????????????????????????????????????????????????
????????????????????????????????????????????????????????????
????????????????????????????????????????????????????????????
?????????????????????????????????????????????????
>Distoseptispora_obpyriformis_DLUCC_0867
----------CCGTTGGTGAACCAGCGGAGGGATCATTAC----AGAGTTGA--AAAACT
CCT-TAAACCAATGTGAATCTTACC-TG-TCG--TTCGTTGCTCCGGCGGGCGGCTCCAG
GGCGGAGCCACTGTCCGTTGGGTCGGACGCCCGCCGGGGGAC-AACC-AAAACTC-T-CC
-TGA-TC-TAGGGTATCGTCAGAGTATA--AAAAAA----ACAAGCTATCAAAACTTTCA
GCAACGGATCTCTTGGTTCTGGCATCGATGAAGAACGCAGCGAAATGCGATAAGTAATGT
GAATTGCAGAATTCAGTGAATCATCGAATCTTTGAACGCACATTGCGCCCGCCAGTACTC
TGGCGGGCATGCCTGTTCGAGCGTCATTTCAACCCTCGGG---CCCTCTTTTGGCCCGGT
GTTGGGGTTCTACG--TCCT-------GACGGACCAGTAGGCCCTCAAAACCAGTGGCGG
GTACGCCATGGCTTCCGAGCGCAGTAG-TT-TT-CTCCTCGCTCAGGTGGTCTGGC-GCG
CTCCGGCCGTT-AAAC----CCCG-CTGT-G-T------ATACAGA------AGGTTGAC
CTCGGATCAGGTAGGAATACCCGCTGAACTTAAGCATAT---------------------
--------------------------------------TTTGAAATCTGGCCCCTC--CG
GGGTCCGAGTTGTAATCTGTAGAGGATGCTTTTGGCGACGCGCCTTCCGAGTCCCCTGGA
ACGGGGCGCCAGAGAGGGTGAGAGCCCCGTATGGTCGGACGCCGAACCTATGTAAAGCTC
CTTCGACGAGTCGAGTAGTTTGGGAATGCTGCTCAAAATGGGAGGTAAATTTCTTCTAAA
GCTAAATACCGGCCAGAGACCGATAGCGCACAAGTAGAGTGATCGAAAGATGAAAAGCAC
TTTGAAAAGAGGGTTAAATAGCACGTGAAATTGCTGAAAGGGAAGCGCTTGTGACCAGAC
TTGCGCCCGGTTGATCATCCAGCGTTCTCGCTGGTGCACTCTGCCGGGCTCAGGCCAGCA
TCGGCTCCTCCAGGGGGATAAAGGTCGCGGGAACGTAGCTCTCTACGGGGAGTGTTATAG
CCCGTGGCGGAATACCCTTAGGGGGGGTCGAGGCACGCG-TTCGCAAGGATGCTGGCGTA
ATGGTCACCAGCGACCCGTCTTGAAACACGGACCAAGGAGTCAAGCATTAGGGCGAGTCT
TTGGGTGTAAAACCCGCAGGCGCAATGAAAGTGAACGGAGGTGAGAGCTTCGGCGCATCA
TCGACCGATCCTGATGTTCTCGGATGGATTTGAGTAAGAGCCTTACCGCTTGGACCCGAA
AGATGGTGAACTATGCCTGAATAGGGTGAAGCCAGAGGAAACTCTGGTGGAGGCTCGCAG
CGGTTCTGACGTGCAAATCGATCGTCAAATTTGGGCATGGGGGCGAAAGACTAATCGAAC
CATAGTAGCTGGTTACCGCC--------------------------------------AT
GCAGTACCTTCGCAAGTGCATCGAAGGTGGGAAACAATTCGACTTGAGGGTTGGCATGAG
GCACCAAACCATGACCAACGCACTCAAATACTCTCTTGCGACGGGTAATTGGGGCGATCA
GAAGAAGGCTATGAGCTCGACTGCTGGTGTGTCACAAGTGTTGAACCGCTACACCTTCGC
CTCTACCCTATCTCATCTGCGTCGGACCAACACTCCCATCGGCCGAGATGGTAAGCTGGC
AAAGCCTCGGCAGCTGCACAATACCCACTGGGGCCTCGTGTGCCCGGCCGAAACCCCGGA
AGGTCAAGCATGTGGGTTGGTCAAGAATCTATCACTCATGTGTTATGTCAGTGTCGGAAC
ACCCGCGGAGCCAATCGTCGATTTCATGGTTGCTAGAAACATGGAGGTCCTCGAAGAATA
TGACCCCCTCAGGCTACCGAACGCGACCAAAGTTTTTGTCAACGGTTCGTGGGTGGGTTG
CCACCAAGATCCAAGCCATCTCGTGCGCTTGGTGCAGGAGTTGCGCCGCAAGGGCGTCAT
CAATTTCGAGGTCTCGCTGATCCGAGATATACGCGATCGAGAATTCAAGATTTTCTCGGA
TGCTGGACGTGTCATGCGACCGCTCTTCGCTGTAGAGCAGTCTGA------CAACTCAGA
CAAGGGCATTGAAAAAGGTGCTCTGTTGCTCACCAAGGAGCACATTCAGAGGTTGAGAGC
AGATGAGGAATTGTCCAAGGACGATCCAGAATATTTCGGTTGGGACGGCCTACTCAATGC
CGGCGCTATAGAGTACCTTGACGCGGAAGAGGAAGAGACGGCCATGATTTGCATGACACC
AGAAGATCTAGAGGCTTACCGACTGCAAAAGGCCGGATTCGACGTGCCGGATGACGACGA
GGACGCCGATCCCAACAGGCGGCTCAAGACAAAGTTGAATCCCACTACTCACATGTACAC
ACATTGTGAGATTCATCCCAGCATGCTCTTGGGGATCTGCGCAAGCATTATCCCTTTCCC
AGACC-------------------------------------------------------
-----------GGTATTTCCAAGGATGGCCAGACTCGTGAGCACGCCCTGCTTGCCTACA
CCCTGGGTGTCAAGCAGCTCATCGTCGCCATCAACAAGATGGACACCACCAAGTGGTCTG
AGGATCGTTACAACGAAATCATCAAGGAGACGTCCAACTTCATCAAGAAGGTCGGATACA
ACCCCAAGCAGGTGGCTTTCGTTCCCATCTCTGGCTTCAACGGCGACAACATGTTGGCCC
CCTCCACCAACTGCCCCTGGTACAAGGGCTGGGAGAAGGAG---ATCAAGGGCAACAAGA
TCACTGGCAAGACCCTCCTCGAGGCCATCGATGCCATTGAGCAGCCCAAGCGTCCCACAG
ACAAGCCTCTGCGCCTTCCCCTTCAGGATGTCTACAAGATCGGCGGTATCGGCACTGTGC
CCGTCGGCCGTATCGAGACTGGTATCATCAAGCCCGGTATGGTCGTCACATTCGCTCCCT
CCAACGTCACCACTGAAGTCAAGTCCGTCGAGATGCACCACGAGCAGCTGTCCGAGGGTA
TGCCCGGTGACAACGTCGGCTTCAACGTGAAGAACGTCTCCGTCAAGGAAATCCGCCGTG
GCAACGTCGCCGGTGACTCCAAGAACGACCCCCCTGCCGGTGCTGCTTCCTTCACCGCCC
AGGTCATCGTCCTCAACCACCCCGGTCAGGTCGGCGCTGGCTACGCTCCCGTCTTGGATT
GCCACACTGCCCACATCGCCTGCAAGTTCTCCGAGATCCTTGAGAAGATCGACCGCCGAA
CGGGCAAGTCTGTTGAGAACAACCCCAAGTTCATCAAGTCTGGTGACGCTGCCATCGTCA
AGATGGTGCCGTCCAAGCCTATGTGCGTTGAGGCTT-------------
>Distoseptispora_olivaceoviridis_____MFLU_24______0290___B46
AACAAGGTCTCCGTTGGTGAACCAGCGGAGGGATCATTAC----AGAGTTGA--AAAACT
CCC-TAAACCATTGTGAATC-TACCTTT-ATA--TTCGTTGCTTTGGCGGGCGGCTCCAG
GGCGGAGCCACTGCTCGTTGGGTCGGGCGCCCGCCGAAGGAC-AACC-AAAACTC-G-TT
-GAA-TC-TGTGCGGAATTCAGAGT----AAAAATA----TCAAGCTATCAAAACTTTCA
GCAACGGATCTCTTGGTTCTGGCATCGATGAAGAACGCAGCGAAATGCGATAAGTAATGT
GAATTGCAGAATTCAGTGAATCATCGAATCTTTGAACGCACATTGCGCCCGCCAGCACTC
TGGCGGGCATGCCTGTTCGAGCGTCATTTCAACCCTCGGG---CCCTCGTTTGGCCTGGT
GTTGGGGCGCTACCGGTCTC-------ACCGGACCTGTAGGCCCTCAAAATCAGTGGCGG
GCTCGCC-AGGACTCCGAGCGTAGTAG-TT-CT-CCTCTCGCTCAGGCGGTCTGGC-GTG
CTTCGGCCGTT-AAAT-A--CCCAGCGGT-A-A--TC--GCACAC---------------
---------------------------------------------------AACAGGGAT
TGCCCCAGTAACGGCGAGTGAAGCGGCAACAGCTCAGATTTGAAATCTGGCCCTTT--CG
GGGTCCGAGTTGTAATCTGTAGAGGATGCTTTTGGCGACGCGCCTTCCGAGTCCCCTGGA
ACGGGGCGCCAGAGAGGGTGAGAGCCCCGTATGGTTGGACGCCGAACCTCTGTAAAGCTC
CTTCGACGAGTCGAGTAGTTTGGGAATGCTGCTCAAAATGGGAGGTAAATTTCTTCTAAA
GCTAAATACCGGCCAGAGACCGATAGCGCACAAGTAGAGTGATCGAAAGATGAAAAGCAC
TTTGAAAAGAGGGTCAAATAGCACGTGAAATTGCTGAAAGGGAAGCGCTTGTGACCAGAC
TTGCGCCCGGTTGATCATCCAGCGTTCTCGCTGGTGCACTCTGCCGGGCTCAGGCCAGCA
TCGGCTCTCCCAGGGGGATAAAGGTCGCGGGAACGTAGCTCTCTCCGGGGAGTGTTATAG
CCCGTGGCGGAATGCCCTTAGGGGGGGCCGAGGCCCGCG-TTCGCAAGGATGCTGGCGTA
ATGGTCACCAGCGACCCGTCTTGAAACACGGACCAAGGAGTCAAGCATTAGGGCGAGTCT
TTGGGTGCAAAACCCGCAGGCGCAATGAAAGTGAACGGAGGTGAGAGCTTCGGCGCATCA
TCGACCGATCCTGATGTTCTCGGATGGATTTGAGTAAGAGCCTTACCGCTTGGACCCGAA
AGATGGTGAACTATGCCTGAATAGGGTGAAGCCAGAGGAAACTCTGGTGGAGGCTCGCAG
CGGTTCTGACGTGCAAATCGATCGTCAAATTTGGGC------------------------
--------------------????????????????????????????????????????
????????????????????????????????????????????????????????????
????????????????????????????????????????????????????????????
????????????????????????????????????????????????????????????
????????????????????????????????????????????????????????????
????????????????????????????????????????????????????????????
????????????????????????????????????????????????????????????
????????????????????????????????????????????????????????????
????????????????????????????????????????????????????????????
????????????????????????????????????????????????????????????
????????????????????????????????????????????????????????????
????????????????????????????????????????????????????????????
????????????????????????????????????????????????????????????
????????????????????????????????????????????????????????????
????????????????????????????????????????????????????????????
????????????????????????????????????????????????????????????
????????????????????????????????????????????????????????????
????????????????????????????????????????????????????????????
????????????????????????????????????????????????????????????
????????????????????????????????????????????????????????????
????????????????????????????????????????????????????????????
????????????????????????????????????????????????????????????
????????????????????????????????????????????????????????????
????????????????????????????????????????????????????????????
????????????????????????????????????????????????????????????
????????????????????????????????????????????????????????????
????????????????????????????????????????????????????????????
????????????????????????????????????????????????????????????
????????????????????????????????????????????????????????????
????????????????????????????????????????????????????????????
????????????????????????????????????????????????????????????
????????????????????????????????????????????????????????????
????????????????????????????????????????????????????????????
?????????????????????????????????????????????????
>Distoseptispora_pachyconidia_____KUMCC_21______10724_
---------------------------------TCATTAC----AGAGTTGA--AAAACT
CCC-TAAACCATTGTGAATC-TACCTCT-ATA--CTCGTTGCTTTGGCGGGCGGCTCCAG
GGCGGAGCCACTGCTCGTTGGGTCGGGCGCCCGCCGAAGGAC-AACC-AAAACTC-G-TT
GGAA-CC-TTTGTGGATCTCAGAGT----AAAAATA----TCAAGCTATTAAAACTTTCA
GCAACGGATCTCTTGGTTCTGGCATCGATGAAGAACGCAGCGAAATGCGATAAGTAATGT
GAATTGCAGAATTCAGTGAATCATCGAATCTTTGAACGCACATTGCGCCCGCCAGCACTC
TGGCGGGCATGCCTGTTCGAGCGTCATTTCAACCCTCGGG---CCCTCGTTTGGCCTGGT
GTTGGGGCGCTACGGGTCTC------AAATGGACCTGTAGGCCCTCAAAATCAGTGGCGG
GCTCGCC-AGGACTCCGAGCGTAGTAG-TT-CT-CCTCTCGCTCAGGCGGTCTGGC-GTG
CTTCGGCCGTT-AAAT-A--CCCAGCGGT-A-A--TCGCGCACACA------AGGTTGAC
CTCGGATCAGGTAGGAATACCCGCTGAACTTAACTTAAA----------------GGGAT
TGCCCCAGTAACGGCGAGTGAAGCGGCAACAGCTCAGATTTGAAATCTGGCCCCTT--TG
GGGTCCGAGTTGTAATCTGTAGAGGATGCTTTTGGCGACGCGCCTTCCGAGTCCCCTGGA
ACGGGGCGCCAGAGAGGGTGAGAGCCCCGTATGGTCGGACGCCGAACCTCTGTAAAGCTC
CTTCGACGAGTCGAGTAGTTTGGGAATGCTGCTCAAAATGGGAGGTAAATTTCTTCTAAA
GCTAAATACCGGCCAGAGACCGATAGCGCACAAGTAGAGTGATCGAAAGATGAAAAGCAC
TTTGAAAAGAGGGTCAAATAGCACGTGAAATTGCTGAAAGGGAAGCGCTTGTGACCAGAC
TTGCGCCCGGTTGATCATCCAGCGTTCTCGCTGGTGCACTCTGCCGGGCTCAGGCCAGCA
TCGGCTCTCCCAGGGGGATAAAGGTCGCGGGAACGTAGCTCTCTCCGGGGAGTGTTATAG
CCCGTGGCGGAATGCCCTTAGGGGGGGCCGAGGCCCGCG-TTCGCAAGGATGCTGGCGTA
ATGGTCACCAGCGACCCGTCTTGAAACACGGACCAAGGAGTCAAGCATTAGGGCGAGTCT
TTGGGTGCAAAACCCGCAGGCGCAATGAAAGTGAACGGAGGTGAGAGCTTCGGCGCATCA
TCGACCGATCCTGATGTTCTCGGATGGATTTGAGTAAGAGCCTTACCGCTTGGACCCGAA
AGATGGTGAACTATGCCTGAATAGGGTGAAGCCAGAGGAAACTCTGGTGGAGGCTCGCAG
CGGTTCTGACGTGCAAATCGATCGTCAAATTTGGGCATGGGGGCGAAAGACTAATCGAAC
CTCAGTGTACGGCC----------------------------------------------
------------------------------------------------------------
------------------------------------------------------------
------------------------------------------------------------
---------------TCTACGTCGGACAAACACCCCCATCGGCCGGGACGGTAAGCTAGC
AAAGCCACGGCAATTACACAACACGCACTGGGGTCTGGTGTGCCCTGCCGAGACCCCCGA
AGGCCAAGCATGTGGGTTGGTCAAAAATCTATCGCTCATGTGTTATGTGAGCGTGGGAAC
GCCCGCAGAGCCAATCGTCGAGTTCATGATTGCTAGGAACATGGAAGTACTCGAGGAATA
TGAGCCCTTGAGGTACCCTAATGCGACCAAAATCTTCGTCAATGGCACATGGGTTGGTGT
TCACCAAGACCCGAAGCATCTTGTGAGCTTGGTTCAGGACTTACGCCGCAGAGGCGTCAT
CAACTTTGAGGTCTCTCTCATTCGGGATATCCGCGATCGAGAGTTCAAGATTTTCTCGGA
TGCTGGTCGTGTTATGCGTCCTCTGTTCGCTGTGGAGCAGTCGGA------CAACTCGAC
AAAGGGTCTTGAAAAGGGATCTTTATTGCTCACAAAGGAGCACATTCAAAAATTGAGAGC
TGATGAGGAGTTATCCAAGGATGACCCAGATTATTTCGGCTGGGACGGCCTTCTCAGAGC
GGGCGCTATCGAATATCTTGACGCCGAAGAGGAAGAGACAGCCATGATTTGCATGACTCC
AGAAGATCTAGAGGCTTATCGGCTGCAAAAAGCTGGATTAGACGTGCCGGAAGACGATGA
CGAGGCCGACCCCAATAGGCGTCTGAAGACGAAACTGAACCCCACGACTCACATGTATAC
ACATTGTGAGATCCATCCGAGCATGCTCTTGGGGATCTGTGCGAGCATTATCCCCTTCCC
AGACCACAACCAG-----------ACTGCGCTATTCTCATTATTGCTGCCGGTACTGGTG
AGTTCGAGGCTGGTATCTCCAAGGATGGCCAGACTCGTGAGCACGCTCTGCTCGCCTACA
CGCTGGGTGTGAAGCAGCTCATTGTCGCCATCAACAAGATGGACACCACCAAGTGGTCTG
AGAGCCGTTACAACGAAATTATCAAGGAGACGTCCAACTTCATCAAGAAGGTTGGCTACA
ACCCCAAGCAGGTCGCCTTCGTTCCCATCTCCGGCTTCAACGGCGACAACATGCTTGCCC
CCTCCTCCAACTGCCCCTGGTACAAGGGCTGGGAGAAGGAG---ATCAAGGGTGGCAAGG
CCACTGGCAAGACCCTCCTCGAGGCTATCGATGCCATTGAGCCTCCCAAGCGTCCCACAG
ACAAGCCTCTCCGCCTTCCCCTTCAGGATGTCTACAAGATCGGTGGTATCGGAACTGTGC
CCGTCGGCCGTATCGAGACTGGTATCCTCAAGCCCGGTATGGTCGTCACGTTCGCTCCCT
CCAACGTCACCACTGAAGTCAAGTCCGTCGAGATGCACCACGAGCAGCTGTCGGAGGGTG
TCCCCGGCGACAACGTTGGTTTCAACGTGAAGAACGTCTCCGTCAAGGAAATCCGCCGAG
GCAACGTCGCTGGTGACTCCAAGAACGATCCTCCTGCTGGTGCCGCTTCCTTCACCGCTC
AGGTCATCGTCCTCAACCACCCCGGTCAGGTCGGTGCTGGTTACGCTCCCGTCTTGGATT
GCCACACTGCCCACATTGCTTGCAAGTTCTCTGAGATCCTTGAGAAGATTGACCGCCGAA
CGGGCAAGTCTGTTGAGAACAACCCCAAGTTCATCAAGTCTGGTGACGCTGCCATCGTCA
AGATGATTCCGTCCAAGCCTATGTGCGTTGAGGCTTTCACTGACT----
>Distoseptispora_pachyconidia_KUNCC_23_13048
-----------------------------------------------------------T
CCC-TAAACCATTGTGAATC-TACCTCT-ATA--CTCGTTGCTTTGGCGGGCGGCTCCAG
GGCGGAGCCACTGCTCGTTGGGTCGGGCGCCCGCCGAAGGAC-AACC-AAAACTC-G-TT
GGAA-CC-TTTGTGGATCTCAGAGT----AAAAATA----TCAAGCTATTAAAACTTTCA
GCAACGGATCTCTTGGTTCTGGCATCGATGAAGAACGCAGCGAAATGCGATAAGTAATGT
GAATTGCAGAATTCAGTGAATCATCGAATCTTTGAACGCACATTGCGCCCGCCAGCACTC
TGGCGGGCATGCCTGTTCGAGCGTCATTTCAACCCTCGGG---CCCTCGTTTGGCCTGGT
GTTGGGGCGCTACGGGTCTC------AAATGGACCTGTAGGCCCTCAAAATCAGTGGCGG
GCTCGCC-AGGACTCCGAGCGTAGTAG-TT-CT-CCTCTCGCTCAGGCGGTCTGGC-GTG
CTTCGGCCGTT-AAAT-A--CCCAGCGGT-A-A--TCGCGCACACA------AGGTTGAC
CTCGGATCAGGTAGGAATACCCGCTGAACTTAAGCT------------------------
----------ACGGCGAGTGAAGCGGCAACAGCTCAGATTTGAAATCTGGCCCCTT--TG
GGGTCCGAGTTGTAATCTGTAGAGGATGCTTTTGGCGACGCGCCTTCCGAGTCCCCTGGA
ACGGGGCGCCAGAGAGGGTGAGAGCCCCGTATGGTCGGACGCCGAACCTCTGTAAAGCTC
CTTCGACGAGTCGAGTAGTTTGGGAATGCTGCTCAAAATGGGAGGTAAATTTCTTCTAAA
GCTAAATACCGGCCAGAGACCGATAGCGCACAAGTAGAGTGATCGAAAGATGAAAAGCAC
TTTGAAAAGAGGGTCAAATAGCACGTGAAATTGCTGAAAGGGAAGCGCTTGTGACCAGAC
TTGCGCCCGGTTGATCATCCAGCGTTCTCGCTGGTGCACTCTGCCGGGCTCAGGCCAGCA
TCGGCTCTCCCAGGGGGATAAAGGTCGCGGGAACGTAGCTCTCTCCGGGGAGTGTTATAG
CCCGTGGCGGAATGCCCTTAGGGGGGGCCGAGGCCCGCG-TTCGCAAGGATGCTGGCGTA
ATGGTCACCAGCGACCCGTCTTGAAACACGGACCAAGGAGTCAAGCATTAGGGCGAGTCT
TTGGGTGCAAAACCCGCAGGCGCAATGAAAGTGAACGGAGGTGAGAGCTTCGGCGCATCA
TCGACCGATCCTGATGTTCTCGGATGGATTTGAGTAAGAGCCTTACCGCTTGGACCCGAA
AGATGGTGAACTATGCCTGAATAGGGTGAAGCCAGAGGAAACTCTGGTGGAGGCTCGCAG
CGGTTCTGACGTGCAAATCGATCGTCAAATTTGGGCATGGGGGCGAAAGACTAATCGAAC
CATAGTAGCTGGTTACCGCC----------------CCGGAGAATGACGAATGACCTGAT
GCAGTATTTGCGAAGGTGCATCGAACAGGGGAAACAATTCGATCTAAGAGTCGGCATGAG
ACACCAGACTATGACCAATGCGTTGAAATATTCTCTTGCGACGGGCAACTGGGGCGACCA
GAAGAAGGCTATGAGCTCTACTGCTGGCGTGTCACAGGTACTGAACCGCTATACGTTCGC
CTCTACCCTATCGCATCTACGTCGGACAAACACCCCCATCGGCCGGGACGGTAAGCTAGC
AAAGCCACGGCAATTACACAACACGCACTGGGGTCTGGTGTGCCCTGCCGAGACCCCCGA
AGGCCAAGCATGTGGGTTGGTCAAAAATCTATCGCTCATGTGTTATGTGAGCGTGGGAAC
GCCCGCAGAGCCAATCGTCGAGTTCATGATTGCTAGGAACATGGAAGTACTCGAGGAATA
TGAGCCCTTGAGGTACCCTAATGCGACCAAAATCTTCGTCAATGGCACATGGGTTGGTGT
TCACCAAGACCCGAAGCATCTTGTGAGCTTGGTTCAGGACTTACGCCGCAGAGGCGTCAT
CAACTTTGAGGTCTCTCTCATTCGGGATATCCGCGATCGAGAGTTCAAGATTTTCTCGGA
TGCTGGTCGTGTTATGCGTCCTCTGTTCGCTGTGGAGCAGTCGGA------CAACTCGAC
AAAGGGTCTTGAAAAGGGATCTTTATTGCTCACAAAGGAGCACATTCAAAAATTGAGAGC
TGATGAGGAGTTATCCAAGGATGACCCAGATTATTTCGGCTGGGACGGCCTTCTCAGAGC
GGGCGCTATCGAATATCTTGACGCCGAAGAGGAAGAGACAGCCATGATTTGCATGACTCC
AGAAGATCTAGAGGCTTATCGGCTGCAAAAAGCTGGATTAGACGTGCCGGAAGACGATGA
CGAGGCCGACCCCAATAGGCGTCTGAAGACGAAACTGAACCCCACGACTCACATGTATAC
ACATTGTGAGATCCATCCGAGCATGCTCTTGGGGATCTGTGCGAGCATTATCCCCTTCCC
AGACCACAACCAGGT?????????????????????????????????????????????
????????????????????????????????????????????????????????????
????????????????????????????????????????????????????????????
????????????????????????????????????????????????????????????
????????????????????????????????????????????????????????????
????????????????????????????????????????????????????????????
????????????????????????????????????????????????????????????
????????????????????????????????????????????????????????????
????????????????????????????????????????????????????????????
????????????????????????????????????????????????????????????
????????????????????????????????????????????????????????????
????????????????????????????????????????????????????????????
????????????????????????????????????????????????????????????
????????????????????????????????????????????????????????????
????????????????????????????????????????????????????????????
?????????????????????????????????????????????????
>Distoseptispora_palmarum_____MFLUCC_____18_1446_
------------------------------------------------------AAACTC
CCT-AAAACCACTGTGAATC-TACC-TT-CTC--TCATGCGCTCCGGTGGGCGGTTCCAG
GGCGGAGCCACTGCCCGTTGGCTCGGGTGTCCGCCGGAGCGA-ACTTTAAAACTC---TG
-CTG-TT-ACAGTGAGGATCAGAGAGAT------AA----GCAAACTATAAAAACTTTCA
GCAACGGATCTCTTGGCTCTGGCATCGATGAAGAACGCAGCGAAATGCGATAAATAATGT
GAATTGCAGACTTCTG-GAATCATCGAGTTTTTGAACGCACATTGCGCCCGTCAGTATTC
TGGCGGGCATGCCTGTCCGAGCGTCATTTCAACCCTCGGG---CCTCC-GTAGGCCTGGT
GTTGGGGCGCTGTGGGACTCCCCTACGGCGGAGCCCGCAGGCCCTCAAATGCAGTGGCGG
AGCTGTT-TGTGTTCCTGGTGCAGTAG-AT-TA---TATCACCCGGGCCCCAAGCG-GAC
TTCCTGCCAAC-AGAC----CTAT--------A---T--CTCACAA------GGTTTGAC
CTCGGATCAGGTAGGAATACCCGCTGAACTTAAGCATAT---------------------
TGCCCCAGTAACGGCGAGTGAAGCGGCAACAGCTCAGATTTGAAATCTGGCCCT----CG
CGGCCCGAGTTGTAATCTGTAGAGGATGCTTTTGGTTAGGTGCCTTCTGAGTCCCCTGGA
ACGGGGCGCCAGAGAGGGTGAGAGCCCCGTACGGTCGGACACCGAGCCTCTGTAAAGCTC
CTTCGACGAGTCGAGTAGTTTGGGAATGCTGCTCTAAATGGGAGGTAAATTTCTCCTAAA
GCTAAATATAGGCCAGAGACCGATAGCGCACAAGTAGAGTGATCGAAAGATGAAAAGCAC
TTTGAAAAGAGGGTTAAATAGCACGTGAAATTGCTGAAAGGGAAGCGCTTGTGACCAGAC
TTGCGCCCGGTGGATCAGCTGGCGTTCTCGCCAGTGCACTCCGCCGGGTTCAGGCCAGCA
TCGGTTCCGACGGGGGGACAAAGGCCTCTGGAACGTAGCTCTCTTCGGGGAGTGTTATAG
CCAGTGGTGCCATACCCCCAGGCGGGACCGAGGATCGCGCTCTGCAAGGATGCTGGCGTA
ATGGTCACCAGCGACCCGTCTTGAAACACGGACCAAGGAGTCAAGCATTAGGGCGAGTCT
TTGGGTGTAAAACCCGCAGGCGCAATGAAAGTGAACGCAGGTGAGAGCTTCGGCGCATCA
TCGACCGATCCTGATGTTCTCGGATGGATTTGAGTAAGAGCCTTACCGCTTGGACCCGAA
AGATGGTGAACTATGCCTGAATAGGGTGAAGCCAGAGGAAACTCTGGTGGAGGCTCGCAG
CGGTTCTGACGTGCAAATCGATCGTCAAATTTGGGCATGGGGGCGAAAGACTAATCG---
--------------------TCTTCCGCAATATCGTGCGCAGGATGACCCAGGAGCTATT
ACAATATCTTCGGAGATGCATCGAAACCGGCAAGCAGTTCGATTTGAGAGTTGGCATGAG
GCATCAAACAATGACCAATGCATTGAAGTACTCGCTCGCCACTGGAAACTGGGGCGACCA
GAAGAAGGCGATGAGCTCGACGGCTGGTGTTTCTCAGGTATTGAATAGATATACTTTCGC
GTCCACACTCTCACATCTTCGGCGCACGAACACACCTATTGGCAGAGACGGCAAGCTCGC
GAAACCGCGTCAGCTTCACAACACACATTGGGGCCTTGTTTGCCCAGCCGAGACACCCGA
GGGACAAGCTTGCGGATTGGTCAAGAATTTATCTCTGATGTGTTATGTCAGTGTGGGAAC
AACGGCCGACCCTATTCGAGAATTCATGGTTGCCCGGAATATGGAAATTCTCGAGGAGTA
TGAGCCACTTCGGTATCCGAACGCCACAAAGATCTTCATCAATGGCTCATGGGTTGGTGT
TCACCAAGATCCAAAGAGCCTCGTGAATGCGGTGAGAGCAATGCGGCAAAACGGCATTAT
TCAATTCGAGGTCACCCTCGTCAGAGACATCCGCGATCGAGAGTTCAAGATATTTTCTGA
CGCGGGTCGCGTTATGCGCCCCCTTTTCGCTGTTGAACAAGACGATCCGAGCGAAGAAAA
CGGTGGTCGGGAGAAGGGTAGTTTGCTACTCACAAAAGAACACATCCAGCGACTGAGAGA
TGACGAGCGCTTGGATCCCAGTGATCCGAACTACTTTGGCTGGGATGGATTGACTAGAGA
AGGCGCAATTGAGTATCTGGACGCCGAAGAGGAGGAAACCGCAATGATTTGCATGACCCC
TGAGGATCTGGAGCAATATCGTCTTCAGAAGCAGGGTATC---GCACCCGACGAGGACGA
TGGTGACGACCTCAATAAGCGCCTCAAGACGAGGATGAATCCTACCACACATATGTACAC
CCACTGCGAGATCCATCCGAGTATGCTCCTGGGGATATGCGCCAGCATCATCCCCTTCCC
GGACCACAACCAG-------------TGCGCCATTCTCATCATTGCCGCTGGTACTGGTG
AGTTCGAGGCTGGTATCTCGAAGGATGGCCAGACCCGTGAGCACGCCCTGCTTGCCTACA
CCCTGGGTGTGAAGCAGCTCATCGTCGCCATCAACAAGATGGACACCACGAAGTGGTCTG
AGGATCGTTTCAACGAAATCATCAAGGAGACCTCCAACTTCATCAAGAAGGTCGGCTACA
ACCCCAAGACTGTTGCCTTCGTCCCCATCTCGGGCTTCAACGGTGACAACATGCTTGCGC
CTTCAAGCAACTGCCCCTGGTACAAGGGATGGGAGAAGGAA---GTCAAGGGTGGCAAGG
TCACTGGCAAGACCCTCCTCGAGGCCATTGACGCCATTGAGCCCCCCAAGCGTCCCACCG
ACAAGCCTCTCCGTCTGCCCCTTCAGGATGTGTACAAGATTGGTGGTATCGGAACAGTCC
CTGTCGGCCGTATTGAGACTGGTGTCCTCAAGCCCGGTATGGTCGTCACGTTCGCTCCCT
CCAACGTCACCACTGAAGTCAAGTCCGTCGAGATGCACCACGAACAGCTCACTGAGGGTG
TTCCCGGCGACAACGTTGGCTTCAACGTGAAGAACGTCTCCGTCAAGGAAATCCGCCGTG
GCAACGTCGCTGGTGACTCCAAGAACGACCCTCCTATGGGCTGCGCTTCCTTCACTGCTC
AGGTCATCGTGTTGAACCACCCTGGCCAGGTTGGTGCTGGATACGCCCCTGTGCTCGACT
GCCACACCGCCCACATCGCCTGCAAGTTCTCTGAAATTCTTGAGAAGATCGATCGTCGAA
CAGGCAAGTCAGTTGAGAACAACCCCAAGTTCATCAAGTCGGGTGACGCCGCCATCGTCA
AGATGATTCCGTCCAAGCCTATGTGCGTCG-------------------
>Distoseptispora_phangngaensis_____MFLUCC_____16_0857_
AACAAGGTCTCCGTTGGTGAACCAGCGGAGGGATCATTAC----AGAGTTGA--AAAACT
CCA-TAAACCATTGTGAATCTTACCTTT-TTG--TTCGTTGCTTTGGCGGGCGGCTCCAG
GGCGGAGCCACTGCCCGTTGGGTCGGGCGCCCGCCGAAGGAC-AACC-GAAACTC-G-CT
-AAG-TT-TTTATGGATATCAGAGT-----AAAATA----TCAAGCTATCAAAACTTTCA
GCAACGGATCTCTTGGTTCTGGCATCGATGAAGAACGCAGCGAAATGCGATAAGTAATGT
GAATTGCAGAATTCAGTGAATCATCGAATCTTTGAACGCACATTGCGCCCGCCAGCACTC
TGGCGGGCATGCCTGTTCGAGCGTCATTTCAACCCTCGGG---CCCTCGTTTGGTCCGGT
GTTGGGGCGCTACGGGTCC--------GTCGGACCCGTAGGCCCTCAAAAACAGTGGCGG
GCTCGCC-AGGACTCCGAGCGCAGTAG-TT--T-TCTCTCGCTCAGGCGGCCTGGC-GTG
CTTCGGCCGTT-AAAG-A--CCCAACTGT-A-A------TCACAGA------AGGTTGAC
CTCGGATCAGGTAGGAATACCCGCTGAACTTAAGCATATGGAAAAGAAACCAACAGGGAT
TGCCCCAGTAACGGCGAGTGAAGCGGCAACAGCTCAGATTTGAAATCTGGCCCTTA--CG
GGGTCCGAGTTGTAATCTGTAGAGGATGCTTTTGGCGACGCGCCTTCCGAGTCCCCTGGA
ACGGGGCGCCAGAGAGGGTGAGAGCCCCGTATGGTTGGACGCCGAACCTCTGTAAAGCTC
CTTCGACGAGTCGAGTAGTTTGGGAATGCTGCTCAAAATGGGAGGTAAATTTCTTCTAAA
GCTAAATACCGGCCAGAGACCGATAGCGCACAAGTAGAGTGATCGAAAGATGAAAAGCAC
TTTGAAAAGAGGGTCAAATAGCACGTGAAATTGCTGAAAGGGAAGTGCTTGTGACCAGAC
TTGCGCCCGGTTGATCATCCAGCGTTCTCGCTGGTGCACTCTGCCGGGCTCAGGCCAGCA
TCGGCTCTCCCAGGGGGATAAAGGTCGCGGGAACGTAGCTCTCTCCGGGGAGTGTTATAG
CCCGTGGCGGAATGCCCTTAGGGGGGGCCGAGGCCCGCG-TTCGCAAGGATGCTGGCGTA
ATGGTCACCAGCGACCCGTCTTGAAACACGGACCAAGGAGTCAAGCATTAGGGCGAGTCT
TTGGGTGCAAAACCCGCAGGCGCAATGAAAGTGAACGGAGGTGAGAGCTTCGGCGCATCA
TCGACCGATCCTGATGTTCTCGGATGGATTTGAGTAAGAGCCTTACCGCTTGGACCCGAA
AGATGGTGAACTATGCCTGAATAGGGTGAAGCCAGAGGAAACTCTGGTGGAGGCTCGCAG
CGGTTCTGACGTGCAAATCGATCGTCAAATTTGGGCATGGGGGCGAAAGACTAATCGAAC
CATAGTAGCTGGTTACCGCC????????????????????????????????????????
????????????????????????????????????????????????????????????
????????????????????????????????????????????????????????????
????????????????????????????????????????????????????????????
????????????????????????????????????????????????????????????
????????????????????????????????????????????????????????????
????????????????????????????????????????????????????????????
????????????????????????????????????????????????????????????
????????????????????????????????????????????????????????????
????????????????????????????????????????????????????????????
????????????????????????????????????????????????????????????
????????????????????????????????????????????????????????????
????????????????????????????????????????????????????????????
????????????????????????????????????????????????????????????
????????????????????????????????????????????????????????????
????????????????????????????????????????????????????????????
????????????????????????????????????????????????????????????
????????????????????????????????????????????????????????????
???????????????-CCAGGCCGACTGCGCTATTCTCATTATTGCTGCCGGTACTGGTG
AGTTCGAGGCTGGTATCTCCAAGGATGGCCAGACTCGTGAGCACGCTCTGCTTGCCTACA
CCCTGGGTGTGAAGCAGCTCATCGTCGCCATCAACAAGATGGACACCACCAAGTGGTCTG
AGAGCCGTTACAACGAAATTATCAAGGAGACGTCCAACTTCATCAAGAAGGTCGGCTACA
ACCCCAAGCAGGTCGCCTTCGTTCCCATCTCTGGCTTCAACGGTGACAACATGCTTACCC
CCTCCTCCAACTGCCCCTGGTACAAGGGCTGGGAGAAGGAG---GTCAAGGGCGGCAAGG
CCAGTGGCAAGACCCTTCTCGAGGCCATCGATGCCATTGAGCCTCCCAAGCGTCCTACAG
ACAAGCCTCTGCGCCTCCCCCTCCAGGATGTCTACAAGATCGGCGGTATTGGAACTGTGC
CCGTCGGCCGTATCGAGACTGGTGTCCTCAAGCCCGGTATGGTCGTCACGTTCGCTCCCT
CCAACGTCACCACTGAAGTCAAGTCCGTCGAGATGCACCACGAACAGCTGCAGGAGGGTG
TCCCCGGCGACAACGTCGGCTTCAACGTGAAGAACGTCTCCGTCAAGGAAATCCGCCGAG
GCAACGTTGCTGGTGACTCCAAGAACGATCCTCCTGCTGGTGCCGCTTCCTTCACCGCCC
AGGTCATCGTCCTCAACCACCCCGGTCAGGTCGGCGCTGGCTACGCTCCCGTCTTGGACT
GCCACACTGCCCACATCGCTTGCAAGTTCTCCGAGATTCTTGAGAAGATTGACCGCCGAA
CGGGCAAGTCTGTCGAGAACAACCCCAAGTTCATCAAGTCTGGTGACGCCGCCATCGTCA
AGATGATTCCCTCCAAGCCTATGTGCGTTGAGGCTTTCACTGACTACCC
>Distoseptispora_phangngaensis_MFLU_17_0855
AACAAGGTCTCCGTTGGTGAACCAGCGGAGGGATCATTAC----AGAGTTGA--AAAACT
CCA-TAAACCATTGTGAATCTTACCTTT-TTG--TTCGTTGCTTTGGCGGGCGGCTCCAG
GGCGGAGCCACTGCCCGTTGGGTCGGGCGCCCGCCGAAGGAC-AACC-GAAACTC-G-CT
-AAG-TT-TTTATGGATATCAGAGT-----AAAATA----TCAAGCTATCAAAACTTTCA
GCAACGGATCTCTTGGTTCTGGCATCGATGAAGAACGCAGCGAAATGCGATAAGTAATGT
GAATTGCAGAATTCAGTGAATCATCGAATCTTTGAACGCACATTGCGCCCGCCAGCACTC
TGGCGGGCATGCCTGTTCGAGCGTCATTTCAACCCTCGGG---CCCTCGTTTGGTCCGGT
GTTGGGGCGCTACGGGTCC--------GTCGGACCCGTAGGCCCTCAAAAACAGTGGCGG
GCTCGCC-AGGACTCCGAGCGCAGTAG-TT--T-TCTCTCGCTCAGGCGGCCTGGC-GTG
CTTCGGCCGTT-AAAG-A--CCCAACTGT-A-A------TCACAGA------AGGTTGAC
CTCGGATCAGGTAGGAATACCCGCTGAACTTAAGCATATGGAAAAGAAACCAACAGGGAT
TGCCCCAGTAACGGCGAGTGAAGCGGCAACAGCTCAGATTTGAAATCTGGCCCTTA--CG
GGGTCCGAGTTGTAATCTGTAGAGGATGCTTTTGGCGACGCGCCTTCCGAGTCCCCTGGA
ACGGGGCGCCAGAGAGGGTGAGAGCCCCGTATGGTTGGACGCCGAACCTCTGTAAAGCTC
CTTCGACGAGTCGAGTAGTTTGGGAATGCTGCTCAAAATGGGAGGTAAATTTCTTCTAAA
GCTAAATACCGGCCAGAGACCGATAGCGCACAAGTAGAGTGATCGAAAGATGAAAAGCAC
TTTGAAAAGAGGGTCAAATAGCACGTGAAATTGCTGAAAGGGAAGTGCTTGTGACCAGAC
TTGCGCCCGGTTGATCATCCAGCGTTCTCGCTGGTGCACTCTGCCGGGCTCAGGCCAGCA
TCGGCTCTCCCAGGGGGATAAAGGTCGCGGGAACGTAGCTCTCTCCGGGGAGTGTTATAG
CCCGTGGCGGAATGCCCTTAGGGGGGGCCGAGGCCCGCG-TTCGCAAGGATGCTGGCGTA
ATGGTCACCAGCGACCCGTCTTGAAACACGGACCAAGGAGTCAAGCATTAGGGCGAGTCT
TTGGGTGCAAAACCCGCAGGCGCAATGAAAGTGAACGGAGGTGAGAGCTTCGGCGCATCA
TCGACCGATCCTGATGTTCTCGGATGGATTTGAGTAAGAGCCTTACCGCTTGGACCCGAA
AGATGGTGAACTATGCCTGAATAGGGTGAAGCCAGAGGAAACTCTGGTGGAGGCTCGCAG
CGGTTCTGACGTGCAAATCGATCGTCAAATTTGGGCATGGGGGCGAAAGACTAATCGAAC
CATAGTAGCTGGTTACCGCC????????????????????????????????????????
????????????????????????????????????????????????????????????
????????????????????????????????????????????????????????????
????????????????????????????????????????????????????????????
????????????????????????????????????????????????????????????
????????????????????????????????????????????????????????????
????????????????????????????????????????????????????????????
????????????????????????????????????????????????????????????
????????????????????????????????????????????????????????????
????????????????????????????????????????????????????????????
????????????????????????????????????????????????????????????
????????????????????????????????????????????????????????????
????????????????????????????????????????????????????????????
????????????????????????????????????????????????????????????
????????????????????????????????????????????????????????????
????????????????????????????????????????????????????????????
????????????????????????????????????????????????????????????
????????????????????????????????????????????????????????????
????????????????????????????????????????????????????????????
????????????????????????????????????????????????????????????
????????????????????????????????????????????????????????????
????????????????????????????????????????????????????????????
????????????????????????????????????????????????????????????
????????????????????????????????????????????????????????????
????????????????????????????????????????????????????????????
????????????????????????????????????????????????????????????
????????????????????????????????????????????????????????????
????????????????????????????????????????????????????????????
????????????????????????????????????????????????????????????
????????????????????????????????????????????????????????????
????????????????????????????????????????????????????????????
????????????????????????????????????????????????????????????
????????????????????????????????????????????????????????????
?????????????????????????????????????????????????
>Distoseptispora_phragmiticola_____GUCC_____220201_
-------------------------GCGGAGGGACATTAC----AGAGTTG---AAAACT
CCC-TAAACCACTGTGAATCTTACC-TG-TCG--TTCGTTGCTTCGGCGGGCGGCTCCAG
GGCGGAGCCACTGCCCGTTAGGTCGGGCGCCCGCCGGAGGAC-ACAC-AAAACTC-G-TC
--GA-TC-TAGTGTATCATCAGAGTATT---AAAAA----CAAAGCTATCAAAACTTTCA
GCAACGGATCTCTTGGTTCTGGCATCGATGAAGAACGCAGCGAAATGCGATAAGTAATGT
GAATTGCAGAATTCAGTGAATCATCGAATCTTTGAACGCACATTGCGCCCGCCAGTACTC
TGGCGGGCATGCCTGTTCGAGCGTCATTTCAACCCTCGGG---CCCCCGTTTGGCCCGGT
GTTGGGGTGCTACAGGTCCT-------TCGGGACCTGTAGGCCCTCAAAACCAGTGGCGG
GCTCGCCATGGCTTCCGAGCGCAGTAG-TT-GT-CTTCTCGCTCAGGTGGTCTGGC-GTG
CCTCGGCCGTT-AAAC-A--CCCG-CTGT-A-T------ACACAGA------AGGTTGAC
CTCGGATCAGGTAGGAATACCCGCTGAACTTAAGCATAT----------CCAACAGGGAT
TGCCCCAGTAACGGCGAGTGAAGCGGCAACAGCTCAGATTTGAAATCTGGCCCCTC--CG
GGGTCCGAGTTGTAATCTGTAGAGGATGCTTTTGGCGACGCGCCTTCCGAGTCCCCTGGA
ACGGGGCGCCAGAGAGGGTGAGAGCCCCGTATGGTCGGACGCCGAACCTTTGTAAAGCTC
CTTCGACGAGTCGAGTAGTTTGGGAATGCTGCTCAAAATGGGAGGTAAATTTCTTCTAAA
GCTAAATACCGGCCAGAGACCGATAGCGCACAAGTAGAGTGATCGAAAGATGAAAAGCAC
TTTGAAAAGAGGGTTAAATAGCACGTGAAATTGCTGAAAGGGAAGCGCTTGTGACCAGAC
TTGCGCCCGGTTGATCATCCAGCGTTCTCGCTGGTGCACTCTGCCGGGCTCAGGCCAGCA
TCGGCTCCCCCAGGGGGATAAAGGTCGCGGGAACGTAGCTCTCTCCGGGGAGTGTTATAG
CCCGTGGCGGAATACCCTTAGGGGGGGTCGAGGCCCGCG-TTCGCAAGGATGCTGGCGTA
ATGGTCACCAGCGACCCGTCTTGAAACACGGACCAAGGAGTCAAGCATTAGGGCGAGTCT
TTGGGTGTAAAACCCGCAGGCGCAATGAAAGTGAACGGAGGTGAGAGCTTCGGCGCATCA
TCGACCGATCCTGATGTTCTCGGATGGATTTGAGTAAGAGCCTTACCGCTTGGACCCGAA
AGATGGTGAACTATGCCTGAATAGGGTGAAGCCAGAGGAAACTCTGGTGGAGGCTCGCAG
CGGTTCTGACGTGCAAATCGATCGTCAAATTTGGGCATGGGGGCGAAAGACTAATCGAAC
CA----------------------------------------------------------
------------------------------------------------------------
------------------------------------------------------------
-----------------------------------------------------CCTTTGC
CTCCACGCTGTCTCATCTGCGTCGGACAAACACTCCTATCGGTCGAGACGGTAAGCTAGC
AAAGCCTCGGCAGCTACACAATACACACTGGGGCCTGGTGTGCCCAGCCGAAACCCCGGA
AGGCCAAGCATGTGGGTTGGTCAAGAATCTGTCCCTCATGTGTTATGTCAGCGTCGGAAC
ACCTGCGGAGCCAATCGTCGATTTCATGGTTGCCAGAAACATGGAGCTTCTCGAAGAATA
CGATCCTCTAAGGCTACCGAATGCGACCAAAGTCTTTGTCAACGGTTCGTGGGTGGGTTG
CCACCAAGATCCGAGCCATCTTGTGCGCTTGGTCCAGGAGTTGCGCCGCAAGGGCGTTAT
CAATTTCGAGGTCTCCCTGATCAGAGATATACGCGATCGAGAGTTCAAGATTTTCTCGGA
TGCGGGACGTGTCATGAGACCGCTTTTCGCTGTAGAGCAGTCAGA------CAACTCAGA
AAAGGGCATTGAGAAAGGTGCCTTGTTGCTCACCAAGGAGCACATTCAGAGGCTGAGAGC
AGACGAGGAACTGTCCAAGGACGACGCAGAATATTTCGGTTGGGACGGCTTGCTCAACGC
TGGCGCTATAGAGTATCTTGACGCGGAAGAGGAAGAGACGG-------------------
------------------------------------------------------------
------------------------------------------------------------
------------------------------------------------------------
----------------------CGACTGCGCTATTCTCATCATTGCTGCCGGTACTGGTG
AGTTCGAGGCTGGTATCTCCAAAGATGGCCAGACTCGTGAGCACGCCCTGCTTGCCTACA
CCCTAGGTGTCAAGCAGCTTATCGTCGCCATCAACAAGATGGACACCACCAAGTGGTCTG
AAGATCGTTACAACGAAATCATCAAGGAGACGTCCAACTTCATCAAGAAGGTCGGATACA
ACCCCAAGCAGGTGGCTTTCGTTCCCATCTCCGGCTTCAACGGTGACAACATGTTGGCGC
CGTCCACCAACTGCCCCTGGTACAAGGGCTGGGAGAAGGAG---ATCAAGGGTAACAAGA
TCACTGGCAAGACGCTCCTCGAGGCCATCGATGCCATTGAGCAACCCAAGCGTCCCACAG
ACAAGCCTCTCCGTCTTCCCCTTCAGGATGTCTACAAGATCGGTGGTATTGGCACTGTGC
CCGTCGGCCGTATCGAGACTGGTGTCCTCAAGCCCGGTATGGTCGTTACATTCGCTCCCT
CCAACGTCACCACTGAAGTCAAGTCCGTCGAGATGCACCACGAGCAGCTCGCCGAGGGTA
TGCCTGGTGACAACGTTGGCTTCAACGTGAAGAACGTCTCCGTCAAGGAAATCCGCCGTG
GCAACGTCGCTGGTGACTCCAAGAACGATCCTCCTGCCGGTGCTGCTTCCTTCACTGCCC
AGGTCATCGTCCTCAACCACCCTGGTCAGGTCGGCGCTGGCTACGCCCCCGTCTTGGATT
GCCACACCGCCCACATCGCCTGCAAGTTCTCTGAGATCCTCGAGAAGATTGACCGCCGAA
CGGGCAAGTCTGTCGAGAACAACCCCAAGTTCATCAAGTCTGGTGACGCTGCCATCGTCA
AGATGGTGCCGTCCAAGCCTATGTGCGTTGAGGCTTTCACTGACTACCC
>Distoseptispora_phragmiticola_____GUCC_____220202_
-------------------------GCGGAGGGACATTAC----AGAGTTGA--AAAACT
CCC-TAAACCACTGTGAATCTTACC-TG-TCG--TTCGTTGCTTCGGCGGGCGGCTCCAG
GGCGGAGCCACTGCCCGTTAGGTCGGGCGCCCGCCGGAGGAC-ACAC-AAAACTC-G-TC
--GA-TC-TAGTGTATCATCAGAGTATT---AAAAA----CAAAGCTATCAAAACTTTCA
GCAACGGATCTCTTGGTTCTGGCATCGATGAAGAACGCAGCGAAATGCGATAAGTAATGT
GAATTGCAGAATTCAGTGAATCATCGAATCTTTGAACGCACATTGCGCCCGCCAGTACTC
TGGCGGGCATGCCTGTTCGAGCGTCATTTCAACCCTCGGG---CCCCCGTTTGGCCCGGT
GTTGGGGTGCTACAGGTCCT-------TCGGGACCTGTAGGCCCTCAAAACCAGTGGCGG
GCTCGCCATGGCTTCCGAGCGCAGTAG-TT-GT-CTTCTCGCTCAGGTGGTCTGGC-GTG
CCTCGGCCGTT-AAAC-A--CCCG-CTGT-A-T------ACACAGA------AGGTTGAC
CTCGGATCAGGTAGGAATACCCGCTGAACTTAAGCATAT---------ACCAACAGGGAT
TGCCCCAGTAACGGCGAGTGAAGCGGCAACAGCTCAGATTTGAAATCTGGCCCCTC--CG
GGGTCCGAGTTGTAATCTGTAGAGGATGCTTTTGGCGACGCGCCTTCCGAGTCCCCTGGA
ACGGGGCGCCAGAGAGGGTGAGAGCCCCGTATGGTCGGACGCCGAACCTTTGTAAAGCTC
CTTCGACGAGTCGAGTAGTTTGGGAATGCTGCTCAAAATGGGAGGTAAATTTCTTCTAAA
GCTAAATACCGGCCAGAGACCGATAGCGCACAAGTAGAGTGATCGAAAGATGAAAAGCAC
TTTGAAAAGAGGGTTAAATAGCACGTGAAATTGCTGAAAGGGAAGCGCTTGTGACCAGAC
TTGCGCCCGGTTGATCATCCAGCGTTCTCGCTGGTGCACTCTGCCGGGCTCAGGCCAGCA
TCGGCTCCCCCAGGGGGATAAAGGTCGCGGGAACGTAGCTCTCTCCGGGGAGTGTTATAG
CCCGTGGCGGAATACCCTTAGGGGGGGTCGAGGCCCGCG-TTCGCAAGGATGCTGGCGTA
ATGGTCACCAGCGACCCGTCTTGAAACACGGACCAAGGAGTCAAGCATTAGGGCGAGTCT
TTGGGTGTAAAACCCGCAGGCGCAATGAAAGTGAACGGAGGTGAGAGCTTCGGCGCATCA
TCGACCGATCCTGATGTTCTCGGATGGATTTGAGTAAGAGCCTTACCGCTTGGACCCGAA
AGATGGTGAACTATGCCTGAATAGGGTGAAGCCAGAGGAAACTCTGGTGGAGGCTCGCAG
CGGTTCTGACGTGCAAATCGATCGTCAAATTTGGGCATGGGGGCGAAAGACTAATCGAAC
CAT---------------------------------------------------------
------------------------------------------------------------
------------------------------------------------------------
------------------------------------------------------------
------------------------------------TATCGGTCGAGACGGTAAGCTAGC
AAAGCCTCGGCAGCTACACAATACACACTGGGGCCTGGTGTGCCCAGCCGAAACCCCGGA
AGGCCAAGCATGTGGGTTGGTCAAGAATCTGTCCCTCATGTGTTATGTCAGCGTCGGAAC
ACCTGCGGAGCCAATCGTCGATTTCATGGTTGCCAGAAACATGGAGCTTCTCGAAGAATA
CGATCCTCTAAGGCTACCGAATGCGACCAAAGTCTTTGTCAACGGTTCGTGGGTGGGTTG
CCACCAAGATCCGAGCCATCTTGTGCGCTTGGTCCAGGAGTTGCGCCGCAAGGGCGTTAT
CAATTTCGAGGTCTCCCTGATCAGAGATATACGCGATCGAGAGTTCAAGATTTTCTCGGA
TGCGGGACGTGTCATGAGACCGCTTTTCGCTGTAGAGCAGTCAGA------CAACTCAGA
AAAGGGCATTGAGAAAGGTGCCTTGTTGCTCACCAAGGAGCACATTCAGAGGCTGAGAGC
AGACGAGGAACTGTCCAAGGACGACGCAGAATATTTCGGTTGGGACGGCTTGCTCAACGC
TGGCGCTATAGAGTATCTTGACGCGG----------------------------------
------------------------------------------------------------
------------------------------------------------------------
------------------------------------------------------------
-------------------GGCCGACTGCGCTATTCTCATCATTGCTGCCGGTACTGGTG
AGTTCGAGGCTGGTATCTCCAAAGATGGCCAGACTCGTGAGCACGCCCTGCTTGCCTACA
CCCTAGGTGTCAAGCAGCTTATCGTCGCCATCAACAAGATGGACACCACCAAGTGGTCTG
AAGATCGTTACAACGAAATCATCAAGGAGACGTCCAACTTCATCAAGAAGGTCGGATACA
ACCCCAAGCAGGTGGCTTTCGTTCCCATCTCCGGCTTCAACGGTGACAACATGTTGGCGC
CGTCCACCAACTGCCCCTGGTACAAGGGCTGGGAGAAGGAG---ATCAAGGGTAACAAGA
TCACTGGCAAGACGCTCCTCGAGGCCATCGATGCCATTGAGCAACCCAAGCGTCCCACAG
ACAAGCCTCTCCGTCTTCCCCTTCAGGATGTCTACAAGATCGGTGGTATTGGCACTGTGC
CCGTCGGCCGTATCGAGACTGGTGTCCTCAAGCCCGGTATGGTCGTTACATTCGCTCCCT
CCAACGTCACCACTGAAGTCAAGTCCGTCGAGATGCACCACGAGCAGCTCGCCGAGGGTA
TGCCTGGTGACAACGTTGGCTTCAACGTGAAGAACGTCTCCGTCAAGGAAATCCGCCGTG
GCAACGTCGCTGGTGACTCCAAGAACGATCCTCCTGCCGGTGCTGCTTCCTTCACTGCCC
AGGTCATCGTCCTCAACCACCCTGGTCAGGTCGGCGCTGGCTACGCCCCCGTCTTGGATT
GCCACACCGCCCACATCGCCTGCAAGTTCTCTGAGATCCTCGAGAAGATTGACCGCCGAA
CGGGCAAGTCTGTCGAGAACAACCCCAAGTTCATCAAGTCTGGTGACGCTGCCATCGTCA
A------------------------------------------------
>Distoseptispora_pulchra_KUNCC_23_14623___
---------------------------------------------------------ACT
CAA-TAACCATCTGTGAATTATACCTATCGTC--AATGTTGCTTCGGCGGGCGGCCCCTG
GGAGGGGCCACGGCCCATTGGGTTGGGTGCCCGCCGGAGGAC-AGCTGAAAACTC-----
-TTT-TA-TCAGGTACTGTCTGAGTAAA----CTAT---AAAAAACTATAAAAACTTTCA
ACAACGGATCTCTTGGTTCTGGCATCGATGAAGAACGCAGCGAAATGCGATAAGTAATGT
GAATTGCAGAATTCAGTGAATCATCGAATCTTTGAACGCACATTGCGCCCGCCAGCACTC
TGGCGGGCATGCCTGTTCGAGCGTCATTTCAACCCTCAGG---CCCCAGTTTGGCCTGGT
GTTGGGGCACTGCCGTCCCGCCC--GTACGGGGCGCGCAGGTCCTGAAAATCAGTGGCGG
GCTCGCT-AGCACTCCGGGCGTAGTAGAAT-TA-TATCTCGTCTAGGTGGTCTGGT-GCG
GTCTTGCCGTC-------------------------------------------------
------------------------------------------------------------
---------------------AGCGGCAACAGCTCAGATTTGAAATCTGGCCCGT---CA
GGGTCCGAGTTGTAATCTGTAGAGGATGCTTTTGGCGAGGTGCCTTCTAAGTCCCCTAGA
ACGGGGCGCCATAGAGGGTGAGAGCCCCGTACAGTTGGACACCGAACCTTTGTAAAGCTC
CTTCGACGAGTCGAGTAGTTTGGGAATGCTGCTCAAAATGGGAGGTATATTTCTTCTAAA
GCTAAATACCGGCCAGAGACCGATAGCGCACAAGTAGAGTGATCGAAAGATGAAAAGCAC
TTTGAAAAGAGGGTTAAATAGCACGTGAAATTGTTGAAAGGGAAGCGCTTGTGACCAGAC
TTGCGCCCGGTGAATCATCCAGCGTTCTCGCTGGTGCACTTTGCCGGGCTCAGGCCAGCA
TCGGTTCTCCCAGGGGGATAAAAGTCTCGGGAACGTAGCTCTCTTCGGGGAGTGTTATAG
CCCGTGGCATAATACCCTTGGG-GGGACCGAGGACCGCGCTCTGCAAGGATGCTGGCGTA
ATGGTCATCAGCGACCCGTCTTGAAACACGGACCAAGGAGTCAAGCATTAGGGCGAGTCT
TTGGGTGTAAAACCCGCAGGCGCAATGAAAGTGAACGGAGGTGAGAGCTTCGGCGCATCA
TCGACCGATCCTGATGTTCTCGGATGGATTTGAGTAAGAGCCTTACCGCTTGGACCCGAA
AGATGGTGAACTATGCCTGAATAGGGTGAAGCCAGAGGAAACTCTGGTGGAGGCTCGCAG
CGGTTCTGACGTGCAAATCGATCGTCAAATTTGGGCATGGGGGCGAAAGACTAATCGAAC
CATAGTAGCTGGTTACCGCC----------------------------------------
------------------------------------------------------------
-----------------------------ATTCTCTCGCGACGGGCAATTGGGGCGACCA
GAAGAAGGCTATGAGCTCTACTGCTGGTGTGTCACAAGTACTGAACCGCTATACATTCGC
CTCTACACTATCTCATCTACGTCGGACAAACACCCCCATCGGCCGCGACGGTAAGCTGGC
AAAGCCGCGGCAGCTGCACAACACGCATTGGGGCCTGGTGTGCCCTGCTGAGACTCCCGA
AGGCCAAGCATGCGGATTGGTCAAGAATCTATCGCTCATGTGTTATGTGAGCGTCGGAAC
GCCTGCAGAGCCAATTGTCGAGTTCATGATTGCTAGGAACATGGAGGTACTCGAGGAATA
TGAGCCCTTGAGGTACCCGAATGCGACCAAAATCTTCGTCAATGGTACGTGGGTTGGTGT
TCACCAAGACCCGAAGCACCTCGTGAGCTTGGTTCAGGACTTGCGCCGTAGGGGTGTCAT
AAACTTCGAGGTCTCGCTCATTCGCGATATACGCGATCGAGAATTCAAGATTTTCTCGGA
TGCTGGACGTGTCATGCGACCGCTTTTCGCTGTGGAGCAGTCAGA------CAACTCGAA
AACGGGCCTTGAAAAAGGTTCGTTGTTGCTCACAAAGGACCATATTCAGAAGTTGAGAGC
AGACGAAGAGTTATCCAAGGACGACCCGGATTACTTCGGCTGGGATGGCTTACTCAAGGC
GGGCGCTATTGAGTACCTTGACGCGGAAGAGGAGGAGACCGCGATGATTTGCATGACTCC
GGAAGATCTAGAAGCTTATCGGCTGCAAAAAGCTGGGTTAGACGTACCGGACGACGATGA
AGAAGCCGACCCCAATAGGCGTCTGAAGACAAAACTGAACCCTACTACTCACATGTACAC
ACATTGTGAGATCCATCCGAGCATGCTCTTGGGGATCTGCGCGAGCATTATCCCCTTCCC
GGACCACAACCAGGT---------------------------TTGCTGCCGGTACTGGTG
AGTTCGAGGCTGGTATCTCCAAGGATGGCCAGACTCGTGAACACGCTCTGCTTGCCTACA
CCCTGGGTGTGAAGCAGCTCATCGTCGCCATTAACAAGATGGACACCACCAAATGGTCTG
AGAGCCGTTTCAACGAAATCATCAAGGAGACTTCCAACTTCATCAAGAAGGTCGGCTACA
ACCCCAAGACGGTCGCTTTCGTTCCCATCTCCGGCTTCAACGGCGACAACATGCTTGCCG
CCTCCTCCAACTGCCCCTGGTACAAGGGCTGGGAGAAGGAG---ATCAAGGGTGGCAAGG
TCACTGGCAAGACGCTCCTCGAGGCCATCGATGCCATTGAGCAGCCCAAGCGTCCCACAG
ACAAGCCTCTGCGTCTCCCCCTCCAGGATGTCTACAAGATTGGTGGTATCGGAACTGTAC
CTGTCGGCCGTATCGAGACTGGTATCATCAAGCCCGGTATGGTCGTCACGTTCGCCCCCT
CCAACGTCACCACTGAAGTCAAGTCCGTCGAGATGCATCACGAGCAGCTGACAGAGGGTG
TCCCCGGCGACAACGTCGGCTTCAACGTGAAGAACGTCTCCGTCAAGGAAATCCGCCGAG
GAAACGTCGCTGGTGACTCCAAGAACGACCCTCCTGCTGCTGCCGCTTCCTTCACCGCCC
AGGTCATCGTCCTCAACCACCCCGGTCAAGTCGGTGCTGGCTACGCTCCCGTCTTGGATT
GCCACACTGCCCACATTGCTTGCAAGTTCGCTGAGATCCTCGAGAAGATCGATCGCCGAA
CGGGCAAGTCAGTCGAGAACAACCCCAAGTTCATCAAGTCTGGTGACGCTGCCATCGTCA
AGATGATTCCGTCCAAGCCTATGTGCGTTGAG-----------------
>Distoseptispora_quinqueseptata_GMB5342__
------------------------------GGATCATTAG----CGAGTGA---AAACTC
CCT-AAAACCACTGTGAATC-TACC--T-TTT--TCCTGCGCTCCGGTGGGCGGTTCCAG
GGCGGAGCCACTGCCCGTTGGGTCGGGTGCCCGCCGGAGCGA-ACCCCCTAACTC-T-TG
-CTG-TT-ACAGTGAGGATCAGAGATG-----AAAT----ACAAGCTATAAAAACTTTCA
GCAACGGATCTCTTGGCTCTGGCATCGATGAAGAACGCAGCGAAATGCGATAAATAATGT
GAATTGCAGACTTCTG-GAATCATCGAGTTTTTGAACGCACATTGCGCCCGTCAGCATTC
TGGCGGGCATGCCTGTCCGAGCGTCATTTCAACCCTCAGG---CCCTTTAAAGGCCTGGT
GTTGGGGCGCTGCGAGCTCGCTG--ATACCGAGCACGCAGGCCCTCAAATACAGTGGCGG
AACCGCT-GGGGCTCCGGGCGCAGTAG-AT-TG---TATCGCCCGAGCCTCCCGGC-GGG
AGCCTGCCAGC-AACC-C--CCAT--------C---T--CTTCTCA------AGGTTGAC
CTCGATC--------------------------------GGAAAAGAAACCAACAGGGAT
TGCCCCAGTAACGGCGAGTGAAGCGGCAACAGCTCAGATTTGAAATCTGGTCCT----AG
CGGCCCGAGTTGTAATCTGTAGAGGATGCTTTTGGTTAGGTGCCTTCTGAGTCCCCTGGA
ACGGGGCGCCAGAGAGGGTGAGAGCCCCGTACGGTCGGACACCGAGCCTCTGTAAAGCTC
CTTCGACGAGTCGAGTAGTTTGGGAATGCTGCTCTAAATGGGAGGTAAATTTCTCCTAAA
GCTAAATATAGGCCAGAGACCGATAGCGCACAAGTAGAGTGATCGAAAGATGAAAAGCAC
TTTGAAAAGAGGGTTAAATAGCACGTGAAATTGCTGAAAGGGAAGCGCTTGTGACCAGAC
TTGCGCCCGGTGGATCAGCTGGCGTTCTCGCCAGTGCACTCTGCCGGGCTCAGGCCAGCA
TCGGTTCTGACGGGGGGACAAAGGCCGCTGGAACGTAGCTCCCCTCGGGGAGTGTTATAG
CCAGCGGTGTCATACCCCCAGCCGGGACCGAGGATCGCGCTCTGCAAGGATGCTGGCGTA
ATGGTCATCAGCGACCCGTCTTGAAACACGGACCAAGGAGTCAAGCATTAGGGCGAGTCT
TTGGGTGTAAAACCCGCAGGCGCAATGAAAGTGAACGCAGGTGAGAGCTTCGGCGCATCA
TCGACCGATCCTGATGTTCTCGGATGGATTTGAGTAAGAGCCTTACCGCTTGGACCCGAA
AGATGGTGAACTATGCCTGAATAGGGTGAAGCCAGAGGAAACTCTGGTGGAGGCTCGCAG
CGGTTCTGACGTGCAAATCGATCGTCAAATTTGGGCATGGGGGCGAAAGGTGAATCCAAG
TTTAGGGG--------------TTCCGCAACATCGTCCGGAGAATGACCCAGGAGTTGTT
GGGGTACCTAAAGAGATGTGTTGAATCCGGCAAGCAATTCGATTTGAGGGTGGGAATGAG
GCATCAAACGATGACCAATGCACTGAAGTACTCGCTGGCTACTGGCAACTGGGGCGACCA
GAAGAAGGCGATGAGCTCGACTGCTGGTGTCTCACAGGTGTTGAACAGGTATACTTTCGC
ATCGACTCTTTCCCATCTTCGCCGCACGAACACACCAATCGGCAGAGATGGCAAGCTAGC
AAAACCGCGTCAGCTTCACAACACGCATTGGGGCCTCGTTTGCCCCGCCGAGACCCCTGA
GGGACAGGCCTGCGGCTTGGTCAAGAACCTGTCTCTCATGTGTTACGTCAGCGTGGGGAC
GACGGCTGAACCTATCAAGGAATTTCTGATTGCTAAGCAAATGGAAATCCTCGAAGAGTA
CGAGCCACTTCGGTACCCGAACGCGACAAAGATTTTCATCAATGGTTCGTGGGTCGGTGT
GCATCATGACCCACAGAATCTTGTGTCTGCGGTGAGAGTTCTCCGGCAGCAGGGCATCGT
CCAATTCGAGGTTACCCTTGTGAGAGACATTCGCGACCGAGAGTTCAAGATTTTCTCTGA
TGCCGGTCGGGTGATGCGCCCCCTCTTCGCCGTTGAACAAGAGGAGCCAACCGAGGATAA
TAGTGGACGGGAGAAGGGAAGTCTGCTGCTTACGAAAGAGCATATACAGCGACTCCGAGA
TGACGAACACCTGGATCCGAGTGATCCCAACTACTTTGGCTGGGACGGGCTTACCAGGGA
GGGTGCCATCGAGTACCTGGACGCCGAGGAGGAGGAAACGGCCATGATCTGTATGACGCC
TGAGGACCTGGAGCAATATCGGCTTCAGAAGCAAGGCATA---GCGCCTGAGGAGGACGA
TGGTGAAGATCGCAATAAGCGCCTCAAGACGAAAATGAACCCCACGACACATATGTACAC
CCACTGCGAGATCCATCCGAGCATGCTCCTGGGGATTTGCGCCAGTATTATCCCCTTCCC
AGATCATAATCAG--CGCAGGCTGACTGCGCTATTCTCATTATTGCCGCTGGTACTGGTG
AGTTCGAGGCTGGTATCTCGAAGGATGGCCAGACTCGTGAGCACGCCCTGCTTGCCTACA
CCTTGGGTGTGAAGCAGCTCATCGTCGCCATCAACAAGATGGACACCACGAAATGGTCTG
AGGATCGTTTCAACGAAATCATCAAGGAGACCTCCAACTTCATCAAGAAGGTCGGATACA
ACCCCAAGACTGTTGCTTTCGTCCCTATCTCCGGCTTCAACGGTGATAACATGCTTGCGC
CCTCAAGCAACTGCCCCTGGTACAAGGGCTGGGAGAAGGAA---ATCAAGGGCGGCAAGG
TTACCGGCAAGACCCTCCTCGAGGCTATTGACGCCATCGAGCCCCCCAAGCGTCCTACCG
ACAAGCCTCTCCGTCTTCCCCTCCAGGATGTGTACAAGATTGGTGGTATCGGAACTGTCC
CTGTCGGCCGTATCGAGACTGGTATCCTCAAACCCGGTATGGTCGTTACTTTCGCTCCCT
CCAACGTCACCACTGAAGTCAAGTCCGTCGAGATGCACCACGAGCAGCTTTCTGAGGGTG
TTCCCGGCGACAACGTTGGCTTCAACGTGAAGAACGTCTCCGTCAAGGAAATCCGCCGTG
GCAACGTCGCTGGTGACTCCAAGAACGATCCTCCAATGGGTTGCGCTTCCTTCACTGCCC
AGGTCATCGTGTTGAACCACCCCGGCCAGGTTGGTGCTGGTTACGCCCCTGTTCTCGATT
GCCACACCGCCCACATCGCCTGCAAGTTCTCTGAGATCCTTGAGAAGATCGACCGCCGAA
CCGGCAAGTCGGTTGAGAACAACCCAAAGTTCATCAAGTCGGGCGACGCTGCCATCGTCA
AGATGATTCCGTCCAAGCCCATGTGCGTTGAG-----------------
>Distoseptispora_rayongensis_____MFLUCC_____18_0415_
----------------------------------CATTAC----AGGGCCTA-AAAAACC
CCC-TAAACCAATGTGAATCTTACC-TA-TCG--TTCGTTGCTCCGGCGGGCGGCTCCAG
GGCGGAGCCACTGCCAGTTGGGTCGGGCGCCCGCCGGAGGAC-AACC-AAAACTC-G-CC
-TAG-TC-TCGGGTAACGTCAGAGTAAAAAAAAAAA--TTAAAAGCTATCAAAACTTTCA
[truncated: 243,202 more chars]
