# Supplementary material for: Multi-locus phylogenetic analyses and morphology reveal new species, new records, and taxonomic updates of saprobic Dothideomycetes and Sordariomycetes from freshwater habitats in China
Source: IMA Fungus. 2026 Jun 25;17:e188546. doi: 10.3897/imafungus.17.188546 (PMC13329429; doi:10.3897/imafungus.17.188546)
Supplement: Supplementary material 1 — Tree alignment [file imafungus-17-e188546-s001.zip › Tree alignments/Hilberina.fas]

>Echinosphaeria_canescens_JHC97_006
gtacccgctgaacttaagcatatcagtaagcggaggaaaagaaaccaacagggattgccccagtaactgcgagtgaagcggcaacagctcaaatttgaaatccggccccccccgccgggggcccgagttgtaatttgaagaggatgcttcgggcgcggcgccttccgagtcccctggaacggggcgccacagagggtgagagccccgtctggtcggacgccaagcccgcgtgaagctccctcgacgagtcgagtagcttgggaatgctgctctaagcgggaggtaaatgccttctaaagctaaatacctgccagagaccgatagcgcacaagtagggtgaccgaaagctgaaaagaaccttgaaaagagggttaaagagcacgtgaaattgttgaaagggaagcgcctgcgagccagaacgcgggcgcggcggatcacccggcgctccgcgccggcgcactccgccgcgcccgggccagcgccggccccggcggggggacagaggcccggggaacgtagctgccccggcagtgttacagccccgggcggactgcccccgctggggccgagggccgcgccgcgagggcaagggcgctggcgtaatgggcgcaggcgacccgtcttgaaacacggaccaaggagtcgaggtctggcgcgagtgtacgggcgcaaaaaaccctgacgcggaatgaaagtgaacgcaggtgggagcccccgggcgcaccaccgaccgatcccgacgtgctcggaaggatttgagtaggagcgccaggcctcggacccgaaagatggtgaactatgcttggatagggtgaagccagaggaaactctggtggaggctcgcagcggttctgacgtgcaaatcgatcgtcaaatctgagcatgggggcgaaagaccaatcgaaccatctagtagctggttaccgccgaagtttccctcaggatagcggtgttgggcctcggttttatggggtaaagcgaatgattagggacccgggggcggcttcttgccttcatccattctcaaactttgaatacgtaagaagctcccgtttcttgactgaacgggggccgtcgaacgttccaacactagtgggccatttttggtaagcagaactggcgttccgtcccgacaacttcgtcttcggccagtcgggtgccggcaacaactgggccaagggccactacaccgagggcgccgagctcgtcgaccaggtcctcgatgttgtccgtcgcgaggctgagggctgcgactgcctgcagggcttccagatcacccactcgctgggcggtggcaccggtgccggcatgggcaccctgctcatctccaagatccgcgaggagttccccgaccggatgatggccaccttctcggtcgtgccgtcgcccaaggtctcggacacggtcgtcgagccctacaacgccacgctctcggtgcaccagctggtcgagaactcggacgagaccttttgcattgacaacgaggctctgtacgacatctgcatgcgcactctgaagctgtcgaacccctcgtacggcgacctgaaccacctggtctcggccgtcatgtcgggcgtcaccgtatcgctgcgcttccccggccagctgaactctgacctt
>Echinosphaeria_canescens_SMH4666
gtacccgctgaacttaagcatatcagtaagcggaggaaaagaaaccaacagggattgccccagtaactgcgagtgaagcggcaacagctcaaatttgaaatccggccccccccgccgggggcccgagttgtaatttgaagaggatgcttcgggcgcggcgccttccgagtcccctggaacggggcgccacagagggtgagagccccgtctggtcggacgccaagcccgcgtgaagctccctcgacgagtcgagtagcttgggaatgctgctctaagcgggaggtaaatgccttctaaagctaaatacctgccagagaccgatagcgcacaagtagggtgaccgaaagctgaaaagaaccttgaaaagagggttaaagagcacgtgaaattgttgaaagggaagcgcctgcgagccagaacgcgggcgcggcggatcacccggcgctccgcgccggcgcactccgccgcgcccgggccagcgccggccccggcggggggacagaggcccggggaacgtagctgccccggcagtgttacagccccgggcggactgcccccgctggggccgagggccgcgccgcgagggcaagggcgctggcgtaatgggcgcaggcgacccgtcttgaaacacggaccaaggagtcgaggtctggcgcgagtgtacgggcgcaaaaaaccctgacgcggaatgaaagtgaacgcaggtgggagcccccgggcgcaccaccgaccgatcccgacgtgctcggaaggatttgagtaggagcgccaggcctcggacccgaaagatggtgaactatgcttggatagggtgaagccagaggaaactctggtggaggctcgcagcggttctgacgtgcaaatcgatcgtcaaatctgagcatgggggcgaaagaccaatcgaaccatctagtagctggttaccgccgaagtttccctcaggatagcggtgttgggcctcggttttatggggtaaagcgaatgattagggacccgggggcggcttcttgccttcatccattctcaaactttgaatacgtaagaagctcccgtttcttgactgaacgggggccgtcgaacgttccaacactagtgggccatttttggtaagcagaactggcgttccgtcccgacaacttcgtcttcggccagtcgggtgccggcaacaactgggccaagggccactacaccgagggcgccgagctcgtcgaccaggtcctcgatgttgtccgtcgcgaggctgagggctgcgactgcctgcagggcttccagatcacccactcgctgggcggtggcaccggtgccggcatgggcaccctgctcatctccaagatccgcgaggagttccccgaccggatgatggccaccttctcggtcgtgccgtcgcccaaggtctcggacacggtcgtcgagccctacaacgccacgctctcggtgcaccagctggtcgagaactcggacgagaccttttgcattgacaacgaggctctgtacgacatctgcatgcgcactctgaagctgtcgaacccctcgtacggcgacctgaaccacctggtctcggccgtcatgtcgggcgtcaccgtgtcgctgcgcttccccggccagctgaactctgacctt
>Helminthosphaeria_carpathica_SMH3903
gtacccgctgaacttaagcatatcagtaagcggaggaaaagaaaccaacagggattgccccagtaactgcgagtgaagcggcaacagctcaaatttgaaatccggccccccccggcgggggcccgagttgtaatttgaagaggatgcttcgggcgcggcgccttccgagtcccctggaatggggcgccacagagggtgagagccccgttgggtcggacgccaagcccgcgagaagctccctcgacgagtcgagtagcttgggaatgctgctctaagcgggaggtaaatgccttctaaagctaaatacctgccagagaccgatagcgcacaagtagggtgaccgaaagctgaaaagtaccttggaaagagggttaaa-agcacgtgaaattgttgaaggggaagcgcctgcgagccagaacgcgggcgcggcggatcacccggcgccccccgccggcgcactccgccgcgcccgggccagcaccggcccctgcggggggacagaggttcggggaacgtggctgccccggcagtgttacagccccgctcgtactgcacccgcgggggccgaggaccgcgccttcgcggcaagggcgctggcgtaatgggcgcaggcggcccgtcttgaaacacggaccaaggagtcgaggcctggcgcgagtgtacgggcgtaaaaaaccctagcgcggaatgaaagtgaacgcaggtgggagcccccgggcgcaccaccgaccgatcccgacgtgctcggaaggatttgagtatgagcgccaggcctcggacccgaaagatggtgaactatgctcggatagggtgaagccagaggaaactctggtggaggctcgcagcggttctgacgtgcaaatcgatcgtcaaatctgagcatgggggcgaaagaccaatcgaaccatctagtagctggttaccgccgaagtttccctcaggatagcggtgttgggcctcggttttatggggtaaagcgaatgattagggacccgggggcgtctctttgcctccatccattctcaaactttgaatacgtaagaagcccccgtttctcagctgaacgggggccgtcgaacgttccaacactagtgggccatttttggtaagcagaactggcgttccgtcccgacaacttcgtcttcggccagtcaggtgccggcaacaactgggccaagggccactacaccgagggtgccgagctcgtcgaccaggtcctcgatgttgtccgtcgcgaagccgagggctgcaactgcctgcagggctttcagatcacccactcgctgggcggtggcaccggtgccggcatgggcactcttctcatctccaagatccgagaggagttccccgaccggatgatggccaccttctcggtcgtgccctcgcccaaggtctcggacactgtcgtcgagccgtacaacgccaccctctcggtgcaccagttggtcgagaactcggacgagacgttctgcattgacaacgaggctctgtacgacatctgcatgcgcaccctgaagctatcgaacccatcctacggcgacctgaaccacctggtctcggccgtcatatccggcaccaccgcctcgctgcgcttccccggccagctcaactctgacttc
>Helminthosphaeria_odontiae_ANM928
------------------------------cggaggaagagaaaccaacagggattgccccagtaactgcgagtgaagcggcagcagctcaaatttgaaatccggccccccccggcgggggcccgagttgtaatttgaagaggatgcttcgggcgcggcgccttccgagtcccctggaacggggcgccgcagagggtgagagccccgtctggtcggacgccaagcccgcgtgaagctccctcgacgagtcgagtagcttgggaatgctgctctaagcgggaggtaaatgccttctaaagctaaatacctgccagagaccgatagcgcacaagtagggtgaccgaaagctgaaaagaaccttggaaagagggttaaagagcacgtgaaattgttgaaagggaagcgcctgcggcccagaacgcgggcgcggcggatcacccggcgctacgcgccggcgcactccgccgcgcccgggccagcgccggccccggcgggcggacagaggttcggggaacgtggctgccccggcagtgttacagccccgtccggactgcgcccgcgggggccgaggaccgcgcc-tctcggcaagggcgctggcgtaatgggcgcaggcgacccgtcttgaaacacggaccaaggagtcgaggtctagcgcgagtgtacgggcgtaaaaaaccctgacgcggaatgaaagtgaacgcaggtgggagcccccgggcgcaccaccgaccgatcccgacgtgctcggaaggatttgagtaggagcgctaggcctcggacccgaaagatggtgaactatgctcggatagggtgaagccagaggaaactctggtggaggctcgcagcggttctgacgtgcaaatcgatcgtcaaatctgagcatgggggcgaaagaccaatcgaaccatctagtagctggttaccgccgaagtttccctcaggatagcggtgttgggcctcggttttatggggtaaagcgaatgattagggacccgggggctgcttctagccttcatccattctcaaactttgaatacgtaagaagcccccgtttcttcgctgaacgggggccgtcgaacgtgccaacactagtgggccatttttggtaagcagaactggcgttccgtcccgacaacttcgtcttcggccagtcgggtgccggcaacaactgggccaagggccactacaccgagggcgccgagctcgtcgaccaggttctcgatgtcgtccgtcgcgaggctgagggctgcgactgcctgcagggcttccagatcacccactcgctgggcggtggcaccggtgccggcatgggcaccttgctcatctccaaaatccgcgaggagttccccgatcggatgatggccaccttctcggtcgtgccgtcgcccaaggtctcggacacggtcgttgagccctacaacgccaccctctctgtgcaccagctggtcgagaactcggacgagaccttttgcattgacaacgaggctctgtacgacatctgcatgcgcaccctgaagctgtcgaacccctcgtacggcgatctgaaccacctggtctcggccgtcatgtcgggcgtcaccgtgtcgctgcgcttccccggccagctcaactctgacctt
>Helminthosphaeria_triseptata_JF04015
--------------------------------------aaagaaccnacngggattgcctcagtaactgcgagtgaagcggcaacagctcaaatttgaaatccggccccccccggcgggggcccgagttgtaatttgaagaggatgcctcgggcgcggcgccttccgagtcccctggaacggggcgccgcagagggtgagagccccgtctggtcggacgccaagcccgcgtgaggctccctcgacgagtcgagtagcttgggaatgctgctctaagcgggaggtaaatgccttctaaagctaaatacctgccagagaccgatagcgcacaagtagggtgaccgaaagctgaaaagaaccttgaaaagagggttaaagagcacgtgaaattgttgaaagggaagcgcctgcgagccagaacgcgggcgcggcggatcacccggcgctacgcgccggcgcactccgccgcgcccgggccagcgccggccccggcggggggacagaggttcggggaacgtggctgccccggcagtgttacagccccgttcggactgcgcccgcgggggccgaggaccgcgcc-tcacggcaagggcgctggcgtaatgggcgcaggcgacccgtcttgaaacacggaccaaggagtcgaggtctggcgcgagtgtacgggcgtaaaaaaccctgacgcggaatgaaagtgaacgcaggtgggagcccccgggcgcaccaccgaccgatcccgacgtgctcggaaggatttgagtaggagcgccaggcctcggacccgaaagatggtgaactatgctcggatagggtgaagccagaggaaactctggtggaggctcgcagcggttctgacgtgcaaatcgatcgtcaaatctgagcatgggggcgaaagaccaatcgaaccatctagtagctggttaccgccgaagtttccctcaggatagcggtgttgggcctcggttttatggggtaaagcgaatgattagggacccgggggctgcttctagcctccatccattctcaaactttgaatacgtaagaagcccccgtttcttgactgaacgggggccgtcgaacgtgccaacactagtgggccatttttggtaagcagaactggcgttccgtcccgacaacttcgtcttcggccagtcgggtgccggcaacaactgggccaagggccattacaccgagggcgccgagctcgtcgaccaggtcctcgatgttgtccgtcgcgaggctgagggctgcgactgcctgcagggcttccagatcacccactcgctgggcggtggcaccggtgccggcatgggcaccttgctcatctccaaaatccgcgaagagttccccgaccggatgatggccaccttctcggtcgtgccgtcgcccaaggtctcggacacggtcgtcgagccctacaacgccaccctctcggtgcaccagctggtcgagaactcggacgagaccttctgcatcgacaacgaggctctgtacgacatctgcatgcgcaccctgaagctgtcgaacccctcgtacggcgatctgaaccacctggtctcggccgtcatgtcgggcgtcaccgtgtcgctgcgcttccccggtcagctcaactccgacctt
>Hilberina_caudata_SMH1542
gtacccgctgaacttaagcatatcaataagcggaggaaaagaaaccaacagggattgccccagtaacggcgagtgaagcggcaacagctcaaatttgaaatctggcccccc-------gggcccgagttgtaatttgcagaggatgcttcgggcgaggcgccttccgagtcccctggaacggggcgccgcagagggtgagagccccgtacggtcggacgccgagcccgcgtgaagctccctcgacgagtcgagtagtttgggaatgctgctctaagcgggaggtaaatgccttctaaagctaaataccggccagagaccgatagcgcacaagtagagtgatcgaaaggtgaaaagcactttggaaagagggttaaacagcacgtgaaattgttgaaagggaagcgcccgcga--ccagactcgggcgcggcggatcacccggcg-ttctcgccggcgcactccgccgcgcccgggccagcgtcggcccgggcggggggacaaagggccggggaacgtggctcccccgggagtgttacagccccgtccggcatgcccccgccggggccgaggaccgcgcc---tcggcaaggatgctggcgtaatggtcgctagcgacccgtcttgaaacacggaccaaggagtcaaggttttgcgcgagtgtctgggtgc--caagcccgcacgcgtaatgaaagtgagcgtaggtgggagcctc--ggcgcaccaccgaccgatcccgacgtgctcggaaggatttgagtaggagcgtcaagccttggacccgaaagatggtgaactatgcttggatagggtgaagccagaggaaactctggtggaggctcgcagcggttctgacgtgcaaatcgatcgtcgaatctgggcatgggggcgaaagaccaatcgaaccatctagtagctggttaccgccgaagtttccctcaggatagcagtgttgggc-tcagttttatgaggtaaagcgaatgattagggacccgggggcgcttcttagccttcatccattctcaaactttaaatgcgtaagaagcccccgtttcttcgctgaacgggggccttcgaatgcggcaacactagtgggccatttttggtaagcagaactggcgttccgtcccgacaacttcgtcttcggccagtcgggcgccggcaacaactgggccaagggccactacaccgagggcgccgagctcgtcgaccaggtgctcgacgtggtgcggcgcgaggccgagggctgcgactgcctgcagggcttccagatcacgcactcgctgggcggcggcacgggcgccggcatgggcacgctgctcatctccaagatccgcgaggagttccccgaccgcatgatggccaccttctcggtcgtgccgtcgcccaaggtgtcggacacggtcgtcgagccctacaacgcgaccctgtcggtgcaccagctggtcgagaactcggacgagaccttctgcatcgacaacgaggccctgtacgacatctgcatgcgcaccctcaagctgtcgaacccctcgtacggcgacctcaactacctcgtgtcggccgtcatgtcgggcgtcaccgtgtcgctgcgcttccccggccagctcaactcggacctg
>Hilberina_hongheensis_HKAS_122677__
-----------------tcacat-------assgaggaaagaamccaacagggattgccctagtaacggcgagtgaagcggcagcagctcaaatttgaaatctggcccc---------tggcccgagttgtaatttgcagaggaagcttcgggcgaggcgccttccgagtcccctggaacggggcgccggagagggtgagagccccgtacggttggacgccgagcccgcgtgaagctccttcgacgagtcgagtagtttgggaatgctgctcaaaacgggaggtaaatgccttctaaagctaaataccggccagagaccgatagcgcacaagtagagtgatcgaaagatgaaaagcactttggaaagagggttaaacagcacgtgaaattgttgaaggggaagcgcccgtga--ccagactcgggggcggcggatcgcccggcg-tgctcgccggcgtactccgccgttcctgggccagcatcggccccggcggggggataaagggccggggaatgtggctccctcgggagtgttatagccccgtccggcatgcccccgccagggccgaggaccgcgct---tcggcatggatgctggcgtaatggtcactagcgacccgtcttgaaacacggaccaaggagtcaaggttttgcgcgagtgtctgggtgt--caagcccgcacgcgtaatgaaagtgagcgtaggtgggagcctc--ggcgcaccaccgaccgatcccgatgtactcggacggatttgagtaagagcgtcaagccttggacccgaaagatggtgaactatgcttggatagggtgaagccagaggaaactctggtggaggctcgcagcggttctgacgtgcaaatcgatcgtcaaatctgagcatgggggcgaaagactaatcgaaccatctagtagtgg-----taccgaagccttc-----------------------------------------------------------------------------------------------------------------------------------------------------------------------------------------ttccgccccgacaacttcgtcttcggccagtcgggcgccggcaacaactgggccaagggccactacaccgagggcgccgagctggtggaccaggtgctcgacgtggtgcggcgcgaggccgagggctgcgactgcctgcagggcttccagatcacgcactcgctgggcggcggcaccggcgccggcatgggcacgctgctcatctccaagatccgcgaggagttccccgaccgcatgatggccaccttctcggtcgtgccgtcgcccaaggtgtcggacacggtcgtcgagccctacaacgccaccctgtcggtgcaccagctggtcgagaactcggacgagaccttctgcatcgacaacgaggccctgtacgacatctgcatgcgcaccctcaagctgtccaacccctcgtacggcgacctcaaccacctcgtgtcggccgtcatgtcgggcgtcaccgtgtcgctgcgcttccccggccagctcaactcggacctg
>Hilberina_hongheensis_HKAS_122678
-----------------tcacat-------assgaggaaagaamccaacagggattgccctagtaacggcgagtgaagcggcagcagctcaaatttgaaatctggcccc---------tggcccgagttgtaatttgcagaggaagcttcgggcgaggcgccttccgagtcccctggaacggggcgccggagagggtgagagccccgtacggttggacgccgagcccgcgtgaagctccttcgacgagtcgagtagtttgggaatgctgctcaaaacgggaggtaaatgccttctaaagctaaataccggccagagaccgatagcgcacaagtagagtgatcgaaagatgaaaagcactttggaaagagggttaaacagcacgtgaaattgttgaaggggaagcgcccgtga--ccagactcgggggcggcggatcgcccggcg-tgctcgccggcgtactccgccgttcctgggccagcatcggccccggcggggggataaagggccggggaatgtggctccctcgggagtgttatagccccgtccggcatgcccccgccagggccgaggaccgcgct---tcggcatggatgctggcgtaatggtcactagcgacccgtcttgaaacacggaccaaggagtcaaggttttgcgcgagtgtctgggtgt--caagcccgcacgcgtaatgaaagtgagcgtaggtgggagcctc--ggcgcaccaccgaccgatcccgatgtactcggacggatttgagtaagagcgtcaagccttggacccgaaagatggtgaactatgcttggatagggtgaagccagaggaaactctggtggaggctcgcagcggttctgacgtgcaaatcgatcgtcaaatctgagcatgggggcgaaagactaatcgaaccatctagtagtgg-----taccgaagccttc-----------------------------------------------------------------------------------------------------------------------------------------------------------------------------------------ttccgccccgacaacttcgtcttcggccagtcgggcgccggcaacaactgggccaagggccactacaccgagggcgccgagctggtggaccaggtgctcgacgtggtgcggcgcgaggccgagggctgcgactgcctgcagggcttccagatcacgcactcgctgggcggcggcaccggcgccggcatgggcacgctgctcatctccaagatccgcgaggagttccccgaccgcatgatggccaccttctcggtcgtgccgtcgcccaaggtgtcggacacggtcgtcgagccctacaacgccaccctgtcggtgcaccagctggtcgagaactcggacgagaccttctgcatcgacaacgaggccctgtacgacatctgcatgcgcaccctcaagctgtccaacccctcgtacggcgacctcaaccacctcgtgtcggccgtcatgtcgggcgtcaccgtgtcgctgcgcttccccggccagctcaactcggacctg
>Hilberina_hongheensis_MFLUCC_25_0188
ttccccccgcgagctaagcatatcaataagcggaggaaaagaaaccaacagggattgccccagtaacggcgagtgaagcggcagcagctcaaatttgaaatctggcccc---------gggcccgagttgtaatttgcagaggaagcttcgggcgaggcgccttccgagtcccctggaacggggcgccggagagggtgagagccccgtacggttggacgccgagcccgcgtgaagctccttcgacgagtcgagtagtttgggaatgctgctcaaaacgggaggtaaatgccttctaaagctaaataccggccagagaccgatagcgcacaagtagagtgatcgaaagatgaaaagcactttggaaagagggttaaacagcacgtgaaattgttgaaggggaagcgcccgtga--ccagactcgggggcggcggatcgcccggcg-tgctcgccggcgtactccgccgttcctgggccagcatcggccccggcggggggataaagggccggggaatgtggctccctcgggagtgttatagccccgtccggcatgcccccgccagggccgaggaccgcgct---tcggcatggatgctggcgtaatggtcactagcgacccgtcttgaaacacggaccaaggagtcaaggttttgcgcgagtgtctgggtgt--caagcccgcacgcgtaatgaaagtgagcgtaggtgggagcctc--ggcgcaccaccgaccgatcccgatgtactcggacggatttgagtaagagcgtcaagccttggacccgaaagatggtgaactatgcttggatagggtgaagccagaggaaactctggtggaggctcgcagcggttctgacgtgcaaatcgatcgtcaaatctgagcatgggggcgaaagactaatcgaaccatctagtagctggttaccgccgagtccctccct------------------------------------------------------------------------------------------------------------------------------------cttcagatata---------------------------------------??????????????????????????????????????????????????????????????????????????????????????????????????????????????????????????????????????????????????????????????????????????????????????????????????????????????????????????????????????????????????????????????????????????????????????????????????????????????????????????????????????????????????????????????????????????????????????????????????????????????????????????????????????????????????????????????????????????????????????????????????????????????????
>Hilberina_munkii_SMH1531
gtacccgctgaacttaagcatatcagtaagcggaggaaaagaaaccaacagggattgccccagtaactgcgagtgaagcggcaacagctcaaatttgaaatccggcccccccc-gcgggggcccgagttgtaatttgaagaggatgcttcgggcgcggcgccttccgagtcccctggaatggggcgccacagagggtgatagccccgtcgggtcggacgccaagcccgcgagaagctccctcgacgagtcgagtagcttgggaatgctgctctaagcgggaggtaaatgccttctaaagctaaatacctgccagagaccgatagcgcacaagtagggtgaccgaaagctgaaaagaaccttggaaagagggttaaagagcacgtgaaattgttgaaggggaagcgcctgcgaaccagaacgcgggcgcggcggatcacccggcgtcccccgccggcgcactccgccgcgcccgggccagcgccggctcccgcgggtggacagaggttcggggaacgtggccgcccgggcggtgttacagccccgatcgtactgctcccgcgggggccgtggaccgcgcccccggggcaagggtgctggcttaatgggcgcaggcgacccgtcttgaaacacggaccaaggagtcgaggcctggcgcgagtgtacgggcgtaaaaaaccccagcgcggaatgaaagtgaacgcgggtgggagcccccgggcgcaccaccgaccgatcccgacgtgctcggacggatttgagtaggagcgccaggcctcggacccgaaagatggtgaactatgctcggatagggtgaagccagaggaaactctggtggaggctcgcagcggttctgacgtgcaaatcgatcgtcgaatctgagcatgggggcgaaagaccaatcgaaccatctagtagctggttaccgccgaagtttccctcaggatagcggtgttgggcctcggttttatggggtaaagcgaatgattagggacccgggggccgctcatggccttcatccattctcaaactttgaatacgtaagaagcccccgtttcttcgctgaacgggggccgtcgaacgttccaacactagtgggccatttttggtaagcagaactggcgttccgtcccgacaacttcgtcttcggccagtcgggtgctggcaacaactgggccaagggccactacaccgagggcgccgagctcgtcgaccaggtcctcgacgtcgtccgtcgtgaggccgagggctgcgactgcctgcagggcttccagatcacccactcgctgggcggcggtaccggtgccggtatgggcaccctgctcatctccaagatccgtgaggagttccccgaccggatgatggccaccttctcggtcgtgccgtcgccaaaggtctcggacacggtcgtcgagccctacaatgccaccctctcggtgcaccagctggttgagaactcggacgagaccttctgcattgacaacgaggctctgtacgacatctgcatacgcaccctgaagctgtccaacccctcgtacggcgacctcaaccacctggtctcggctgtcatgtcgggcgtcaccgtgtcgctgcgcttccccggccagctcaactcggacctc
>Hilberina_sphagnorum_Buck49156__
---------------------------------------------------------------------------------------------------------------------------------------------------------------------------------------------------------------------------------------------------------------------------------------------------ttctaaagctaaataccggccagagaccgatagcgcacaagtagagtgatcgaaagatgaaaagcactttggaaagagggttaaacagtacgtgaaattgttgaaagggaagcgcccgcta--ccagactcgggcgcggcggatcacccggcg-ttctcgccggcgcactccgccgcgcccgggccagcatcggcccccgcgggcggacaaaggcccggggaacgtggctcccccgggagtgttacagccccgcccgaaatgcgcccgccggggccgaggaccgcgcca--acggcaaggatgctggcgtaatggtcgtcggcgacccgtcttgaaacacggaccaaggagtcaaggttttgcgcgagtgtctgggcgtcagaaacccgcacgcgaaatgaaagtgaacgcaggtgagagcccccgggcgcatcatcgaccgatcccgacgtgctcggacggatttgagtgggagcgtcaagccttggacccgaaagatggtgaactatgctcggatagggtgaagccagaggaaactctggtggaggctcgcagcggttctgacgtgcaaatcgatcgtcaaatctgagcatgggggcgaaagactaatcgaaccatctagtagctggttaccgccgaagtttccctcaggatagcagtgtcgatc-tcagttttatgaggtaaagcgaatgattagggacccgggggcgaatcttagccttcatccattctcaaactttaaatatgtaagaagcccttgttccttcggtgaacgtgggcgttcgaatgtagcgacactagtgggccatttttggtaagcagaactggcgttccgtcccgacaacttcgtcttcggccagtcgggtgctggcaacaactgggccaagggccactacaccgagggcgccgagctcgtcgaccaggtcctcgacgtggtccgtcgcgaggccgagggctgcgactgcctccagggcttccagattacccactcgctcggcggtggtaccggtgccggcatgggcaccctgctcatctccaagatccgcgaggagttccccgaccggatgatggccaccttctcggtcatgccctcgcccaaggtctcggacacggtcgttgagccctacaacgccaccctctcggtgcaccagctggtcgagaactcggacgagaccttctgcatcgacaacgaggctctgtacgacatctgcatgcgcactttgaagctgtcgaacccctcgtacggcgacctgaaccacctggtctcggccgtcatgtcgggcgtcaccgtgtcgctgcgcttccccggccagctcaactcggacctc
>Kramasamuha_sibiki_CPC_35619___CBS_146338
-------------------------------------------------------tgccccagtaacggcgagtgaagcggcaacagctcaaatttgaaatctggctccctt----gggggtccgagttgtaatttgcagaggatgcttcgggcgaggtgccttccgagtcccctggaatggggcgccgcagagggtgagagccccgtacggttggacgccgagcccgtgtgaagctccttcgacgagtcgagtagtttgggaatgctgctcaaaatgggaggtaaatgccttctaaagctaaataccggccagagaccgatagcgcacaagtagagtgatcgaaagatgaaaagcactttggaaagagggttaaacagcacgtgaaattgttgaaagggaagcgcccgtga--ccagactcgcgggcggcggatcacccggcg-ttctcgccggcgcactccgccgccctcgggccagcatcggctctggcgggcggagaaaggggctgggaacgtggctcccccgggagtgttatagcccagcccgtaatgcccccgccgggaccgaggaccgcgct---tcggcaaggatgctggcgtaatggtcactagcgacccgtcttgaaacacggaccaaggagtcaaggtttggcgcgagtgtttgggtgt--caagcccgcacgcgtaatgaaagtgagcttaggtgagagcctc--ggcgcatcaccgaccgatcctgaagtgctctgacggatttgagtaggagcgttaagccttggacccgaaagatggtgaactatgcttggatagggtgaagccagaggaaactctggtggaggctcgcagcggttctgacgtgcaaatcg----------------------------------------------------------------------------------------------------------------------------------------------------------------------------------------------------------------------------------------------------------------??????????????????????????????????????????????????????????????????????????????????????????????????????????????????????????????????????????????????????????????????????????????????????????????????????????????????????????????????????????????????????????????????????????????????????????????????????????????????????????????????????????????????????????????????????????????????????????????????????????????????????????????????????????????????????????????????????????????????????????????????????????????????
>Kramasamuha_sibiki_CPC_36725___CBS_146339
-------------------------------------------------------tgccccagtaacggcgagtgaagcggcaacagctcaaatttgaaatctggctccctc----gggggtccgagttgtaatttgcagaggatgcttcgggcgaggtgccttccgagtcccctggaatggggcgccgcagagggtgagagccccgtacggttggacgccgagcccgtgtgaagctccttcgacgagtcgagtagtttgggaatgctgctcaaaatgggaggtaaatgccttctaaagctaaataccggccagagaccgatagcgcacaagtagagtgatcgaaagatgaaaagcactttggaaagagggttaaacagcacgtgaaattgttgaaagggaagcgcccgtga--ccagactcgcgggcggcggatcacccggcg-ttctcgccggcgcactccgccgccctcgggccagcatcggctctggcgggcggagaaaggggttgggaacgtggctcccccgggagtgttatagcccagcccgcaatgcccccgccgggaccgaggaccgcgct---tcggcaaggatgctggcgtaatggtcactagcgacccgtcttgaaacacggaccaaggagtcaaggtttggcgcgagtgtttgggtgt--caagcccgcacgcgtaatgaaagtgagcttaggtgagagcctc--ggcgcatcaccgaccgatcctgaagtgctctgacggatttgagtaggagcgttaagccttggacccgaaagatggtgaactatgcttggatagggtgaagccagaggaaactctggtggaggctcgcagcggttctgacgtgcaaatcgatcgtcaaatctgagcatgggggcgaaagactaatcgaaccatctagtagctggttaccgccgaagtttccctcaggatagcagtgttggac-tcagttttatgaggtaaagcgaatgattagggacccgggggcgatctttagccttcatccattctcaaactttaaatatgtaagaagcccttgtttcttagctgaacgtgggccttcgaatgca-caacactagtggg-------------------------??????????????????????????????????????????????????????????????????????????????????????????????????????????????????????????????????????????????????????????????????????????????????????????????????????????????????????????????????????????????????????????????????????????????????????????????????????????????????????????????????????????????????????????????????????????????????????????????????????????????????????????????????????????????????????????????????????????????????????????????????????????????????
>Kramasamuha_sibiki_CBS_146133___CPC_36153
-------------------------------------------------------tgccccagtaacggcgagtgaagcggcaacagctcaaatttgaaatctggctccctc----gggggtccgagttgtaatttgcagaggatgcttcgggcgaggtgccttccgagtcccctggaatggggcgccgcagagggtgagagccccgtacggttggacgccgagcccgtgtgaagctccttcgacgagtcgagtagtttgggaatgctgctcaaaatgggaggtaaatgccttctaaagctaaataccggccagagaccgatagcgcacaagtagagtgatcgaaagatgaaaagcactttggaaagagggttaaacagcacgtgaaattgttgaaagggaagcgcccgtga--ccagactcgcgggcggcggatcacccggcg-ttctcgccggcgcactccgccgccctcgggccagcatcggctctggcgggcggagaaaggggttgggaacgtggctcccccgggagtgttatagcccagcccgtaatgcccccgccgggaccgaggaccgcgct---tcggcaaggatgctggcgtaatggtcactagcgacccgtcttgaaacacggaccaaggagtcaaggtttggcgcgagtgtttgggtgt--caagcccgcacgcgtaatgaaagtgagcttaggtgagagcctc--ggcgcatcaccgaccgatcctgaagtgctctgacggatttgagtaggagcgttaagccttggacccgaaagatggtgaactatgcttggatagggtgaagccagaggaaactctggtggaggctcgcagcggttctgacgtgcaaatcgatcgtcaaatctgagcatgggggcgaa-------------------------------------------------------------------------------------------------------------------------------------------------------------------------------------------------------------------------------------??????????????????????????????????????????????????????????????????????????????????????????????????????????????????????????????????????????????????????????????????????????????????????????????????????????????????????????????????????????????????????????????????????????????????????????????????????????????????????????????????????????????????????????????????????????????????????????????????????????????????????????????????????????????????????????????????????????????????????????????????????????????????
>Kramasamuha_sibiki_COAD_2632
------------------------------------------------------------------cggcgagtgaagcggcaacagctcaaatttgaaatctggctccctt----gggggtccgagttgtaatttgcagaggatgcttcgggcgaggtgccttccgagtcccctggaatggggcgccgcagagggtgagagccccgtacggttggacgccgagcccgtgtgaagctcctttgacgagtcgagtagtttgggaatgctgctcaaaatgggaggtaaatgccttctaaagctaaataccggccagagaccgatagcgcacaagtagagtgatcgaaagatgaaaagcactttggaaagagggttaaacagcacgtgaaattgttgaaagggaagcgcccgtga--ccagactcgcgggcggcggatcacccggcg-ttctcgccggcgcactccgccgccctcgggccagcatcggctctggcgggcggagaaaggggctgggaacgtggctcccccgggagtgttatagcccagcccgtaatgcccccgccgggaccgaggaccgcgct---tcggcaaggatgctggcgtaatggtcactagcgacccgtcttgaaacacggaccaaggagtcaaggtttggcgcgagtgtttgggtgt--caagcccgcacgcgtaatgaaagtgagcttaggtgagagcctc--ggcgcatcaccgaccgatcctgaagtgctgtgacggatttgagtaggagcgttaagccttggacccgaaagatggtgaactatgcttggatagggtgaagccagaggaaactctggtggaggctcgcagcggttctgacgtgcaaatcgatcgtc----------------------------------------------------------------------------------------------------------------------------------------------------------------------------------------------------------------------------------------------------------??????????????????????????????????????????????????????????????????????????????????????????????????????????????????????????????????????????????????????????????????????????????????????????????????????????????????????????????????????????????????????????????????????????????????????????????????????????????????????????????????????????????????????????????????????????????????????????????????????????????????????????????????????????????????????????????????????????????????????????????????????????????????
>Kramasamuha_sp__XG276a
-----------------------------atagcgaggaaagaaccaacagggattgccccagtaacggcgagtgaagcggcaacagctcaaatttgaaatctggctccctt----gggggtccgagttgtaatttgcagaggatgcttcgggcgaggtgccttccgagtcccctggaacggggcgccgcagagggtgagagccccgtacggttggacgccgagcccgcgtgaagctccttcgacgagtcgagtagtttgggaatgctgctcaaaatgggaggtaaatgccttctaaagctaaataccggccagagaccgatagcgcacaagtagagtgatcgaaagatgaaaagcactttggaaagagggttaaacagcacgtgaaattgttgaaagggaagcgcccgtga--ccagactcgcgggcggcggatcacccggcg-ttctcgccggcgcactccgccgccctcgggccagcatcggctctggcgggaggagaaaggggctgggaacgtggctcccccgggagtgttatagcccagcccgcaatgcccccgccggggccgaggaccgcgct---tcggcaaggatgctggcgtaatggtcactagcgacccgtcttgaaacacggaccaaggagtcaaggtttggcgcgagtgtttgggtgt--caagcccgcacgcgtaatgaaagtgagcttaggtgagagcctc--ggcgcatcaccgaccgatcctgaagtgctctgacggatttgagtaggagcgttaagccttggacccgaaagatggtgaactatgcttggatagggtgaagccagaggaaactctggtggaggctcgcagcggttctgacgtgcaaatcgatcgtcaaatctgagcatgggggcgaaagactaatcgaaccatctagtagctggttaccgcgagttccccccgccgaagggaggag--------------------------------------------------------------------------------------------------------------------------------------------------------------------------??????????????????????????????????????????????????????????????????????????????????????????????????????????????????????????????????????????????????????????????????????????????????????????????????????????????????????????????????????????????????????????????????????????????????????????????????????????????????????????????????????????????????????????????????????????????????????????????????????????????????????????????????????????????????????????????????????????????????????????????????????????????????
>Kramasamuha_sp__XG276b
-----------------------------atagcgaggaaagaaccaacagggattgccccagtaacggcgagtgaagcggcaacagctcaaatttgaaatctggctccctt----gggggtccgagttgtaatttgcagaggatgcttcgggcgaggtgccttccgagtcccctggaacggggcgccgcagagggtgagagccccgtacggttggacgccgagcccgcgtgaagctccttcgacgagtcgagtagtttgggaatgctgctcaaaatgggaggtaaatgccttctaaagctaaataccggccagagaccgatagcgcacaagtagagtgatcgaaagatgaaaagcactttggaaagagggttaaacagcacgtgaaattgttgaaagggaagcgcccgtga--ccagactcgcgggcggcggatcacccggcg-ttctcgccggcgcactccgccgccctcgggccagcatcggctctggcgggaggagaaaggggctgggaacgtggctcccccgggagtgttatagcccagcccgcaatgcccccgccggggccgaggaccgcgct---tcggcaaggatgctggcgtaatggtcactagcgacccgtcttgaaacacggaccaaggagtcaaggtttggcgcgagtgtttgggtgt--caagcccgcacgcgtaatgaaagtgagcttaggtgagagcctc--ggcgcatcaccgaccgatcctgaagtgctctgacggatttgagtaggagcgttaagccttggacccgaaagatggtgaactatgcttggatagggtgaagccagaggaaactctggtggaggctcgcagcggttctgacgtgcaaatcgatcgtcaaatctgagcatgggggcgaaagactaatcgaaccatctagtagctggttaccgcgagttccccccgccgaagggaggag--------------------------------------------------------------------------------------------------------------------------------------------------------------------------??????????????????????????????????????????????????????????????????????????????????????????????????????????????????????????????????????????????????????????????????????????????????????????????????????????????????????????????????????????????????????????????????????????????????????????????????????????????????????????????????????????????????????????????????????????????????????????????????????????????????????????????????????????????????????????????????????????????????????????????????????????????????
>Lasiosphaeria_ovina_SMH1538
ttacccgctgaacttaagcatatcaataagcggaggaaaagaaaccaacagggattgccctagtaacggcgagtgaagcggcaacagctcaaatttgaaatctggccccc--------aggcccgagttgtaatttgtagaggaagcttctggtgaggtacctgctgagtcccctggaacggggcgccatagagggtgagagccccgtatagcagagtaccgaccctatgtgaagctccttcgacgagtcgagtagtttgggaatgctgctctaaatgggaggtaaatttcttctaaagctaaatattggccagagaccgatagcgcacaagtagagtgatcgaaagatgaaaagcactttgaaaagagggttaaatagcacgtgaaattgttgaaagggaagcgcttgtga--tcagacttgcgcccggcggatcatccggcg-ttctcgccggtgcactccgccgggctcaggccagcatcggttctcgcggggggataaaggctcggggaacgtagctcctccgggagtgttatagccccttgtgcaatgccctcgcggggaccgaggttcgcgca---tctgcaaggatgctggcgtaatggtcatcagcgacccgtcttgaaacacggaccaaggagtcaaggttttgcgcgagtgtttgggtgt--aaaacccgcacgcgtaatgaaagtgaacgtaggtgagagcttc--ggcgcatcatcgaccgatcctgatgtattcggatggatttgagtaagagcgttaagccttggacccgaaagatggtgaactatgcttggatagggtgaagccagaggaaactctggtggaggctcgcagcggttctgacgtgcaaatcgatcgtcaaatctgagcatgggggcgaaagactaatcgaaccatctagtagctggttaccgccgaagtttccctcaggatagcagtgttgttcttcagttttatgaggtaaagcgaatgattagggactcgggggcgctatatagccttcatccattctcaaactttaaatatgtaagaagcccttgttacttaattgaacgtgggcattcgaatgtaccaacactagtgggccattt-------------------??????????????????????????????????????????????????????????????????????????????????????????????????????????????????????????????????????????????????????????????????????????????????????????????????????????????????????????????????????????????????????????????????????????????????????????????????????????????????????????????????????????????????????????????????????????????????????????????????????????????????????????????????????????????????????????????????????????????????????????????????????????????????
>Neurospora_crassa_MUCL_19026
---------------------------------cggaggaaagaacaacagggattgccctagtaacggcgagtgaagcggcaacagctcaaatttgaaatctggcttc----------ggcccgagttgtaatttgtagaggaagcttttggtgaggcaccttctgagtcccctggaacggggcgccatagagggtgagagccccgtatagtcggatgccgatccaatgtaaagctccttcgacgagtcgagtagtttgggaatgctgctcaaaatgggaggtaaatttcttctaaagctaaataccggccagagaccgatagcgcacaagtagagtgatcgaaagatgaaaagcactttgaaaagagggttaaatagcacgtgaaattgttgaaagggaagcgtttgtga--ccagacttgcgccgttccgatcatccggtg-ttctcaccggtgcactcgggacggctcaggccagcatcggttttggcggggggataaaggtccggggaacgtagctcctccgggagtgttatagccccgggcgtaatgccctcgccgggaccgaggttcgcgca---tctgcaaggatgctggcgtaatggtcatcaacgacccgtcttgaaacacggaccaaggagtcaaggttttgcgcgagtgtttgggtgt--aaaacccgcacgcgtaatgaaagtgaacgtaggtgagagcttc--ggcgcatcatcgaccgatcctgatgtattcggatggatttgagtaagagcgttaagccttggacccgaaagatggtgaactatgcttggatagggtgaagccagaggaaactctggtggaggctcgcagcggttctgacgtgcaaatcgatcgtcaaatctgagcatgggggcgaaagactaatcgaaccatctagtagctggttaccgccgaagtttccctcaggatagcagtgttgttcttcagttttatgaggtaaagcgaatgattagggactcgggggcgctttttacccttcatccattctcaaactttaaatatgtaggaagcccttgttacttaattgaacgtgggcattcgaatgtaccaacactagtgggccatttttggtaagc----------??????????????????????????????????????????????????????????????????????????????????????????????????????????????????????????????????????????????????????????????????????????????????????????????????????????????????????????????????????????????????????????????????????????????????????????????????????????????????????????????????????????????????????????????????????????????????????????????????????????????????????????????????????????????????????????????????????????????????????????????????????????????????
>Ruzenia_spermoides_ANM163
gtacccgctgaacttaagcatatcagtaagcggaggaaaagaaaccaacagggattgccccagtaactgcgagtgaagcggcaacagctcaaatttgaaatctggccccccccgcggggggcccgagttgtaatttgaagaggatgcttcgggcgacgcgccttccgagtcccctggaatggggcgccacagagggtgatagccccgttgggtcggacgccgagcccgcgagaagctccctcgacgagtcgagtagcttgggaatgctgctctaagcgggaggtaaatgccttctaaagctaaatacctgccagagaccgatagcgcacaagtagggtgaccgaaagctgaaaagaaccttggaaagagggttaaagagcacgtgaaattgttgaaggggaagcgcctgcggaccagaacgcgggcgcggcggatcacccggcgtctcccgccggcgcactccgccgcgcccgggccagcgccggccccggcgggggcacagaggtccggggaacgtggccgcccgggcggtgttacagccccggtcggactgcacccgcgggggccgaggaccgcgccgtcacggcaaggacgctggcgtaatgggcgcaggcgacccgtcttgaaacacggaccaaggagtcgaggcttggcgcgagtgtacgggcgtaaaaaaccccagcgcggaatgaaagtgaacgcaggtgggagcccccgggcgcaccaccgaccgatcccgacgttctcggacggatttgagtaggagcgtcaagcctcggacccgaaagatggtgaactatgctcggatagggtgaagccagaggaaactctggtggaggctcgcagcggttctgacgtgcaaatcgatcgtcaaatctgagcatgggggcgaaagaccaatcgaaccatctagtagctggttaccgccgaagtttccctcaggatagcggtgttgggcctcggttttatggggtaaagcgaatgattagggacccgggggctgctcatagccttcatccattctcaaactttgaatacgtaagaagcccccgtttcttgactgaacgggggccgtcgaacgttccaacactagtgggccatttttggtaagcagaactggcgttccgtcccgacaacttcgtcttcggccagtcgggtgccggcaacaactgggccaagggccactacaccgagggcgccgagctcgttgaccaggtcctcgatgttgtccgtcgcgaggcagagggctgcgactgcctgcagggcttccagatcacccactcgctgggcggtggcaccggcgccggcatgggcaccctgctcatctccaagatccgcgaggagttccctgaccggatgatggccaccttctcggtcgtgccatcgcccaaggtctcggacacggttgtcgagccctacaacgctaccctctcggtgcaccagctggtcgagaactcggacgagaccttctgcattgacaatgaggctctgtacgacatctgcatgcgcaccctgaagctgtcgaacccctcgtacggcgacctgaaccacctggtctcggccgtcatgtcgggcgtcaccgtgtcactgcgcttccctggccagctcaactctgacctc
>Ruzenia_spermoides_SMH4606
gtacccgctgaacttaagcatatcagtaagcggaggaaaagaaaccaacagggattgccccagtaactgcgagtgaagcggcaacagctcaaatttgaaatctggccccccccgcggggggcccgagttgtaatttgaagaggatgcttcgggcgacgcgccttccgagtcccctggaatggggcgccacagagggtgatagccccgttgggtcggacgccgagcccgcgagaagctccctcgacgagtcgagtagcttgggaatgctgctctaagcgggaggtaaatgccttctaaagctaaatacctgccagagaccgatagcgcacaagtagggtgaccgaaagctgaaaagaaccttggaaagagggttaaagagcacgtgaaattgttgaaggggaagcgcctgcggaccagaacgcgggcgcggcggatcacccggcgtctcccgccggcgcactccgccgcgcccgggccagcgccggccccggcgggggcacagaggtccggggaacgtggccgcccgggcggtgttacagccccggtcggactgcacccgcgggggccgaggaccgcgccgtcacggcaaggacgctggcgtaatgggcgcaggcgacccgtcttgaaacacggaccaaggagtcgaggcttggcgcgagtgtacgggcgtaaaaaaccccagcgcggaatgaaagtgaacgcaggtgggagcccccgggcgcaccaccgaccgatcccgacgttctcggacggatttgagtaggagcgtcaagcctcggacccgaaagatggtgaactatgctcggatagggtgaagccagaggaaactctggtggaggctcgcagcggttctgacgtgcaaatcgatcgtcaaatctgagcatgggggcgaaagaccaatcgaaccatctagtagctggttaccgccgaagtttccctcaggatagcggtgttgggcctcggttttatggggtaaagcgaatgattagggacccgggggctgctcatagccttcatccattctcaaactttgaatacgtaagaagcccccgtttcttgactgaacgggggccgtcgaacgttccaacactagtgggccatttttggtaagcagaactggcgttccgtcccgacaacttcgtcttcggccagtcgggtgccggcaacaactgggccaagggccactacaccgagggcgccgagctcgttgaccaggtcctcgatgttgtccgtcgcgaggcagagggctgcgactgcctgcagggcttccagatcacccactcgctgggcggtggcaccggcgccggcatgggcaccctgctcatctccaagatccgcgaggagttccctgaccggatgatggccaccttctcggtcgtgccatcgcccaaggtctcggacacggttgtcgagccctacaacgctaccctctcggtgcaccagctggtcgagaactcggacgagaccttctgcattgacaatgaggctctgtacgacatctgcatgcgcaccctgaagctgtcgaacccctcgtacggcgacctgaaccacctggtctcggccgtcatgtcgggcgtcaccgtgtcactgcgcttccctggccagctcaactctgacctc
>Ruzenia_spermoides_SMH4655
gtacccgctgaacttaagcatatcagtaagcggaggaaaagaaaccaacagggattgccccagtaactgcgagtgaagcggcaacagctcaaatttgaaatctggccccccccgcggggggcccgagttgtaatttgaagaggatgcttcgggcgacgcgccttccgagtcccctggaatggggcgccacagagggtgatagccccgttgggtcggacgccgagcccgcgagaagctccctcgacgagtcgagtagcttgggaatgctgctctaagcgggaggtaaatgccttctaaagctaaatacctgccagagaccgatagcgcacaagtagggtgaccgaaagctgaaaagaaccttggaaagagggttaaagagcacgtgaaattgttgaaggggaagcgcctgcggaccagaacgcgggcgcggcggatcacccggcgtctcccgccggcgcactccgccgcgcccgggccagcgccggccccggcgggggcacagaggtccggggaacgtggccgcccgggcggtgttacagccccggtcggactgcacccgcgggggccgaggaccgcgccgtcacggcaaggacgctggcgtaatgggcgcaggcgacccgtcttgaaacacggaccaaggagtcgaggcttggcgcgagtgtacgggcgtaaaaaaccccagcgcggaatgaaagtgaacgcaggtgggagcccccgggcgcaccaccgaccgatcccgacgttctcggacggatttgagtaggagcgtcaagcctcggacccgaaagatggtgaactatgctcggatagggtgaagccagaggaaactctggtggaggctcgcagcggttctgacgtgcaaatcgatcgtcaaatctgagcatgggggcgaaagaccaatcgaaccatctagtagctggttaccgccgaagtttccctcaggatagcggtgttgggcctcggttttatggggtaaagcgaatgattagggacccgggggctgctcatagccttcatccattctcaaactttgaatacgtaagaagcccccgtttcttgactgaacgggggccgtcgaacgttccaacactagtgggccatttttggtaagcagaactggcgttccgtcccgacaacttcgtcttcggccagtcgggtgccggcaacaactgggccaagggccactacaccgagggcgccgagctcgttgaccaggtcctcgatgttgtccgtcgcgaggcagagggctgcgactgcctgcagggcttccagatcacccactcgctgggcggtggcaccggcgccggcatgggcaccctgctcatctccaagatccgcgaggagttccctgaccggatgatggccaccttctcggtcgtgccatcgcccaaggtctcggacacggttgtcgagccctacaacgctaccctctcggtgcaccagctggtcgagaactcggacgagaccttctgcattgacaatgaggctctgtacgacatctgcatgcgcaccctgaagctgtcgaacccctcgtacggcgacctgaaccacctggtctcggccgtcatgtcgggcgtcaccgtgtcactgcgcttccctggccagctcaactctgacctc
>Synaptospora_plumbea_ANM963
--------------------------------------------------gggattgccccagtaactgcgagtgaagcggcaacagctcaaatttgaaatccggccccccctggcgggggcccgagttgtaatttgaagaggatgcttcgggcgcggcgccttccgagtcccctggaacggggcgccacagagggtgagagccccgtcgggtcggccgccaagcccgcgcgaagctccctcgacgagtcgagtagcttgggaatgctgctccaagcgggaggtaaatgccttctaaagctaaatacgcgccggagaccgatagcgcacaagtagggtgaccgaaagctgaaaagaaccttggaaagagggttaaagagcacgtgaaattgttgaaggggaagcgcctgcgggccagaacgcgggcgcggcggatcacccggcgtcccccgccggcgcactccgccgcgcccgggccagcgccggctcccgcggggggacagaggcccggggaacgtggccgcccgggcggtgttacagccccggacggactgcacccgggggggccgaggaccgcgccttcggggcgagggcgctggcgtaatgggcgcaggcgacccgtcttgaaacacggaccaaggagtcgaggcctggcgcgagtgtacgggcgtaaaaaaccccagcgcggaatgaaagtgaacgcaggtgggagcccccgggcgcaccaccgaccgatcccgacgtgctcggacggatttgagtaggagcgccaggcctcggacccgaaagatggtgaactatgctcggatagggtgaagccagaggaaactctggtggaggctcgcagcggttctgacgtgcaaatcgatcgtcgaatctgagcatgggggcgaaagaccaatcgaaccatctagtagctggttaccgccgaagtttccctcaggatagcggtgttgggcctcggttttatggggtaaagcgaatgattagggacccgggggcggcttattgccttcatccattctcaaactttgaatacgtaagaagcccccgtttcttggctgaacgggggccgtcgaacgttccaacactagtgggccatttttggtaagcagaactggcgttccgtcccgacaacttcgtcttcggccagtcgggtgccggcaacaactgggccaagggccactacaccgagggcgctgagctcgtcgatcaggtccttgatgttgtccgtcgcgaggccgagggctgcgactgcctgcaaggcttccagatcacccactcactgggcggtggcaccggtgccggcatgggtaccctgctcatctccaagatccgcgaggagttccccgaccggatgatggccaccttctcggtcgtgccctcgcccaaggtctcggacacggtcgtcgagccctacaacgccaccctctcggtgcaccagctggtcgagaactcggacgagaccttctgcattgacaacgaggctctgtacgacatttgcatgcgcaccctgaagctatcgaacccctcgtatggcgacctgaaccacctagtctcggctgtcatgtcgggcgtcaccgtgtcactgcgcttccccggccagctcaactcggacctt
>Synaptospora_plumbea_SMH3962
----------------------------------------------------------------------gagtgaagcggcaacagctcaaatttgaaatccggccccccctggcgggggcccgagttgtaatttgaagaggatgcttcgggcgcggcgccttccgagtcccctggaacggggcgccacagagggtgagagccccgtcgggtcggccgccaagcccgcgcgaagctccctcgacgagtcgagtagcttgggaatgctgctccaagcgggaggtaaatgccttctaaagctaaatacgcgccggagaccgatagcgcacaagtagggtgaccgaaagctgaaaagaaccttggaaagagggttaaagagcacgtgaaattgttgaaggggaagcgcctgcgggccagaacgcgggcgcggcggatcacccggcgtcccccgccggcgcactccgccgcgcccgggccagcgccggctcccgcggggggacagaggcccggggaacgtggccgcccgggcggtgttacagccccggacggactgcacccgggggggccgaggaccgcgccttcggggcgagggcgctggcgtaatgggcgcaggcgacccgtcttgaaacacggaccaaggagtcgaggcctggcgcgagtgtacgggcgtaaaaaaccccagcgcggaatgaaagtgaacgcaggtgggagcccccgggcgcaccaccgaccgatcccgacgtgctcggacggatttgagtaggagcgccaggcctcggacccgaaagatggtgaactatgctcggatagggtgaagccagaggaaactctggtggaggctcgcagcggttctgacgtgcaaatcgatcgtcgaatctgagcatgggggcgaaagaccaatcgaaccatctagtagctggttaccgccgaagtttccctcaggatagcggtgttgggcctcggttttatggggtaaagcgaatgattagggacccgggggcggcttattgccttcatccattctcaaactttgaatacgtaagaagcccccgtttcttggctgaacgggggccgtcgaacgttccaacactagtgggccatttttggtaagcagaactggcgttccgtcccgacaacttcgtcttcggccagtcgggtgccggcaacaactgggccaagggccactacaccgagggcgctgagctcgtcgatcaggtccttgatgttgtccgtcgcgaggccgagggctgcgactgcctgcaaggcttccagatcacccactcactgggcggtggcaccggtgccggcatgggtaccctgctcatctccaagatccgcgaggagttccccgaccggatgatggccaccttctcggtcgtgccctcgcccaaggtctcggacacggtcgtcgagccctacaacgccaccctctcggtgcaccagctggtcgagaactcggacgagaccttctgcattgacaacgaggctctgtacgacatttgcatgcgcaccctgaagctatcgaacccctcgtatggcgacctgaaccacctagtctcggccgtcatgtcgggcgtcaccgtgtcactgcgcttccccggccagctcaactcggacctt
>Selenosporella_curvispora_CBS_102623_
--------------------------------------------------------------------------------gcaacagctcaaatttgaaatctggccccgcccgggtggggcccgagttgtaatttgcagaggatgcttcgggcgaggcgccttccgagtcccctggaatggggcgccgcagagggtgagagccccgtacggtcggccgccgagcccgtgtgaagctccttcgacgagtcgagtagtttgggaatgctgctcaaaacgggaggtaaatgccttctaaagctaaataccggccagagaccgatagcgcacaagtagagtgatcgaaagatgaaaagcactttggaaagagggtcaaacagcacgtgaaattgttgaaagggaagcgcccgcga--ccagactcgggcgcggcggatcacccggcg-ttctcgccggtgcactccgccgcgcccgggccagcgtcggctcccgcggggggataaaggcgcggggaacgtggctcctccgggagtgttatagccccgcccgccatgccaccgcaggggccgaggaccgcgct---ccggcacggacgctggcgtaatggtcgctagcgacccgtcttgaaacacggaccaaggagtcaaggttttgcgcgagtgccagggtgt--caagcccgcgcgcgtaatgaaagtgagcgtaggtgggagcctc--ggcgcaccaccgaccgatcccgaggtactccgacggatttgagtaagagcgtcaagccttggacccgaaagatggtgaactatgcttggatagggtgaagccagaggaaactctggt------------------------------------------------------------------------------------------------------------------------------------------------------------------------------------------------------------------------------------------------------------------------------------------------??????????????????????????????????????????????????????????????????????????????????????????????????????????????????????????????????????????????????????????????????????????????????????????????????????????????????????????????????????????????????????????????????????????????????????????????????????????????????????????????????????????????????????????????????????????????????????????????????????????????????????????????????????????????????????????????????????????????????????????????????????????????????
>Sporoschisma_hemipsila_OG_SMH2125
-tacccgctgaacttaagcatatcaataagcggaggaaaagaaaccaaccgggattgcctcagtaacggcgagtgaagcggcaacagctcaaatttgaaatctggccctc--------gggtccgagttgtactttgcagaggatgcttctggcgaggcgctgcccaagtcccctggaacggggcgccggagagggtgagagccccgtacggtcggcggccgagcctgtgcgaagctccttcgacgagtcgagtagtttgggaatgctgctctaagcgggaggtagaccccttctaaagctaaataccggccagagaccgatagcgcacaagtagagtgatcgaaagatgaaaagcactttgaaaagagggttaaacagcacgtgaaattgttgaaagggaagcgcttgcga--ccagacgtgcgccggggtgctccgtgggcg-ttctcgcccgcgcactcgccccggcgcaggccagcgtcggttcggatggggggacaaaggcgtctggaacgtggctcccccgggagtgttatagccaggcgcgccatgcccccgcccggaccgaggttcgcgtt----ctgcaaggacgctggcgtaatggtccccagcggcccgtcttgaaacacggaccaaggagtcgaggttttgcgcgagtgtctgggtga--caaacccgcacgcgcaatgaaagtgaacgctggtgggagcttc--ggcgcaccaccgaccgatcctgaagtttacggatggatttgagtacgagcgcagggcctcggacccgaaagatggtgaactatgcttggatagggtgaagccagaggaaactctggtggaggctcgcagcggttctgacgtgcaaatcgatcgtcaaatctgagcatgggggcgaaagactaatcgaaccgtctagtagctggttactgccgaagtttccctcaggatagcagtgttgatc-tcagttttatgaggtaaagcgaatgattagggactcgggggcgcttttcagccttcatccattctcaaactttaaatatgtaagaagcccttgttgcttagttgaacgtggg---------------------------------------------------??????????????????????????????????????????????????????????????????????????????????????????????????????????????????????????????????????????????????????????????????????????????????????????????????????????????????????????????????????????????????????????????????????????????????????????????????????????????????????????????????????????????????????????????????????????????????????????????????????????????????????????????????????????????????????????????????????????????????????????????????????????????????
>Chaetosphaeria_ovoidea_OG_SMH2605
-------------------------------------------------------tgcctcagtaacggcgagtgaagcggcaacagctcaaatttgaaatctggcccc---------aggcccgagttgtaatttgcagaggatgcttccggtgcggcgccgtccaagtcccctggaacggggtgccacagagggtgagagccccgtcgggtcggccgccaagcctatgtgaagctccttcgacgagtcgagtagtttgggaatgctgctctaaatgggaggtagaccccttctaaagctaaataccggccagagaccgatagcgcacaagtagagtgatcgaaagatgaaaagcactttgaaaagagggttaaacagtacgtgaaattgttgaaagggaagcgcttgtga--ccaaacttgcgc-cgggcgttcagcgggcg-ttctcgcccgtgcactcgccccggcgcaggccaacgtcggttcggatgggtggacaaaggtgctaggaacgtggctccctcgggagtgttatagcctggcgcgtcatgcccccgtccggaccgaggttcgcgct----ctgcaaggacgctggcgtaatggtccccaccggcccgtcttgaaacacggaccaaggagtcgaggttttgtgcgagtgtctgggtgt--caaacccgcacgcgtaatgaaagtgaacgcaggtgggagcttc--ggcgcaccaccgaccgatcctgaagttttcggatggatttgaataagagcatagggcctcggacccgaaagatggtgaactatacttggatagggtgaagccagaggaaactctggtggaggctcgcagcggttctgacgtgcaaatcgatcgtcaaatctgagtatgggggcgaaagactaatcgaaccatctagtagctggttaccgccgaagtttccctcaggatagcagtgttggtc-tcagttttatgaggtaaagcgaatgattagggactcgggggcgctttttagccttcatccattctcaaactttaaatatgtaagaagcccttgttgcttagttgaacgtgggccttcgaatgcagcaacactagtgggccatttttggtaagcagaactggcg??????????????????????????????????????????????????????????????????????????????????????????????????????????????????????????????????????????????????????????????????????????????????????????????????????????????????????????????????????????????????????????????????????????????????????????????????????????????????????????????????????????????????????????????????????????????????????????????????????????????????????????????????????????????????????????????????????????????????????????????????????????????????
>ZSP66a
-------------------------------------------------------------------ggcgagtgaagcggcaacagctcaaatttgaaatctggccccc--------gggcccgagttgtaatttgcagaggatgcttcgggcgaggcgccttccgagtcccctggaacggggcgccggagagggtgagagccccgtacggtcggacgccgagcccgcgtgaagctccctcgacgagtcgagtagtttgggaatgctgctcaaagcgggaggtaaatgccttctaaagctaaataccggccagagaccgatagcgcacaagtagagtgatcgaaagatgaaaagcactttggaaagagggttaaacagcacgtgaaattgttgaaagggaagcgcccgtga--ccgaactcgggcgcggcggatcacccggcg-ttctcgccggtgcactccgccgcgcccgggccagcatcggctccggcggggggacaaaggttcggggaatgtggctccctagggagtgttatagccccgtccggcatgcccccgccggggccgaggaccgcgcc---ctggcgaggatgctggcgtaatggtcactagcgacccgtcttgaaacacggaccaaggagtcaaggttttgcgcgagtgtctgggtgc--caagcccgcacgcgtaatgaaagtgagcgtaggtgggagcttc--ggcgcaccaccgaccgatcccgatgtactcggacggatttgagtaagagcgtcaagccttggacccgaaagatggtgaactatgcttggatagggtgaagccagaggaaactctggtggaggctcgcagcggttctgacgtgcaaatcgatcgtcaaatctgagcatgggggcgaaagactaatcgaaccatctagtagctggt---------------------------------------------------------------------------------------------------------------------------------------------------------------------------------------------------------ttccgccccgacaacttcgtcttcgggcagtcgggcgccggcaacaactgggccaagggtcactacactgagggta--------------------------------------------------------------------------------------------------------------------------------------------------------------------------------------------------------------------------------------------------------------------------------------------------------------------------------------------------------------------------------------------------------------------------------------
>ZSP66b
-------------------------------------------------------------------ggcgagtgaagcggcaacagctcaaatttgaaatctggccccc--------gggcccgagttgtaatttgcagaggatgcttcgggcgaggcgccttccgagtcccctggaacggggcgccggagagggtgagagccccgtacggtcggacgccgagcccgcgtgaagctccctcgacgagtcgagtagtttgggaatgctgctcaaagcgggaggtaaatgccttctaaagctaaataccggccagagaccgatagcgcacaagtagagtgatcgaaagatgaaaagcactttggaaagagggttaaacagcacgtgaaattgttgaaagggaagcgcccgtga--ccgaactcgggcgcggcggatcacccggcg-ttctcgccggtgcactccgccgcgcccgggccagcatcggctccggcggggggacaaaggttcggggaatgtggctccctagggagtgttatagccccgtccggcatgcccccgccggggccgaggaccgcgcc---ctggcgaggatgctggcgtaatggtcactagcgacccgtcttgaaacacggaccaaggagtcaaggttttgcgcgagtgtctgggtgc--caagcccgcacgcgtaatgaaagtgagcgtaggtgggagcttc--ggcgcaccaccgaccgatcccgatgtactcggacggatttgagtaagagcgtcaagccttggacccgaaagatggtgaactatgcttggatagggtgaagccagaggaaactctggtggaggctcgcagcggttctgacgtgcaaatcgatcgtcaaatctgagcatgggggcgaaagactaatcgaaccatctagtagctggt---------------------------------------------------------------------------------------------------------------------------------------------------------------------------------------------------------ttccgccccgacaacttcgtcttcgggcagtcgggcgccggcaacaactgggccaagggtcactacactgagggta--------------------------------------------------------------------------------------------------------------------------------------------------------------------------------------------------------------------------------------------------------------------------------------------------------------------------------------------------------------------------------------------------------------------------------------
>Hilberina_punctata_SMH4825__
??????????????????????????????????????????????????????????????????????????????????????????????????????????????????????????????????????????????????????????????????????????????????????????????????????????????????????????????????????????????????????????????????????????????????????????????????????????????????????????????????????????????????????????????????????????????????????????????????????????????????????????????????????????????????????????????????????????????????????????????????????????????????????????????????????????????????????????????????????????????????????????????????????????????????????????????????????????????????????????????????????????????????????????????????????????????????????????????????????????????????????????????????????????????????????????????????????????????????????????????????????????????????????????????????????????????????????????????????????????????????????????????????????????????????????????????????????????????????????????????????????????????????????????????????????????????????????????????????????????????????????????????????????????????????????????????????????????????????????????????????ttccgtcccgacaacttcgtcttcggccagtcaggtgccggcaacaactgggccaagggccactacaccgagggcgccgagctcgtggaccaggtgcttgacgtggttcggcgcgaggccgagggctgcgactgcctccagggcttccagatcacgcactcgctgggcggcggcacgggcgccggcatgggcacgctgctcatctccaagatccgcgaggagttcccggaccggatgatggccaccttctcggtcgtgccgtcacccaaggtgtcggacacggtggttgagccgtacaacgcgacgctgtcggtccaccagctggtggagaactcggacgagacgttctgcatcgacaacgaggccctgtacgacatctgcatgcgcacgctcaagctgtcgaacccgtcgtacggcgatctgaaccacctggtgtcggccgtcatgtcgggcgtcaccgtgtcgctgcgcttccccggccagctcaactcggatctg
>Hilberina_robusta_SMH3054__
??????????????????????????????????????????????????????????????????????????????????????????????????????????????????????????????????????????????????????????????????????????????????????????????????????????????????????????????????????????????????????????????????????????????????????????????????????????????????????????????????????????????????????????????????????????????????????????????????????????????????????????????????????????????????????????????????????????????????????????????????????????????????????????????????????????????????????????????????????????????????????????????????????????????????????????????????????????????????????????????????????????????????????????????????????????????????????????????????????????????????????????????????????????????????????????????????????????????????????????????????????????????????????????????????????????????????????????????????????????????????????????????????????????????????????????????????????????????????????????????????????????????????????????????????????????????????????????????????????????????????????????????????????????????????????????????????????????????????????????????????ttccgtcccgacaacttcgtgttcggacagtcgggcgctggcaacaactgggccaagggccactacaccgagggcgcggagctcgtcgaccaggtgctcgatgtcgtccgccgcgaggccgagggctgcgactgcctccaaggcttccagatcacccactcgctgggcggtggcactggtgccggcatgggcaccctgctcatctccaagatccgcgaggagttcccggaccgcatgatggccaccttctcggtcgtgccgtcacccaaggtctcggacacggtcgtcgagccgtacaatgcgacgctctcggtccaccagctggtggagaactcggacgagaccttctgcatcgacaacgaggccttgtacgacatctgcatgcgcaccctgaagctgtcgaacccgtcgtacggtgacctgaaccacctggtgtcggccgtcatgtcgggcgtcaccgtctcgctgcgcttccccggccagctcaactcggacctc
