# Supplementary material for: Multi-locus phylogenetic analyses and morphology reveal new species, new records, and taxonomic updates of saprobic Dothideomycetes and Sordariomycetes from freshwater habitats in China
Source: IMA Fungus. 2026 Jun 25;17:e188546. doi: 10.3897/imafungus.17.188546 (PMC13329429; doi:10.3897/imafungus.17.188546)
Supplement: Supplementary material 1 — Tree alignment [file imafungus-17-e188546-s001.zip › Tree alignments/Paracremonium.fas]

>Para1
GGAGGGACATTACCGAGTTTACAACTCCCAAACCCCTGTGAACATACCTT---TTGTTGCTTCGGCGGGATCGCCCCGGCGCCCC-CGGGCCCGGACCCAGGCGCCCGCCGGAGGACCT----AA-ACTCTTGTTTTCCT--------GAAGTATCTTCTGAGTGACACAAGCAAATAAAATCAAAACTTTCAACAACGGATCTCTTGGTTCTGGCATCGATGAAGAACGCAGCGAAATGCGATAAGTAATGTGAATTGCAGAATTCAGTGAATCATCGAATCTTTGAACGCACATTGCGCACGCCGGTAAATCCGGCGGGCATGCCTGTTCGAGCGTCATTTCAACCCTCAAG--CCCCC------GGGCTTGGTGCTGGGGATCGGCCGTCAT--------GG-GCCGGCCCCGAAATCCATTGGCGGTCTCGCTGTAGCCTCCTCTGCGTAGTAGCA-ACACCTCGCACT--------GGAACGCGGCGCGGCCATGCCGTGAAA--CCCCAACTTTCTGAATGGTTGACCTCGGATCAGGTAGGAATACCCGCTGAACTTAAGCATATCAACAGGGATTGCCCTAGTAACGGCGAGTGAAGCGGCAACAGCTCAAATTTGAAATCTGG-CCT--CTGGCCCGAGTTGTAATTTGTAGAGGATGCTTTTGGTGAGGTGCCTTCCGAG-TTCCCTGGAACGGGACGCCATAGAGGGTGAGAGCCCCGTCTGGTCGGATACCGATCCTCTGTAAAGCTCCTTCGACGAGTCGAGTAGTTTGGGAATGCTGCTCTAAATGGGAGGTATATGTCTTCTAAAGCTAAATACCGGCCAGAGACCGATAGCGCACAAGTAGAGTGATCGAAAGATGAAAAGCACTTTGAAAAGAGGGTTAAACAGTACGTGAAATTGTTGAAAGGGAAGCGCTTGTGACCAGACTTGGGCCTGGTTAATCATCCGGTGTTCTTCACCGGTGCACTTGGCC-GGCCCAGGCCAGCATCAGTTCGGCGCGGGGGATAAAGGCTTCGGGAATGTGGCTCCTCCGGGAGTGTTATAGCCCGTTGCGTAATACCCTGTACTGGACTGAGGTTCGCGCATCTGCAAGGATGCTGGCGTAATGGTCATCAGCGACCCGTCTTGAAACACGGACCAAGGAGTCGTCTTCGTATGCGAGTGTTCGGGTGTTAAACCCCTACGCGTAATGAAAGTGAACGCAGGTGAGAGCTTCGGCGCATCATCGACCGATCCTGATGTTCTCGGATGGATTTGAGTAAGAGCATACGGGGCCGGACCCGAAAGAAGGTGAACTATGCCTGTATAGGGTGAAGCCAGAGGAAACTCTGGTGGAGGCTCGCAGCGGTTCTGACGTGCAAATCGATCGTCAAA-TATGGGCAT-GGGGGCGAAAGACTAAT---------------------------------------------------------------------------------------------------------------------------------------------------------------------------------------------------------------------------------------------------------------------------------------------------------------------------------------------------------------------------------------------------------------------------------------------------------------------------------------------------------------------------------------------------------------------------------------------------------------------------------------------------------------------------------------------------------------------------------------------------------------------------------------------------------------------------------------------------------------------------------------------------------------------------------------------------------------------------------------------------------------------------------------------------------------------------------------ACTGGTGAGTTCGAGG--------------------CTGGTATCTCCAAGGATGGCCAGACCCGTGAGCACGCTCTTCTCGCCTACACCCTGGGTGTCAAG-AACCTCATCGTCGCCATCAACAAGATGGACACCACCAAGTGGTCCGAGTCCCGATACCAGGAGATCATCAAGGAGACCT-CCAACTTCATCA---AGAAGGTCGGCTACAACCCCAAGGCTG-TTGCTTTCGTCCCCATCTCGGGCTTCAACGGCGACAACATGCTGACCCAGTCCACCAACTGCCCCTGGTACAAGGGATGGGAGCGTGAGATCAAG------TCTGGCAAGCTCA---------------GCGGCAAGAC---------CCTTCTTG-AGGCCATCGA-------CTCCATCGAGCCCCCCAAGCGCCCCGTCGAGAAGCCCCTCCGACTTCCCCTTCAGGATGTCTACAAGATTGGCGGCATTGGAACGGTGCCCGTCGGCCGTATCGAGACTGGTGTCATCAAGCCCGGTATGGTCGTTACCTTCGCCCCCTCCAACGTCACCACTGAAGTCAAGTCCGTCGAGATGCACCACGAGCAGCTCCAGCAGGGTCTCCCTGGTGACAACGTCGGCTTCAACGTGAAGAACGTCTCCGTCAAGGAGATCCGACGTGGCAACGTCGCCGGTGACTCCAAGAACGACCCCCCTCTGGCTGCCGCCAACTTCACCGCC-CAGGTCATCGTCCTCAACCACCCCGGTC------------------------------------------------------------------------------------------------------------------------------------------------------------------------------------------------------------------------------------------------------------------------------------------------------------------------------------------------------------------GCCTCGACAGCAATGGTGTCTATAACGGAACTTCCGAGCTCCAGCTCGAGCGCATGAGCGTCTACTTCAACGAGGTA--CGCTAAAATCACCTCAC-------CAAGCCCTTTGTTGATCACCGTC-AACTGACAC-------GTCTCTAGGCCTCCGGCAACAAGTATGTTCCTCGCGCCGTCCTCGTCGATCTCGAGCCCGGTACCATGGACGCCGTTCGCGCCGGTCCTTTCGGCCAGCTCTTCCGTCCCGACAACTTCGTCTTCGGCCAGTCCGGTGCTGGCAACAACTGGGCCAAGGGTCACTA
>Para10
GAGGGATCATTATCGAGTTTACAACTCCCAAACCCCTGTGAACATACCTA---TCGTTGCTTCGGCGGGATCGCCCCGGCGCCCC-CGGGCCCGGACCCAGGCGCCCGCCGGAGGACCC---CAA-ACTCTTGTTTTGCG--------GATGTATCTTCTGAGTAA-ACAAGCAAATAAAATCAAAACTTTCAACAACGGATCTCTTGGTTCTGGCATCGATGAAGAACGCAGCGAAATGCGATAAGTAATGTGAATTGCAGAATTCAGTGAATCATCGAATCTTTGAACGCACATTGCGCCCGCCAGT-ATTCTGGCGGGCATGCCTGTTCGAGCGTCATTTCAACCCTCAAG--CCCCC------GGGCTTGGTGCTGGGGATCGGCCGTCAC--------GG-GCCGGCCCCGAAATCGAGTGGCGGTCTCGCTGTAGCCTCCTCTGCGTAGTAGCA-ACACCTCGCACT--------GGAACGCGGCGCGGCCACGCCGTAAAA--CCCCAAC-TTCTG-AAGGTTGACCTCGGATCAGGTAGGAATACCCGCTGAACTTAAGCATATCAACAGGGATTGCCCTAGTAACGGCGAGTGAAGCGGCAACAGCTCAAATTTGAAATCTGG-CCT--CCGGCCCGAGTTGTAATTTGTAGAGGATGCTTTTGGTGAGGTGCCTTCCGAG-TTCCCTGGAACGGGACGCCATAGAGGGTGAGAGCCCCGTCTGGTTGGACACCGAGCCTCTGTAAAGCTCCTTCGACGAGTCGAGTAGTTTGGGAATGCTGCTCTAAATGGGAGGTATATGTCTTCTAAAGCTAAATACCGGCCAGAGACCGATAGCGCACAAGTAGAGTGATCGAAAGATGAAAAGCACTTTGAAAAGAGGGTTAAACAGTACGTGAAATTGTTGAAAGGGAAGCGCTTGTGACCAGACTTGGGCTTGGTTAATCATCCAGTGTTCTTCACTGGTGCACTTGGCC-GGCCCAGGCCAGCATCAGTTCGGTGCGGGGGATAAAGGCTTCGGGAATGTGGCTCCCCCGGGAGTGTTATAGCCCGTTGCGCAATACCCTGCGCTGGACTGAGGTTCGCGCATCTGCAAGGATGCTGGCGTAATGGTCATCAGCGACCCGTCTTGAAACACGGACCAAGGAGTCGTCTTCGTATGCGAGTGTTCGGGTGTTAAACCCCTACGCGTAATGAAAGTGAACGCAGGTGAGAGCTTCGGCGCATCATCGACCGATCCTGATGTTCTCGGATGGATTTGAGTAAGAGCATACGGGGCCGGACCCGAAAGAAGGTGAACTATGCCTGTATAGGGTGAAGCCAGAGGAAACTCTGGTGGAGGCTCGCAGCGGTTCTGACGTGCAAATCGATCGTCAAA-TATGGGCAT-GGGGGCGAAAGACTAAT---------------------------------------------------------------------------------------------------------------------------------------------------------------------------------------------------------------------------------------------------------------------------------------------------------------------------------------------------------------------------------------------------------------------------------------------------------------------------------------------------------------------------------------------------------------------------------------------------------------------------------------------------------------------------------------------------------------------------------------------------------------------------------------------------------------------------------------------------------------------------------------------------------------------------------------------------------------------------------------------------------------------------------------------------------------------------------------ACTGGTGAGTTCGAGG--------------------CTGGTATCTCCAAGGATGGCCAGACCCGTGAGCACGCCCTGCTCGCCTACACCCTTGGTGTCAAG-AACCTCATCGTCGCCATCAACAAGATGGACACCACCAAGTGGTCTGAGTCTCGATTCCAGGAGATTATCAAGGAGACCT-CCAACTTCATCA---AGAAGGTCGGCTACAACCCCAAGGCCG-TCGCTTTCGTCCCCATCTCCGGTTTCAACGGCGATAACATGCTTACCCCCTCCTCCAACTGCCCCTGGTACAAGGGTTGGGAGCGTGAGATCAAG------TCCGGCAAGCTCA---------------GCGGCAAGAC---------CCTCCTTG-AGGCCATCGA-------CTCCATCGAGCCCCCCAGGCGTCCCGTCGAGAAGCCCCTCCGACTTCCCCTTCAGGATGTCTACAAGATCGGTGGTATTGGCACTGTGCCCGTCGGCCGTATCGAGACTGGTGTCATCAAGCCCGGTATGGTCGTTACCTTCGCTCCCTCCAACGTCACCACTGAAGTCAAGTCCGTCGAGATGCACCACGAGCAGCTTACTCAGGGTCTCCCCGGTGACAACGTTGGCTTCAACGTGAAGAACGTCTCCGTCAAGGAGATCCGACGTGGCAACGTCGCTGGTGACTCCAAGAACGACCCCCCTCTGGGTGCCGCTTCTTTCACCGCC-CAGGTCATCGTCCTCAACCACCCCGGTC-----------------------------------------------------------------------------------------------------------------------------------------------------------------------------------------------------------------------------------------------------------------------------------------------------------------------------------------------------------------GGCCTCGACAGCAATGGTGTTTACAACGGAACTTCCGAGCTCCAGCTCGAGCGCATGAGCGTCTACTTCAACGAGGTA--CACCCAAATCACCTCAC-------CCACCTCCTTGTTGATCATCAAC-ACCTGACAC-------GTCTCTAGGCCTCCGGCAACAAGTATGTCCCTCGTGCCGTCCTCGTCGATCTTGAGCCCGGTACCATGGACGCTGTCCGCGCCGGTCCTTTCGGCCAGCTCTTCCGTCCCGACAACTTCGTTTTTGGTCAGTCCGGTGCTGGCAACAACTGGGCCAAGGGTCACTA
>Para11
GAGGGATCATTACCGAGTTTACAACTCCCAAACCCCTGTGAACATACCTA---TCGTTGCTTCGGCGGGATCGCCCCGGCGCCCC-CGGGCCCGGACCCAGGCACCCGCCGGAGGACCT----AA-ACTCTTGTCTCTGT-------GGATGTATCTTCTGAGTGACATAAGCAAAT-AAATCAAAACTTTCAACAACGGATCTCTTGGTTCTGGCATCGATGAAGAACGCAGCGAAATGCGATAAGTAATGTGAATTGCAGAATTCAGTGAATCATCGAATCTTTGAACGCACATTGCGCCCGCCAGT-ATTCTGGCGGGCATGCCTGTTCGAGCGTCATTTCAACCCTCAAG--CCCCC------GGGCTTGGTGCTGGGGATCGGCCGTCAC--------TG-GCCGGCCCCGAAATCGAGTGGCGGTCTCGCTGTAGCCTCCTCTGCGTAGTAGCA-ACACCTCGCACT--------GGAACGCGGCGCGGCCACGCCGTTAAA--CCCCAAC-TTCTG-AAGGTTGACCTCGGATCAGGTAGGAATACCCGCTGAACTTAAGCATATCAACAGGGATTGCCCTAGTAACGGCGAGTGAAGCGGCAACAGCTCAAATTTGAAATCTGG-CCT--CTGGCCCGAGTTGTAATTTGTAGAGGATGCTTTTGGTGAGGTGCCTTCCGAG-TTCCCTGGAACGGGACGCCATAGAGGGTGAGAGCCCCGTCTGGTTGGACACCGAGCCTCTGTAAAGCTCCTTCGACGAGTCGAGTAGTTTGGGAATGCTGCTCTAAATGGGAGGTATATGTCTTCTAAAGCTAAATACCGGCCAGAGACCGATAGCGCACAAGTAGAGTGATCGAAAGATGAAAAGCACTTTGAAAAGAGGGTTAAACAGTACGTGAAATTGTTGAAAGGGAAGCGCTTGTGACCAGACTTGGGCTTGGTTAATCATCCAGTGTTCTTCACTGGTGCACTTGGCC-GGCCCAGGCCAGCATCAGTTCGGTGCGGGGGATAAAGGCTTCGGGAATGTGGCTCCCCCGGGAGTGTTATAGCCCGTTGTGCAATACCCTGCGCCGGACTGAGGTTCGCGCATCTGCAAGGATGCTGGCGTAATGGTCATCAGCGACCCGTCTTGAAACACGGACCAAGGAGTCGTCTTCGTATGCGAGTGTTCGGGTGTCAAACCCCTACGCGTAATGAAAGTGAACGCAGGTGAGAGCTTCGGCGCATCATCGACCGATCCTGATGTTCTCGGATGGATTTGAGTAAGAGCATACGGGGCCGGACCCGAAAGAAGGTGAACTATGCCTGTATAGGGTGAAGCCAGAGGAAACTCTGGTGGAGGCTCGCAGCGGTTCTGACGTGCAAATCGATCGTCAAA-TATGGGCAT-GGGGGCGAAAGACTAAT--------------------------------------------------------------------------------------------------------------------------------------------------------------------------------TTATACTTTCGCTTCCACATTGTCCCATCTTCGACGCACCAACACCCCTATTGGCCGAGATGGAAAGCTTGCGAAACCCCGACAGTTGCACAACACTCACTGGGGTCTTGTCTGCCCGGCCGAAACTCCCGAAGGACAGGCTTGTGGTCTTGTCAAGAATTTGTCACTGATGTGTTACGTCAGTGTCGGTTCACCATCTGAGCCCCTGATCGAGTTCATGATCAATCGAGGCATGGAAGTGGTGGAGGAGTACGAACCACTCAGATATCCTCACGCCACCAAGATTTTTGTCAATGGCGTCTGGGTCGGCGTTCACCAGGACCCGAAGCATCTAGTCGGCCAGGTTCTCGATACCCGCCGCAAATCATATTTGCAGTATGAGGTATCGCTGGTTCGGGACATTCGGGACCGAGAATTCAAGGTCTTTTCCGATGCTGGCCGTGTCATGAGACCTGTCTTTACTGTCCAGCAAGAAGATG-ACCCTGAGTCCGGCATGGGGAAGGGTCGTCTGGTGTTGACAAAGGAGCTTGTGGAGAGGCTTGCAGCTGAGCAGGCAGAGCCGGACATGCCCGCGAGTAGGAAGCTCGGCTGGGAAGGGCTGATCCGCACAGGCGCCATCGAATACTTGGATGCGGAAGAGGAAGAGACAGCCATGATCTGCATGACCCCCGAGGATTTGGACAGATATCGCAAAGAGAAGGCGGGCGTGGACACTCGTAAAGATCCGTCTGAT------GATCCAAACAAACGTTTGCAGACGAAGATGAACCCTACCACGCACATGTACACCCATTGCGAAATCCACCCTAGCATGATCCTCGGCATCTGTGCTAGTATCGTGCCTTTCCCTGACCACAACCAAGTGAGATCGAGAAGTTCGAGAAGGTAGGCATCCAATTTCTTGCGATTTTCTC-------------------GATTTTTCCTGTCCTCGCGCCGACTAC---------GATTCCGTCGTCGC------------------------------------CCGCCCTCGAGACACGACACATTACCCCT-CCTCTCCCACCA-AAAAAA-AACTTTTGCCGCAAGGGCGATATTTTTTTTTG---------------------GTGGGGTGTTTCCTACCCCGCCGACTGGC------------AGAGGTTGGGTGGTTTGCACTGCCCCACTTTCTGCTAGCTGCATGTCACATGTTTCCACCGATACGAGATAACGCCGCGCACACACACACGA-----------TGCTAACAATGGTGGTCAACAGGAAGCTGCTGAGCTCGGCAAGGGTTCCTTCAAGTATGCCTGGGTTCTTGACAAGCTCAAGGCCGAGCGTGAGCGTGGTATCACCATCGATATTGCC---CTCTGGAAGTTCGAGACTCCCCGCTACTATGTCACCGTCATTGGT----------------------------------------------------------------------------------------------------------ATGTTG-------CCTCGACCTGGCATCAATTCAACCACAGTTGGCTAACCCTCACCTTCACAGACGCTCCCGGCCACCGTGACTTGTAAGTCCTTCTGCTCCTCGCCCATGGAAAGCTTTCGACGCGTC---GTGATCAGGAGCCCCTGATTT-CTACCCCGCCGAAGCATTCCACTCCTTCTCGAGCCACATAACGGCTTCGTGCA------CAGAATCAAGACGTGTT-TTGGGGGTCATGATGGCTAATCAAGTGTTTTC---TGCGTTATAGGTTCACCTCCAGACCGGCCAGTGCGTAAGTAGCTCGCTCGACCTCGCCGCCGGCG--CCCGGCGTGTTGT------GCCTAACGGGAGATACTCACGATGCT-----TCACAGGGTAACCAAATCGGTGCTGCTTTCTGGCAGACCATCTCTGGCGAGCACGGTCTCGACAGCAATGGTGTCTACAACGGCACTTCCGAGCTCCAGCTCGAGCGCATGAGCGTCTACTTCAACGAGGTA--CGCCGAAATCACCTCAC-------CGAGCTCTTTGTTGATCAACACC-ATCTGACAC-------GTCTCTAGGCCTCTGGCAACAAGTATGTCCCTCGCGCCGTCCTCGTCGATCTTGAGCCCGGTACCATGGATGCCGTCCGCGCCGGTCCTTTCGGTCAGCTCTTCCGTCCCGACAACTTTGTCTTCGGCCAGTCTGGTGCTGGCAACAACTGGGCCAAGGGTCACTA
>Para12
GAGGGATCATTACCGAGTTTTTAACTCCCAAACCCCTGTGAACATACCAT-TATCGTTGCCTCGGCGG-TTCGTCCCCGTGCCCC----CCCGGGGCCCGGGGCCCCGCCGCAGGACCC---CTA-AACTCTATTTAAACCTCTTGCGGGGTTGTATTATGAGTGGAATCATACAAATGAATCAAAACTTTCAACAACGGATCTTTTGGTTCTGGCATCGATGAAGAACGCAGCGAAATGCGATAAGTAATGTGAATTGCAGAATTCAGTGAATCATCGAATCTTTGAACGCACATTGCGCCCGCCAGC-ATTCTGGCGGGCATGCCTGTTCGAGCGTCATTTCAACCCTCAAG--CCTCG------CGGTTTGGGGTTGGGGGACGGCGCGCAC-------GCT-GCCGCCCCCGAAATGAATTGGCGGCCCTGACGCGGCCTCTCGTGCGTAGTAGCT-CGTTTTCGAACCTCGCATCGGGAGCGCGTCGCGGCCACGCCGTTAAACGACACAAC-TTCT--AAGAGTGACCTCGGATCAGGTAGAAATCCCAT-------------------CAGGGATTGCCCCAGTAACGGCGAGTGAAGCGGCAACAGCTCAAATTTGAAATCTGG-CCCT-CGGGTCCGAGTTGTAATTTGTAGAGGATGCTTTTGGCGAGGTGCCTTCCGAG-TTCCCTGGAACGGGACGCCATAGAGGGTGAGAGCCCCGTCTGGTCGGACACCGAGCCTCTGTAAAGCTCCTTCGACGAGTCGAGTAGTTTGGGAATGCTGCTCAAAATGGGAGGTATATGTCTTCTAAAGCTAAATATTGGCCAGAGACCGATAGCGCACAAGTAGAGTGATCGAAAGATGAAAAGCACTTTGAAAAGAGGGTTAAAAAGTACGTGAAATTGTTGAAAGGGAAGCGCCCATGACCAGACTTGAGCCCGGTGAATCATCCAGCGTTC-TCGCTGGTGCACTTTGCCGGGCCCAGGCCAGCATCAGTTTGGCGCGGGGGATAAAGGTGACGGGAATGTGGCTCCCTCGGGAGTGTTATAGCCCGCTACGTAATACCCTGCGCCGGACTGAGGTACGCGCAT-TGCAAGGATGCTGGCGTAATGGTCATCAGCGACCCGTCTTGAAACACGGACCAAGGAGTCGTCTTCGTATGCGAGTGTTCGGGTGTCAAACCCCTACGCGTAATGAAAGTGAACGCAGGTGAGAGCTTCGGCGCATCATCGACCGATCCTGATGTTCTCGGATGGATTTGAGTAAGAGCATACGGGGCCGGACCCGAAAGAAGGTGAACTATGCCTGTATAGGGTGAAGCCAGAGGAAACTCTGGTGGAGGCTCGCAGCGGTTCTGACGTGCGAATCGATCGTCAAA-TATGGGCAT-GGGGGCGAAAGACTAAT-----------------------------------------------------------------------------------------------------------------------------------------------------------------------------------------------------------------------------------------------------------------------------------------------------------------------------------------------------------------------------------------------------------------------------------------------------------------------------------------------------------------------------------------------------------------------------------------------------------------------------------------------------------------------------------------------------------------------------------------------------------------------------------------------------------------------------------------------------------------------------------------------------------------------------------------------------------------------------------------------------------------------------------------------------------------------------------------------------------------------------------------------------------------------------------------------------------------------------------------------------------------------------------------------------------------------------------------------------------------------------------------------------------------------------------------------------------------------------------------------------------------------------------------------------------------------------------------------------------------------------------------------------------------------------------------------------------------------------------------------------------------------------------------------------------------------------------------------------------------------------------------------------------------------------------------------------------------------------------------------------------------------------------------------------------------------------------------------------------------------------------------------------------------------------------------------------------------------------------GGCGAGCACGGCCTCGACTCCAGCGGTGTCTACAATGGCACTTCTGAGCTTCAGCTCGAGCGCATGAATGTCTACTTCAACGAGGTT--TGCTATACCGGCACAACGCGTAGCTTGGCTTCATTGTGGATACTAAC-CGCGAAT---------TTCTTCAGGCCTCTGGTAACAAGTATGTTCCTCGCGCCGTCCTCGTCGATCTTGAGCCCGGTACCATGGACGCTGTCCGTGCCGGTCCCTTCGGTCAGCTCTTCCGCCCCGACAACTTCGTTTTCGGTCAGTCCGGTGCTGGCAACAACTGGGCCAAGGGTCACTA
>Para13
GAGGGA-CATTAACGAGTTTTTAACTCCCAACCCTTTGTGAACATACCTA---TCGTTGCTTCGGCGGACTCGCCCCGGCGTCCC-GCGGCCCGGACCCAGGCGGCCGCCGGAGACCCA----CA-AATTCTGTTTCTATCAGTC---TTTCTGAATCCGCCGCAAGGCAAAACAAATGAATCAAAACTTTCAACAACGGATCTCTTGGTTCTGGCATCGATGAAGAACGCAGCGAAATGCGATAAGTAATGTGAATTGCAGAATTCAGTGAATCATCGAATCTTTGAACGCACATTGCGCCCGCCAGC-ATTCTGGCGGGCATGCCTGTTCGAGCGTCATTTCAACCCTCGAC--ACCCCTTCGGGGGAGTCGGCGTTGGGGACCGGCAGCACA--------CC-GCCGGCCCCGAAATACAGTGGCGGCCCGTCCGCGGCGACCTCTGCGTAGTACTC-CAACGCGCACCG--------GGAACCCGACGCGGCCACGCCGTAAAA-CACCCAAC-TTCTG-AACGTTGACCTCGGATCAGGTAGGACTACCCGCTGAACTTAAGCATATCATCAGGGATTGCCCCAGTAACGGCGAGTGAAGCGGCAACAGCTCAAATTTGAAATCTGG-CCCT-CGGGTCCGAGTTGTAATTTGTAGAGGATGCTTTTGGCGAGGTGCCTTCCGAG-TTCCCTGGAACGGGACGCCATAGAGGGTGAGAGCCCCGTCTGGTCGGACACCGAGCCTCTGTAAAGCTCCTTCGACGAGTCGAGTAGTTTGGGAATGCTGCTCAAAATGGGAGGTATATGTCTTCTAAAGCTAAATATTGGCCAGAGACCGATAGCGCACAAGTAGAGTGATCGAAAGATGAAAAGCACTTTGAAAAGAGGGTTAAAAAGTACGTGAAATTGTTGAAAGGGAAGCGCCCATGACCAGACTTGAGCCCGGTGAATCATCCAGCGTTC-TCGCTGGTGCACTTTGCCGGGCCCAGGCCAGCATCAGTTTGGCGCGGGGGATAAAGGTGACGGGAATGTGGCTCCCTCGGGAGTGTTATAGCCCGCTACGTAATACCCTGCGCCGGACTGAGGTACGCGCAT-TGCAAGGATGCTGGCGTAATGGTCATCAGCGACCCGTCTTGAAACACGGACCAAGGAGTCGTCTTCGTATGCGAGTGTTCGGGTGTCAAACCCCTACGCGTAATGAAAGTGAACGCAGGTGAGAGCTTCGGCGCATCATCGACCGATCCTGATGTTCTCGGATGGATTTGAGTAAGAGCATACGGGGCCGGACCCGAAAGAAGGTGAACTATGCCTGTATAGGGTGAAGCCAGAGGAAACTCTGGTGGAGGCTCGCAGCGGTTCTGACGTGCGAATCGATCGTCAAA-TATGGGCATGGGGGGCGAAAGACTAAT-----------------------------------------------------------------------------------------------------------------------------------------------------------------------------------------------------------------------------------------------------------------------------------------------------------------------------------------------------------------------------------------------------------------------------------------------------------------------------------------------------------------------------------------------------------------------------------------------------------------------------------------------------------------------------------------------------------------------------------------------------------------------------------------------------------------------------------------------------------------------------------------------------------------------------------------------------------------------------------------------------------------------------------------------------------------------------------------------------------------------------------------------------------------------------------------------------------------------------------------------------------------------------------------------------------------------------------------------------------------------------------------------------------------------------------------------------------------------------------------------------------------------------------------------------------------------------------------------------------------------------------------------------------------------------------------------------------------------------------------------------------------------------------------------------------------------------------------------------------------------------------------------------------------------------------------------------------------------------------------------------------------------------------------------------------------------------------------------------------------------------------------------------------------------------------------------------------------------------------GGCGAGCACGGCCTCGACTCCAGCGGTGTCTACAATGGCACTTCTGAGCTTCAGCTCGAGCGCATGAATGTCTACTTCAACGAGGTT--TGCTATACCGGCACAACGCGTAGCTTGGCTTCATTGTGGATACTAAC-CGCGAAT---------TTCTTCAGGCCTCTGGTAACAAGTATGTTCCTCGCGCCGTCCTCGTCGATCTTGAGCCCGGTACCATGGACGCTGTCCGTGCCGGTCCCTTCGGTCAGCTCTTCCGCCCCGACAACTTCGTTTTCGGTCAGTCCGGTGCTGGCAACAACTGGGCCAAGGGTCACTA
>Para14
GAGGGATCATTACCGAGTTTACAACTCCCAAACCCCTGTGAACATACCTA---TCGTTGCTTCGGCGGGATCGCCCCGGCGCCTT-C-GGCCCGGACCCAGGCGCCCGCCGGAGGACCC----AA-ACTCTTGAATTTAT--------GATGTATCTTCTGAGTGACACAAGCAAAT-AAATCAAAACTTTCAACAACGGATCTCTTGGTTCTGGCATCGATGAAGAACGCAGCGAAATGCGATAAGTAATGTGAATTGCAGAATTCAGTGAATCATCGAATCTTTGAACGCACATTGCGCCCGCCAGT-ATTCTGGCGGGCATGCCTGTTCGAGCGTCATTTCGACCCTCAAG--CCCCC------GGGCTTGGTGCTGGGGAACGGCCGTCAC--------TG-GCCGGCCCCGAAATCGAGTGGCGGTCTCGCTGTAGCCTCCTCTGCGTAGTAGCA-ACACCTCGCACT--------GGAACGCGGCGCGGCCACGCCGTTAAA--TCCCGAC-TTCTG-AAGGTTGACCTCGGATCAGGTAGGAATACCCGCTGAACTTAAGCATATCAA-------------------------------------------------------------------------------------------------------------------------------------------------------------------------------------------------------------------------------------------------------------------------------------------------------------------------------------------------------------------------------------------------------------------------------------------------------------------------------------------------------------------------------------------------------------------------------------------------------------------------------------------------------------------------------------------------------------------------------------------------------------------------------------------------------------------------------------------------------------------------------------------------------------------------------------------------------------------------------------------------------------------------------------------------------------------------------------------------------------------------------------------------------------------------------------------------------------------------------------------------------------------------------------------------------------------------------------------------------------------------------------------------------------------------------------------------------------------------------------------------------------------------------------------------------------------------------------------------------------------------------------------------------------------------------------------------------------------------------------------------------------------------------------------------------------------------------------------------------------------------------------------------------------------------------------------------------------------------------------------------------------------------------------------------------------------------------------------------------------------------------------------------------------------------------------------------------------------------------------------------------------------------------------------------------------------------------------------------------------------------------------------------------------------------------------------------------------------------------------------------------------------------------------------------------------------------------------------------------------------------------------------------------------------------------------------------------------------------------------------------------------------------------------------------------------------------------------------------------------------------------------------------------------------------------------------------------------------------------------------------------------------------------------------------------------------------------------------------------------------------------------------------------------------------------------------------------------------------------------------------------------------------------------------------------------------------------------------------------------------------------------------------------------------------------------------
>Para15
--------------------------------CCCCTGTGAACATACCTA---TCGTTGCTTCGGCGGGATCGCCCCGGCGCCCT-CGGGCCCGGATCCAGGCGCCCGCCGGAGGACCC---CAA-ACTCTTGTTTTATCCCTCCCGGGATGTATCCTCTGAGCGGTACAAGCAAATAAAATCAAAACTTTCAACAACGGATCTCTTGGTTCTGGCATCGATGAAGAACGCAGCGAAATGCGATAAGTAATGTGAATTGCAGAATTCAGTGAATCATCGAATCTTTGAACGCACATTGCGCCCGCCAGT-ATTCTGGCGGGCATGCCTGTTCGAGCGTCATTTCAACCCTCAGA--CCCCCCC--GGGGGCCTGGTGTTGGGGCCCGGCCGTTAC--------TGCGCCGGCCCCGAAATCTAGTGGCGGTCTCGCTGTAGCCCCCTCTGCGTAGTAGCA-ACACCTCGCACT--------GGGACGCGGCGCGGCCATGCCGTTAAA-CACCCA----------------------------------------------------------------------------------------AGCGGCAACAGCTCAAATTTGAAATCTGG-CCT--CTGGCCCGAGTTGTAATTTGCAGAGGATGCTTTTGGTGAGGTGCCTTCCGAG-TTCCCTGGAACGGGACGCCATAGAGGGTGAGAGCCCCGTCTGGTTGGACACCGAGCCTCTGTAAAGCTCCTTCGACGAGTCGAGTAGTTTGGGAATGCTGCTCTAAATGGGAGGTATATGTCTTCTAAAGCTAAATACCGGCCAGAGACCGATAGCGCACAAGTAGAGTGATCGAAAGATGAAAAGCACTTTGAAAAGAGGGTTAAACAGTACGTGAAATTGTTGAAAGGGAAGCGCTTGTGACCAGACTTGGGCTTGGTTAATCATCCAGCGTTCTTCGCTGGTGCACTTGGCC-GGCCCAGGCCAGCATCAGTTCGGCGCGGGGGACAAAGGCTTCGGGAATGTGGCTCCCCCGGGAGTGTTATAGCCCGCTGCGTAATACCCTGCGCTGGACTGAGGACCGCGCATCTGCAAGGATGCTGGCGTAATGGTCATCAGCGACCCGTCTTGAAACACGGACCAAGGAGTCGTCTTCGTATGCGAGTGTTCGGGTGTCAAACCCCTACGCGGAATGAAAGTGAACGCAGGTGAGAGCTTCGGCGCATCATCGACCGATCCTGATGTTCTCGGATGGATTTGAGTAAGAGCATACGGGGCCGGACCCGAAAGAAGGTGAACTATGCCTGTATAGGGTGAAGCCAGAGGAAACTCTGGTGGAGGCTCGCAGCGGTTCTGACGTGCAAATCGATCGTCAAA-TA----------------------------------------------------------------------------------------------------------------------------------------------------------------------------------------------------------------------------------------------------------------------------------------------------------------------------------------------------------------------------------------------------------------------------------------------------------------------------------------------------------------------------------------------------------------------------------------------------------------------------------------------------------------------------------------------------------------------------------------------------------------------------------------------------------------------------------------------------------------------------------------------------------------------------------------------------------------------------------------------------------------------------------------------------------------------------------------------------------------ACTGGTGAGTTCGAGG--------------------CTGGTATCTCCAAGGATGGCCAGACCCGTGAGCACGCCCTGCTCGCCTACACCCTTGGTGTCAAG-AACCTCATCGTTGCCATCAACAAGATGGATACCACCAAGTGGTCCGAGGCCCGATTCCAGGAGATCATCAAGGAGACCT-CCAACTTCATCA---AGAAGGTCGGCTACAACCCCAAGACCG-TCGCTTTCGTCCCCATCTCCGGCTTCCACGGCGACAACATGCTTACCCCCTCCACCAACTGCCCCTGGTACAAGGGTTGGGAGCGTGAGATCAAG------TCTGGCAAGCTCA---------------CCGGCAAGAC---------CCTCCTTG-AGGCTATTGA-------CTCCATCGAGCCCCCCAAGCGTCCCGTTGAGAAGCCCCTCCGACTTCCCCTTCAGGATGTCTACAAGATCGGTGGTATTGGAACTGTGCCCGTCGGCCGTATCGAGACTGGTGTCATCAAGCCCGGTATGGTCGTTACCTTCGCCCCCTCCAACGTCACCACTGAAGTCAAGTCCGTCGAGATGCACCACGAGCAGCTTCAGCAGGGTCTCCCTGGTGACAACGTCGGCTTCAACGTGAAGAACGTCTCCGTCAAGGAGATCCGACGTGGCAACGTCGCCGGTGACTCCAAGAACGACCCCCCCATGGGTGCCGCCTCTTTCACCGCC-CAGGTCATTGTCCTCAACCACCCCGGTC---------------------------------------------------------------------------------------------------------------------------------------------------------------------------------------------------------------------------------------------------------------------------------------------------------------------------------------------------------------------------------------------------------------------------------------------------------------------------------------------------------------------------------------------------------------------------------------------------------------------------------------------------------------------------------------
>Para16
--------------------------------CCCCTGTGAACATACCTA---TCGTTGCTTCGGCGGGATCGCCCCGGCGCCCT-CGGGCCCGGATCCAGGCGCCCGCCGGAGGACCC---CAA-ACTCTTGTTTTATCCCTCCCGGGATGTATCCTCTGAGCGGTACAAGCAAATAAAATCAAAACTTTCAACAACGGATCTCTTGGTTCTGGCATCGATGAAGAACGCAGCGAAATGCGATAAGTAATGTGAATTGCAGAATTCAGTGAATCATCGAATCTTTGAACGCACATTGCGCCCGCCAGT-ATTCTGGCGGGCATGCCTGTTCGAGCGTCATTTCAACCCTCAGA--CCCCCCC--GGGGGCCTGGTGTTGGGGCCCGGCCGTTAC--------TGCGCCGGCCCCGAAATCTAGTGGCGGTCTCGCTGTAGCCCCCTCTGCGTAGTAGCA-ACACCTCGCACT--------GGGACGCGGCGCGGCCATGCCGTTAAA-CACCCA----------------------------------------------------------------------------------------AGCGGCAACAGCTCAAATTTGAAATCTGG-CCT--CTGGCCCGAGTTGTAATTTGCAGAGGATGCTTTTGGTGAGGTGCCTTCCGAG-TTCCCTGGAACGGGACGCCATAGAGGGTGAGAGCCCCGTCTGGTTGGACACCGAGCCTCTGTAAAGCTCCTTCGACGAGTCGAGTAGTTTGGGAATGCTGCTCTAAATGGGAGGTATATGTCTTCTAAAGCTAAATACCGGCCAGAGACCGATAGCGCACAAGTAGAGTGATCGAAAGATGAAAAGCACTTTGAAAAGAGGGTTAAACAGTACGTGAAATTGTTGAAAGGGAAGCGCTTGTGACCAGACTTGGGCTTGGTTAATCATCCAGCGTTCTTCGCTGGTGCACTTGGCC-GGCCCAGGCCAGCATCAGTTCGGCGCGGGGGACAAAGGCTTCGGGAATGTGGCTCCCCCGGGAGTGTTATAGCCCGCTGCGTAATACCCTGCGCTGGACTGAGGACCGCGCATCTGCAAGGATGCTGGCGTAATGGTCATCAGCGACCCGTCTTGAAACACGGACCAAGGAGTCGTCTTCGTATGCGAGTGTTCGGGTGTCAAACCCCTACGCGGAATGAAAGTGAACGCAGGTGAGAGCTTCGGCGCATCATCGACCGATCCTGATGTTCTCGGATGGATTTGAGTAAGAGCATACGGGGCCGGACCCGAAAGAAGGTGAACTATGCCTGTATAGGGTGAAGCCAGAGGAAACTCTGGTGGAGGCTCGCAGCGGTTCTGACGTGCAAATCGATCGTCAAA-TA----------------------------------------------------------------------------------------------------------------------------------------------------------------------------------------------------------------------------------------------------------------------------------------------------------------------------------------------------------------------------------------------------------------------------------------------------------------------------------------------------------------------------------------------------------------------------------------------------------------------------------------------------------------------------------------------------------------------------------------------------------------------------------------------------------------------------------------------------------------------------------------------------------------------------------------------------------------------------------------------------------------------------------------------------------------------------------------------------------------ACTGGTGAGTTCGAGG--------------------CTGGTATCTCCAAGGATGGCCAGACCCGTGAGCACGCCCTGCTCGCCTACACCCTTGGTGTCAAG-AACCTCATCGTTGCCATCAACAAGATGGATACCACCAAGTGGTCCGAGGCCCGATTCCAGGAGATCATCAAGGAGACCT-CCAACTTCATCA---AGAAGGTCGGCTACAACCCCAAGACCG-TCGCTTTCGTCCCCATCTCCGGCTTCCACGGCGACAACATGCTTACCCCCTCCACCAACTGCCCCTGGTACAAGGGTTGGGAGCGTGAGATCAAG------TCTGGCAAGCTCA---------------CCGGCAAGAC---------CCTCCTTG-AGGCTATTGA-------CTCCATCGAGCCCCCCAAGCGTCCCGTTGAGAAGCCCCTCCGACTTCCCCTTCAGGATGTCTACAAGATCGGTGGTATTGGAACTGTGCCCGTCGGCCGTATCGAGACTGGTGTCATCAAGCCCGGTATGGTCGTTACCTTCGCCCCCTCCAACGTCACCACTGAAGTCAAGTCCGTCGAGATGCACCACGAGCAGCTTCAGCAGGGTCTCCCTGGTGACAACGTCGGCTTCAACGTGAAGAACGTCTCCGTCAAGGAGATCCGACGTGGCAACGTCGCCGGTGACTCCAAGAAC-----------------------------------------------------------------------------------------------------------------------------------------------------------------------------------------------------------------------------------------------------------------------------------------------------------------------------------------------------------------------------------------------------------------------------------------------------------------------------------------------------------------------------------------------------------------------------------------------------------------------------------------------------------------------------------------------------------------------------------------------------
>Para17
-------------------------CTCCCAACCCCTGTG-ACATACCTA---TCGTTGCTTCGGCGGGACCGCCCCGGCGCCCC-CGGGCCCGGACCCAGGCGCCCGCCGGAGGACCC----AA-ACTCTTGTTTTTCT--------GAAGTATCTTCTGAGTGACACAAGCAAATAAAATCAAAACTTTCAACAACGGATCTCTTGGTTCTGGCATCGATGAAGAACGCAGCGAAATGCGATAAGTAATGTGAATTGCAGAATTCAGTGAATCATCGAATCTTTGAACGCACATTGCGCCCGCCAGT-ATTCTGGCGGGCATGCCTGTTCGAGCGTCATTTCAACCCTCAAG--CCCCC------GGGCTTGGTGCTGGGGATCGGCCGTCAT--------GG-GCCGGCCCCGAAATCGATTGGCGGTCTCGCTGTAGCCTCCTCTGCGTAGTAGCA-ACACCTCGCACT--------GGAACGCGGCGCGGCCACGCCGTAAAA--CCCCAAC-TTCTGAAAGGTTGACCTCGGATCAGGTAGGAATACCCGCTGAACTTAAGCATATCAACAGGGATTGCCCTAGTAACGGCGAGTGAAGCGGCAACAGCTCAAATTTGAAATCTGG-CCT--CTGGCCCGAGTTGTAATTTGTAGAGGATGCTTTTGGTGAGGTGCCTTCCGAGTTTCCCTGGAACGGGACGCCATAGAGGGTGAGAGCCCCGTCTGGTCGGACACCGATCCTCTGTAAAGCTCCTTCGACGAGTCGAGTAGTTTGGGAATGCTGCTCTAAATGGGAGGTATATGTCTTCTAAAGCTAAATACCGGCCAGAGACCGATAGCGCACAAGTAGAGTGATCGAAAGATGAAAAGCACTTTGAAAAGAGGGTTAAACAGTACGTGAAATTGTTGAAAGGGAAGCGCTTGTGACCAGACTTGGGCTTGGTTAATCATCCAGTGTTCTTCACTGGTGCACTTGGCC-GGCCCAGGCCAGCATCAGTTCGGTGCGGGGGATAAAGGCTTCGGGAATGTGGCTCCTCCGGGAGTGTTATAGCCCGTTGCGTAATACCCTGCGCTGGACTGAGGTTCGCGCATCTGCAAGGATGCTGGCGTAATGGTCATCAGCGACCCGTCTTGAAACACGGACCAAGGAGTCGTCTTCGTATGCGAGTGTTCGGGTGTTAAACCCCTACGCGTAATGAAAGTGAACGCAGGTGAGAGCTTCGGCGCATCATCGACCGATCCTGATGTTCTCGGATGGATTTGAGTAAGAGCATACGGGGCCGGACCCGAAAGAAGGTGAACTATGCCTGTATAGGGTGAAGCCAGAGGAAACTCTGGTGGAGGCTCGCAGCGGTTCTGACGTGCAAATCGATCGTCAAA-TATGGGCAT-GGGGGCGAAAGACTAAT---------------------------------------------------------------------------------------------------------------------------------------------------------------------------------------------------------------------------------------------------------------------------------------------------------------------------------------------------------------------------------------------------------------------------------------------------------------------------------------------------------------------------------------------------------------------------------------------------------------------------------------------------------------------------------------------------------------------------------------------------------------------------------------------------------------------------------------------------------------------------------------------------------------------------------------------------------------------------------------------------------------------------------------------------------------------------------------ACTGGTGAGTTCGAGG--------------------CTGGTATCTCCAAGGATGGCCAGACCCGTGAGCACGCCCTGCTCGCCTACACCCTCGGTGTCAAG-AACCTCATCGTCGCCATCAACAAGATGGACACCACCAAGTGGTCCGAGTCCCGATTCCAGGAGATCATCAAGGAGACCT-CCAACTTCATCA---AGAAGGTCGGCTACAACCCCAAGGCTG-TTGCCTTCGTCCCCATCTCCGGCTTCAACGGCGACAACATGCTTACCCCCTCCACCAACTGCCCCTGGTACAAGGGTTGGGAGCGTGAGGTCAAG------TCTGGCAAGCTCT---------------CCGGCAAGAC---------CCTCCTCG-AGGCCATTGA-------CTCCATTGAGCCCCCCAAGCGTCCCCTTGACAAGCCCCTCCGACTTCCCCTTCAGGATGTCTACAAGATCGGCGGCATTGGAACGGTGCCTGTCGGCCGTATCGAGACTGGTATCATCAAGCCCGGTATGGTCGTTACCTTCGCTCCCTCCAACGTCACCACTGAAGTCAAGTCCGTCGAGATGCACCACGAGCAGCTCACCCAGGGTCTCCCTGGTGACAACGTCGGCTTCAACGGGAAGAACGTCTCCGTCAAGGAGATCCGACGTGGCAACGTCGCCGGTGACTCCAAGAACGACCCCCCCATGGCTGCCGCCAACTTCACCGCC-CAGGTCATCGTCCTCAACCACCCCGGTC-----------------------------------------------------------------------------------------------------------------------------------------------------------------------------------------------------------------------------------------------------------------------------------------------------------------------------------------------------------------GGCCTCGACAGC-ATGGTGTCTACAACGGCACTTCCGAGCTTCAGCTCGAGCGCATGAGCGTCTACTTCAACGAGGTA--TGCCAAAATCACCTCAC-------CGAGCTCTTTGTTGATCACCACC-AACTGACAC-------GTCTCTAGGCCTCTGGCAACAAGTATGTCCCTCGCGCCGTCCTCGTCGATCTTGAGCCCGGTACCATGGACGCCGTCCGCGCCGGTCCTTTCGGTCAGCTCTTCCGTCCCGACAACTTCGTCTTCGGCCAGTCCGGTGCTGGCAACAACTGGGCCAAGGGTCAC--
>Para18
-------------------------CTCCCAACCCCTGTG-ACATACCTA---TCGTTGCTTCGGCGGGACCGCCCCGGCGCCCC-CGGGCCCGGACCCAGGCGCCCGCCGGAGGACCC----AA-ACTCTTGTTTTTCT--------GAAGTATCTTCTGAGTGACACAAGCAAATAAAATCAAAACTTTCAACAACGGATCTCTTGGTTCTGGCATCGATGAAGAACGCAGCGAAATGCGATAAGTAATGTGAATTGCAGAATTCAGTGAATCATCGAATCTTTGAACGCACATTGCGCCCGCCAGT-ATTCTGGCGGGCATGCCTGTTCGAGCGTCATTTCAACCCTCAAG--CCCCC------GGGCTTGGTGCTGGGGATCGGCCGTCAT--------GG-GCCGGCCCCGAAATCGATTGGCGGTCTCGCTGTAGCCTCCTCTGCGTAGTAGCA-ACACCTCGCACT--------GGAACGCGGCGCGGCCACGCCGTAAAA--CCCCAAC-TTCTGAAAGGTTGACCTCGGATCAGGTAGGAATACCCGCTGAACTTAAGCATATCAACAGGGATTGCCCTAGTAACGGCGAGTGAAGCGGCAACAGCTCAAATTTGAAATCTGG-CCT--CTGGCCCGAGTTGTAATTTGTAGAGGATGCTTTTGGTGAGGTGCCTTCCGAG-TTCCCTGGAACGGGACGCCATAGAGGGTGAGAGCCCCGTCTGGTCGGACACCGATCCTCTGTAAAGCTCCTTCGACGAGTCGAGTAGTTTGGGAATGCTGCTCTAAATGGGAGGTATATGTCTTCTAAAGCTAAATACCGGCCAGAGACCGATAGCGCACAAGTAGAGTGATCGAAAGATGAAAAGCACTTTGAAAAGAGGGTTAAACAGTACGTGAAATTGTTGAAAGGGAAGCGCTTGTGACCAGACTTGGGCTTGGTTAATCATCCAGTGTTCTTCACTGGTGCACTTGGCC-GGCCCAGGCCAGCATCAGTTCGGTGCGGGGGATAAAGGCTTCGGGAATGTGGCTCCTCCGGGAGTGTTATAGCCCGTTGCGTAATACCCTGCGCTGGACTGAGGTTCGCGCATCTGCAAGGATGCTGGCGTAATGGTCATCAGCGACCCGTCTTGAAACACGGACCAAGGAGTCGTCTTCGTATGCGAGTGTTCGGGTGTTAAACCCCTACGCGTAATGAAAGTGAACGCAGGTGAGAGCTTCGGCGCATCATCGACCGATCCTGATGTTCTCGGATGGATTTGAGTAAGAGCATACGGGGCCGGACCCGAAAGAAGGTGAACTATGCCTGTATAGGGTGAAGCCAGAGGAAACTCTGGTGGAGGCTCGCAGCGGTTCTGACGTGCAAATCGATCGTCAAA-TATGGGCAT-GGGGGCGAAAGACTAAT---------------------------------------------------------------------------------------------------------------------------------------------------------------------------------------------------------------------------------------------------------------------------------------------------------------------------------------------------------------------------------------------------------------------------------------------------------------------------------------------------------------------------------------------------------------------------------------------------------------------------------------------------------------------------------------------------------------------------------------------------------------------------------------------------------------------------------------------------------------------------------------------------------------------------------------------------------------------------------------------------------------------------------------------------------------------------------------ACTGGTGAGTTCGAGG--------------------CTGGTATCTCCAAGGATGGCCAGACCCGTGAGCACGCCCTGCTCGCCTACACCCTCGGTGTCAAG-AACCTCATCGTCGCCATCAACAAGATGGACACCACCAAGTGGTCCGAGTCCCGATTCCAGGAGATCATCAAGGAGACCT-CCAACTTCATCA---AGAAGGTCGGCTACAACCCCAAGGCTG-TTGCCTTCGTCCCCATCTCCGGTTTCAACGGCGACAACATGCTTACCCCCTCCTCCAACTGCCCCTGGTACAAGGGTTGGGAGCGTGAGGTCAAG------TCCGGCAAGCTCT---------------CCGGCAAGAC---------CCTCCTCG-AGGCCATTGA-------CTCCATTGAGCCCCCCAAGCGTCCCCTTGACAAGCCCCTCCGACTTCCCCTTCAGGATGTCTACAAGATCGGCGGCATTGGAACGGTGCCTGTCGGCCGTATCGAGACTGGTATCATCAAGCCCGGTATGGTCGTTACCTTCGCTCCCTCCAACGTCACCACTGAAGTCAAGTCCGTCGAGATGCACCACGAGCAGCTCACCCAGGGTCTCCCTGGTGACAACGTCGGCTTCAACGTGAAGAACGTCTCCGTCAAGGAGATCCGACGTGGCAACGTCGCCGGTGACTCCAAGAACGACCCCCCCATGGCTGCCGCCAACTTCACCGCC-CAGGTCATCGTCCTCAACCACCCTGGTC-----------------------------------------------------------------------------------------------------------------------------------------------------------------------------------------------------------------------------------------------------------------------------------------------------------------------------------------------------------------GGCCTCGACAGC-ATGGTGTCTACAACGGCACTTCCGAGCTTCAGCTCGAGCGCATGAGCGTCTACTTCAACGAGGTA--TGCCAAAATCACCTCAC-------CGAGCTCTTTGTTGATCACCACC-AACTGACAC-------GTCTCTAGGCCTCTGGCAACAAGTATGTCCCTCGCGCCGTCCTCGTCGATCTTGAGCCCGGTACCATGGACGCCGTCCGCGCCGGTCCTTTCGGTCAGCTCTTCCGTCCCGACAACTTCGTCTTCGGCCAGTCCGGTGCTGGCAACAACTGGG-------------
>Para19
--------------------------CTCCAACCCCTGTG-ACATACCTA---TCGTTGCTTCGGCGGGACCGCCCCGGCGCCCC-CGGGCCCGGACCCAGGCGCCCGCCGGAGGACCC----AA-ACTCTTGTTTTTCT--------GAAGTATCTTCTGAGTGACACAAGCAAATAAAATCAAAACTTTCAACAACGGATCTCTTGGTTCTGGCATCGATGAAGAACGCAGCGAAATGCGATAAGTAATGTGAATTGCAGAATTCAGTGAATCATCGAATCTTTGAACGCACATTGCGCCCGCCAGT-ATTCTGGCGGGCATGCCTGTTCGAGCGTCATTTCAACCCTCAAG--CCCCC------GGGCTTGGTGCTGGGGATCGGCCGTCAT--------GG-GCCGGCCCCGAAATCGATTGGCGGTCTCGCTGTAGCCTCCTCTGCGTAGTAGCA-ACACCTCGCACT--------GGAACGCGGCGCGGCCACGCCGTAAAA--CCCCAAC-TTCTGAAAGGTTGACCTCGGATCAGGTAGGAATACCCGCTGAACTTAAGCATATC--CAGGGATTGCCCTAGTAACGGCGAGTGAAGCGGCAACAGCTCAAATTTGAAATCTGG-CCT--CTGGCCCGAGTTGTAATTTGTAGAGGATGCTTTTGGTGAGGTGCCTTCCGAG-TTCCCTGGAACGGGACGCCATAGAGGGTGAGAGCCCCGTCTGGTCGGACACCGATCCTCTGTAAAGCTCCTTCGACGAGTCGAGTAGTTTGGGAATGCTGCTCTAAATGGGAGGTATATGTCTTCTAAAGCTAAATACCGGCCAGAGACCGATAGCGCACAAGTAGAGTGATCGAAAGATGAAAAGCACTTTGAAAAGAGGGTTAAACAGTACGTGAAATTGTTGAAAGGGAAGCGCTTGTGACCAGACTTGGGCTTGGTTAATCATCCAGTGTTCTTCACTGGTGCACTTGGCC-GGCCCAGGCCAGCATCAGTTCGGTGCGGGGGATAAAGGCTTCGGGAATGTGGCTCCTCCGGGAGTGTTATAGCCCGTTGCGTAATACCCTGCGCTGGACTGAGGTTCGCGCATCTGCAAGGATGCTGGCGTAATGGTCATCAGCGACCCGTCTTGAAACACGGACCAAGGAGTCGTCTTCGTATGCGAGTGTTCGGGTGTTAAACCCCTACGCGTAATGAAAGTGAACGCAGGTGAGAGCTTCGGCGCATCATCGACCGATCCTGATGTTCTCGGATGGATTTGAGTAAGAGCATACGGGGCCGGACCCGAAAGAAGGTGAACTATGCCTGTATAGGGTGAAGCCAGAGGAAACTCTGGTGGAGGCTCGCAGCGGTTCTGACGTGCAAATCGATCGTCAAA-TATGGGCAT-GGGGGCGAAAGACTAAT---------------------------------------------------------------------------------------------------------------------------------------------------------------------------------------------------------------------------------------------------------------------------------------------------------------------------------------------------------------------------------------------------------------------------------------------------------------------------------------------------------------------------------------------------------------------------------------------------------------------------------------------------------------------------------------------------------------------------------------------------------------------------------------------------------------------------------------------------------------------------------------------------------------------------------------------------------------------------------------------------------------------------------------------------------------------------------------ACTGGTGAGTTCGAGG--------------------CTGGTATCTCCAAGGATGGCCAGACCCGTGAGCACGCCCTGCTCGCCTACACCCTCGGTGTCAAG-AACCTCATCGTCGCCATCAACAAGATGGACACCACCAAGTGGTCCGAGTCCCGATTCCAGGAGATCWTYWAGGAGACCT-CCAACTTCATCA---AGAAGGTCGGCTACAACCCCAAGGCTG-TTGCCTTCGTCCCCATCTCCGGCTTCAACGGMGACAACATGMTTACCCCCTCCACCAACTGCCCCTGGTACAAGGGTTGGGAGCGTGAGGTCAAG------TCWGGCAAGCTCT---------------CCGGCAAGAC---------CCTCCTCG-AGGCCATTGA-------CTCCATTGAGCCCCCCAAGCGTCCCCTTGACAAGCCCCTCCGACTTCCCCTTCAGGATGTCTACAAGATCGGCGGCATTGGAACGGTGCCTGTCGGCCGTATCGAGACTGGTATCATCAAGCCCGGTATGGTCGTTACCTTCGCTCCCTCCAACGTCACCACTGAAGTCAAGTCCGTCGAGATGCACCACGAGCAGCTCACCCAGGGTCTCCCTGGTGACAACGTCGGCTTCAACGTGAAGAACGTCTCCGTCAAGGAGATCCGACGTGGCAACGTCGCCGGTGACTCCAAGAACGACCCCCCCATGGCTGCCGCCAACTTCACCGCC-CAGGTCATCGTCCTCAACCACCCCGGTC-----------------------------------------------------------------------------------------------------------------------------------------------------------------------------------------------------------------------------------------------------------------------------------------------------------------------------------------------------------------GGCCTCGACAGCAATGGTGTCTACAACGGCACTTCCGAGCTTCAGCTCGAGCGCATGAGCGTCTACTTCAACGAGGTA--TGCCAAAATCACCTCAC-------CGAGCTCTTTGTTGATCACCACC-AACTGACAC-------GTCTCTAGGCCTCTGGCAACAAGTATGTCCCTCGCGCCGTCCTCGTCGATCTTGAGCCCGGTACCATGGACGCCGTCCGCGCCGGTCCTTTCGGTCAGCTCTTCCGTCCCGACAACTTCGTCTTCGGCCAGTCCGGTGCTGGCAACAACTGGGCCAAGGG------
>Para2
----------------------------CCAACCCCTGTG-ACATACCTT---TTGTTGCTTCGGCGGGATCGCCCCGGCGCCCC-CGGGCCCGGACCCAGGCGCCCGCCGGAGGACCT----AA-ACTCTTGTTTTCCT--------GAAGTATCTTCTGAGTGACACAAGCAAATAAAATCAAAACTTTCAACAACGGATCTCTTGGTTCTGGCATCGATGAAGAACGCAGCGAAATGCGATAAGTAATGTGAATTGCAGAATTCAGTGAATCATCGAATCTTTGAACGCACATTGCGCACGCCGGTAAATCCGGCGGGCATGCCTGTTCGAGCGTCATTTCAACCCTCAAG--CCCCC------GGGCTTGGTGCTGGGGATCGGCCGTCAT--------GG-GCCGGCCCCGAAATCCATTGGCGGTCTCGCTGTAGCCTCCTCTGCGTAGTAGCA-ACACCTCGCACT--------GGAACGCGGCGCGGCCATGCCGTGAAA--CCCCAACTTTCTGAATGGTTGACCTCGGATCAGGTAGGAATACCCGCTGAACTTAAGCATATCAA---GGATTGCCCTAGTAACGGCGAGTGAAGCGGCAACAGCTCAAATTTGAAATCTGG-CCT--CTGGCCCGAGTTGTAATTTGTAGAGGATGCTTTTGGTGAGGTGCCTTCCGAG-TTCCCTGGAACGGGACGCCATAGAGGGTGAGAGCCCCGTCTGGTCGGATACCGATCCTCTGTAAAGCTCCTTCGACGAGTCGAGTAGTTTGGGAATGCTGCTCTAAATGGGAGGTATATGTCTTCTAAAGCTAAATACCGGCCAGAGACCGATAGCGCACAAGTAGAGTGATCGAAAGATGAAAAGCACTTTGAAAAGAGGGTTAAACAGTACGTGAAATTGTTGAAAGGGAAGCGCTTGTGACCAGACTTGGGCCTGGTTAATCATCCGGTGTTCTTCACCGGTGCACTTGGCC-GGCCCAGGCCAGCATCAGTTCGGCGCGGGGGATAAAGGCTTCGGGAATGTGGCTCCTCCGGGAGTGTTATAGCCCGTTGCGTAATACCCTGTACTGGACTGAGGTTCGCGCATCTGCAAGGATGCTGGCGTAATGGTCATCAGCGACCCGTCTTGAAACACGGACCAAGGAGTCGTCTTCGTATGCGAGTGTTCGGGTGTTAAACCCCTACGCGTAATGAAAGTGAACGCAGGTGAGAGCTTCGGCGCATCATCGACCGATCCTGATGTTCTCGGATGGATTTGAGTAAGAGCATACGGGGCCGGACCCGAAAGAAGGTGAACTATGCCTGTATAGGGTGAAGCCAGAGGAAACTCTGGTGGAGGCTCGCAGCGGTTCTGACGTGCAAATCGATCGTCAAA-TATGGGCAT-GGGGGCGAAAGACTAAT---------------------------------------------------------------------------------------------------------------------------------------------------------------------------------------------------------------------------------------------------------------------------------------------------------------------------------------------------------------------------------------------------------------------------------------------------------------------------------------------------------------------------------------------------------------------------------------------------------------------------------------------------------------------------------------------------------------------------------------------------------------------------------------------------------------------------------------------------------------------------------------------------------------------------------------------------------------------------------------------------------------------------------------------------------------------------------------ACTGGTGAGTTCGAGG--------------------CTGGTATCTCCAAGGATGGCCAGACCCGTGAGCACGCTCTTCTCGCCTACACCCTGGGTGTCAAG-AACCTCATCGTCGCCATCAACAAGATGGACACCACCAAGTGGTCCGAGTCCCGATACCAGGAGATCATCAAGGAGACCT-CCAACTTCATCA---AGAAGGTCGGCTACAACCCCAAGGCTG-TTGCTTTCGTCCCCATCTCGGGCTTCAACGGCGACAACATGCTGACCCAGTCCACCAACTGCCCCTGGTACAAGGGATGGGAGCGTGAGATCAAG------TCTGGCAAGCTCA---------------GCGGCAAGAC---------CCTTCTTG-AGGCCATCGA-------CTCCATCGAGCCCCCCAAGCGCCCCGTCGAGAAGCCCCTCCGACTTCCCCTTCAGGATGTCTACAAGATTGGCGGCATTGGAACGGTGCCCGTCGGCCGTATCGAGACTGGTGTCATCAAGCCCGGTATGGTCGTTACCTTCGCCCCCTCCAACGTCACCACTGAAGTCAAGTCCGTCGAGATGCACCACGAGCAGCTCCAGCAGGGTCTCCCTGGTGACAACGTCGGCTTCAACGTGAAGAACGTCTCCGTCAAGGAGATCCGACGTGGCAACGTCGCCGGTGACTCCAAGAACGACCCCCCTCTGGCTGCCGCCAACTTCACCGCC-CAGGTCATCGTCCTCAACCACCCCGGTC------------------------------------------------------------------------------------------------------------------------------------------------------------------------------------------------------------------------------------------------------------------------------------------------------------------------------------------------------------------GCCTCGACAGCAATGGTGTCTATAACGGAACTTCCGAGCTCCAGCTCGAGCGCATGAGCGTCTACTTCAACGAGGTA--CGCTAAAATCACCTCAC-------CAAGCCCTTTGTTGATCACCGTC-AACTGACAC-------GTCTCTAGGCCTCCGGCAACAAGTATGTTCCTCGCGCCGTCCTCGTCGATCTCGAGCCCGGTACCATGGACGCCGTTCGCGCCGGTCCTTTCGGCCAGCTCTTCCGTCCCGACAACTTCGTCTTCGGCCAGTCCGGTGCTGGCAACAACTGGGCCAAGGGTCAC--
>Para20
------------CCGAGTTTACAACTCCCAAACCCCTGTGAACATACCTGTTTTCGTTGCTTCGGCGGGACCGCCCCGGCGCCTCTCGGGCCCGGACCCAGGCGCCCGCCGGAGGCCAC----AA-ACTCTTGTTTCTGCCGTT----GTGGTATTCTCTGAGTGACACAAGCAAAATAAATCAAAACTTTCAACAACGGATCTCTTGGTTCTGGCATCGATGAAGAACGCAGCGAAATGCGATAAGTAATGTGAATTGCAGAATTCCGTGAATCATCGAATCTTTGAACGCACATTGCGCCCGCCAGT-ATTCTGGCGGGCATGCCTGTTCGAGCGTCATTTCAACCCTCGAG--CCCCCCC-GGGGGCCTCGGTGTTGGGGACGGGCCGCCCG-CTCGCGGCG-GCCCCCCCCGAAATCTAGTGGCGGTCTCGCTGTAGCCTCCTCTGCGTAGTAGCACACACCTCGCACC--------GGAACGCGGCGCGGCCACGCCGTAAAA-CCCCCAAC-TTCTG-AAGG--------------------------------------------------------CCCCAGTAACGGCGAGTGAAGCGGCAACAGCTCAAATTTGAAATCTGG-CCCC-CCGGCCCGAGTTGTAATTTGTAGAGGATGCTTTTGGTGCGGCGCCTTCCGAG-TTCCCTGGAACGGGACGCCATAGAGGGTGAGAGCCCCGTCTGGTTGGCCGCCAAGCCTCTGTAAAGCTCCTTCGACGAGTCGAGTAGTTTGGGAATGCTGCTCTAAATGGGAGGTATATGTCTTCTAAAGCTAAATACCGGCCAGAGACCGATAGCGCACAAGTAGAGTGATCGAAAGATGAAAAGCACTTTGAAAAGAGAGTTAAATAGCACGTGAAATTGTTGAAAGGGAAGCGCTTGTGACCAGACTTGGGCTTGGTTAATCATCCAGCGTTC-TCGCTGGTGCACTTGGCC-GGCCCAGGCCAGCATCAGTTCGGCTTGGGGGATAAAGGCGTCGGGAACGTGGCTCCCCCGGGAGTGTTATAGCCCTTCGCGCAATGCCCTGAGCCGGACTGAGGTTCGCGCATCTGCATGGATGCTGGCGTAATGGTCATCAGCGACCCGTCTTGAAACACGGACCAAGGAGTCGTCTTCGTATGCGAGTGTTCGGGTGTCAAACCCCTACGCGTAATGAAAGTGAACGCAGGTGAGAGCTTCGGCGCATCACCGACCGATCCTGATGTTCTCGGATGGATTTGAGTAAGAGCATACGGGGCCG-------------------------------------------------------------------------------------------------------------------------------------------------------------------------------------------------------------------------------------------------------------------------------------------------------------ATACACTTTCGCTTCTACACTATCCCACTTGCGACGCACTAATACACCAATTGGCCGAGATGGCAAGTTGGCCAAACCCCGCCAACTACATAACACTCATTGGGGCTTGGTGTGCCCAGCTGAGACGCCTGAAGGTCAAGCTTGTGGATTGGTCAAGAACTTGTCGCTGATGTGCTACGTCAGCGTTGGCTCACCTTCTGAGCCATTAATTGAATTCATGATCAACCGAGGAATGGAAGTTGTCGAAGAGTATGAGCCGTTGCGGTATCCACACGCCACCAAAATCTTTGTCAACGGTGTCTGGGTTGGTGTGCATCAAGATCCCAAACACCTGGTCGGCCAAGTCCTGGACACTCGTCGCAAATCATACCTACAATATGAGGTGTCTCTGGTCAGAGATATTCGAGATAGAGAGTTCAAAGTCTTCTCCGATGCTGGCCGTGTTATGCGGCCTGTGTTTACGGTGCAGCAGGAAGATG-ACGTCGAGAATGGTATTGCTAAGGGATCCTTGGTATTGACGAAAGAGCTGGTGAACAAGCTTGCCAAGGAGCAGGCAGATCCTCCAGACAACCCAGCCAGGAAGATTGGATGGGAGGGCCTCATCAGAGCAGGCGCAATTGAGTATCTGGATGCCGAAGAAGAAGAGACAGCCATGATCTGTATGACACCCGAGGACTTGGATCTTTATCGCTTACAGAAAGCCGGAATTGCGATGGACGACGACTCGGCCGAT------GATCCAAACCGACGGTTGAAGACAAAGACAAACCCCACGACTCACATGTACACCCATTGTGAGATCCATCCAAGCATGATTCTGGGCATTTGCGCCAGCATCATCCCCTTCCCCGACCATAATCAGGTATGATCGAGAAGTTCGAGAAGGTAGGCAATATTTCCCACGCATTTTCTTTCACGTCGCGCCGACCGTCGAACTCGTTCGTCTCGTTCGTCTCGTTCGTCTCGTTTGTCTTCGCCGTTGTG---------------------------------TACCACGACCGACAAAGCCCACTTTACCCCTCCCTTGGCCGACG---TGAA-TTTTTTTCCAGCCGCGCCTGT--TTATTTTT-----------------------------TTTCCCTGCCCTGTCTGCTAGT-------------GGGAGGGGGAGTGCTGTACCCCGCCACCTTCGCACAA---------ATATTTTTGC-CCCACCCAAG---------TTCAACAA-AGACGATGAGACTTGGTTGCTAACA--GGCTGCGAATAGGAAGCCGCTGAGCTCGGTAAGGGTTCCTTCAAGTACGCTTGGGTTCTTGACAAGCTCAAGGCCGAGCGTGAGCGTGGTATCACCATCGATATTGCC---CTCTGGAAGTTCGAGACTCCCCGCTACTATGTCACCGTCATTGGT----------------------------------------------------------------------------------------------------------ATGTCGC------CATCGTCATGGCTCTCATCTTGAATGCATCGACTAACAATATC-CAAACAGACGCCCCCGGTCACCGTGACTTGTAAGTTGCTGATTGCTTT-CCGCCC-----CTCACGACGCGTCCAACTGCTTGGGAGCCCCTGATTTCCTACCCCGCCGAGACATTCCACTACACAATATGCCT--TCATGCATTTCCCAAGCGTCATCGAGACACGACGTGCCTTTCGAGA-GACAACGGCTAACCGCATGCTTTTCTTTTCAATATAGGTTCACCTCCAGACCGGTCAGTGCGTAAGTAAACATCTCTCCCCTTTATAGCTCGACCGTGAGCTGTTATCTATTCTGATGGGGAGGGAGGCTCACAAAGTTTTTCTTGACAGGGTAACCAAATTGGTGCTGCTTTCTGGCAGACCATTTCCGGCGAGCACGGCCTCGACAGCAATGGTGTTTACAACGGTACCTCTGAGCTCCAGCTGGAGCGCATGAGCGTGTACTTCAACGAGGTG--GGTGAAAGTCTTACCGT-----------TCCCCAATTGCGCGCCACA-AGAGAATACTAACGCGATGTGAAGGCCTCCGGTAACAAGTATGTCCCTCGCGCTGTCCTCGTCGATCTCGAGCCCGGCACCATGGACGCCGTCCGTGCCGGTCCTTTCGGTCAACTGTTCCGCCCCGACAACTTTGTTTTCGGTCAGTCTGGTGC---------------------------
>Para21
------------CCGAGTTTACAACTCCCAAACCCCTGTGAACATACCTGTTTTCGTTGCTTCGGCGGGACCGCCCCGGCGCCTCTCGGGCCCGGACCCAGGCGCCCGCCGGAGGCCAC----AA-ACTCTTGTTTCTGCCGTT----GTGGTATTCTCTGAGTGACACAAGCAAAATAAATCAAAACTTTCAACAACGGATCTCTTGGTTCTGGCATCGATGAAGAACGCAGCGAAATGCGATAAGTAATGTGAATTGCAGAATTCCGTGAATCATCGAATCTTTGAACGCACATTGCGCCCGCCAGT-ATTCTGGCGGGCATGCCTGTTCGAGCGTCATTTCAACCCTCGAG--CCCCCCC-GGGGGCCTCGGTGTTGGGGACGGGCCGCCCG-CTCGCGGCG-GCCCCCCCCGAAATCTAGTGGCGGTCTCGCTGTAGCCTCCTCTGCGTAGTAGCACACACCTCGCACC--------GGAACGCGGCGCGGCCACGCCGTAAAA-CCCCCAAC-TTCTG-AAGG--------------------------------------------------------CCCCAGTAACGGCGAGTGAAGCGGCAACAGCTCAAATTTGAAATCTGG-CCCC-CCGGCCCGAGTTGTAATTTGTAGAGGATGCTTTTGGTGCGGCGCCTTCCGAG-TTCCCTGGAACGGGACGCCATAGAGGGTGAGAGCCCCGTCTGGTTGGCCGCCAAGCCTCTGTAAAGCTCCTTCGACGAGTCGAGTAGTTTGGGAATGCTGCTCTAAATGGGAGGTATATGTCTTCTAAAGCTAAATACCGGCCAGAGACCGATAGCGCACAAGTAGAGTGATCGAAAGATGAAAAGCACTTTGAAAAGAGAGTTAAATAGCACGTGAAATTGTTGAAAGGGAAGCGCTTGTGACCAGACTTGGGCTTGGTTAATCATCCAGCGTTC-TCGCTGGTGCACTTGGCC-GGCCCAGGCCAGCATCAGTTCGGCTTGGGGGATAAAGGCGTCGGGAACGTGGCTCCCCCGGGAGTGTTATAGCCCTTCGCGCAATGCCCTGAGCCGGACTGAGGTTCGCGCATCTGCATGGATGCTGGCGTAATGGTCATCAGCGACCCGTCTTGAAACACGGACCAAGGAGTCGTCTTCGTATGCGAGTGTTCGGGTGTCAAACCCCTACGCGTAATGAAAGTGAACGCAGGTGAGAGCTTCGGCGCATCACCGACCGATCCTGATGTTCTCGGATGGATTTGAGTAAGAGCATAC--------------------------------------------------------------------------------------------------------------------------------------------------------------------------------------------------------------------------------------------------------------------------------------------------------------------ATACACTTTCGCTTCTACACTATCCCACTTGCGACGCACTAATACACCAATTGGCCGAGATGGCAAGTTGGCCAAACCCCGCCAACTACATAACACTCATTGGGGCTTGGTGTGCCCAGCTGAGACGCCTGAAGGTCAAGCTTGTGGATTGGTCAAGAACTTGTCGCTGATGTGCTACGTCAGCGTTGGCTCACCTTCTGAGCCATTAATTGAATTCATGATCAACCGAGGAATGGAAGTTGTCGAAGAGTATGAGCCGTTGCGGTATCCACACGCCACCAAAATCTTTGTCAACGGTGTCTGGGTTGGTGTGCATCAAGATCCCAAACACCTGGTCGGCCAAGTCCTGGACACTCGTCGCAAATCATACCTACAATATGAGGTGTCTCTGGTCAGAGATATTCGAGATAGAGAGTTCAAAGTCTTCTCCGATGCTGGCCGTGTTATGCGGCCTGTGTTTACGGTGCAGCAGGAAGATG-ACGTCGAGAATGGTATTGCTAAGGGATCCTTGGTATTGACGAAAGAGCTGGTGAACAAGCTTGCCAAGGAGCAGGCAGATCCTCCAGACAACCCAGCCAGGAAGATTGGATGGGAGGGCCTCATCAGAGCAGGCGCAATTGAGTATCTGGATGCCGAAGAAGAAGAGACAGCCATGATCTGTATGACACCCGAGGACTTGGATCTTTATCGCTTACAGAAAGCCGGAATTGCTATGGACGACGACTCGGCCGAT------GATCCAAACCGACGGTTGAAGACAAAGACAAACCCCACGACTCACATGTACACCCATTGTGAGATCCATCCAAGCATGATTCTGGGCATTTGCGCCAGCATCATCCCCTTCCCCGACCATAATCAGGTATGATCGAGAAGTTCGAGAAGGTAGGCAATATTTCCCACGCATTTTCTTTCACGTCGCGCCGACCGTCGAACTCGTTCGTCTCGTTCGTCTCGTTC---------GTCTTCGCCGTTGCG---------------------------------TACCACGACCGACAAAGCCCACTTTACCCCTCCCTTGGCCGACG---TGAATTTTTTTTCCAGCCGCGCCTGT--TTA-TTTT-----------------------------TTTCCCTGCCCTGTCTGCTAGT-------------GGGAGGGGGAGTGCTGTACCCCGCCACCTTCGCACAA---------ATATTTTTGC-CCCACCCAAG---------TTCAACAA-AGACGATGAGACTTGGTTGCTAACA--GGCTGCGAATAGGAAGCCGCTGAGCTCGGTAAGGGTTCCTTCAAGTACGCTTGGGTTCTTGACAAGCTCAAGGCCGAGCGTGAGCGTGGTATCACCATCGATATTGCC---CTCTGGAAGTTCGAGACTCCCCGCTACTATGTCACCGTCATTGGT----------------------------------------------------------------------------------------------------------ATGTCGC------CATCGTCATGGCTCTCATCTTGAATGCATCGACTAACAATATC-CAAACAGACGCCCCCGGTCACCGTGACTTGTAAGTTGCTGATTGCTTT-CCGCCC-----CTCACGACGCGTCCGACTGCTTGGGAGCCCCTGATTTCCTACCCCGCCGAGACATTCCACTACACAATATGCCT--TCATGCATTTCCCAAGCATCATCGAGACACGACGTGCCTTTCGAGA-GACAACGGCTAACCGCATGCTTTTCTTTTCAATATAGGTTCACCTCCAGACCGGTCAGTGCGTAAGTAAACATCTCTCCCCTTTATGGCTCGACCGTGAGCTGTTATCTATTGTGATGGGGAGGGAGGCTCACAATGTTTTTCTTGACAGGGTAACCAAATTGGTGCTGCTTTCTGGCAGACCATTTCCGGCGAGCACGGCCTCGACAGCAATGGTGTTTACAACGGTACCTCTGAGCTCCAGCTGGAGCGCATGAGCGTGTACTTCAACGAGGTG--GGTGAAAGTCTTACCGT-----------TCCCCAATTGCGCGCCACA-AGAGAATACTAACGCGATGTGAAGGCCTCCGGTAACAAGTATGTCCCTCGCGCTGTCCTCGTCGATCTCGAGCCCGGCACCATGGACGCCGTCCGTGCCGGTCCTTTCGGTCAACTGTTCCGCCCCGACAACTTTGTTTTCGGTCAGTCTGGTGC---------------------------
>Para22
------------CCGAGTTTACAACTCCCAAACCCCTGTGAACATACCTGTTTTCGTTGCTTCGGCGGGACCGCCCCGGCGCCTCTGGGGCCCGGACCCAGGCGCCCGCCGGAGGCCCC----AA-ACTCTTGTTTCTGCTGTT----GTGGTATTCTCTGAGTG--ACAAGCAAAATAAATCAAAACTTTCAACAACGGATCTCTTGGTTCTGGCATCGATGAAGAACGCAGCGAAATGCGATAAGTAGTGTGAATTGCAGAATTCCGTGAATCATCGAATCTTTGAACGCACATTGCGCCCGCCAGT-ATTCTGGCGGGCATGCCTGTTCGAGCGTCATTTCAACCCTCGAG--CCCCCC-----GGGCTTGGTGTTGGGGATGGGCCGTCCCTTCCGCGGCG-GCCCGCCCCTAAATCTAGTGGCGGTCTCGCTGTAGCCTCCTCTGCGTAGTAGCATACACCTCGCACC--------GGAACGCAGCGCTGCCACGCCGTAAAA-CCCCCAAC-TTCTG-AAGG--------------------------------------------------------CCCTAGTAACGGCGAGTGAAGCGGCAACAGCTCAAATTTGAAATCTGG-CCCTCGCGGTCCGAGTTGTAATTTGTAGAGGATGCTTTTGGTGCGGTGCCTTCCGAG-TTCCCTGGAACGGGACGCCATAGAGGGTGAGAGCCCCGTCTGGTTGGACACCAAGCCTCTGTAAAGCTCCTTCGACGAGTCGAGTAGTTTGGGAATGCTGCTCTAAATGGGAGGTATATGTCTTCTAAAGCTAAATACCGGCCAGAGACCGATAGCGCACAAGTAGAGTGATCGAAAGATGAAAAGCACTTTGAAAAGAGGGTTAAATAGTACGTGAAATTGTTGAAAGGGAAGCGCTTGTGACCAGACTTGGGCTTGGTTAATCATCCAGCGTTC-TCGCTGGTGCACTTGGCC-GGCCCAGGCCAGCATCAGTTCGGCTCGGGGGATAAAGGCGTCGGGAATGTGGCTCCCCCGGGAGTGTTATAGCCCTTCGTGCAATGCCCTGAGCCGGACTGAGGTTCGCGCATCTGCAAGGATGCTGGCGTAATGGTCATCAGCGACCCGTCTTGAAACACGGACCAAGGAGTCGTCTTCGTATGCGAGTGTTCGGGTGTCAAACCCCTACGCGTAATGAAAGTGAACGCAGGTGAGAGCTTCGGCGCATCATCGACCGATCCTGATGTTCTCGGATGGATTTGAGTAAGAGCATACGGGGCCG--------------------------------------------------------------------------------------------------------------------------------------------------------------------------------------------------------------------------------------------------------------------------------------------------------------------------------------------------------------------------------------------------------------------------------------------------------------------------------------------------------------------------------------------------------------------------------------------------------------------------------------------------------------------------------------------------------------------------------------------------------------------------------------------------------------------------------------------------------------------------------------------------------------------------------------------------------------------------------------------------------------------------------------------------------------------------------------------------------------------------------------------------------------------------------------------------------------------------------------------------------------------------------------------------------------------------------------------------------------------------------------------------------------------------------------------------------------------------------------------------------------------------------------------------------------------------------------------------------------------------------------------------------------------------------------------------------------------------------------------------------------------------------------------------------------------------------------------------------------------------------------------------------------------------------------------------------------------------------------------------------TGTAAGTTGTCGATTGCTTTCCCGCCC-----CTCGCAACGCGTCCAGCTGCTCAGGAGCCCCTGATTTCCTACCCCGCCGAAACATTCCACCACAT-ATATGTCT--TCACGGATTTCTC-AGCGTCGTCGGGACACGACGCGCCTTTTAAGA-GACAACGGCTAACCGTGTGTTTTTCTTTGCGATATAGGTTCACCTTCAGACCGGTCAGTGCGTAAGTAAACACCCCCCCCCTTTCTCGCTCAACGATGAGCCGTTAT-TGTTATGAT-GGGAGGGAGGCTCACCATGCT----TCGATAGGGTAACCAAATTGGTGCTGCTTTCTGGCAGACCATTTCCGGCGAGCACGGCCTCGACAGCAATGGTGTTTACAACGGTACCTCTGAGCTCCAGCTGGAGCGCATGAGCGTGTACTTCAACGAGGTG--GGTGAAAGTCTTACCGT-----------CCCCCAATTGCGCGCGCCC-AGAGAATACTAACGCGGTGTGAAGGCCTCCGGTAACAAGTATGTTCCTCGCGCTGTCCTCGTCGATCTCGAGCCCGGTACCATGGACGCCGTCCGTGCCGGTCCCTTCGGCCAGCTGTTCCGCCCCGACAACTTTGTTTTCGGTCAGTCCGGTGC---------------------------
>Para3
GAGGGATCATTACCGAGTTAACAACTCCCAAACCCCTGTGAACATACCTA---T-GTTGCTTCGGCGGGATCGCCCCGGCGCCAC-CGGGCCCGGACCCAGGCGCCCGCCGGAGGACCC---AAA-ACCCCTGTTTCTGT-------GGATGTATCTTCTGAGTGACACAAGCAAAT-AAATTAAAACTTTCAACAACGGATCTCTTGGCTCTGGCATCGATGAAGAACGCAGCGAAATGCGATAAGTAATGTGAATTGCAGAATTCAGTGAATCATCGAATCTTTGAACGCACATTGCGCCCGCCAGT-ATTCTGGCGGGCATGCCTGTCCGAGCGTCATTTCAACCCTCAAG--CCCCCC----GTGGCTTGGTGCTGGGGATCGGCCGTCAC--------TG-GCCGGCCCCGAAATCGAGTGGCGGTCTCGCTGTAGCCTCCTCTGCGTAGTAGCA-ACACCTCGCACT--------GGAACGCGGCGCGGCCACGCCATAAAACCCCCCAAC-TTCTGAAAGGTTGACCTCGGATCAGGTAGGAATACCCGCTGAACTTAAGCATATCATCAGGGATTGCCCTAGTAACGGCGAGTGAAGCGGCAACAGCTCAAATTTGAAATCTGG-CCT--CTGGCCCGAGTTGTAATTTGTAGAGGATGCTTTTGGTGAGGTGCCTTCCGAG-TTCCCTGGAACGGGACGCCATAGAGGGTGAGAGCCCCGTCTGGTTGGACACCGAGCCTCTGTAAAGCTCCTTCGACGAGTCGAGTAGTTTGGGAATGCTGCTCTAAATGGGAGGTATATGTCTTCTAAAGCTAAATACCGGCCAGAGACCGATAGCGCACAAGTAGAGTGATCGAAAGATGAAAAGCACTTTGAAAAGAGGGTTAAACAGTACGTGAAATTGTTGAAAGGGAAGCGCTTGTGACCAGACTTGGGCTTGGTCAATCATCCAGTGTTCTTCACTGGTGCACTTGGCC-GGCCTAGGCCAGCATCAGTTCGGTGCGGGGGATAAAGGCCTCGGGAATGTGGCTCCCTCGGGAGTGTTATAGCCCGTGGTGCAATACCCTGCGCCGGACTGAGGTTCGCGCATCTGCATGGATGCTGGCGTAATGGTCATCAGCGACCCGTCTTGAAACACGGACCAAGGAGTCGTCTTCGTATGCGAGTGTTCGGGTGTTAAACCCCTACGCGTAATGAAAGTGAACGCAGGTGAGAGCTTCGGCGCATCATCGACCGATCCTGATGTTCTCGGATGGATTTGAGTAAGAGCATACGGGGCCGGACCCGAAAGAAGGTGAACTATGCCTGTATAGGGTGAAGCCAGAGGAAACTCTGGTGGAGGCTCGCAGCGGTTCTGACGTGCAAATCGATCGTCAAA-TATGGGCAT-GGGGGCGAAAGACTAATGAGCTGTCCAACTATCTGAAGCGCTGCGTTGAGGGCAACCGTCACTTCAATCTGGCCGTGGGAATCAAGCCTGGTACCCTCTCCAACGGACTCAAATACTCACTGGCCACCGGCAACTGGGGAGACCAGAAGAAGGCCATGAGTTCGACTGCGGGTGTTTCACAGGTTTTGAATCGATATACTTTCGCCTCCACGTTGTCCCATCTTCGGCGCACCAACACACCTATTGGCCGAGACGGCAAGCTTGCGAAACCCAGACAATTGCACAACACTCACTGGGGTCTTGTCTGCCCGGCCGAAACTCCCGAAGGACAGGCTTGCGGTCTTGTCAAGAATCTGTCACTGATGTGTTATGTCAGTGTCGGTTCGCCTTCTGAGCCCCTGATCGAGTTCATGATCAACCGAGGCATGGAAGTGGTGGAGGAGTACGAACCACTCAGATATCCTCACGCCACAAAGATTTTCGTCAATGGCGTCTGGGTCGGCGTCCACCAGGATCCAAAGCATCTAGTCGGCCAGGTTCTCGATACCCGCCGCAAATCATATCTGCAGTATGAGGTATCGTTGGTTCGGGACATTCGGGACCGAGAATTCAAGGTCTTTTCCGATGCTGGCCGTGTCATGAGACCTGTCTTTACTGTCCAGCAAGAAGATG-ACCCCGAGACCGGCATAGACAAGGGTCGTCTGGTGTTGACGAAGTACCTTGTTGAGAGGCTGGAAGCGGAGCAGGCAGAGCCGGACATGGCCCCGAGTATGAAGCTCGGCTGGGAAGGGCTGATCCGCACAGGCGCCATCGAATACTTGGATGCGGAAGAAGAAGAGACCGCTATGATCTGCATGACCCCTGAAGATTTGGACAGGTACCGATTGGAGAAGGCGGGCA-AAGCAGCTGCAA--ATCCGATTGATCCGGAGCAACCAAACAAACGTCTGCAGACAAAGCTGAACCCTACTACGCACATGTATACCCACTGTGAAATTCACCCCAGCATGATCCTTGGCATCTGTGCCAGTATCGTGCCATTTCCTGATCACAACCAGGTGAG---------GTCGAGAAGGTAGGCATCCAATTTCTTGCGATTTTCTC-------------------GATTTTTCCTGTCCTCGCGCCGACTAC---------GATTTCGTCGTTGC------------------------------------CCGCCCTCGAGACACGACACATTACCCCT-CCTCTCCTCCCACCAAAAA-AACTTTTGCCGCAAGGGCGATA-ATTTTTTTG---------------------GTGGGGTGTTTCCTACCCCGCCGCCTGGC------------AGAGGTTGGGTGGCTTGCACTGCCCCACTCTCTGCCAGCTGCAAGTCACATGTTTCCACCGATACGAGATAACGCC-CGCGCACACACACGA-----------TGCTAATAATGGTTATCAACAGGAAGCTGCTGAGCTCGGCAAGGGTTCCTTCAAGTATGCCTGGGTTCTTGACAAGCTCAAGGCCGAGCGTGAGCGTGGTATCACCATCGATATTGCC---CTCTGGAAGTTCGAGACTCCCCGCTACTATGTCACCGTCATTGGT----------------------------------------------------------------------------------------------------------AAGTTG-------CCTCGATCTCGCATCAATTCAACCACAGTTCACTAACCTCCACGTCCACAGACGCTCCCGGCCACCGTGA-T---------------------------------------------------------------------------------------------------------------------------------------------------------------------------------------------------------------------------------------------------------------------------------------------------------------TGGTAACCAAAATCGGTGCTGCTTTCTGGCAGACCATCTCTGGCGAGCACGGTCTCGACAGCAATGGTGTCTACAACGGCACTTCCGAGCTCCAGCTCGAGCGCATGAGCGTCTACTTTAACGAGGTA--CGCCGAAATCACCTCAC-------CTCACCGATTGTTGAT---CAAC-ATCTGACAC-------GTCTCTAGGCCTCTGGTAACAAGTATGTCCCTCGCGCCGTCCTCGTCGATCTTGAGCCCGGTACCATGGACGCCGTCCGCGCCGGTCCTTTCGGTCAGCTCTTCCGTCCCGACAACTTCGTCTTCGGCCAGTCTGGTGCTGGCAACAACTGGGCCAAGGGTCACTA
>Para4
GAGGGATCATTACCGAGTTAACAACTCCCAAACCCCTGTGAACATACCTA---TCGTTGCTTCGGCGGGATCGCCCCGGCGCCAC-CGGGCCCGGACCCAGGCGCCCGCCGGAGGACCC---AAA-ACTCCTGTTTCTGT-------GGATGTATCTTCTGAGTGACACAAGTAAAT-AAATTAAAACTTTCAACAACGGATCTCTTGGCTCTGGCATCGATGAAGAACGCAGCGAAATGCGATAAGTAATGTGAATTGCAGAATTCAGTGAATCATCGAATCTTTGAACGCACATTGCGCCCGCCAGT-ATTCTGGCGGGCATGCCTGTTCGAGCGTCATTTCAACCCTCAAG--CCCCCC----GTGGCTTGGTGCTGGGGATCGGCCGTCAC--------TG-GCCGGCCCCGAAATCGAGTGGCGGTCCCGCTGTAGCCTCCTCTGCGTAGTAGCA-ACACCTCGCACT--------GGAACGCGGCGCGGCCACGCCGTAAAACCCCCCAAC-TTCTGAAAGGTTGACCTCGGATCAGGTAGGAATACCCGCTGAACTTAAGCATATCAA-----ATTGCCCTAGTAACGGCGAGTGAAGCGGCAACAGCTCAAATTTGAAATCTGGCCCT--CTGGCCCGAGTTGTAATTTGTAGAGGATGCTTTTGGTGAGGTGCCTTCCGAG-TTCCCTGGAACGGGACGCCATAGAGGGTGAGAGCCCCGTCTGGTTGGACACCGAGCCTCTGTAAAGCTCCTTCGACGAGTCGAGTAGTTTGGGAATGCTGCTCTAAATGGGAGGTATATGTCTTCTAAAGCTAAATACCGGCCAGAGACCGATAGCGCACAAGTAGAGTGATCGAAAGATGAAAAGCACTTTGAAAAGAGGGTTAAACAGTACGTGAAATTGTTGAAAGGGAAGCGCTTGTGACCAGACTTGGGCTTGGTCAATCATCCAGTGTTCTTCACTGGTGCACTTGGCC-GGCCTAGGCCAGCATCAGTTCGGTGCGGGGGATAAAGGCCTCGGGAATGTGGCTCCCTCGGGAGTGTTATAGCCCGTGGCGCAATACCCTGCGCCGGACTGAGGTTCGCGCATCTGCATGGATGCTGGCGTAATGGTCATCAGCGACCCGTCTTGAAACACGGACCAAGGAGTCGTCTTCGTATGCGAGTGTTCGGGTGTCAAACCCCTACGCGTAATGAAAGTGAACGCAGGTGAGAGCTTCGGCGCATCATCGACCGATCCTGATGTTCTCGGATGGATTTGAGTAAGAGCATACGGGGCCGGACCCGAAAGAAGGTGAACTATGCCTGTATAGGGTGAAGCCAGAGGAAACTCTGGTGGAGGCTCGCAGCGGTTCTGACGTGCAAATCGATCGTCAAA-TATGGGCAT-GGGGGCGAAAGACTAAT--------------------------------------------------------------------------------------------------------------------------------------------------------------------------------ATATACTTTCGCCTCCACGTTGTCCCATCTTCGGCGCACCAACACACCTATTGGCCGAGACGGCAAGCTTGCGAAACCCCGACAATTGCACAACACTCACTGGGGTCTTGTCTGCCCGGCCGAAACTCCCGAAGGACAGGCTTGCGGTCTTGTCAAGAATCTGTCACTGATGTGTTATGTCAGTGTCGGTTCGCCTTCTGAGCCCCTGATCGAGTTCATGATCAACCGAGGCATGGAAGTGGTGGAGGAGTACGAACCACTCAGATATCCTCACGCCACAAAGATTTTCGTCAATGGCGTCTGGGTCGGCGTCCACCAGGATCCGAAGCATCTAGTCGGCCAGGTTCTCGATACCCGCCGCAAATCATATCTGCAGTATGAGGTATCGTTGGTTCGGGACATTCGGGACCGAGAATTCAAGGTCTTTTCCGATGCTGGCCGTGTCATGAGACCTGTCTTTACTGTCCAGCAAGAAGATG-ACCCCGAGACCGGCATAGACAAGGGTCGTCTGGTGTTGACGAAGGAGCTTGTTGAGAGGCTGGAAGCGGAGCAGGCAGAACCGGACATGGCCCCGAGTATGAAGCTCGGCTGGGAAGGGCTGATCCGCACAGGCGCCATCGAATACTTGGATGCGGAAGAAGAAGAGACCGCTATGATCTGCATGACCCCTGAAGATTTGGACAGGTACCGATTGGAGAAGGCGGGCATAAGCAGCTGCAAAGATCCGTTTGAT------GATCCAAACAAACGGCTGCAGACAAAGCTGAATCCTACCACGCACATGTATACCCACTGTGAAATTCACCCCAGCATGATCCTTGGCATCTGTGCCAGTATCGTGCCATTTCCTGATCACAACCAGGTGAGATCGAGAAGTTCGAGAAGGTAGGCATCCAATTTCTTGCGATTTTCTC-------------------GATTTTTCCTGTCCTCGCGCCGACTAC---------GATTTCGTCGTTGC------------------------------------CCGCCCTCGAGACACGACACATTACCCCT-CCTCTCCTCCCACCAAAAA-AACTTTTGCCGCAAGGGCGATA-ATTTTTTTG---------------------GTGGGGTGTTTCCTACCCCGCCGCCTGGC------------AGAGGTTGGGTGGCTTGCACTGCCCCACTCTCTGCCAGCTGCAAGTCACATGTTTCCACCGATACGAGATAACGCC-CGCGCACACACACGA-----------TGCTAATAATGGTTGTCAACAGGAAGCTGCTGAGCTCGGCAAGGGTTCCTTCAAGTATGCCTGGGTTCTTGACAAGCTCAAGGCCGAGCGTGAGCGTGGTATCACCATCGATATTGCC---CTCTGGAAGTTCGAGACTCCCCGCTACTATGTCACCGTCATTGGT----------------------------------------------------------------------------------------------------------AAGTTG-------CCTCGATCTCGCATCAATTCAACCACAGTTCACTAACCTCCACGTCCACAGACGCTCCCGGCCACCGTGACTTGTAAGTCTTCCTGCTCCTCGCCCACCGAAAGCTTTCGACGCGTC---GTGATCAGGAGCCCCTGA-TT-CTACCCCGCCGAAGCATTCCACTCCTTCTCGAGCCACATCACGGCTTCGTGCA------CAGAATCAAGACGTGTC-TTGGGGATCATGATGGCTAATCAAGTGTTTTC---TGCGTTATAGGTTCACCTCCAGACCGGCCAGTGCGTAAGTAGCTCGCTCGACCTCGCCGCCGACG--CCCGGCGTGTTGT------GCCCAACGGGAGATGCTCACGATGCT-----TCACAGGGTAACCAAATCGGTGCTGCTTTCTGGCAGACCATCTCTGGCGAGCACGGCCTCGACAGCAATGGTGTCTACAACGGCACTTCCGAGCTCCAGCTCGAGCGCATGAGCGTCTACTTCAACGAGGTA--CGCCGAAATCACCTCAC-------CGAGCTCTTTGTTTTTGGTCAAC-ATCTGACAC-------GTCTCTAGGCCTCTGGCAACAAGTATGTCCCTCGCGCCGTCCTCGTCGATCTTGAGCCCGGTACCATGGACGCCGTCCGCGCCGGTCCTTTCGGTCAGCTCTTCCGTCCCGACAACTTCGTCTTCGGCCAGTCTGGTGCTGGCAACAACTGGGCCAAGGGTCACTA
>Para5
GAGGGATCATTACCGAGTTTACAACTCCCAAACCCCTGTGAACATACCTA---TCGTTGCTTCGGCGGGACCGCCCCGGCGCCCC-CGGGCCCGGACCCAGGCGCCCGCCGGAGGACCC----AA-ACTCTTGTCTTTAT--------GGTGTATCTTCTGAGTGACATAAGCAAATAAAATCAAAACTTTCAACAACGGATCTCTTGGCTCTGGCATCGATGAAGAACGCAGCGAAATGCGATAAGTAATGTGAATTGCAGAATTCAGTGAATCATCGAATCTTTGAACGCACATTGCGCCCGCCAGT-ACTCTGGCGGGCATGCCTGTCCGAGCGTCATTTCAACCCTCGAG--CCCCC------GGGCTTGGTGCTGGGGATCGGCCGTCAC--------TG-GCCGGCCCCGAAATTGATTGGCGGTCTCGCCGTAGCCTCCTCTGCGTAGTAGCA-ACACCTCGCACT--------GGAACGCGGCGCGGCCCAGCCGTTAAA-CCCCCAAC-TTCTGAAAGGTTGACCTCGGATCAGGTAGGAATACCCGCTGAACTTAAGCATA-----------TGCCCTAGTAACGGCGAGTGAAGCGGCAACAGCTCAAATTTGAAATCTGG-CCTACCCGGCCCGAGTTGTAATTTGTAGAGGATGCTTTTGGTGAGGTGCCTTCCGAG-TTCCCTGGAACGGGACGCCATAGAGGGTGAGAGCCCCGTCTGGTCGGACACCGATCCTCTGTAAAGCTCCTTCGACGAGTCGAGTAGTTTGGGAATGCTGCTCTAAATGGGAGGTATATGTCTTCTAAAGCTAAATACCGGCCAGAGACCGATAGCGCACAAGTAGAGTGATCGAAAGATGAAAAGCACTTTGAAAAGAGGGTTAAACAGTACGTGAAATTGTTGAAAGGGAAGCGCTTATGACCAGACTTGGGCTCGATCAATCATCCGGTGTTCTTCACCGGTGCACTTGGCC-GGCCCAGGCCAGCATCAGTTCGGCGCGGGGGATAAAGGCTTCGGGAATGTGGCTCCTCCGGGAGTGTTATAGCCCGCTGTGTAATACCCTGCGCTGGACTGAGGTTCGCGCATCTGCTTGGATGCTGGCGTAATGGTCATCAGTGACCCGTCTTGAAACACGGACCAAGGAGTCGTCTTCGTATGCGAGTGTTCGGGTGTTAAACCCCTACGCGGAATGAAAGTGAACGCAGGTGAGAGCTTCGGCGCATCATCGACCGATCCTGATGTTCTCGGACGGATTTGAGTAAGAGCATACGGGGCCGGACCCGAAAGAAGGTGAACTATGCCTGTATAGGGTGAAGCCAGAGGAAACTCTGGTGGAGGCTCGCAGCGGTTCTGACGTGCAAATCGATCGTCAAA-TATGGGCAT-GGGGGCGAAAGACTAAT---------------------------------------------------------------------------------------------------------------------------------------------------------------------------------------------------------------------------------------------------------------------------------------------------------------------------------------------AACTTGTCGTTGATGTGTTACGTCAGTGTCGGTTCTCCATCTGAGCCCTTGATCGAATTCATGATCAACAGAGGCATGGAAGTCGTGGAAGAGTACGAGCCACTCAGATATCCTCACGCGACAAAGATCTTCGTCAATGGAGTTTGGGTCGGCGTCCACCAGGATCCGAAGCATCTTGTCGGTCAGGTTCTTGATACCCGTCGAAAGTCATACCTCCAGTACGAGGTGTCCCTGGTCCGTGATATTCGGGACCGAGAATTCAAGGTCTTTTCCGATGCTGGTCGTGTCATGAGACCTGTCTTCACCGTTCAGCAGGAGGATG-ACCTTGAAACAGGCCTCCCCAAGGGATCCTTGGTGTTGACGAAGGAGCTTGTGAACAGACTTGCCAAGGAACAGGCGGAGCCGGACATGCCTAGTAGCAAAAAGCTCGGCTGGGAGGGCCTCATCCGTACTGGTGCCATCGAGTACCTGGATGCCGAGGAGGAGGAGACGGCCATGATCTGTATGACGCCGGAGGATCTGGATCTCTACCGCATGCAGAAGGCTGGTATCAATATCGATGAAGATATGCTTGAC------GATCCGAACAAGCGTCTGAGGACAAAGCTGAACCCGACAACTCACATGTACACCCACTGTGAAATTCATCCGAGCATG-----------------------------------------------------ACTGGTGAGTTCGAGG--------------------CTGGTATCTCCAAGGATGGCCAGACCCGTGAGCACGCTCTTCTCGCCTACACCCTTGGTGTTAAG-AACCTCATCGTCGCCATCAACAAGATGGACACCACCAAGTGGTCCGAGTCCCGATTCCAGGAGATCATCAAGGAGACCT-CCAACTTCATCA---AGAAGGTCGGCTACAACCCCAAGGCTG-TTGCTTTCGTCCCCATCTCGGGCTTTAACGGCGACAACATGCTTACCCAGTCCACCAACTGCCCCTGGTACAAGGGATGGGAGCGTGAGATCAAG------TCTGGCAAGCTCT---------------CCGGCAAGAC---------CCTGCTCG-AGGCCATCGA-------CTCCATCGAGCCCCCCAAGCGTCCTCTCGACAAGCCCCTCCGACTTCCCCTTCAGGATGTCTACAAGATCGGCGGCATTGGAACGGTGCCCGTCGGCCGTATCGAGACTGGTATCATCAAGCCCGGCATGGTCGTTACCTTCGCTCCCTCCAACGTCACCACTGAAGTCAAGTCCGTCGAGATGCACCACGAGCAGCTTACCCAGGGTCTCCCTGGTGACAACGTCGGCTTCAACGTGAAGAACGTCTCCGTCAAGGAGATCCGACGAGGCAACGTCGCTGGTGACTCCAAGAACGACCCCCCCATGGCCGCCGCCAACTTCACCGCC-CAGGTCATCGTCCTCAACCACCCCGGTC-GTAAGTCCTCCTGCTCCTCGCAGCTCCCG--CCCTCGACGCGTC------GTGAGGAGCCCCTGATTT-CTACCCCGCTGGAGCATTCCACTTCATCGCGGGCCACATCACGGCTTCGTACAC-----GAGAAACTAGAGGGGATTTTGGAGATCTTGATAGCTGACCGTGTGTTTTC---TGC--TATAGGTTCACCTTCAGACCGGCCAGTGCGTAAGTTACTCACTCGACCTCCCTGCCATC-------GGGCGTGTT--------GCGAGCGGAAAAACTCACGATACT-----TGATAGGGCAACCAAATCGGTGCTGCTTTCTGGCAGACCATCTCTGGCGAGCACGGCCTCGACAGCAATGGTGTCTACAACGGAACTTCCGAGCTCCAGCTCGAGCGCATGAGCGTCTACTTCAACGAGGTA--CGCCAAAATCACCTCAC-------CAAGCCCTTTGTTGATCACCACC-AGCTGATAC-------GTCTTTAGGCCTCCGGCAACAAGTATGTCCCTCGCGCCGTCCTCGTCGATCTTGAGCCCGGTACCATGGACGCCGTCCGCGCCGGTCCTTTCGGCCAGCTCTTCCGCCCCGAC-----------------------------------------------------
>Para6
GAGGGATCATTACCGAGTTTACAACTCCCAAACCCCTGTGAACATACCAA---TCGTTGCCTCGGCGGGACCGCCCCGGCGCCCC-CGGGCCCGGACCCAGGCGCCCGCCGGAGGACCCCTAAAC-TCACTTGATTCCAC--------GGTGTATCTTCTGAGTGACACAAGCAAATAAAATCAAAACTTTCAACAACGGATCTCTTGGTTCTGGCATCGATGAAGAACGCAGCGAAATGCGATAAGTAATGTGAATTGCAGAATTCAGTGAATCATCGAATCTTTGAACGCACATTGCGCCCGCCAGT-ATTCTGGCGGGCATGCCTGTTCGAGCGTCATTTCAACCCTCAAG--CCCCC------GGGCTTGGTGCTGGGGATCGGCCGTCAC--------GG-GCCGGCCCCGAAATCGAGTGGCGGTCTCGCTGTAGCCTCCTCTGCGTAGTAGCA-ACACCTCGCACT--------GGAACGCGGCGCGGCCACGCCGTAAAA-CCCCCAAC-TTCTG-AAGGTTGACCTCGGATCAGGTAGGAATACCCGCTGAACTTAAGCATATCAA------------------------------------CAGCTCAAATTTGAAATCTGG-CCT--CTGGCCCGAGTTGTAATTTGTAGAGGATGCTTTTGGTGAGGTGCCTTCCGAG-TTCCCTGGAACGGGACGCCATAGAGGGTGAGAGCCCCGTCTGGTTGGACGCCGATCCTCTGTAAAGCTCCTTCGACGAGTCGAGTAGTTTGGGAATGCTGCTCTAAATGGGAGGTATATGTCTTCTAAAGCTAAATACCGGCCAGAGACCGATAGCGCACAAGTAGAGTGATCGAAAGATGAAAAGCACTTTGAAAAGAGGGTTAAACAGTACGTGAAATTGTTGAAAGGGAAGCGCTTGTGACCAGACTTGGGCTTGGTTAATCATCCAGCGTTCTTCGCTGGTGCACTTGGCC-GGCCCAGGCCAGCATCGGTTCGGTGCGGGGGATAAAGGCTTCGGGAATGTGGCTCCTCCGGGAGTGTTATAGCCCGTCGTGCAATACCCTGCGCTGGACCGAGGTTCGCGCATCTGCAAGGATGCTGGCGTAATGGTCATCAGCGACCCGTCTTGAAACACGGACCAAGGAGTCGTCTTCGTATGCGAGTGTTCGGGTGTTAAACCCCTACGCGTAATGAAAGTGAACGCAGGTGAGAGCTTCGGCGCATCATCGACCGATCCTGATGTTCTCGGATGGATTTGAGTAAGAGCATACGGGGCCGGACCCGAAAGAAGGTGAACTATGCCTGTATAGGGTGAAGCCAGAGGAAACTCTGGTGGAGGCTCGCAGCGGTTCTGACGTGCAAATCGATCGTCAAA-TA-------------------------------------------------------------------------------------------------------------------------------------------------------------------------------------------------------------------------------------------------------------------------------------------------------------------------------------------------------------------------------------------------------------------------------------------------------------------------------------------------------------------------------------------------------------------------------------------------------------------------------------------------------------------------------------------------------------------------------------------------------------------------------------------------------------------------------------------------------------------------------------------------------------------------------------------------------------------------------------------------------------------------------------------------------------------------------------------------------------------------------------------------------------------------------------------------------------------------------------------------------------------------------------------------------------------------------------------------------------------------------------------------------------------------------------------------------------------------------------------------------------------------------------------------------------------------------------------------------------------------------------------------------------------------------------------------------------------------------------------------------------------------------------------------------------------------------------------------------------------------------------------------------------------------------------------------------------------------------------------------------------------------------------------------------------------------------------------------------------------------------------------------------------------------------------------------------------------------------------------------------------------------------------------------------------------------------------------------------------------------------------------------------------------------------------------------------------------------------------------------------------------------------------------------------------------------------------------
>Para7
------------------------CTCCCAAACCCCTGTGAACATACCAA---TCGTTGCCTCGGCGGGATCGCCCCGGCGCCCC-CGGGCCCGGACCCAGGCGCCCGCCGGAGGACCCCCAAAA-CTCACTGATTCCAC--------GGTGTATCTTCTGAGTGACACAAGCAAATAAAATCAAAACTTTCAACAACGGATCTCTTGGTTCTGGCATCGATGAAGAACGCAGCGAAATGCGATAAGTAATGTGAATTGCAGAATTCAGTGAATCATCGAATCTTTGAACGCACATTGCGCCCGCCAGT-ATTCTGGCGGGCATGCCTGTTCGAGCGTCATTTCAACCCTCAAG--CCCCC------GGGCTTGGTGCTGGGGATCGGCCGTCAC--------GG-GCCGGCCCCGAAATCGAGTGGCGGTCTCGCTGTAGCCTCCTCTGCGTAGTAGCA-ACACCTCGCACT--------GGAACGCGGCGCGGCCACGCCGTAAAA-CCCCCAAC-TTCTG-AAGGTTGACCTCGGATCAGGTA------------------------------------------------------------------------------------------------------------------------------------------------------------------------------------------------------------------------------------------------------------------------------------------------------------------------------------------------------------------------------------------------------------------------------------------------------------------------------------------------------------------------------------------------------------------------------------------------------------------------------------------------------------------------------------------------------------------------------------------------------------------------------------------------------------------------------------------------------------------------------------------------------------------------------------------------------------------------------------------------------------------------------------------------------------------------------------------------------------------------------------------------------------------------------------------------------------------------------------------------------------------------------------------------------------------------------------------------------------------------------------------------------------------------------------------------------------------------------------------------------------------------------------------------------------------------------------------------------------------------------------------------------------------------------------------------------------------------------------------------------------------------------------------------------------------------------------------------------------------------------------------------------------------------------------------------------------------------------------------------------------------------------------------------------------------------------------------------------------------------------------------------------------------------------------------------------------------------------------------------------------------------------------------------------------------------------------------------------------------------------------------------------------------------------------------------------------------------------------------------------------------------------------------------------------------------------------------------------------------------------------------------------------------------------------------------------------------------------------------------------------------------------------------------------------------------------------------------------------------------------------------------------------------------------------------------------------------------------------------------------------------------------------------------------------------------------------------------------------------------------------------------------------------------------------------------------------------------------------------------------------------------------------------------------------------------------------------------------------------------------------------------------------------------------------------------------------------------
>Para8
GAGGGATCATTACCGAGTTTACAACTCCCAAACCCCTGTGAACATACCTA---TCGTTGCTTCGGCGGGATCGCCCCGGCGCCCT-CGGGCCCGGATCCAGGCGCCCGCCGGAGGACCC---CAA-ACTCTTGTTTTATCCCTCCCGGGATGTATCCTCTGAGCGGTACAAGCAAATAAAATCAAAACTTTCAACAACGGATCTCTTGGTTCTGGCATCGATGAAGAACGCAGCGAAATGCGATAAGTAATGTGAATTGCAGAATTCAGTGAATCATCGAATCTTTGAACGCACATTGCGCCCGCCAGT-ATTCTGGCGGGCATGCCTGTTCGAGCGTCATTTCAACCCTCAGA--CCCCCCC--GGGGGCCTGGTGTTGGGGCCCGGCCGTTAC--------TGCGCCGGCCCCGAAATCTAGTGGCGGTCTCGCTGTAGCCCCCTCTGCGTAGTAGCA-ACACCTCGCACT--------GGGACGCGGCGCGGCCATGCCGTTAAA-CACCCAAC-TTCTGAAAGGTTGACCTCGGATCAGGTAGGAATACCCGCTGAACTTAAGCATATCAACAGGGATTGCCTCAGTAACGGCGAGTGAAGCGGCAACAGCTCAAATTTGAAATCTGG-CCT--CTGGCCCGAGTTGTAATTTGCAGAGGATGCTTTTGGTGAGGTGCCTTCCGAG-TTCCCTGGAACGGGACGCCATAGAGGGTGAGAGCCCCGTCTGGTTGGACACCGAGCCTCTGTAAAGCTCCTTCGACGAGTCGAGTAGTTTGGGAATGCTGCTCTAAATGGGAGGTATATGTCTTCTAAAGCTAAATACCGGCCAGAGACCGATAGCGCACAAGTAGAGTGATCGAAAGATGAAAAGCACTTTGAAAAGAGGGTTAAACAGTACGTGAAATTGTTGAAAGGGAAGCGCTTGTGACCAGACTTGGGCTTGGTTAATCATCCAGCGTTCTTCGCTGGTGCACTTGGCC-GGCCCAGGCCAGCATCAGTTCGGCGCGGGGGACAAAGGCTTCGGGAATGTGGCTCCCCCGGGAGTGTTATAGCCCGCTGCGTAATACCCTGCGCTGGACTGAGGACCGCGCATCTGCAAGGATGCTGGCGTAATGGTCATCAGCGACCCGTCTTGAAACACGGACCAAGGAGTCGTCTTCGTATGCGAGTGTTCGGGTGTCAAACCCCTACGCGGAATGAAAGTGAACGCAGGTGAGAGCTTCGGCGCATCATCGACCGATCCTGATGTTCTCGGATGGATTTGAGTAAGAGCATACGGGGCCGGACCCGAAAGAAGGTGAACTATGCCTGTATAGGGTGAAGCCAGAGGAAACTCTGGTGGAGGCTCGCAGCGGTTCTGACGTGCAAATCGATCGTCAAAATATGGGCAT-GGGGGCGA---------------------------------------------------------------------------------------------------------------------------------------------------------------------------------------------------------------------------------------------GGCAGACATGGAAAGCTTGCGAAGCCGCGACCATTGCACAACACTCACTGGGGCCTGGTCTGTCCAGCTGAAACCCCCGAAGGCCAGGCTTGTGGCCTGGTCAAAAATTTGTCCCTGATGTGTTACGTCAGTGTTGGCTCGCCATCTGAGCCCTTGATCGAATTCATGATTAACCGAGGCATGGAAGTCGTCGAAGAGTATGAGCCGCTGAGATATCCTCACGCGACAAAAATCTTCGTCAACGGTGTCTGGGTTGGCGTCCACCAGGACCCGAAACATCTGGTTGGCCAGGTCCTTGATACTCGCCGGAAGTCATACCTCCGGTACGAGGTGTCGTTGGTGCGAGATATCCGGGACCGAGAATTCAAGGTATTCTCCGATGCTGGTCGCGTCATGAGACCAGTCTTTACAGTTCAGCAGGAAGACG-ACCTCGAGACTGGCCTCCCCAAGGGATCCTTGGTCTTGACTAAGGAGCTCGTGAACCGACTTGCTAAAGAGCAAGCGGAGCCGGACATGCCAGCCAGTAAGAAACTCGGTTGGGAGGGCCTCATTCGTACCGGTGCCATCGAGTACCTCGACGCCGAGGAGGAGGAGACGGCTATGATTTGCATGACCCCAGAGGACCTGGATCTCTACCGTTTGCAGAAGGCCGGTATCAACATCGATGAAGACATGCTCGAT------GACCCCAACAAGCGCTTGAGGACGAAGCTGAACCCGACAACTCACATGTACACTCACTGTGAAATTCACCCGAGCATGATCCTGGGCATCTGTGCAAGCATTGTTCCATTCCCGGACCATAACCAGGCAAGATCGAGAAGTTCGAGAAGGTAGGCATCCAATTTCTTGCGAATTTCCC-------------------GATTTTCACTGCCCTCGCGCCGACTAC---------GATCCCGTTGTTGC------------------------------------CCGCCCTCGAGACACGACAGATTACCCCT-CCTTGCCCATCA---AGAA-AAATTTTGCCGCTCTGGTAAT--TTTTTTTTG---------------------GTGGGGTGTTTCTTACCCCGCCAGCTGGC------------AAAGGTCGG-------GCACTGCCCCACT-TCTGCCAGGCGCAGGTCACATGTTTCT-CCGATACGAT---------TGCACACA-ACTCGA-----------TGCTAATAATGGTCGTCAACAGGAAGCCGCTGAGCTCGGCAAGGGTTCCTTCAAGTATGCCTGGGTTCTTGACAAGCTCAAGGCTGAGCGTGAGCGTGGTATCACCATTGATATCGCC---CTCTGGAAGTTCGAGACTCCCCGCTACTATGTCACCGTCATTGGT----------------------------------------------------------------------------------------------------------ATGTCGCATA-ACCCTTGACCTTCTCTCTATGCCATCAT--CCCACTAACCCACAC-CTCACAGACGCTCCCGGCCACCGTGACTTGTAAGTCTCCAACCCCCTCACAGCTGCAG---CTCCGACGCGTC---GTGATCAGAAGCCCCTGATTT--TACCCCGCCGAAGCATTCCACCCTATTTTCGGCCACATCACGGCCTCACACAAAACCGCAGAAACCGGACGTGTTGCTTGGGATCCTGATGGCTGACCATGTGTTTTC---TGCTGTATAGGTTCACCTCCAGACCGGCCAGTGCGTAAGTAGCCGACTCGACCTCCCTGCCGTC-------GCGCATGTT------TGGCAGCGGGAGATACTGACGATGCT-----TCACAGGGTAACCAAATCGGTGCTGCTTTCTGGCAGACCATCTCTGGCGAGCACGGTCTCGACAGCAATGGTGTCTACAACGGCACCTCCGAGCTCCAGCTCGAGCGCATGAGTGTTTACTTCAACGAGGTACGCGCCGAAATCACCTCAT-------CGAGCTCTTTGTTGTCCACCAACTAACTGACAC-------GTCCCTAGGCCTCCGGCAACAAGTATGTCCCTCGCGCCGTCCTCGTCGATCTTGAGCCCGGTACCATGGACGCCGTCCGTGCCGGTCCTTTCGGCCAGCTCTTCCGCCCCGACAACTTCGTCTTCGGCCAGTCCGGTGCTGGCAACAACTGGGCCAAGGGTCACTA
>Para9
----------------------------CCAACCCCTGTG-ACATACCTA---TCGTTGCTTCGGCGGGATCGCCCCGGCGCCCC-CGGGCCCGGACCCAGGCGCCCGCCGGAGGACCC---CAA-ACTCTTGTTTTGCG--------GATGTATCTTCTGAGTAA-ACAAGCAAATAAAATCAAAACTTTCAACAACGGATCTCTTGGTTCTGGCATCGATGAAGAACGCAGCGAAATGCGATAAGTAATGTGAATTGCAGAATTCAGTGAATCATCGAATCTTTGAACGCACATTGCGCCCGCCAGT-ATTCTGGCGGGCATGCCTGTTCGAGCGTCATTTCAACCCTCAAG--CCCCC------GGGCTTGGTGCTGGGGATCGGCCGTCAC--------GG-GCCGGCCCCGAAATCGAGTGGCGGTCTCGCTGTAGCCTCCTCTGCGTAGTAGCA-ACACCTCGCACT--------GGAACGCGGCGCGGCCACGCCGTAAAA--CCCCAAC-TTCTG-AAGGTTGACCTCGGATCAGGTAGGAATACCCGCTGAACTTAAGCATATCAA---GGATTGCCCTAGTAACGGCGAGTGAAGCGGCAACAGCTCAAATTTGAAATCTGG-CCT--CCGGCCCGAGTTGTAATTTGTAGAGGATGCTTTTGGTGAGGTGCCTTCCGAG-TTCCCTGGAACGGGACGCCATAGAGGGTGAGAGCCCCGTCTGGTTGGACACCGAGCCTCTGTAAAGCTCCTTCGACGAGTCGAGTAGTTTGGGAATGCTGCTCTAAATGGGAGGTATATGTCTTCTAAAGCTAAATACCGGCCAGAGACCGATAGCGCACAAGTAGAGTGATCGAAAGATGAAAAGCACTTTGAAAAGAGGGTTAAACAGTACGTGAAATTGTTGAAAGGGAAGCGCTTGTGACCAGACTTGGGCTTGGTTAATCATCCAGTGTTCTTCACTGGTGCACTTGGCC-GGCCCAGGCCAGCATCAGTTCGGTGCGGGGGATAAAGGCTTCGGGAATGTGGCTCCCCCGGGAGTGTTATAGCCCGTTGCGCAATACCCTGCGCTGGACTGAGGTTCGCGCATCTGCAAGGATGCTGGCGTAATGGTCATCAGCGACCCGTCTTGAAACACGGACCAAGGAGTCGTCTTCGTATGCGAGTGTTCGGGTGTTAAACCCCTACGCGTAATGAAAGTGAACGCAGGTGAGAGCTTCGGCGCATCATCGACCGATCCTGATGTTCTCGGATGGATTTGAGTAAGAGCATACGGGGCCGGACCCGAAAGAAGGTGAACTATGCCTGTATAGGGTGAAGCCAGAGGAAACTCTGGTGGAGGCTCGCAGCGGTTCTGACGTGCAAATCGATCGTCAAA-TATGGGCAT-GGGGGCGAAAGACTAAT---------------------------------------------------------------------------------------------------------------------------------------------------------------------------------------------------------------------------------------------------------------------------------------------------------------------------------------------------------------------------------------------------------------------------------------------------------------------------------------------------------------------------------------------------------------------------------------------------------------------------------------------------------------------------------------------------------------------------------------------------------------------------------------------------------------------------------------------------------------------------------------------------------------------------------------------------------------------------------------------------------------------------------------------------------------------------------------ACTGGTGAGTTCGAGG--------------------CTGGTATCTCCAAGGATGGCCAGACCCGTGAGCACGCCCTGCTCGCCTACACCCTTGGTGTCAAG-AACCTCATCGTCGCCATCAACAAGATGGACACCACCAAGTGGTCTGAGTCTCGATTCCAGGAGATTATCAAGGAGACCT-CCAACTTCATCA---AGAAGGTCGGCTACAACCCCAAGGCCG-TCGCTTTCGTCCCCATCTCCGGTTTCAACGGCGATAACATGCTTACCCCCTCCTCCAACTGCCCCTGGTACAAGGGTTGGGAGCGTGAGATCAAG------TCCGGCAAGCTCA---------------GCGGCAAGAC---------CCTCCTTG-AGGCCATCGA-------CTCCATCGAGCCCCCCAGGCGTCCCGTCGAGAAGCCCCTCCGACTTCCCCTTCAGGATGTCTACAAGATCGGTGGTATTGGCACTGTGCCCGTCGGCCGTATCGAGACTGGTGTCATCAAGCCCGGTATGGTCGTTACCTTCGCTCCCTCCAACGTCACCACTGAAGTCAAGTCCGTCGAGATGCACCACGAGCAGCTTACTCAGGGTCTCCCCGGTGACAACGTTGGCTTCAACGTGAAGAACGTCTCCGTCAAGGAGATCCGACGTGGCAACGTCGCTGGTGACTCCAAGAACGACCCCCCTCTGGGTGCCGCTTCTTTCACCGCC-CAGGTCATCGTCCTCAACCACCCCGGTC------------------------------------------------------------------------------------------------------------------------------------------------------------------------------------------------------------------------------------------------------------------------------------------------------------------------------------------------------------------GCCTCGACAGCAATGGTGTTTACAACGGAACTTCCGAGCTCCAGCTCGAGCGCATGAGCGTCTACTTCAACGAGGTA--CACCCAAATCACCTCAC-------CCACCTCCTTGTTGATCATCAAC-ACCTGACAC-------GTCTCTAGGCCTCCGGCAACAAGTATGTCCCTCGTGCCGTCCTCGTCGATCTTGAGCCCGGTACCATGGACGCTGTCCGCGCCGGTCCTTTCGGCCAGCTCTTCCGTCCCGACAACTTCGTTTTTGGTCAGTCCGGTGCTGGCAACAACTGGGCCAAGGGTCACT-
>ZSP32
------------------------------------TGTG-ACATACCTA---TCGTTGCTTCGGCGGGATCGCCCCGGTGCCCC-CAGGCCCGGACCCAGGCGCCCGCCGGAGGACCC----GAAACTCTTGTTTTATG--------GATGCATCTTCTGAGTAA-ACAAGCAAATAAAATCAAAACTTTCAACAACGGATCTCTTGGTTCTGGCATCGATGAAGAACGCAGCGAAATGCGATAAGTAATGTGAATTGCAGAATTCAGTGAATCATCGAATCTTTGAACGCACATTGCGCCCGCCAGT-ATTCTGGCGGGCATGCCTGTTCGAGCGTCATTTCAACCCTCAAGCCCCCCC------GGGCTTGGTGCTGGGGATCGGCCGTCAC--------GG-GCCGGCCCCGAAATCGAGTGGCGGTCTCGCTGTAGCCTCCTCTGCGTAGTAGCA-ACACCTCGCACT--------GGATCGCGGCGCGGCCACGCCGTAAAA--CCCCAAC-TTCTG-AAGGTTGACCTCGGATCAGGTAGGAATACCCGCTGAACTTAAGCATATCAA------------TAGT-ACGGCGAGTGAAGCGGCAACAGCTCAAATTTGAAATCTGG-CCT--CTGGCCCGAGTTGTAATTTGTAGAGGATGCTTTTGGTGAGGTGCCTTCCGAG-TTCCCTGGAACGGGACGCCATAGAGGGTGAGAGCCCCGTCTGGTTGGATACCGAGCCTCTGTAAAGCTCCTTCGACGAGTCGAGTAGTTTGGGAATGCTGCTCTAAATGGGAGGTATATGTCTTCTAAAGCTAAATACCGGCCAGAGACCGATAGCGCACAAGTAGAGTGATCGAAAGATGAAAAGCACTTTGAAAAGAGGGTTAAACAGTACGTGAAATTGTTGAAAGGGAAGCGCTTGTGACCAGACTTGGGCTTGGTCAATCATCCAGTGTTCTTCACTGGTGCACTTGGCC-GGCCCAGGCCAGCATCAGTTTGGTGCGGGGGATAAAGGCTTCGGGAATGTGGCTCCTCCGGGAGTGTTATAGCCCGTTGTGTAATACCCTGCGCTGGACTGAGGTTCGCGCATCTGCAAGGATGCTGGCGTAATGGTCATCAGCGACCCGTCTTGAAACACGGACCAAGGAGTCGTCTTCGTATGCGAGTGTTCGGGTGTTAAACCCCTACGCGTAATGAAAGTGAACGCAGGTGAGAGCTTCGGCGCATCATCGACCGATCCTGATGTTCTCGGATGGATTTGAGTAAGAGCATACGGGGCCGGACCCGAAAGAAGGTGAACTATGCCTGTATAGGGTGAAGCCAGAGGAAACTCTGGTGGAGGCTCGCAGCGGTTCTGACGTGCAAATCGATCGTCAAA-TA-------------------------GAGCTGTCCAACTATTTGAAGCGATGCGTCGAGGGCAACCGTCACTTCAACTTGGCTGTCGGAATCAAGCCTGGCACCCTGTCCAACGGCCTGAAGTACTCCCTGGCCACCGGCAACTGGGGAGATCAAAAGAAGGCAATGAGCTCCACCGCGGGTGTCTCACAAGTTCTCAACCGTTATACCTTTGCCTCGACGCTGTCCCATCTTCGACGTACCAACACCCCCATCGGCAGAGACGGAAAGCTTGCGAAGCCACGACAATTGCATAATACTCACTGGGGCCTCGTCTGCCCGGCTGAGACGCCCGAAGGACAAGCTTGTGGCCTCGTCAAGAATCTATCACTGATGTGTTATGTTAGTGTCGGTTCTCCGTCTGAGCCTCTAATCGAGTTCATGATCAACCGAGGCATGGAGGTTGTGGAAGAGTATGAACCTCTCAGATATCCTCATGCCACAAAGATCTTCGTCAATGGTGTTTGGGTCGGCGTCCACCAGGACCCTAAGCATCTGGTCGGCCAGGTCCTCGATACCCGTCGAAAGTCATACCTGCAGTACGAGGTTTCCTTGGTTCGTGATATCCGAGACCGAGAGTTCAAGGTCTTCTCCGATGCAGGCCGTGTTATGAGACCGGTGTTCACTGTTCAACAAGAGGACGAACCTCGAGACGGGCCTTCCGAAGGGATCCTTGGTGTTGACGAAAGAGCTTGTGAATAGGCTTGCCAAGGAGCAAGCGGAGCCTGACAT---------------------------------------------------------------------------------------------------------------------------------------------------------------------------------------------------------------------------------------------------------------------------------------------------------------ACTGGTGAGTTCGAGG--------------------CTGGTATCTCCAAGGATGGCCAGACCCGTGAGCACGCCCTGCTCGCCTACACCCTTGGTGTCAAG-AACCTCATCGTCGCCATCAACAAGATGGACACCACCAAGTGGTCCGAGTCCCGATACCAGGAGATTATCAAGGAGACCT-CCAACTTCATCA---AGAAGGTCGGCTACAACCCCAAGGCTG-TCGCTTTCGTCCCCATCTCCGGTTTCAACGGCGACAACATGCTTACCCCCTCCTCCAACTGCCCCTGGTACAAGGGTTGGGAGCGTGAGATCAAG------TCCGGCAAGCTCT---------------CCGGCAAGAC---------CCTCCTCG-AGGCCATTGA-------CTCCATCGAGCCCCCCAAGCGTCCCGTTGAGAAGCCCCTCCGACTTCCCCTTCAGGATGTCTACAAGATCGGCGGTATTGGCACTGTGCCAGTCGGCCGTATCGAGACTGGTGTCATCAAGCCCGGTATGGTCGTTACCTTCGCTCCCTCCAACGTCACCACTGAAGTCAAGTCCGTCGAGATGCACCACGAGCAGCTTACTCAGGGTCTTCCCGGTGACAACGTCGGCTTCAACGTGAAGAACGTCTCCGTCAAGGAAATCCGACGTGGTAACGTCGCTGGTGACTCCAAGAACGACCCCCCTCTGGGTGCCGCCTCTTTCACCGCT-CAGGTCATCGTCCTCAACCACCCCGGTC--------------------------------------------------------------------------------------------------------------------------------------------------------------------------------------------------------------------------------------------------------------------------------------------------------------------------------------------------------------------------------------------------TCCGAGCTTCAGCTCGAGCGCATGAGCGTCTACTTCAACGAGGTA--CGCCGAAATCACCTCAC-------CGAGCTCTTTGTTGATTGTCAAC-ACCTGACAC-------GTTTCTAGGCCTCCGGCAACAAGTACGTCCCTCGCGCCGTCCTCGTCGATCTTGAGCCCGGTACTATGGACGCTGTCCGCGCCGGTCCTTTCGGTCAGCTCTTCCGTCCCGACAACTTCGTCTTCGGCCAGTCCGGTGCTGGCAACAACTGGGCCAAG--------
>ZSP32a
------------------------------------------------TA---TCGTTGCTTCGGCGGGATCGCCCCGGTGCCCC-CAGGCCCGGACCCAGGCGCCCGCCGGAGGACCC----GAAACTCTTGTTTTATG--------GATGCATCTTCTGAGTAA-ACAAGCAAATAAAATCAAAACTTTCAACAACGGATCTCTTGGTTCTGGCATCGATGAAGAACGCAGCGAAATGCGATAAGTAATGTGAATTGCAGAATTCAGTGAATCATCGAATCTTTGAACGCACATTGCGCCCGCCAGT-ATTCTGGCGGGCATGCCTGTTCGAGCGTCATTTCAACCCTCAAGCCCCCCC------GGGCTTGGTGCTGGGGATCGGCCGTCAC--------GG-GCCGGCCCCGAAATCGAGTGGCGGTCTCGCTGTAGCCTCCTCTGCGTAGTAGCA-ACACCTCGCACT--------GGATCGCGGCGCGGCCACGCCGTAAAA--CCCCAAC-TTCTG-AAGGTTGACCTCGGATCAGGTAGGAATACCCGCTGAACTTAAGCATATCAACAGGGATTGCCCTAGTAACGGCGAGTGAAGCGGCAACAGCTCAAATTTGAAATCTGG-CCT--CTGGCCCGAGTTGTAATTTGTAGAGGATGCTTTTGGTGAGGTGCCTTCCGAG-TTCCCTGGAACGGGACGCCATAGAGGGTGAGAGCCCCGTCTGGTTGGATACCGAGCCTCTGTAAAGCTCCTTCGACGAGTCGAGTAGTTTGGGAATGCTGCTCTAAATGGGAGGTATATGTCTTCTAAAGCTAAATACCGGCCAGAGACCGATAGCGCACAAGTAGAGTGATCGAAAGATGAAAAGCACTTTGAAAAGAGGGTTAAACAGTACGTGAAATTGTTGAAAGGGAAGCGCTTGTGACCAGACTTGGGCTTGGTCAATCATCCAGTGTTCTTCACTGGTGCACTTGGCC-GGCCCAGGCCAGCATCAGTTTGGTGCGGGGGATAAAGGCTTCGGGAATGTGGCTCCTCCGGGAGTGTTATAGCCCGTTGTGTAATACCCTGCGCTGGACTGAGGTTCGCGCATCTGCAAGGATGCTGGCGTAATGGTCATCAGCGACCCGTCTTGAAACACGGACCAAGGAGTCGTCTTCGTATGCGAGTGTTCGGGTGTTAAACCCCTACGCGTAATGAAAGTGAACGCAGGTGAGAGCTTCGGCGCATCATCGACCGATCCTGATGTTCTCGGATGGATTTGAGTAAGAGCATACGGGGCCGGACCCGAAAGAAGGTGAACTATGCCTGTATAGGGTGAAGCCAGAGGAAACTCTGGTGGAGGCTCGCAGCGGTTCTGACGTGCAAATCGATCGTCAAA-TATGGGC--------------------GAGCTGTCCAACTATTTGAAGCGATGCGTCGAGGGCAACCGTCACTTCAACTTGGCTGTCGGAATCAAGCCTGGCACCCTGTCCAACGGCCTGAAGTACTCCCTGGCCACCGGCAACTGGGGAGATCAAAAGAAGGCAATGAGCTCCACCGCGGGTGTCTCACAAGTTCTCAACCGTTATACCTTTGCCTCGACGCTGTCCCATCTTCGACGTACCAACACCCCCATCGGCAGAGACGGAAAGCTTGCGAAGCCACGACAATTGCATAATACTCACTGGGGCCTCGTCTGCCCGGCTGAGACGCCCGAAGGACAAGCTTGTGGCCTCGTCAAGAATCTATCACTGATGTGTTATGTTAGTGTCGGTTCTCCGTCTGAGCCTCTAATCGAGTTCATGATCAACCGAGGCATGGAGGTTGTGGAAGAGTATGAACCTCTCAGATATCCTCATGCCACAAAGATCTTCGTCAATGGTGTTTGGGTCGGCGTCCACCAGGACCCTAAGCATCTGGTCGGCCAGGTCCTCGATACCCGTCGAAAGTCATACCTGCAGTACGAGGTTTCCTTGGTTCGTGATATCCGAGACCGAGAGTTCAAGGTCTTCTCCGATGCAGGCCGTGTTATGAGACCGGTGTTCACTGTTCAACAAGAGGACG-ACCTCGAGACGGGCCTTCCGAAGGGATCCTTGGTGTTGACGAAAGAGCTTGTGAATAGGCTTGCCAAGGAGCAAGCGGAGCCTGACATGGCCCCAAGTAAGAAGCTTGGCTGGGAGGGTCTCATCCGCACAGGTGCTATCGAGTACTAGAATGCCGAGGAAGAAGAGACGGCCATGATTTG-----------------------------------------------------------------------------------------------------------------------------------------------------------------------------------------------------------------------------------------------------------------------------------------------------------------------------------------------------------------------------------------------------------------------------------------------------------------------------------------------------------------------------------------------------------------------------------------------------------------------------------------------------------------------------------------------------------------------------------------------------------------------------------------------------------------------------------------------------------------------------------------------------------------------------------------------------------------------------------------------------------------------------------------------------------------------------------------------------------------------------------------------------------------------------------------------------------------------------------------------------------------------------------------------------------------------------------------------------------------------------------------GTCTACAACGGAACTTCCGAGCTTCAGCTCGAGCGCATGAGCGTCTACTTCAACGAGGTA--CGCCGAAATCACCTCAC-------CGAGCTCTTTGTTGATTGTCAAC-ACCTGACAC-------GTTTCTAGGCCTCCGGCAACAAGTACGTCCCTCGCGCCGTCCTCGTCGATCTTGAGCCCGGTACTATGGACGCTGTCCGCGCCGGTCCTTTCGGTCAGCTCTTCCGTCCCGACAACTTCGTCTTCGGCCAGTCCGGTGCTGGCAACAACTGGGCCAAGGG------
