# Supplementary material for: Multi-locus phylogenetic analyses and morphology reveal new species, new records, and taxonomic updates of saprobic Dothideomycetes and Sordariomycetes from freshwater habitats in China
Source: IMA Fungus. 2026 Jun 25;17:e188546. doi: 10.3897/imafungus.17.188546 (PMC13329429; doi:10.3897/imafungus.17.188546)
Supplement: Supplementary material 1 — Tree alignment [file imafungus-17-e188546-s001.zip › Tree alignments/Pleurothecium.fas]

>Adelosphaeria_catenata_CBS_138679
ttacagggtctgacgac--cccaaacccaaccgtgaaccatttccgatcaaatgcttcggcgggtcgctcgctgggggagccctgggccgc-----atttggtggcccgccggagcaggcaaacatcaact-attctgagttacttctgagaaagtcttttctattgagaaataatcacaactcataacaatggatctcttggctctggcatcgatgaagaacgcagcgaaatgcgataaataatatgaattgcagaattcagcgaatcatcgagtttttgaacgcacattgcgccctctggtattccggagggcatgtccgaccgagcgtcgcatcaccactcaagcctt--gcttggtgttggggcttgcgaggagat--ctctttgcaaccctcgaatgcagtggcggtccctcttacgggcttcccctagcgcagtagagcattcagctgtcgcttcgggccctggaggcggcctgccgtaaaacccggcagccttgt--------------ctcagg------------------------ttggcctcgggtcggacaagattacccgctgaacttaagcatatcaataagcggaggaaaagaaaccaacagggattgccttagtaacggcgagtgaagcggcaacagcccagatttgaaatctggccttc---gggcccgagttgtaatctgcagatgagtcttttggcaaagcgccgtccaagttccctggaacgggacgccagagagggtgagagccccgtaccgacgcgcgcctcgcctttgcaaagctcattcgacgagtcgagtagtttggaaatgctgctctaattgtggggtaaatctcccataaggctaaatactggccagagaccgatagcgcacaagtagcgtgagcgaaagatgaaaagagccttgaacaagggcgtcaaaaagcatgtgaaattgttatgggggaagcgctcaatgccagacgtggtggcggttggttacccggcgttcttcgccggcgcactctgccgtcaccaggccagcatcagtttggtttgggg-ttactaccactgggaacgtggctcttc----ggagtgttatagccctgcggtgacgccctggaccggactgaggaacgcgcatctgcccggatgctggcttaatggcctttagcgacccgtcttgaaacacggaccaaggagttgacctagtatgcgagtgtttgggtgttaagcccttacgcgtagtgaaagcgaacgtagatgggagcttc--ggcgcaccatcgaccgatcctgatgttttcggatggatttgagtaggagcatgctgggtctgacccgaaagaaggtgaactatgcatgaatagggtgaagccagaggaaactctggtggaggctcgcagcggttctgacgtgcaaatcgatcgtcaaatttgtgcatgggggcgaaagaccaatcgaaccttctagtagctggttcctgccgaagtttccctcaggatagcagagttga-tcctcagtttcatgaggtaaagcgaatgattagagactcgggggcgctattatgccttcatctattctcaaactttaaatatgtgagaagcctcgtgttacttcggtgaacgcaggcctttgaatgaatcaactctagtgggccatttttggtaagcagaactggcgatgtgggatgaaccatacgggggcttaaggtgccagagtggacgctcatcagacaccacaaaaggtgttagcacatcttgacagcaggacggtggccatggaagtcggaatccgctaaggactgtgtaacaactcacctgccgaatgtgctagccctgaaaatggatggcgctaagcgtcccacctatagccccccctcggggtagaaactacgccccgaggagtaggcaggcgcgggggtccgtgacgaagcccagggcgtaagcccgggtcgaacggcccctggtgcggatcttggtggtagtagcaaatacttcaatgagaacttgaaggaccaaagtggagaaaggttccatgcgaacagcggttggacgtgggtcagtcggtcctgagccatagggaagttccgtttcaaaggggcactcttgccccgtatggcgaaagggaagctggtcaagatcccagcacaaggatgtgggttttacgcggcaacgcaaccaaacgcggagacggcggcgggggcccagggaggagttatcttttcttcttaacggtccagcgaccctgaaatcggtttgtccggagctagggttcagcggccggaagagcctggcatctttgccatggtcctgtgcgcccccgacgtcccttgaaaatccgtgggcgggaataatcctcacgccttgccgtactcatcaccgcacaggcgaatgaaccaggagctttcgaatcacctccgacgctgtgtcgaggggaataaggcgttcagccttacccttggcgtgaagccccagaccctctctaacggcctcaaatattctttggccactggcaactggggcgaccaaaagaaggccatgagctctaccgccggcgtgtcgcaagtcctgaatcggtacaccttcgcctcgaccttgtcccatctcagacgcaccaacacacccattggccgcgatggtaagctggcaaagccacgccaactccacaacacgcattggggtctagtctgccctgccgagacccccgaaggacaggcgtgtggtctagtcaagaatctctctctcatgtgctatgtcagcgtcggcacaccaggcgaacccattgttgatttcatgatatcgaggggcatggaagtactggaggagtatgaacccatgcgattccccaacgcgaccaaggtcttcgtcaatggcgtctgggttggtgttcaccctgacccgagggagttggtcaaagaagtgcaagctacgcggaggaacaacatcatctctaccgaggtttcgctggttcgggacattcgagaccgcgagttcaagatcttctccgatgcgggtcgcgtcatgcgacccctgttcgttgtcgaacaagaaaacaaccctgagggtt---tgcctcgtggttctcttcacctgaccaaagagatcgtacagcgtcttgccgagagtcacgctaatccgtccctggaccctgacgaaagattcggctgggaggacctcatgagactgggtgtcatcgagcttctagatgcagaagaagaagaaacagccatgatatgcatgacgcccgaagacctggaaaattatcgattacagaagatgggatatcaacttccggaggaaacgagtggagacctaaacaagagactgaagacgaagatgaatcctggaactcacacgtatactcattgcgaaatccatccgagcatgattttggggatttgcgctagcatcatcccattccca------------------------------acttcggaagggacgtatttattagaatcagaaccaatgcccttcgggttttctggtgactcatgataactccacagatcgcatggccttgtgccggcgatggctcattcaaatttcttccctatcaactttcgacggtacggtattggcctaccgtggttgtaacgggtgacggagggttagggctcgaccccggagagggagcctgagaaacggctaccacatccaaggaaggcagcaggcgcgcaaattatccaatcccgactcggggagatagtgacaataaataccgatacagggctcttttgggccctgtaattggaatgagtacaattcaaacctcttaacgaggaacaattggagggcaagtctggtgccagcagccgcggtaattccagctccaatagcgtatattaaagttgttgtggttaaaaagctcgtagtcgaacctcgagcctggccggccggtccgcctcaccgcgtgcactggtctggccgggctcttccctctgcggaaccgcatgtccttcactgggcgtgtcggggaggcaggacttttactttgaaaaaattagagtgctcaaggcaggccaatgctcggatacattagcatggaataatagaataggacgttggttctattttgttggtttctaggaccgccgtaatgatcaatagggacggtcgggggcatcagtattcagccgtcagaggtgaaattcttggaccggctgaagactaactactgcgaaagcatttgcc
>Anapleurothecium_botulisporum_FMR_11490
ttacagggtctaacgactacccaaaccaaaccgtgaacctttttaagcatgatgccgcggcgggtcgctcgctgggggagccccgggccgcggaa-acgcggtggctcgccgaaggcatccctctccaaac-atgagaagaactttctgaaagcatctccgcaacgaaaattgagtcacaactcacaacaatggatctcttggctctggcatcgatgaagaacgcagcgaaatgcgataagtaatatgaattgcagaattcagcgaatcatcgagtttttgaacgcacattgcgccctctggtattccggagggcatgtccgaccgagcgtcgcgtcgccgcccaagccccgggcttggtgttggggcctgcccgagaca---ctcgggcagcccctaaatgcaacggctgccctcccggtgcggctcccctagcgcagtacgagacctgggctacgcttcgggacgcgcgggaggt-ggccaccagcct-gcaagacct--cccaaaaggttgacctcgggtcggacaagattacccgctgaact-------------------------------------atcatatcaataagcggaggaaaagaaaccaacagggattgcctcagtaacggcgagtgaagcggcaacagcccagatttgaaatccggcccc----aggcccgagttgtaatctgcagatgagtctttgggttacgcgccgtccaagttccctggaatgggacgccggagagggtgagagccccgtaccgacgcgcgccgcacccgtgcaaagctcattcgaagagtcgagtagtttggaaatgctgctctaattgtggggtaaatctcccataaggctaaataccggccagagaccgatagcgcacaagtagcgtgagcgaaagatgaaaagagccttggataagggcgtcaaaaagcatgtgaaattgttgtgggggaagcgctcagtgccagacgtggcggcggttggttacccggcgttcctcgccggcgcactctgccgtcgccaggccagcatgggttcgcttcggggcttactaccgcgaggaacgtgccccttc----gcggtgttatagccttgtggcgacgtcccgg---------------------------------------------------------------------------------------------------------------------------------------------------------------------------------------------------------------------------------------------------------------------------------------------------------------------------------------------------------------------------------------------------------------------------------------------------------------------------------------------------------------------------------------------------------------------------------------------------------------------------------------------------------------------------------------------------------------------------------------------------------------------------------------------------------------------------------------------------------------------------------------------------------------------------------------------------------------------------------------------------------------------------------------------------------------------------------------------------------------------------------------------------------------------------------------------------------------------------------------------------------------------------------------------------------------???????????????????????????????????????????????????????????????????????????????????????????????????????????????????????????????????????????????????????????????????????????????????????????????????????????????????????????????????????????????????????????????????????????????????????????????????????????????????????????????????????????????????????????????????????????????????????????????????????????????????????????????????????????????????????????????????????????????????????????????????????????????????????????????????????????????????????????????????????????????????????????????????????????????????????????????????????????????????????????????????????????????????????????????????????????????????????????????????????????????????????????????????????????????????????????????????????????????????????????????????????????????????????????????????????????????????????????????????????????????????????????????????????????????????????????????????????????????????????????????????????????????????????????????????????????????????????????????????????????????????????????????????????????????????????????????????????????????????????????????????????????????????????????????????????????????????????????????????????????????????????????????????????????????????????????????????????????????????????????????????????????????????????????????????????????????????????????????????????????????????????????????????????????????????????????????????????????????????????????????????????????????????????????????????????????????????????????????????????????????????????????????????????????????????????????????????????????????????????????????????????????????????????????????????????????????????????????????????????????????????????????????????????????????????????????????????????????????????????????????????????????????????????????????????????????????????????????????????????
>Canalisporium_exiguum_SS_00809
ttaccgggtcctcgacttgcccgaaaccaaacgtgcacctata-aacttattcgctgcggcgggccgctcgctgggggagccgcgggccgaaagg-------tggcccgccaacgcagcgagagcatgagcctctggaaatatcttctgaagcacaacgttagcacaacgactagttacaacccataacgatggatctcttggctctggcatcgatgaagaacgcagcgaaatgcgatacgtaatacgaattgcag-atccagtgaatcatcgagtctttgaacgcacattgcgccccctggcaatccggggggcacgtccgaccgagcgccgcaaagacgctcgggggcggcccccggtgctgggacgtgcggttagggcctcgcccgcagtccccaaacacagcggcggccgtcgcccg-cggtctcccaggcgcagtagatcactt----ctcgcctagaggctccgcgggggcctgcttctcaaccaagaagtttgttcgaatcattctggcctcgggtcggacgaggctacccgctgaact------------------------------------------------------------------------------------------------------------------tttgaaatccggtgctcttggcgcccgagttgtaatctgcagatgggttttccggtgaggcgccgtccaagttccctggaatgggacgccgtagagggtgagagccccgtactggcgcgcgccgagcctctgtgaggcccattcgacgagtcgagtagtttgggaatgctgctctaattgcgaggtaaatctctcgtaaggctaaataccggccagagaccgatagcgcacaagtagcgtgagcgaaagatgaaaagagccttggataagggcgtcaaaaagcatgtgaaatcgttatgggggaagcgctcgtcgccagacgtggcggcggctggttagccggcg-ttctcgccggcgcactcggccgccgccaggccagcaacagctcgggctggggcccactgccggagggaacgtagctccccttggggagtgttatagcccttcggcgacgccctggaccgggctgaggaccgcgccttcgcacggatgctggcgtaatggcgcctagcgacccgtcttgaaacacggaccaaggagttgacctagcgcgcgagtgtacgggtgtaaagcccttgcgcgtagtgaaagcaaacgctggtgggagccttcgggcgcaccatcgaccgatcctgatgctcgcggatggatttgagtaggagcgcgctgggtctgacccgaaagaaagtgaactatgcatgggtagggtgaagccagaggaaactctggtggaggctcgcagcggttctgacgtgcaaatcgatcgtcaaacctgtgcatgggggcgaaagaccaatcgaaccttctagtagctggttcctgccgaagtttctctcaggatagcagagttggggcctcagtttcatgaggtaaagcgaatgattagagacccgggggcgctatttagccttcatctattctcaaactttaaatatgtgagaagcctcgtgttacttttttgaacgcaggcggccgaatgaaccaactctagtgggccatttttggtaagcagaactggcgatgtgggatgaaccatacgggggcttaaggcgccggagtggacgctcatcagacaccacaaaaggtgttagcacc-------------------------------------------------------------------------------------------------------------------------------------------------------------------------------------------------------------------------------------------------------------------------------------------------------------------------------------------------------------------------------------------------------------------------------------------------------------------------------------------------------------------------------------------------------------------------------------------------------------------------------------------------------------------------------------------------------------------------------------------------------------------------------------------------------------------------------------------------------------tgggtctgcacggtatgggctgagacggaccaacactcccattggacgcgatggcaagcttgcaaagccgcgtcagcttcataatactcactggggtctcgtatgtcctgcagagacgccggaaggccaagcatgtggcctggtcaaaaatctgtccttgatgtgctacgtgagcgtcgggacacccagcgacccaatcatcgacttcatgataacacgaggtatggaagtcatcgaagagtacgaacagctgcggttcccgaatgcaacaaaggtgtttgtcaatggtgtctgggtcggtatacaccccgacccgaaggagctggtccgcgaggtgcaggccacgcgccgggccaatattatctcatcggaagtttcgctggtcagagatatcagagatcgcgagttcaagatcttctctgatgctgggcgcgtcatgcgccctctctttgcagtcgagacaggggagcatcccgacaacaaggatcgaaagggccaactcttcttgaccaaggacatggtcacgagactcgcggagatcaaggaagggccggaagtcgacgaaagtgagaagtttggctggcaagacctgttgaagcatggcgtcgtcgagctcctggatgcagaagaggaggaaacggcgatgatttgcatgacgcccgaggatttggccgattacaggttgcaaaaggacggccatgaggttcaagccaatccagatgccacgatgaattcgcggctgaagaccaagatgaatcctggcactcacacctacactcactgcgagattcatcctagcatgattttgggaatatgcgcaagcatcatctcctttccgttctagagctaatacatgctaaatgccccgacttcggaaggggcgtatttatcagattaaaaaccagcgcccttcgggcttcttggtggctcatgataactccacagatcgcatggccttgtgccggcgatggctcattcaaatttcttccctatcaactttcgacggtagggtcttggcctaccgtggttgtaacgggtgacggagggttagggctcgaccccggagagggagcctgagaaacggctaccacatccaaggaaggcagcagccgcgcaaattatccaatcccgacacggggagatagtgacaataaatatcgatacggggctcttttgggccccgtaattggaatgagtacaatttaaacctcttaacgaggaacaattggagggcaagtctggtgccagcagccgcggtaattccagctccaatagcgtatattaaagttgttgtggttaaaaagctcgtagtcgaacctcgggctcggccggccggtccgcctcaccgcgtgcactggctcggccgggcccttccctctgcggaaccgcatgcccttcactgggcgtgtcggggaggcaggacttttactttgaaaaaattagagtgctcaaggcaggccaatgctcggatacattagcatggaataatgaaataggacgttggttctattttgttggtttctaggaccgccgtaatgatcaatagggacggtcgggggcatcagtattcagccgcgagaggtgaaattcttagaccggctgaagactaactactgcgaaagcatttgcc
>Canalisporium_pulchrum_SS_03982
ttatcgggtctctgtaacaccgaaaaccatacgtgcacctacgagaaaatttcgctgcggcgggccgctcgctgggggagccgcgggtcgtaagg-------tggcccgccaatgcagcgagagcattagcctctggaaatttcttctgaagcactacgtcagaaacgaaactagtcacaacccataacgatggatctcttggctctggcatcgatgaagaacgcagcgaaatgcgatacgtaatacgaattgcag-atccagtgaatcatcgagtttttgaacgcacattgcgccccctggcaatccggggggcacgtccgaccgagcgccgtaaagacgctcgggagtggctcccggtactgggacttgcggagagatcctcccccgcagtccccaaacgcagcggcggccgtcacccg-cggtcccccaggtgtagtaactttatc--gtctcacctagaggaccgcaggaggcttgccttgcacgcaagagagtcactacgattcttctggcctcgggtcggacgaggctacccgctgaact------------------------------------------------------------------------------------------------------------------tttgaaatccggtgctcttggcgcccgagttgtaatctgcagatgggttttccggtgaggtgccgtccaagttccctggaatgggacgccgtagagggtgagagccccgtactggcgcgcgccgagcctttgtgttacccattcgacgagtcgagtagtttgggaatgctgctctaattgcgaggtaaatctctcgtaaggctaaataccggccagagaccgatagcgcacaagtagcgtgagcgaaagatgaaaagagccttggataagggcgtcaaaaagcatgtgaaatcgttatgggggaagcgctcgtcgccagacgtggcggcggccggttagtcggcg-tcctcgccgacgcactcggtcgtcgccaggccagcaacagctcggactggggcctactgccgtcgggaacgtagctcctctcggggagtgttatagcccttcggcgacgccctgggccgggctgaggaccgcgcctttgcacggatgctggcgtaatggcgcctagcgacccgtcttgaaacacggaccaaggagttgacctagcgcgcgagtgtacgggtgtcaagcccctgcgcgcagtgaaagcaaacgctggtgggagccttcgggcgcaccatcgaccgatcctgatgctcgcggatggatttgagtaggagcgtgctgggtctgacccgaaagaaggtgaactatgcatgggtagggtgaagccagaggaaactctggtggaggctcgcagcggttctgacgtgcaaatcgatcgtcaaacctgtgcatgggggcgaaagaccaatcgaaccttctagtagctggttcctgccgaagtttccctcaggatagcagagttggggcctcagtttcatgaggtaaagcgaatgattagagacccgggggcgctatttagccttcatctattctcaaactttaaatatgtgagaagcctcgtgttacttttttgaacgcaggcggccgaatgaaccaactctagtgggccatttttggtaagcagaactggcgatgtgggatgaaccatacgggggcttaaggcgccggagtggacgctcatcagacaccacaaaaggtgttagcaca-------------------------------------------------------------------------------------------------------------------------------------------------------------------------------------------------------------------------------------------------------------------------------------------------------------------------------------------------------------------------------------------------------------------------------------------------------------------------------------------------------------------------------------------------------------------------------------------------------------------------------------------------------------------------------------------------------------------------------------------------------------------------------------------------------------------------------------------------------------cgcttctacactctctcatttgagacgaaccaacacccccatcggacgcgatggaaagcttgcaaagccacgccagctgcacaatacgcattggggtctggtgtgtccggcagagacgccggaaggccaggcatgcggcttggtcaaaaatttgtccttgatgtgctacgtcagcgtcggcactcccagcgaccccatcatcgacttcatgataacaaggggcatggaagttattgaggagtatgaacagctgcgattccccaacgcgactaaagtcttcgtcaatggtgtttgggttggtatccaccccgacccgaaggagttggtccgtgaggtacaggccactcgccgggccaatatcatttcatcagaggtctcgctggtaagggatatcagagaccgcgagttcaagatcttctctgacgccgggcgcgttatgcgcccacttttcgcggtcgagaccggggagcacccccacaacaaggaccgcaagggccagctattcctgaccaaggacatggttacgaggctggcagagatcaaggaaggacccgaagtcgatgaaagcgagaagtttggctggcaagacttgctgaggcgtggcgtcgtcgagctcctagacgcggaagaggaagagacagccatgatttgcatgacgcccgaggacttggccgattacagattgcagaaggatgggcatgacatccaagccaatccggatgccaccatgaactcgcgggtgaagaccaagatgaatcccggcactcacacctacactcattgcgagatccaccctagcatgattttgggaatatgcgcgagcattatccccttcccattctagagctaatacatgctaaatgctccgacttcggaaggagcgtatttatcagattaaaaaccagcgccctttgggcttcttggtggctcatgataactccacagatcgcatggcctagtgccggcgatggctcattcaaatttcttccctatcaactttcgacggtagggtcttggcctaccgtggttgtaacgggtgacggagggttagggctcgaccccggagagggagcctgagaaacggctaccacatccaaggaaggcagcaggcgcgcaaattatccaatcccgacacggggagatagtgacaataaatatcgatacggggctcttttgggccccgtaattggaatgagtacaatttaaacctcttaacgaggaacaattggagggcaagtctggtgccagcagccgcggtaattccagctccaatagcgtatattaaagttgttgtggttaaaaagctcgtagtcgaacctcgggctcggccggccggtccgcctcaccgcgtgcactggcccggccgggcccttccctctgcggaaccgcatgcccttcactgggcgtgtcggggaggcaggacttttactttgaaaaaattagagtgctcaaggcaggccaatgctcggatacattagcatggaataatgaaataggacgttggttctattttgttggtttctaggaccgccgtaatgatcaatagggacggtcgggggcatcagtattcagccgcgagaggtgaaattcttagaccggctgaagactaactactgcgaaagcatttgcc
>Coleodictyospora_muriformis_MFLUCC_18_1243
ttatagggtctcacgactgcccaaaccacaccgtgcatcttaaaaaatgcaatgcttcggcgggtcgctcgctgggggagcttcgggtcgccgaa-aggcactggcccgccgatggcatgctataatactatttttgaaatactttctgatttcaatttccataaaaaaaaacgtttacaactcataacaatggatctcttggctctggcatcgatgaagaacgcagcgaaatgcgataactaatatgaattgcagaattcagcgaatcatcgagtttttgaacgcacattgcgccctctggtattccggagggcctgtccgaccgagcgtcgctacaccgctcaggctttttgtctggtgttgggatttgcaaggcgttagcgctttgcggttccgaaatgcagtggcggctcccagtgcggattccccctagcgcagtagagtgtttacgctacgcttcgggacgcctgggt-gcctgccgtaaaaca-gcagactcaccctctcaaggttggcctcgggtcggacaagattacccgctgaact---------------------------------------------------------------aaccaacagggattgcctcagtaacggcgagtgaagcggcaacagcccagatttgaaatccggctttc---gggcccgaattgtaatctgcagatgaggctttgggttacgcgccgtccaagttccctggaatgggacgccacagagggtgagagccccgtaccgacgtgcgccgcgcctatttatggcccattcgaagagtcgagtagtttggaaatgctgctctaatcgtggggtaaatctcccataaggctaaatattggccagagaccgatagcgcacaagtagcgtgagcgaaagatgaaaagagccttggataagggcgtcaaaaagtatgtgaaattgttatgggggaagcgcttagtgccagacgtggcttcggctgattacccggcgttcttcgccggcgcactctgccgtcgccaggccagcatcggttcggctcggggcttactgccgttaggaacgtggcccttc----ggggtgttatagcctagcggtgacgtctcgcgctggactgaggatcgcgcatctgctcggatgctggcgtaatggccctcagcgacccgtcttgaaacacggaccaaggagttgacctagtatgcgagtgtttgggtgtcaagccctcacgcgcagtgaaagcgaacgcaggtgggagcctc--ggcgcaccatcgaccgatcctgaagtttacggatggatttgagtaggagcatactgggtctgacccgaaagaaggtgaactatgcatgaatagggtgaagccagaggaaactctggtggaggctcgcagcggttctgacgtgcaaatcgatcgtcaaatttgtgcatgggggcgaaagaccaatcga-----------------------------------------------------------------------------------------------------------------------------------------------------------------------------------------------------------------------------------------------------------------------------------------------------------------------------------------------------------------------------------------------------------------------------------------------------------------------------------------------------------------------------------------------------------------------------------------------------------------------------------------------------------------------------------------------------------------------------------------------------------------------------------------------------------------------------------------------------------------------------------------------------------------------------------------------------------???????????????????????????????????????????????????????????????????????????????????????????????????????????????????????????????????????????????????????????????????????????????????????????????????????????????????????????????????????????????????????????????????????????????????????????????????????????????????????????????????????????????????????????????????????????????????????????????????????????????????????????????????????????????????????????????????????????????????????????????????????????????????????????????????????????????????????????????????????????????????????????????????????????????????????????????????????????????????????????????????????????????????????????????????????????????????????????????????????????????????????????????????????????????????????????????????????????????????????????????????????????????????????????????????????????????????????????????????????????????????????????????????????????????????????????????????????????????????????????????????????????????????????????????????????????????????????????????????????????????ttctagagctaatacatgctgaaaatcccaacttcggaagggacgtatttattagaatcagaaccaatgcccttcgggttttttggtgaatcatgataactccacagatcgcatggccttgcgccggcgatggctcattcaaatttcttccctatcaactttcgacggtacggtcttggcctaccgtggttgtaacgggtgacggagggttagggctcgaccccggagagggagccggaggaacggctaccacatccaaggaaggcagcaggcgcgcaaattatccaatcccaactcggggagatagtgacaataaataccgatacagggctcttttgggccctgtaattggaatgagtacaatttaaacctcttaacgaggaacaattggagggcaagtctggtgccagcagccgcggtaattccagctccaatagcgtatattaaagttgttgtggttaaaaagctcgtagtcgaacctcgagcctggccggccggtccgcctcaccgcgtgcactggtctggccgggctcttccctctgcggaacctcatgccctttactgggtgtgttggggaggcaggacttttactttgaaaaaattagagtgctcaaggcaggccaatgctcgaatacattagcatggaataatagaataggacgttggttctattttgttggtttctaggaccgccgtaatgatcaatagggacggtcgggggcatcagtattcagccgtcagaggtgaaattcttggaccggctgaagactaactactgcgaaagcatttgcc
>Coleodictyospora_muriformis_MFLUCC_18_1279
ttatagggtctcacgactgcccaaaccacaccgtgcatcttaaaaaatgcaatgcttcggcgggtcgctcgctgggggagcttcgggtcgccgaa-aggcactggcccgccgatggcatgctataatactatttttgaaatactttctgatttcaatttccataaaaaaaaacgtttacaactcataacaatggatctcttggctctggcatcgatgaagaacgcagcgaaatgcgataactaatatgaattgcagaattcagcgaatcatcgagtttttgaacgcacattgcgccctctggtattccggagggcctgtccgaccgagcgtcgctacaccgctcaggctttttgtctggtgttgggatttgcaaggcgttagcgctttgcggttccgaaatgcagtggcggctcccagtgcggattccccctagcgcagtagagtgtttacgctacgcttcgggacgcctgggt-gcctgccgtaaaaca-gcagactcaccctctcaaggttggcctcgggtcggacaagattacccgctgaact-----------------------------------------------------------------------gggattgcctcagtaacggcgagtgaagcggcaacagcccagatttgaaatccggctttc---gggcccgaattgtaatctgcagatgaggctttgggttacgcgccgtccaagttccctggaatgggacgccacagagggtgagagccccgtaccgacgtgcgccgcgcctatttatggcccattcgaagagtcgagtagtttggaaatgctgctctaatcgtggggtaaatctcccataaggctaaatattggccagagaccgatagcgcacaagtagcgtgagcgaaagatgaaaagagccttggataagggcgtcaaaaagtatgtgaaattgttatgggggaagcgcttagtgccagacgtggcttcggctgattacccggcgttcttcgccggcgcactctgccgtcgccaggccagcatcggttcggctcggggcttactgccgttaggaacgtggcccttc----ggggtgttatagcctagcggtgacgtctcgcgctggactgaggatcgcgcatctgctcggatgctggcgtaatggccctcagcgacccgtcttgaaacacggaccaaggagttgacctagtatgcgagtgtttgggtgtcaagccctcacgcgcagtgaaagcgaacgcaggtgggagcctc--ggcgcaccatcgaccgatcctgaagtttacggatggatttgagtaggagcatactgggtctgacccgaaagaaggtgaactatgcatgaatagggtgaagccagaggaaactctggtggaggctcgcagcggttctgacgtgcaaatcgatcgtc-aatttgtgcatgggggcgaaagaccaatcga-----------------------------------------------------------------------------------------------------------------------------------------------------------------------------------------------------------------------------------------------------------------------------------------------------------------------------------------------------------------------------------------------------------------------------------------------------------------------------------------------------------------------------------------------------------------------------------------------------------------------------------------------------------------------------------------------------------------------------------------------------------------------------------------------------------------------------------------------------------------------------------------------------------------------------------------------------------???????????????????????????????????????????????????????????????????????????????????????????????????????????????????????????????????????????????????????????????????????????????????????????????????????????????????????????????????????????????????????????????????????????????????????????????????????????????????????????????????????????????????????????????????????????????????????????????????????????????????????????????????????????????????????????????????????????????????????????????????????????????????????????????????????????????????????????????????????????????????????????????????????????????????????????????????????????????????????????????????????????????????????????????????????????????????????????????????????????????????????????????????????????????????????????????????????????????????????????????????????????????????????????????????????????????????????????????????????????????????????????????????????????????????????????????????????????????????????????????????????????????????????????????????????????????????????????????????????????????ttctagagctaatacatgctgaaaatcccaacttcggaagggacgtatttattagaatcagaaccaatgcccttcgggttttttggtgaatcatgataactccacagatcgcatggccttgcgccggcgatggctcattcaaatttcttccctatcaactttcgacggtacggtcttggcctaccgtggttgtaacgggtgacggagggttagggctcgaccccggagagggagccggaggaacggctaccacatccaaggaaggcagcaggcgcgcaaattatccaatcccaactcggggagatagtgacaataaataccgatacagggctcttttgggccctgtaattggaatgagtacaatttaaacctcttaacgaggaacaattggagggcaagtctggtgccagcagccgcggtaattccagctccaatagcgtatattaaagttgttgtggttaaaaagctcgtagtcgaacctcgagcctggccggccggtccgcctcaccgcgtgcactggtctggccgggctcttccctctgcggaacctcatgccctttactgggtgtgttggggaggcaggacttttactttgaaaaaattagagtgctcaaggcaggccaatgctcgaatacattagcatggaataatagaataggacgttggttctattttgttggtttctaggaccgccgtaatgatcaatagggacggtcgggggcatcagtattcagccgtcagaggtgaaattcttggaccggctgaagactaactactgcgaaagcatttgcc
>Conioscypha_minutispora_CBS_137253_out
aaaaagggt--------------------------------------------------------------ccaaggacacctcaacctaccgtgcccactgtggaaacccgaagaaacaggaaag-----gctggcacgagttttctgagatatcacagcgcgcgcgaagaaaattacaacccataacaatggatctcttggctctggcatcgatgaagaacgcagcgaaatgcgataattaatatgaattgcagaattcagtgaatcatcgagtttttgaacgcacattgcgccctctggtaatccggagggcatgtccgaccgagcgtcactacgccgctcgggccccgggctcggtgttggggatcgcggggttc-aggaccccgcggcccttaaaatcaatggcgagcccgccgtggagaaccccccagcggagtagaacactttac--ttgctcgggggcgccgcaggactcagcctagccagg-ggaggggtgccagaacccggttggcctcgggtcggacaagattacccgctgaact----------------------------------------------------------------------------tgcctcagtaacggcgagtgaagcggcaacagcccagatttgaaatctggcccccacggggcccgagttgtaatctgcagatgggtcttttggtgaagcgccgtccaagttccctggaatgggacgcctcagagggtgagagccccgtacaggcggtcgcggagcctctgtaaagtccattcgacgagtcgagtagtttggaaatgctgctctaatcgcggggtaaacctcccgtaaggctaaataccggccagagaccgatagcgcacaagtagcgtgagcgaaagatgaaaagggccttgaacaagggcgttaaaaagtatgtgaaattgttatgggggaagcgctcgatgccagactcgggggcggttggttacccggcggtcctcgccggcgcactcttccgctcccgggccagcatcggttcggcgcggggctcactgccccggggaacgtggctccctc--gggagtgttatagccccgcggatacgccccgtgccggaccgaggacggcgccttggcgtggatgctggcgtaatggcccctagcgacccgtcttgaaacacggaccaaggagttgacctagcatgcgagtgtacgggtgcaaagccctggcgcgcaatgaaagtgatcatgggtgggagcccttgggcgcaccatcggccgatcctgacgtttacagatggatttgagtaagagc----------------------------------------------------------------------------------------------------------------------------------------------------------------------------------------------------------------------------------------------------------------------------------------------------------------------------------------------------------------------------------------------------------------------------------------------------------------------------------------------------------------------------------------------------------------------------------------------------------------------------------------------------------------------------------------------------------------------------------------------------------------------------------------------------------------------------------------------------------------------------------------------------------------------------------------------------------------------------------------------------------------------------------------------------------------------------------------------------???????????????????????????????????????????????????????????????????????????????????????????????????????????????????????????????????????????????????????????????????????????????????????????????????????????????????????????????????????????????????????????????????????????????????????????????????????????????????????????????????????????????????????????????????????????????????????????????????????????????????????????????????????????????????????????????????????????????????????????????????????????????????????????????????????????????????????????????????????????????????????????????????????????????????????????????????????????????????????????????????????????????????????????????????????????????????????????????????????????????????????????????????????????????????????????????????????????????????????????????????????????????????????????????????????????????????????????????????????????????????????????????????????????????????????????????????????????????????????????????????????????????????????????????????????????????????????????????????????????????ttctagagctaatacatgctaaacaccccgacttcggaaggggcgtatttattagaaccagaaccaatgcccttcgggttctctggcgattcatgataactccacagatcgcatggccttgcgccggcgatggctcattcaaatttcttccctatcaactttcgacggtacggtcttggcctaccgtggttgtaacgggtgacggagggttagggctcgaccccggagaaggagcctgagaaacggctactacatccaaggaaggcagcaggcgcgcaaattatccaatcccgacacggggagatagtgacaataaataccaatacagggctcttttgggccccgtaattggaatgagtacaatttaaacctcttaacgaggaacaattggagggcaagtctggtgccagcagccgcggtaattccagctccaatagcgtatattaaagttgttgtggttaaaaagctcgtagtcgaacctcgggcctggccggccggtccgcctcaccgcgtgcactggtctggccgggcccttccctctgcggaaccgcatgccctttactgggcgtgccggggaggcaggacttttactttgaaaaaattagagtgctcaaggcaggccaatgctcggatagattagcatggaataataaaataggacgtcggctctattttgttggtttctaggaccgccgtaatgatcaatagggacggtcgggggcatcagtattcagccgtcagaggtgaaattcttggaccggctgaagactaactactgcgaaagcatttgcc
>Dematipyriforma_aquilaria_CGMCC_3_17268
ttacagggtctgacgactgcccaaaccaaaccgtgaactattttctcaaaaatgctttggcaggccgctcgctgggggagccccggactgccgag-aggcggtggcctgccgaaggcatgcaaatttaaactcactgaataactttctgagaaaatatcatctgagtaaaaattatcacaactcataacaatggatctcttggctctggcatcgatgaagaacgcagcgaaatgcgataattaatatgaattgcagaattcagtgaatcatcgagtttttgaacgcacattgcgccctttggtattccgaagggcatgtccgaccgagcgtcgcttcgccgctcaagtctctgacttggtgttgggacctgcccgggcctgccctggggcagtccccaaatgcagtggcggccctcagcgcggctcctccttagcgcagtagagtaattgcactacgcttcgggacgcctgggt-gcctgccgtaaaacc-gcagactttccctctctaggttggcctc-----------------------------------------------------------------------caataagcggaggaaaagaaaccaacagggattgcctcagtaacggcgagtgaagcggcaacagcccagatttgaaatctggccttc---tggcccgagttgtaatctgtagatgagtctttgggttacgtgccgtccaagtcccctggaatggggcgccatagagggtgagagccccgtaccgacgtgcgccgcgcctgtttaaagctcattcgaagagtcgagtagtttggaaatgctgctctaattgtggggtaaatctcccataaggctaaatattggccagagaccgatagcgcacaagtagcgtgagcgaaagatgaaaagagccttgaataagggcgtcaaaaagtatgtgaaattgttatgggggaagcgcttagtgccagacgtggtggcggttggttacccggtgttcctcaccggcgcactcttccgtcgccaggccagcatcggttcggcttggggctcaatgctgcagggaacgtggctcttc----ggagtgttatagccttgtagcgacgtcccggaccggaccgaggttcgcgcatctgctcggatgctggcgtaatggccctcagcgacccgtcttgaaacacggaccaaggagttgacctagcacgc-----------------------------------------------------------------------------------------------------------------------------------------------------------------------------------------------------------------------------------------------------------------------------------------------------------------------------------------------------------------------------------------------------------------------------------------------------------------------------------------------------------------------------------------------------------------------------------------------------------------------------------------------------------------------------------------------------------------------------------------------------------------------------------------------------------------------------------------------------------------------------------------------------------------------------------------------------------------------------------------------------------------------------------------------------------------------------------------------------------------------------------------------------------------------------------------------------------------???????????????????????????????????????????????????????????????????????????????????????????????????????????????????????????????????????????????????????????????????????????????????????????????????????????????????????????????????????????????????????????????????????????????????????????????????????????????????????????????????????????????????????????????????????????????????????????????????????????????????????????????????????????????????????????????????????????????????????????????????????????????????????????????????????????????????????????????????????????????????????????????????????????????????????????????????????????????????????????????????????????????????????????????????????????????????????????????????????????????????????????????????????????????????????????????????????????????????????????????????????????????????????????????????????????????????????????????????????????????????????????????????????????????????????????????????????????????????????????????????????????????????????????????????????????????????????????????????????????????ttctagagctaatacatgctgaaaatcccgacttcggaagggacgtatttattagaatcagaaccaatgcccttcgggttccttggtgaatcatgataactccacagatcgcatggccttgcgccggcgatggctcattcaaatttcttccctatcaactttcgacggtacggtcttggcctaccgtggttgtaacgggtgacggagggttagggctcgaccccggagaaggagccggaggaacggctactacatccaaggaaggcagcaggcgcgcaaattatccaatcccgacacggggagatagtgacaataaataccgatacagggctcttttgggccctgtaattggaatgagtacaatttaaacctcttaacgaggaacaattggagggcaagtctggtgccagcagccgcggtaattccagctccaatagcgtatattaaagttgttgtggttaaaaagctcgtagtcgaacctcgagcctggccggccggtccgcctcaccgcgtgcactggtctggccgggctcttccctctgcggaaccgcatgtccttcactgggcgtgtcggggaggcaggacttttactttgaaaaaattagagtgctcaaggcaggccaatgctcgaatacattagcatggaataatagaataggacgttggttctattttgttggtttctaggaccgccgtaatgatcaatagggacggtcgggggcatcagtattcagccgtcagaggtgaaattcttggaccggctgaagactaactactgcgaaagcatttgcc
>Dematipyriforma_muriformis_MFLU_21_0146
ttacagggtctcgcgactgcccaaaccaaaccgtgaacgattttctgcctaatgctttggcaggccgctcgctgggggagccctggactgccgcg-aggcggtggcctgccgaaggcatgcaaactcaaaatcactgattacttctgagaaaaatcatctcccaaaaaaaataaatcacaactcataacaatggatctcttggctctggcatcgatgaagaacgcagcgaaatgcgataaataatatgaattgcagaattcagtgaatcatcgagtttttgaacgcacattgcgccctttggtattccgaagggcatgtccgaccgagcgtcgcttcgccgctcaagtctccgacttggttttgggacctgctcgggcctaggccggagcagcccctaaatgcagtggcggccctcagcgcggctcctccttagcgcagtagagtatctacactacgcttcgggacgcctgggt-gcctgccgtaaaacc-gcagactttc-tttcttaggttggcctcgggtcggacaagattacccgctgaact-----------------------------------------------------------------------------------------------------------------atttgaaatctagccttt----ggctcgagttgtaatctgtagatgagtctttgggttacgtgccgtctaagtcccctggaatggggcgccatagagggtgagagccccgtaccgacgtgcgccgctcctgtttaaagctcattcgaagagtcgagtagtttggaaatgctgctctaattgtggggtaaatctcccataaggctaaatattggccagagaccgatagcgcacaagtagcgtgagcgaaagatgaaaagagccttgaataagggcgtcaaaaagtatgtgaaattgttatgggggaagcgcttagtgccagacgtggtggcagttggttacccggcgttcttcgccggcgcactcttctgtctccaggccagcatcggttcggtttggggctcaatgccgtagggaacgtggctcttc----ggagtgttatagccttgcggcgacgtcccggaccggaccgaggttcgcgcatctgctcggatgctggcgtaatggccctcagcgacccgtcttgaaacacggaccaaggagttgacctagcacgcgagtgtttgggtgtaaagccctcacgcgcagtgaaagcgaacgcaggtgggagcctc--ggcgcaccatcgaccgatcctgaagtttacggatggatttgagtaggagcgtgttgggtctgacccgaaagaaggtgaactatgcatgaatagggtgaagccagaggaaactctggtggaggctcgcagcggttctgacgtgcaaatcgatcgtc-------------------------------------------------------------------------------------------------------------------------------------------------------------------------------------------------------------------------------------------------------------------------------------------------------------------------------------------------------------------------------------------------------------------------------------------------------------------------------------------------------------------------------------------------------------------------------------------------------------------------------------------------------------------------------------------------------------------------------------------------------------------------------------------------------------------------------------------------------------------------------------------------------------------------------------------------------------------------------------------???????????????????????????????????????????????????????????????????????????????????????????????????????????????????????????????????????????????????????????????????????????????????????????????????????????????????????????????????????????????????????????????????????????????????????????????????????????????????????????????????????????????????????????????????????????????????????????????????????????????????????????????????????????????????????????????????????????????????????????????????????????????????????????????????????????????????????????????????????????????????????????????????????????????????????????????????????????????????????????????????????????????????????????????????????????????????????????????????????????????????????????????????????????????????????????????????????????????????????????????????????????????????????????????????????????????????????????????????????????????????????????????????????????????????????????????????????????????????????????????????????????????????????????????????????????????????????????????????????????????????????????????????????????????????????????????????????????????????????????????????????????????????????????????????????????????????????????????????????????????????????????????????????????????????????????????????????????????????????????????????????????????????????????????????????????????????????????????????????????????????????????????????????????????????????????????????????????????????????????????????????????????????????????????????????????????????????????????????????????????????????????????????????????????????????????????????????????????????????????????????????????????????????????????????????????????????????????????????????????????????????????????????????????????????????????????????????????????????????????????????????????????????????????????????????????????????????????????????????
>Dematipyriforma_nigrospora_MFLUCC_21_0096
ttacagggtctgacgactgcccaaaccaaaccgtgaactattttttccataatgctttggcaggccgctcgctgggggagccttggaccgccgca-aggcggtgggctgccgaaggcatgtaaaatcaaaatcactgaataactttctgagaatatattgcctgagaaaaaaatatcacaactcataacaatggatctcttggctctggcatcgatgaagaacgcagcgaaatgcgataaataatatgaattgcagaattcagcgaatcatcgagtttttgaacgcacattgcgcccttcggtattccgaagggcatgtccgaccgagcgtcgctttaccgctcaagtctccgacttggtgttggggcctgcccgagcctggtctcgggcagctcctaaatgcagtggcggccctcagcgcggctcctccttagcgcagtagagtaattgcactacgcttcgggacgcctgggt-gcctgccgtaaaacc-gcagactttc-ctctctaggttggcctcgggtcggacaagattacccgctgaact------------------------------------------------------------------------------------------------------------cccagatttgaaatctggccttc---tggcccgaattgtaatctgtagatgagtctttgggttacgtgccgtccaagtcccctggaatggggcgccatagagggtgagagccccgtaccgacgtgcgccgcgcctgtttaaagctcattcgaagagtcgagtagtttggaaatgctgctctaattgtggggtaaatctcccataaggctaaataccggccagagaccgatagcgcacaagtagcgtgagcgaaagatgaaaagagccttgaataagggcgtcaaaaagtatgtgaaattgttgtgggggaagcgcttagtgccagacgtggcggcggttggttacccggtgttcttcgccggcgcactcttccgtcgccaggccagcatcggttcggctcggggctcaatgctgcagggaacgtggctcttc----ggagtgttatagccttgtagcgacgtcccggaccggaccgaggttcgcgcatctgctcggatgctggcgtaatggccctcagcgacccgtcttgaaacacggaccaaggagttgacctagcacgcgagtgtttgggtgtaaagccctcacgcgcagtgaaagcgaacgcaggtgggagcctc--ggcgcaccatcgaccgatcctgaagtttacggatggatttgagtaggagcgtgttgggtctgacccgaaagaaggtgaactatgcatgaatagggtgaagccagaggaaactctggtggaggctcgcagcggttctgacgtgcaaatcgatcgtcaaatttgtgcatgggggcgaaagaccaatcgaaccttctagta------------------------------------------------------------------------------------------------------------------------------------------------------------------------------------------------------------------------------------------------------------------------------------------------------------------------------------------------------------------------------------------------------------------------------------------------------------------------------------------------------------------------------------------------------------------------------------------------------------------------------------------------------------------------------------------------------------------------------------------------------------------------------------------------------------------------------------------------------------------------------------------------------------------------------------------------???????????????????????????????????????????????????????????????????????????????????????????????????????????????????????????????????????????????????????????????????????????????????????????????????????????????????????????????????????????????????????????????????????????????????????????????????????????????????????????????????????????????????????????????????????????????????????????????????????????????????????????????????????????????????????????????????????????????????????????????????????????????????????????????????????????????????????????????????????????????????????????????????????????????????????????????????????????????????????????????????????????????????????????????????????????????????????????????????????????????????????????????????????????????????????????????????????????????????????????????????????????????????????????????????????????????????????????????????????????????????????????????????????????????????????????????????????????????????????????????????????????????????????????????????????????????????????????????????????????????????????????????????????????????????????????????????????????????????????????????????????????????????????????????????????????????????????????????????????????????????????????????????????????????????????????????????????????????????????????????????????????????????????????????????????????????????????????????????????????????????????????????????????????????????????????????????????????????????????????????????????????????????????????????????????????????????????????????????????????????????????????????????????????????????????????????????????????????????????????????????????????????????????????????????????????????????????????????????????????????????????????????????????????????????????????????????????????????????????????????????????????????????????????????????????????????????????????????????????
>Dematipyriforma_nigrospora_MFLUCC_21_0097
ttacagggtctgacgactgctcaaaccaaaccgtgaactattttttccataatgctttggcaggccgctcgctgggggagccttggaccgccgca-aggcggtgggctgccgaaggcatgtaaaatcaaaatcactgaataactttctgagaatatattacctgagaaaaaaatatcacaactcataacaatggatctcttggctctggcatcgatgaagaacgcagcgaaatgcgataaataatatgaattgcagaattcagcgaatcatcgagtttttgaacgcacattgcgcccttcggtattccgaagggcatgtccgaccgagcgtcgcttcaccgctcaagtctccgacttggtgttggggcctgcccgagcctggtctcgggcagctcctaaatgcagtggcggccctcagcgcggctcctccttagcgcagtagagtaattgcactacgcttcgggacgcctgggt-gcctgccgtaaaacc-gcagactttc-ctctctaggttggcctcgggtcggacaagattacccgctgaact------------------------------------------------------------------------------------------------------------cccagatttgaaatctggccttc---tggcccgaattgtaatctgtagatgagtctttgggttacgtgccgtccaagtcccctggaatggggcgccatagagggtgagagccccgtaccgacgtgcgccgcgcctgtttaaagctcattcgaagagtcgagtagtttggaaatgctgctctaattgtggggtaaatctcccataaggctaaataccggccagagaccgatagcgcacaagtagcgtgagcgaaagatgaaaagagccttgaataagggcgtcaaaaagtatgtgaaattgttgtgggggaagcgcttagtgccagacgtggcggcggttggttacccggtgttcttcgccggcgcactcttccgtcgccaggccagcatcggttcggctcggggctcaatgctgcagggaacgtggctcttc----ggagtgttatagccttgtagcgacgtcccggaccggaccgaggttcgcgcatctgctcggatgctggcgtaatggccctcagcgacccgtcttgaaacacggaccaaggagttgacctagcacgcgagtgtttgggtgtaaagccctcacgcgcagtgaaagcgaacgcaggtgggagcctc--ggcgcaccatcgaccgatcctgaagtttacggatggatttgagtaggagcgtgttgggtctgacccgaaagaaggtgaactatgcatgaatagggtgaagccagaggaaactctggtggaggctcgcagcggttctgacgtgcaaatcgatcgtcaaatttgtgcat----------------------------------------------------------------------------------------------------------------------------------------------------------------------------------------------------------------------------------------------------------------------------------------------------------------------------------------------------------------------------------------------------------------------------------------------------------------------------------------------------------------------------------------------------------------------------------------------------------------------------------------------------------------------------------------------------------------------------------------------------------------------------------------------------------------------------------------------------------------------------------------------------------------------------------------------------------------------------------------------------------------------------------------------------------------------------------------------------------------------------------------------------------------------------------------tgcatcgactctgtcccacttacgccgcaccaacacgcccatcggccgcgacggcaagctggcaaaaccacgtcagctacacaacacgcactggggcctcgtctgcccagccgagacgcccgaaggacaagcctgtggtctggtcaagaatttgtcgttgatgtgctatgtcagcgtcggaacacccggtgagcctatcgtcgactttatgatatcgcgaggcatggaagtcctggaggagtacgagccgatgcggtttcccaacgccacaaagatctttgtcaacggtgtctgggtcggcattcacccagatcctagggagttggtacgggaagtccaaacaacacgccggaacaacatcatttctaccgaggtctcgctggtccgagacattcgagaccgcgagttcaagatcttttccgacgcgggccgggttatgcgaccgctgttcgtggtggagcaggagaacaacccggagagcgacatcactcgcggttctcttgttctgaccaagaatatgatccagcgtctggccgagacccacgccaacccgaatatcgatccagaggagagatttggctgggacgagctcttggaagagggtgttattgagctcctggatgccgaagaagaggagacgtccatgatttgcatgacgccagaagacctggagaattatcgattacagaagctaggcttccaactgcccgacgaggctggtggtgacttgaacaagcgactcaagaccaagatgaatcctggtacccacacgtatacgcactgcgaaatccatccaagcatgatcttggggatctgcgccagcatcattccgttccca-----------------------------------------------------------------------------------------------------------------------------------------------------------------------------------------------------------------------------------------------------------------------------------------------------------------------------------------------------cctgtaattggaatgagtacaatttaaacctcttaacgaggaacaattggagggcaagtctggtgccagcagccgcggtaattccagctccaatagcgtatattaaagttgttgtggttaaaaagctcgtagtcgaacctcgagcctggccggccggtccgcctcaccgcgtgcactggtctggccgggctcttccctctgcggaaccgcatgtccttcactgggcgtgtcggggaggcaggacttttactttgaaaaaattagagtgctcaaggcaggccaatgctcgaatacattagcatggaataatagaataggacgttggttctattttgttggtttctaggaccgccgtaatgatcaatagggacggtcgggggcatcagtattcagccgtcagaggtgaaattcttggaccggctgaagactaactactgcgaaagcatttgcc
>Helicoascotaiwania_farinosa_DAOMC_241947
---cagggtctgacgactacccaaacc-caccgtgaatctttt-tcgtaccatgcctcggcgggtcgctcgctgggggagccc-gggccgcggag-acgcggtggcccgccggaggcaagaacaccaa----ctctgcaactttctccagtcgaaacctctccagcaaaaacttgtcacaactcacaacaatggatctcttggctctggcatcgatgaagaacgcagcgaaatgcgataaataatatgaattgcagaattcagcgaatcatcgagtttttgaacgcacattgcgcccctcggtattccgtagggcatgtccgaccgagcgtcgcttcaccactcgagccccgcgctcggtgctgggtgccgccggggcctgtcccccggcggccccgaaatgcagtggcagccc-cggtgcg-cctcctcctagcgcagtagagcaatcacgctacgcttcgggacgcccgcgcggctggccgtaaaaaccgaaggcccgtt--------gctgccccc--------------------------------------------------------------------------------------------ccaacagggattgccccagtaacggcgagtgaagcggcaacagcccagatttgaaatccggcccc-----ggcccgagttgtaatctgcagatgagtcttcgggcaaggcgccgtccaagttccctggaatgggacgccggagagggtgagagccccgtaccgacggccgccgcgcctgtgcgaagctcattcgaagagtcgagtagtttggaaatgctgctctaattgcggggtaaatctcccgtaaggctaaataccggccagagaccgatagcgcacaagtagcgtgagcgaaagatgaaaagagccttgaataagggcgtcaaaaagtatgtgaaattgttgtgggggaagcgcttggcgccagacgtggcggcggttggttacccggcgttactcgccggcgcactctgccgccgccaggccagcatcggttcggcctgggacctactgacgcgaggaacgtggcccttc----ggggtgttacagcctcgcggagacgtcccgcgccggaccgaggatcgcgcttcggctcggatgctggcgtaatggccctcagcgacccgtcttgaaacacggaccaaggagttgacctagcccgcgagtgtttgggtgtcaagccctcacgcgcagtgaaagcgaacgcaggtgggagcctc--ggcgcaccatcgaccgatcctgaagttcacggacggatttgagtaggagcgtgctgggtctgacccgaaagaaggtgaactatgcatgaatagggtgaagccagaggaaactctggtggaggctcgcagcggttctgacgtgcaaatcgatcgtcaaatttgtgcatgggggcgaaagaccaatcgaaccttctagtagctggttcctgccgaagtttccctcaggatagcagagttga-tcctcagtttcatgaggtaaagcgaatgattagagactcgggggctacatactgccttcatctattctcaaactttaaatatgtgagaagcctcgtgttacttcggtgaacgcaggcctttgaatgaatcaactctagtgggccatttttggtaagcagaactggcgatgtgggatgaaccatacgggggtttaaggtgccggagtggacgctcatcagacacca---------------------------------------------------------------------------------------------------------------------------------------------------------------------------------------------------------------------------------------------------------------------------------------------------------------------------------------------------------------------------------------------------------------------------------------------------------------------------------------------------------------------------------------------------------------------------------------------------------------------------------------------------------------------???????????????????????????????????????????????????????????????????????????????????????????????????????????????????????????????????????????????????????????????????????????????????????????????????????????????????????????????????????????????????????????????????????????????????????????????????????????????????????????????????????????????????????????????????????????????????????????????????????????????????????????????????????????????????????????????????????????????????????????????????????????????????????????????????????????????????????????????????????????????????????????????????????????????????????????????????????????????????????????????????????????????????????????????????????????????????????????????????????????????????????????????????????????????????????????????????????????????????????????????????????????????????????????????????????????????????????????????????????????????????????????????????????????????????????????????????????????????????????????????????????????????????????????????????????????????????????????????????????????????????????????????????????????????????????????????????????????????????????????????????????????????????????????????????????????????????????????????????????????????????????????????????????????????????????????????????????????????????????????????????????????????????????????????????????????????????????????????????????????????????????????????????????????????????????????????????????????????????????????????????????????????????????????????????????????????????????????????????????????????????????????????????????????????????????????????????????????????????????????????????????????????????????????????????????????????????????????????????????????????????????????????????????????????????????????????????????????????????????????????????????????????????????????????????????????????????????????????????????
>Helicoascotaiwania_lacustris_CBS_146144
ttacagggtctgacgactacccaaacc-caccgtgaactctctctcgaaccatgcctcggcgggtcgctcgctgggggagccc-gggccgcggag-acgcggtggcccgccggaggcaagaaaccaga----cgccgcagctttctccagcagacacctctccagcagaaaacagtcacaactcacaacaatggatctcttggctctggcatcgatgaagaacgcagcgaaatgcgataaataatatgaattgcagaattcagcgaatcatcgagtttttgaacgcacattgcgcccctcggtattccgtagggcatgtccgaccgagcgtcgcctcaccacccgagccccgcgctcggcgatgggcgccgccggggcctcgaccccggcggccccgaaatgcagtggcggccc-cggcgcg----cctcccagcgcagtagagcaatcacgctacgcttcgggacgcccgcgcggccggccgtgaaaaccgagggcctgtcccaccagtgttgacctc---------------------------ttgacctcggatcggacaagactacccgctgaacttaagcatatcaataagcggaggaaaagaaaccaacagggattgccccagtaacggcgagtgaagcggcaacagcccagatttgaaatccggcccc-----ggcccgagttgtaatctgcagatgagtcttcgggcaaggcgccgtccaagttccctggaatgggacgccggagagggtgagagccccgtaccgacggccgccgcgcctgtgagaagctcattcgaagagtcgagtagtttggaaatgctgctctaattgcggggtaaatctcccgtaaggctaaataccggccagagaccgatagcgcacaagtagcgtgagcgaaagatgaaaagagccttgaataagggcgtcaaaaagtatgtgaaattgttgtgggggaagcgcttggcgccagacgtggcggcggttggttacccggcgttcctcgccggcgcactctgccgtcgccaggccagcatcggttcggcccgggacacactgacgcgaggaacgtggcccctc----ggggtgttatagcctcgcggagacgtcccgcgccggaccgaggatcgcgcttcggctcggatgctggcgtaatggcgcccagcgacccgtcttgaaacacggaccaaggagttgacctagcccgcgagtgtttgggtgtcaagccctcacgcgcagtgaaagcgaacgcaggtgggagcctc--ggcgcaccatcgaccgatcccgaagttcacggacggatttgagtaggagcgtgctgggtctgacccgaaagaaggtgaactatgcatgaatagggtgaagccagaggaaactctggtggaggctcgcagcggttctgacgtgcaaatcgatcgtcaaatttgtgcatgggggcgaaagaccaatcgaaccttctagtagctggttcctgccgaagtttccctcaggatagcagagttga-tcctcagtttcatgaggtaaagcgaatgattagagactcgggggctacatactgccttcatctattctcaaactttaaatatgtgagaagcctcgtgttacttcggtgaacgcaggcctttgaatgaatcaactctagtgggccatttttggtaagcagaactggcgatgtgggatgaaccatacgggggtttaaggtgccggagtggacgctcatcagacaccacaaaaggtgttagcacatcttgacagcaggacggtggccatggaagtcggaacccgctaaggactgtgtaacaactcacctgccgaatgtgctagccctgaaaatggatggcgctaagcgtcccacctataaccccccctcagggtaggatcgtcgccctgaggagtaggcaggcgcgggggtccgtgacgaagcccagggcgtgagcccgggtcgaacggcccctggtgcggatcttggtggtagtagcaaatacttcaatgagaacttgaa------------------------------------------------------------------------------------------------------------------------------------------------------------------------------------------------------------------------------------------------------------------------------------------------------------------------------------------------------------------------------------ccgacgcatgaaccaggagctgtcgaatcacctgcggcgctgcgtcgagggtaacaaggcgttcagcctcacccttggcgtgaagcctcagacgctgtctaatggactcaagtactccctggccaccggcaactggggcgatcaaaagaaggccatgagctcgacggccggcgtgtcgcaggtgctcaaccgttacacgttcgcctcgactctgtcccatttgcgccggacgaacactccgatcggccgcgatggcaagttggcaaagccgcgccagctgcacaacacgcactggggtctcgtctgtccggccgagacccccgaaggccaggcttgcggcctcgtcaagaacctttccctcatgtgcttcgtcagcgtcggcacgccaggcgagcctatcgttgactttatgatctctcgaggcatggaagtcctcgaggaatatgagccgatgcattatccgattgccaccaagatctttgtcaacggagtctgggtgggcgtgcacccggacccccgggagctggttagggaagtgcagacgacgcgccggaacaacatcatctcgaccgaagtttcgctggttcgggatatccgagatcgcgaattcaagatcttttcggatgccggtcgcgtcatgcgacctttgttcgtggtggaacaggagagcaacccccagggccgcgtacccaagggtgccctctacctgaccaaggagatggtccagcgactgcaagagactcatgccaacccgaacttggatccgtcggagagatttggatgggatgatctcctgcgcaacagtgtgatcgagctcctggatgccgaagaagaggagacggctatgatttgcatgacacccgaagatctggagaattatcggttacagaaactgggcattcagacgcaagacgagggcgccggcgatatgaacaggcgactcaagacgaagatgaacccgggcacgcatacgtacacacattgcgagatccacccgagcatgatcctgggcatttgcgccagcatcattcccttcccgttctagagctaatacatgctgaaaatcccgacttcggaagggacgtatttattagaatcagaaccaatgcccttcgggttccttggtgaatcatgataactccacagatcgcatggccttgcgccggcgatggctcattcaaatttcttccctatcaactttcgacggtacggtcttggcctaccgtggttgcaacgggtgacggagggttagggctcgaccccggagagggcgccggagggacggcgaccacatccaaggaaggcagcaggcgcgcaaattatccaatcccaactcggggagatagtgacaataaataccgatacagggctcttttgggccctgtaattggaatgagtacaatttaaacctcttaacgaggaacaattggagggcaagtctggtgccagcagccgcggtaattccagctccaatagcgtatattaaagttgttgtggttaaaaagctcgtagtcgaacctcgggcctggccggccggtccgcctcaccgcgtgcactggtctggccgggctcttccctctgcggaaccgcatgcccttcgctgggcgtgccggggaagcaggacttttactttgaaaaaattagagtgctcaaggcaggccaatgctcggatacattagcatggaataatagaataggacgttggttctattttgttggtttctaggaccgccgtaatgatcaatagggacggtcgggggcatcagtattcagccgtcagaggtgaaattcttggaccggctgaagactaactactgcgaaagcatttgcc
>Melanotrigonum_ovale_CBS_138742
ttacagggtctgacgactacccaaaccaaaccgtgaacatttt-cgaataaatgctttggcgggtcgctcgctgggggagcctcgagccgc----caagtggtggcccgccgaaggcatgcaag--caaaccttttgaacaactttctgaagatttattcc--aaggaaaaaaaatcacaactcataacaatggatctcttggctctggcatcgatgaagaacgcagcgaaatgcgataaataatatgaattgcagaattcagcgaatcatcgagtttttgaacgcacattgcgccctctggtattccggagggcatgtccgaccgagcgtcgcgtcaccgcccaagc---cggcttggtgttggggcctgcggagagctcgtgccccgcagccccgaaatgcagcggcgatcctcggcgcggttcccccttagcgcagtagt------tcgctacgcttcgggacgcccgggtggcctgccgtaaaacggtccaacgtccc-----------------agg------------------------ttgacctcgggtcggacaagattacccgctgaacttaagcatatcaataagcggaggaaaagaaaccaacagggattgcctcagtaacggcgagtgaagcggcaacagcccagatttgaaatccggctttc---gggcccgaattgtaatctgcagatgagtcttttggcgaggtgccgtccaagttccctggaatgggacgccggagagggtgagagccccgtaccgacgcgcgccgagcctctgcaaagctcattcgacgagtcgagtagtttggaaatgctgctctaatcgtggggtaaatctcccataaggctaaataccggccagagaccgatagcgcacaagtagcgtgagcgaaagatgaaaagagccttggataagggcgtcaaaaagtatgtgaaattgttgtgggggaagcgctcagtgccagacgtggcggcggctggttacccggcgttcttcgccggcgcactctgccgtcgccaggccagcatcggttcggatcggggctcaccgccgcgggcaacgtagcccttc----ggggtgtt-taggcccgcggcaacgtcccggactggaccgaggaacgcgcatctgcccggatgctggcgtaatggcccctagcgacccgtcttgaaacacggaccaaggagttgacctagcgtgcgagtgtttgggtgtcaagccctcacgcgcagtgaaagcgaacgcaggtgggagcctc--ggcgcaccatcgaccgatcctgaagttcacggatggatttgagtaggagcacgctgggtctgacccgaaagaaggtgaactatgcatgaatagggtgaagccagaggaaactctggtggaggctcgcagcggttctgacgtgcaaatcgatcgtcaaatttgtgcatgggggcgaaagaccaatcgaaccttctagtagctggttcctgccgaagtttccctcaggatagcagagttgagtcctcagtttcatgaggtaaagcgaatgattagagactcgggggcgccattttgccttcatctattctcaaactttaaatatgtgagaagcctcgtgttacttcggtgaacgcaggcctttgaatgaatcaactctagtgggccatttttggtaagcagaactggcgatgtgggatgaaccatacgggggcttaaggtgccggagtggacgctcatcagacaccacaaaaggtgttagcacatcttgacagcaggacggtggccatggaagtcggaacccgctaaggactgtgtaacaactcacctgccgaatgtgctagccctgaaaatggatggcgctaagcgtcccacctatagccccccctcggggtaggatcttcgccccgaggagtaggcaggcgcgggggtccgtgacgaagcccagggcgtgagcccgggtcgaacggcccctggtgcggatcttggtggtagtagcaaatacttcaatgagaacttgaaggaccaaagtggagaaaggttccacgcgaacagcggttggacgtgggtcagtcggtcctgagccatagggaagttccgtttcaaaggggcactctcgccccgtatggcgaaagggaagctggtcaagatcccagcacaaggatgtgggttctacgcggcaacgcaaccaaacgcggagacggcggcgggggcccagggaggagttatcttttcttcttaacggtccagcgaccctgaaatcggtttgtccggagatagggttcagcggccggaagagcctggcatttctgccacggtcctgtgcgcccccgacgtcccttgaaaatccgtgggcgggaataatcctcacgccttgccgtactcatcaccgcaccgacggatgaaccaggagctctcgaaccatctgcgacgctgcgtcgagggcaacaaggctttcagcctgaccctcggcgtgaagccccagacgctctcgaacggcctcaagtactcgctggccacgggcaactggggcgatcagaagaaggccatgagctcgaccgccggcgtgtctcaggtcttgaaccggtacacgtttgcctcgactctctcccatctacgccgcaccaacacgcccatcggccgcgacggcaagctggcaaagccacgccagctccacaacacgcactggggcctcgtctgtccagccgagacgcccgagggacaggcctgtggtctggtcaagaatctctccctcatgtgctacgtcagcgtcggcacgccaggcgatccgatcgtcgatttcatgatatcaagaggcatggaggtccttgaggaatatgagccgatgcgattccccaatgccactaagatattcgtcaacggcgtctgggttggtgtccactcggaccccagagagctggtcagggaggtacaggccacgcgccgcaacaacatcattgcgaccgaggtctcgctggtccgggacattcgagaccgcgagttcaagatcttttcagatgccggtcgcgtcatgcgaccattattcgtggttgaacaggagaacaaccccgagggtc---tgccccgcggctcccttcacctgaccaaggagatcgtccagcgcctggccgagagccacgccaatccgtcgctggagcccgacgagagattcggctgggaagacctcacgcgactcggtgtcatcgagctcttggacgccgaggaagaggaaacggccatgatctgcatgacgcccgaagatctggagaattatcggttgcagaagatgggcttccgggtgcccgacgattcgaacaacgacatgaacaagagactgaagaccaagatgaaccccggcacccatacctatacgcattgcgaaatccacccgagcatgattctgggaatctgcgcaagcatcatccctttcccattctagagctaatacatgctgaaaatcccgacttcggaagggacgtatttattagaatcagaaccaatgcccttcgggttccttggtgaatcatgataactccacagatcgcatggccttgcgccggcgatggctcattcaaatttcttccctatcaactttcgacggtacggtcttggcctaccgtggttgtaacgggtgacggagggttagggctcgaccccggagagggagccggagggacggctaccacatccaaggaaggcagcaggcgcgcaaattatccaatcccgacacggggagatagtgacaataaataccgatacagggctcttttgggccctgtaattggaatgagtacaatttaaacctcttaacgaggaacaattggagggcaagtctggtgccagcagccgcggtaattccagctccaatagcgtatattaaagttgttgtggttaaaaagctcgtagtcgaacctcgagcctggccggccggtccgcctcaccgcgtgcactggtctggccgggctcttccctctgcggaaccgcatgtccttcactgggcgtgtcggggaggcaggacttttactttgaaaaaattagagtgctcaaggcaggccaatgctcgaatacattagcatggaataatagaataggacgttggttctattttgttggtttctaggaccgccgtaatgatcaatagggacggtcgggggcatcagtattcagccgtcagaggtgaaattcttggaccggctgaagactaactactgcgaaagcatttgcc
>Melanotrigonum_ovale_CBS_138743
ttacagggtctgacgactacccaaaccaaaccgtgaacatttt-cgaataaatgctttggcgggtcgctcgctgggggagcctcgagccgc----caagtggtggcccgccgaaggcatgcaag--caaaccttttgaacaactttctgaagatttattcc--aaggaaaaaaaatcacaactcataacaatggatctcttggctctggcatcgatgaagaacgcagcgaaatgcgataaataatatgaattgcagaattcagcgaatcatcgagtttttgaacgcacattgcgccctctggtattccggagggcatgtccgaccgagcgtcgcgtcaccgcccaagc---cggcttggtgttggggcctgcggagagctcgtgccccgcagccccgaaatgcagcggcgatcctcggcgcggttcccccttagcgcagtagt------tcgctacgcttcgggacgcccgggtggcctgccgtaaaacggtccaacgtccc-----------------agg------------------------ttgacctcgggtcggacaagattacccgctgaacttaagcatatcaataagcggaggaaaagaaaccaacagggattgcctcagtaacggcgagtgaagcggcaacagcccagatttgaaatccggctttc---gggcccgaattgtaatctgcagatgagtcttttggcgaggtgccgtccaagttccctggaatgggacgccggagagggtgagagccccgtaccgacgcgcgccgagcctctgcaaagctcattcgacgagtcgagtagtttggaaatgctgctctaatcgtggggtaaatctcccataaggctaaataccggccagagaccgatagcgcacaagtagcgtgagcgaaagatgaaaagagccttggataagggcgtcaaaaagtatgtgaaattgttgtgggggaagcgctcagtgccagacgtggcggcggctggttacccggcgttcttcgccggcgcactctgccgtcgccaggccagcatcggttcggatcggggctcaccgccgcgggcaacgtagcccttc----ggggtgtt-taggcccgcggcaacgtcccggactggaccgaggaacgcgcatctgcccggatgctggcgtaatggcccctagcgacccgtcttgaaacacggaccaaggagttgacctagcgtgcgagtgtttgggtgtcaagccctcacgcgcagtgaaagcgaacgcaggtgggagcctc--ggcgcaccatcgaccgatcctgaagttcacggatggatttgagtaggagcacgctgggtctgacccgaaagaaggtgaactatgcatgaatagggtgaagccagaggaaactctggtggaggctcgcagcggttctgacgtgcaaatcgatcgtcaaatttgtgcatgggggcgaaagaccaatcgaaccttctagtagctggttcctgccgaagtttccctcaggatagcagagttgagtcctcagtttcatgaggtaaagcgaatgattagagactcgggggcgccattttgccttcatctattctcaaactttaaatatgtgagaagcctcgtgttacttcggtgaacgcaggcctttgaatgaatcaactctagtgggccatttttggtaagcagaactggcgatgtgggatgaaccatacgggggcttaaggtgccggagtggacgctcatcagacaccacaaaaggtgttagcacatcttgacagcaggacggtggccatggaagtcggaacccgctaaggactgtgtaacaactcacctgccgaatgtgctagccctgaaaatggatggcgctaagcgtcccacctatagccccccctcggggtaggatcttcgccccgaggagtaggcaggcgcgggggtccgtgacgaagcccagggcgtgagcccgggtcgaacggcccctggtgcggatcttggtggtagtagcaaatacttcaatgagaacttgaaggaccaaagtggagaaaggttccacgcgaacagcggttggacgtgggtcagtcggtcctgagccatagggaagttccgtttcaaaggggcactctcgccccgtatggcgaaagggaagctggtcaagatcccagcacaaggatgtgggttctacgcggcaacgcaaccaaacgcggagacggcggcgggggcccagggaggagttatcttttcttcttaacggtccagcgaccctgaaatcggtttgtccggagatagggttcagcggccggaagagcctggcatttctgccacggtcctgtgcgcccccgacgtcccttgaaaatccgtgggcgggaataatcctcacgccttgccgtactcatcaccgcaccgacggatgaaccaggagctctcgaaccatctgcgacgctgcgtcgagggcaacaaggctttcagcctgaccctcggcgtgaagccccagacgctctcgaacggcctcaagtactcgctggccacgggcaactggggcgatcagaagaaggccatgagctcgaccgccggcgtgtctcaggtcttgaaccggtacacgtttgcctcgactctctcccatctacgccgcaccaacacgcccatcggccgcgacggcaagctggcaaagccacgccagctccacaacacgcactggggcctcgtctgtccagccgagacgcccgagggacaggcctgtggtctggtcaagaatctctccctcatgtgctacgtcagcgtcggcacgccaggcgatccgatcgtcgatttcatgatatcaagaggcatggaggtccttgaggaatatgagccgatgcgattccccaatgccactaagatattcgtcaacggcgtctgggttggtgtccactcggaccccagagagctggtcagggaggtacaggccacgcgccgcaacaacatcattgcgaccgaggtctcgctggtccgggacattcgagaccgcgagttcaagatcttttcagatgccggtcgcgtcatgcgaccattattcgtggttgaacaggagaacaaccccgagggtc---tgccccgcggctcccttcacctgaccaaggagatcgtccagcgcctggccgagagccacgccaatccgtcgctggagcccgacgagagattcggctgggaagacctcacgcgactcggtgtcatcgagctcttggacgccgaggaagaggaaacggccatgatctgcatgacgcccgaagatctggagaattatcggttgcagaagatgggcttccgggtgcccgacgattcgaacaacgacatgaacaagagactgaagaccaagatgaaccccggcacccatacctatacgcattgcgaaatccacccgagcatgattctgggaatctgcgcaagcatcatccctttcccattctagagctaatacatgctgaaaatcccgacttcggaagggacgtatttattagaatcagaaccaatgcccttcgggttccttggtgaatcatgataactccacagatcgcatggccttgcgccggcgatggctcattcaaatttcttccctatcaactttcgacggtacggtcttggcctaccgtggttgtaacgggtgacggagggttagggctcgaccccggagagggagccggagggacggctaccacatccaaggaaggcagcaggcgcgcaaattatccaatcccgacacggggagatagtgacaataaataccgatacagggctcttttgggccctgtaattggaatgagtacaatttaaacctcttaacgaggaacaattggagggcaagtctggtgccagcagccgcggtaattccagctccaatagcgtatattaaagttgttgtggttaaaaagctcgtagtcgaacctcgagcctggccggccggtccgcctcaccgcgtgcactggtctggccgggctcttccctctgcggaaccgcatgtccttcactgggcgtgtcggggaggcaggacttttactttgaaaaaattagagtgctcaaggcaggccaatgctcgaatacattagcatggaataatagaataggacgttggttctattttgttggtttctaggaccgccgtaatgatcaatagggacggtcgggggcatcagtattcagccgtcagaggtgaaattcttggaccggctgaagactaactactgcgaaagcatttgcc
>Nenascotaiwania_fusiformis_MFLU_15_1156
ttaccgggtctcacgactacccgaaccctgaactagtgcattcttgtttccacgctgcggcgggctgctcgctgggggagcgctgggccgacagg-------tagcccgccgcagcgaacgaaaaccgtctgccccgaggcatgctccgagaggcactgaagcaaaggcatctagtcacaacccataacaatggatctcttggctccggcatcgatgaagaacgcagcgaaatgcgatacgtaatacgaattgcag-attcagtgaatcatcgagtctttgaacgcatattgcgctccccggtattccggggagcatgtccgaccgagcgccgcgacaacgctcgggaagcgttcccggtgttggggctcg---------cctccgcggcggctcccaaattcagcggcggtcgccccaag-cggtcccccaggcgcagtagcatacgt----gccgcctagcggccccgggaaggcccgcccggcgcgtcgccggcagc--atcaagatgttggcctcgggtcggacaagattacccgctgaact--------------------------------------gcatatcaataagcggaggaaaagaaaccaacagggattgcctcagtaacggcgagtgaagcggcaacagcccagatttgaaatctggccttc---gggtccgacttgtaatctgcagatgggtcttccggcgaggcgccgtccaagtgccctggaatgggccgccgtagagggtgagagccccgtactggcgcgtgccgagcctccgtgaaacccattcgacgagtcgagtagtttggaaatgctgctctaattgtggggtaaatctcccataaggctaaatatcggccggagaccgatagcgcacaagtagcgtgagcgaaagatgaaaagagccttggataagggcgtcaaacagtatgtgaaattgttatgggggaagcgctcgtcgccagacgtggcggcggctggttacccggcg-tcctcgccggcgcactctgccgccgccaggccagcaccggctcgggccggggcccaatgcgcgcgggaacgtggctctcttcggggagtgttatagcccacgcgcgacgccctgggccgggccgaggatcgcgcatctgctcggatgctggcttaatggcgcctagcgacccgtcttgaaacacggaccaaggagttgacctggcgcgcgagtgttcgggtgtcaagcccctacgcgtagtgaaagcgaacgcaggtgggagccctcgggcgcaccatcgaccgatcctgaagctcgcagatggatttgagtaggagcgcgccgggtctgacccgaaagaaggtgaactatgcatgaatagggtgaagccagaggaaactctggtggaggctcgcagcggttctgacgtgcaaatcgatcgtcaaatttgtgcatgggggcgaaagaccaatcgaaccttctagtagctggttcctaccgaa--------------------------------------------------------------------------------------------------------------------------------------------------------------------------------------------------------------------------------------------------------------------------------------------------------------------------------------------------------------------------------------------------------------------------------------------------------------------------------------------------------------------------------------------------------------------------------------------------------------------------------------------------------------------------------------------------------------------------------------------------------------------------------------------------------------------------------------------------------------------------------------------------------------------------------???????????????????????????????????????????????????????????????????????????????????????????????????????????????????????????????????????????????????????????????????????????????????????????????????????????????????????????????????????????????????????????????????????????????????????????????????????????????????????????????????????????????????????????????????????????????????????????????????????????????????????????????????????????????????????????????????????????????????????????????????????????????????????????????????????????????????????????????????????????????????????????????????????????????????????????????????????????????????????????????????????????????????????????????????????????????????????????????????????????????????????????????????????????????????????????????????????????????????????????????????????????????????????????????????????????????????????????????????????????????????????????????????????????????????????????????????????????????????????????????????????????????????????????????????????????????????????????????????????????????????????????????????????????????????????????????????????????????????????????????????????????????????????????????????????????????????????????????????????????????????????????????????????????????????????????????????????????????????????????????????????????????????????????????????????????????????????????????????????????????????????????????????????????????????????????????????????????????????????????????????????????????????????????????????????????????????????????????????????????????????????????????????????????????????????????????????????????????????????????????????????????????????????????????????????????????????????????????????????????????????????????????????????????????????????????????????????????????????????????????????????????????????????????????????????????????????????????????????????
>Neomonodictys_aquatica_KUNCC_21_10708
------------------------acccaactgtgaactctctcattcgcaatgcttcggcgggtcgctcgctaggggagccccgggtctgggaa-acgcgccggcccgccgaaggcatgcggacccaaattttttgaccaactttctgagggttttgatttcggaaaaaaatcattacaactcataacaatggatctcttggctctggcatcgatgaagaacgcagcgaaatgcgataaataatatgaattgcagaattcagcgaatcatcgagtttttgaacgcacattgcgccctctggtattccggagggcctgtccgaccgagcgtcgctacaccgctcaagccttgtgcttggtgttggggactgcgaggtgccaagacctcgcagccctgaaatgcagtggcggcccccagcgcggcttctccttagcgcagtagagttttcacacttcgcttcgggacgtctgggacgcctgccgtaaaacgcgccggtttcccccttccaggttggcctcgggtcggacaagattacccgctgaact---------------------------------------------------------------------------ttgcctcagtaacggcgagtgaagcggcaacagcccagatttgaaatctggtccttttagggcccgagttgtaatctgcagatgaggctttgggcaacgcgccgtctaagttccctggaatgggacgccacagagggtgagagccccgtaccgacgtgcaccgcgcctgtttatagcccattcgaagagtcgagtagtttggaaatgctgctctaattgtggggtaaatctcccataaggctaaatacgggccagagaccgatagcgcacaagtagcgtgagcgaaagatgaaaagagccttgaataagggcgtcaaaaagtatgtgaaattgttatgggggaagcgcttagggccagacgtggcttcggctggttacccggcgttcttcgccggcgcactctgccgttgccaggccagcatcggttcggctcggggcttactgccgtagggaacgtggcccttc----ggggtgttatagccttgcggtgacgtcccgcgccggaccgaggatcgcgcatctgctcggatgctggcgtaatggccctcagcgacccgtcttgaaacacggaccaaggagttgacctagcatgcgagtgtttgggtgtaaagccctcacgcgcagtgaaagcgaacgcaggtgggagcctc--ggcgcaccatcgaccgatcctgaagtttacggatggatttgagtaggagcatgttgggtctgacccgaaagaaggtgaactatgcatgaatagggtgaagccagaggaaactctggtggaggctcgcagcggttctgacgtgcaaatcgatcgtcaaatttgtgcatgggggcgaaagacca----------------------------------------------------------------------------------------------------------------------------------------------------------------------------------------------------------------------------------------------------------------------------------------------------------------------------------------------------------------------------------------------------------------------------------------------------------------------------------------------------------------------------------------------------------------------------------------------------------------------------------------------------------------------------------------------------------------------------------------------------------------------------------------------------------------------------------------------------------------------------------------------------------------------------------------------------------------???????????????????????????????????????????????????????????????????????????????????????????????????????????????????????????????????????????????????????????????????????????????????????????????????????????????????????????????????????????????????????????????????????????????????????????????????????????????????????????????????????????????????????????????????????????????????????????????????????????????????????????????????????????????????????????????????????????????????????????????????????????????????????????????????????????????????????????????????????????????????????????????????????????????????????????????????????????????????????????????????????????????????????????????????????????????????????????????????????????????????????????????????????????????????????????????????????????????????????????????????????????????????????????????????????????????????????????????????????????????????????????????????????????????????????????????????????????????????????????????????????????????????????????????????????????????????????????????????????????????????????????????????????????????????????????????????????????????????????????????????????????????????????????????????????????????????????????????????????????????????????????????????????????????????????????????????????????????????????????????????????????????????????????????????????????????????????????????????????????????????????????????????????????????????????????????????????????????????????????????????????????????????????????????????????????????????????????????????????????????????????????????????????????????????????????????????????????????????????????????????????????????????????????????????????????????????????????????????????????????????????????????????????????????????????????????????????????????????????????????????????????????????????????????????????????????????????????????????????
>Neomonodictys_muriformis_MFLUCC_16_1136
ttatagggtctttcgactgcccaaacccaactgtgaactcgtctattcgcaatgcttcggcgggtcgctcgctgggggagcctcgggttagggag-acgcgccggctcgccgaaggtatgcggaaccaaat-tcttgagcaactttcagagggttttactttcgaaaaaaatcactcacaactcacaacaatggatctcttggctctggcatcgatgaagaacgcagcgaaatgcgataaataatatgaattgcagaattcagcgaatcatcgagtttttgaacgcacattgcgccctctggtattccggagggcctgtccgaccgagcgtcgctacaccgctcaagcctcgcgcttggtgttggggactgcgaggagctcaggcctcgcagccctgaaatgcagtggcggctcccagtgcggcttctccttagcgcagtagagttttcacgcttcgcttcgggacgcctgggacgcctgccgtaaaacc-gcaggagagt------------------aggtc--------ttgcctacagcacc---------------------------------------------------------------------------ttgcctcagtaacggcgagtgaagcggcaacagcccagatttgaaatctggctcttttagggcccgagttgtaatctgcagatgaggctttgggcaacgcgccgtccaagttccctggaatgggacgccacagagggtgagagccccgtaccgacgtgcgccgcgcctgtttatagcccattcgaagagtcgagtagtttggaaatgctgctctaattgtggggtaaatctcccataaggctaaatacgggccagagaccgatagcgcacaagtagcgtgagcgaaagatgaaaagagccttggataagggcgtcaaaaagtatgtgaaattgttgtgggggaagcgcttagggccagacgtggcttcggctggttacccggtgttcttcaccggcgcactctgccgttgccaggccagcatcggttcggctcggggcttactgccgcagggaacgtggcccttc----ggggtgttatagccttgcggtgacgtcccgcgccggaccgaggatcgcgcatctgctcggatgctggcgtaatggccctcagcgacccgtcttgaaacacggaccaaggagttgacctagcatgcgagtgtttgggtgtcaagccctcacgcgcagtgaaagcgaacgcaggtgggagcctc--ggcgcaccatcgaccgatcctgaagtttacagatggatttgagtaggagcatgctgggtctgacccgaaagaaggtgaactatgcatgaatagggtgaagccagaggaaactctggtggaggctcgcagcggttctgacgtgcaaatcgatcgtcaaatttgtgcatgggggcgaaagacc-----------------------------------------------------------------------------------------------------------------------------------------------------------------------------------------------------------------------------------------------------------------------------------------------------------------------------------------------------------------------------------------------------------------------------------------------------------------------------------------------------------------------------------------------------------------------------------------------------------------------------------------------------------------------------------------------------------------------------------------------------------------------------------------------------------------------------------------------------------------------------------------------------------------------------------------------------------------???????????????????????????????????????????????????????????????????????????????????????????????????????????????????????????????????????????????????????????????????????????????????????????????????????????????????????????????????????????????????????????????????????????????????????????????????????????????????????????????????????????????????????????????????????????????????????????????????????????????????????????????????????????????????????????????????????????????????????????????????????????????????????????????????????????????????????????????????????????????????????????????????????????????????????????????????????????????????????????????????????????????????????????????????????????????????????????????????????????????????????????????????????????????????????????????????????????????????????????????????????????????????????????????????????????????????????????????????????????????????????????????????????????????????????????????????????????????????????????????????????????????????????????????????????????????????????????????????????????????????????????????????????????????????????????????????????????????????????????????????????????????????????????????????????????????????????????????????????????????????????????????????????????????????????????????????????????????????????????????????????????????????????????????????????????????????????????????????????????????????????????????????????????????????????????????????????????????????????????????????????????????????????????????????????????????????????????????????????????????????????????????????????????????????????????????????????????????????????????????????????????????????????????????????????????????????????????????????????????????????????????????????????????????????????????????????????????????????????????????????????????????????????????????????????????????????????????????????????
>Phaeoisaria_annesophieae_CBS_143235
ttacagggtcttacgactgcccaaaaccaaccgtgctcctttccttttatcttgcttcggt-gatcgcctgctggggaggccaccggccggcgtcatgcctggtggttgccgaagcatacctacc-ccaaatttgcaacgtatcttctgagaactttct----ataaaagaacaatcacaactcacaacaatggatctcttggctctggcatcgatgaagaacgcagcgaaatgcgataaataatatgaattgcagaattcagcgaatcatcgagtttttgaacgcacattgcgccctctggtattccggagggcacgtccgaccgagcgtcgcgtcaccgctcaggc---cagcctggtgatggggcatgcgggcaac--------cgcagctcccaaatgcagtggcggctcccatcggg----ttcccttgcgcagtagaagcaaccgctgtcgcctcggagcgcgtgggcggcctgccgtaaaacac-ccaacgtc--ttccactggttgacctcgggtcggacgagattacccgctgaaac----------------------------------------atatcaataagcggaggaaaagaaaccaacagggattgcctcagtaacggcgagtgaagcggcaacagcccagatttgaaatctggccttc---gggcccgagttgtaatctgcagatgagtcttccggcagagcgccgtccaagtgccctggaacgggccgccggagagggtgagagccccgtaccgacgcgcgccgagcctctgtgaagctcattcgaagagtcgagtagtttggaaatgctgctctaattgtggggtaaatctcccataaggctaaataccggccagagaccgatagcgcacaagtagcgtgagcgaaagatgaaaagagccttgaacaagggcgtcaaaaagcatgtgaaattgttgtgggggaagcgttcgatgccagacgtggcggcggttggttacccggcgttcttcgccggcgcactctgccgtcgccaggccagcatcagttcggaccgaggcctactgccagcgggaacgtggctctttc--gggagtgttatagcccgttggtaacgtctcggaccggactgaggaccgcgcttcggctcggatgctggcgtaatggcctctagcgacccgtcttgaaacacggaccaaggagttgacctagcgtgcgagtgtttgggtgtcaagcccttacgcgcagtgaaagcgaatgcaggtgggagcttc--ggcgcaccatcgaccgatcctgaagtttacggatggatttgagtaagagcacgttgggtctgacccgaaagaaggtgaactatgcatgaatagggtgaagccagaggaaactctggtggaggctcgcagcggttctgacgtgcaaatcgatcgtcaaatttgtgcatgggggcgaaagaccaatcgaa----------------------------------------------------------------------------------------------------------------------------------------------------------------------------------------------------------------------------------------------------------------------------------------------------------------------------------------------------------------------------------------------------------------------------------------------------------------------------------------------------------------------------------------------------------------------------------------------------------------------------------------------------------------------------------------------------------------------------------------------------------------------------------------------------------------------------------------------------------------------------------------------------------------------------------------------------------???????????????????????????????????????????????????????????????????????????????????????????????????????????????????????????????????????????????????????????????????????????????????????????????????????????????????????????????????????????????????????????????????????????????????????????????????????????????????????????????????????????????????????????????????????????????????????????????????????????????????????????????????????????????????????????????????????????????????????????????????????????????????????????????????????????????????????????????????????????????????????????????????????????????????????????????????????????????????????????????????????????????????????????????????????????????????????????????????????????????????????????????????????????????????????????????????????????????????????????????????????????????????????????????????????????????????????????????????????????????????????????????????????????????????????????????????????????????????????????????????????????????????????????????????????????????????????????????????????????????????????????????????????????????????????????????????????????????????????????????????????????????????????????????????????????????????????????????????????????????????????????????????????????????????????????????????????????????????????????????????????????????????????????????????????????????????????????????????????????????????????????????????????????????????????????????????????????????????????????????????????????????????????????????????????????????????????????????????????????????????????????????????????????????????????????????????????????????????????????????????????????????????????????????????????????????????????????????????????????????????????????????????????????????????????????????????????????????????????????????????????????????????????????????????????????????????????????????????????
>Phaeoisaria_annesophieae_MFLU_19_0531
ttacagggtcttacgactgcccaaaaccaaccgtgctcctttccttttatcttgcttcggt-gatcgcctgctggggaggccaccggccggcgtcatgcctggtggttgccgaagcatacctacc-ccaaatttgcaacgtatcttctgagaactttct----ataaaagaacaatcacaactcacaacaatggatctcttggctctggcatcgatgaagaacgcagcgaaatgcgataaataatatgaattgcagaattcagcgaatcatcgagtttttgaacgcacattgcgccctctggtattccggagggcacgtccgaccgagcgtcgcgtcaccgctcaggc---cagcctggtgatggggcatgcgggcaac--------cgcagctcccaaatgcagtggcggttcccatcggg----ttcccttgcgcagtagaagcaaccgctgtcgcctcggagcgcgtgggcggcctgccgtaaaacac-ccaacgtc--ttccactggttgacctcgggtcggacgagattacccgctgaact----------------------------------------------------------------------agggattgcctcagtaacggcgagtgaagcggcaacagcccagatttgaaatctggccttc---gggcccgagttgtaatctgcagatgagtcttccggcagagcgccgtccaagtgccctggaacgggccgccggagagggtgagagccccgtaccgacgcgcgccgagcctctgtgaagctcattcgaagagtcgagtagtttggaaatgctgctctaattgtggggtaaatctcccataaggctaaataccggccagagaccgatagcgcacaagtagcgtgagcgaaagatgaaaagagccttgaacaagggcgtcaaaaagcatgtgaaattgttgtgggggaagcgttcgatgccagacgtggcggcggttggttacccggcgttcttcgccggcgcactctgccgtcgccaggccagcatcagttcggaccgaggcctactgccagcgggaacgtggctctttc--gggagtgttatagcccgttggtaacgtctcggaccggactgaggaccgcgcttcggctcggatgctggcgtaatggcctctagcgacccgtcttgaaacacggaccaaggagttgacctagcgtgcgagtgtttgggtgtcaagcccttacgcgcagtgaaagcgaatgcaggtgggagcttc--ggcgcaccatcgaccgatcctgaagtttacggatggatttgagtaagagcacgttgggtctgacccgaaagaaggtgaactatgcatgaatagggtgaagccagaggaaactctggtggaggctcgcagcggttctgacgtgcaaatcgatcgtcaaatttgtgcatgggggcgaaagaccaatcgaaccttct----------------------------------------------------------------------------------------------------------------------------------------------------------------------------------------------------------------------------------------------------------------------------------------------------------------------------------------------------------------------------------------------------------------------------------------------------------------------------------------------------------------------------------------------------------------------------------------------------------------------------------------------------------------------------------------------------------------------------------------------------------------------------------------------------------------------------------------------------------------------------------------------------------------------------------------------------???????????????????????????????????????????????????????????????????????????????????????????????????????????????????????????????????????????????????????????????????????????????????????????????????????????????????????????????????????????????????????????????????????????????????????????????????????????????????????????????????????????????????????????????????????????????????????????????????????????????????????????????????????????????????????????????????????????????????????????????????????????????????????????????????????????????????????????????????????????????????????????????????????????????????????????????????????????????????????????????????????????????????????????????????????????????????????????????????????????????????????????????????????????????????????????????????????????????????????????????????????????????????????????????????????????????????????????????????????????????????????????????????????????????????????????????????????????????????????????????????????????????????????????????????????????????????????????????????????????????????????????????????????????????????????????????????????????????????????????????????????????????????????????????????????????????????????????????????????????????????????????????????????????????????????????????????????????????????????????????????????????????????????????????????????????????????????????????????????????????????????????????????????????????????????????????????????????????????????????????????????????????????????????????????????????????????????????????????????????????????????????????????????????????????????????????????????????????????????????????????????????????????????????????????????????????????????????????????????????????????????????????????????????????????????????????????????????????????????????????????????????????????????????????????????????????????????????????????????
>Phaeoisaria_aquatica_MFLUCC_16_1298
-------------------------------cgtgctcctttcc-tacatcttgtttcggt-gatcgcctgctggggaggccaccggccggccttgtgcccggtggttgccggaacaaaccaacc-aaaaccttagcaattatcttctgagaactttc------taaaagaaaaatcacaactcacaacaatggatctcttggctctggcatcgatgaagaacgcagcgaaatgcgataaataatatgaattgcagaattcagcgaatcatcgagtttttgaacgcacattgcgccctctggtattccggagggcacgtccgaccgagcgtcgcgtcaccgctcaggc---cagcctggtgatggggcatgcgggtaac--------cgcagcccccaaatgcagtggcggttcccgtcggg----ttcccttgcgcagtagaagcatccgctgtcgcctcggagcgtacgggcggcctgccgtaaaacac--ccccgtc--ttccactggttgacctcgggtcggacgagattacccgctgaact------------------------------------------------------------------------------------------------------------------tttgaaatctggccctc---gggcccgagttgtaatctgcagatgagtcttccggcagagcgccgtccaagtgccctggaacgggccgccggagagggtgagagccccgtaccgacgcgcgccgagcctctgtgaagctcattcgaagagtcgagtagtttggaaatgctgctctaattgtggggtaaatctcccataaggctaaataccggccagagaccgatagcgcacaagtagcgtgagcgaaagatgaaaagagccttgaacaagggcgtcaaaaagcatgtgaaattgttgtgggggaagcgttcgatgccagacatggcggcggttggttacccggcgttcttcgccggcgcactctgccgtcgccaggccagcatcagttcggctcgaggcccaccgccggcgggaatgtggctcccctcggggagtgttatagcccgtcggtaccgtctcggaccggactgaggaccgcgcttcggctcggatgctggcgtaatggcctctagcgacccgtcttgaaacacggaccaaggagttgacctagcctgcgagtgtttgggtgtcaagcccttacgcgcagtgaaagcgaatgcaggtgggagcttc--ggcgcaccatcgaccgatcctgaagtttacggatggatttgagtaagagcatgctgggtctgacccgaaagaaggtgaactatgcatgaatagggtgaagccagaggaaactctggtggaggctcgcagcggttctgacgtgcaaatcgatcgtcaaatttgtgcatgggggcgaaagaccaatcgaaccttctagtagctggttcctgccgaagtttccctcaggatagcagagttga-tcctcagtttcatgaggtaaagcgaatgattagagactcgggggcgctatattgccttcatctattctc-aactttaaatatgtgagaagcctcgtgttacttcggtgaacgcaggcctttgaatgaatcaactcta------------------------------------------------------------------------------------------------------------------------------------------------------------------------------------------------------------------------------------------------------------------------------------------------------------------------------------------------------------------------------------------------------------------------------------------------------------------------------------------------------------------------------------------------------------------------------------------------------------------------------------------------------------------------------------------------------------------------------------------------------------------------------agctctccaaccacctgcgccgttgcgttgagaacaataaggccttcagtcttgctatcggcatcaagcctcagattctctccaacggcctcaagtactcgctggccacgggcaactggggcgaccagaagaaggccatgagctcgacggccggcgtgtctcaggtgctgaaccgctacacgtttgcctcgacgctgtctcatctgagacgtacaaacacccccattgggcgcgacggcaagctggccaagccccgtcagctgcacaacacgcactggggtctcgtctgcccggccgagacgcccgagggacaggcgtgcggcctggtcaagaatctgtcgctcatgtgttacgtcagtgtgggctcgcccggcgagcccattgtcgacttcatgatctcgcgaggcatggaggtgctggaggagtacgagcccatgcgcttcccgaacgccaccaaggtcttcgtcaacggcgtgtgggtgggcgtgcacccggatccccgggagctggtcaaggaggtgcaggcgacccggaggaacaacatcatctcgaccgaggtctctctcatccgagacatccgcgaccgcgagttcaagatcttctcggacgccggccgcgtcatgcggccgctgttcgtcgtcgagcaggagaacaaccccgagggcc---tgccgcgcggctccctgcatctcaccaaggacatggtctcgcggctcgccgagagccacgccaaccccctgcaggaccccgaggagcggttcggctgggacgagctgacgaggctcggcgtcatcgagctgctggacgccgaggaggaggagacggcaatgatctgcatgacgcccgaggacctggaaaactat---------------------------------------------------------------------------------------------------------------------------------------------------------------????????????????????????????????????????????????????????????????????????????????????????????????????????????????????????????????????????????????????????????????????????????????????????????????????????????????????????????????????????????????????????????????????????????????????????????????????????????????????????????????????????????????????????????????????????????????????????????????????????????????????????????????????????????????????????????????????????????????????????????????????????????????????????????????????????????????????????????????????????????????????????????????????????????????????????????????????????????????????????????????????????????????????????????????????????????????????????????????????????????????????????????????????????????????????????????????????????????????????????
>Phaeoisaria_dalbergiae_CPC_39540
ttacagggtctaacgactgcccaaaaccaaccgtgctcctttccttttatcttgcttcggt-gatcgcctgctggggaggccaccggccggcgtcatgcctggtggttgccggagcataccaacc-caaaccctagaaattatcttctgagaactttc------tataagaaaaatcacaactcataacaatggatctcttggctctggcatcgatgaagaacgcagcgaaatgcgataaataatatgaattgcagaattcagcgaatcatcgagtttttgaacgcacattgcgccctctggtattccggagggcacgtccgaccgagcgtcgcgtcacctctcaggc---cagcctggtgatggggcatgcgggcaac--------cgcagctcccaaatacagtggcggtccccattggg----ttcccttgcgcagtaat------cgctgtcgcctcggatcccgtgggtggcctgccgtaaaacac-ccaacgtc--ttcctatggttgacctcgggtcggacgagattacccgctgaact----------------------------------------------------------------------------tgcctcagtaacggcgagtgaagcggcaacagcccagatttgaaatctggccctc---gggcccgagttgtaatctgcagatgggtcttccgacagagcgccgtccaagtgccctggaacgggtcgccggagagggtgagagccccgtaccgacgcgcgccgagtctctgtgaagctcattcgaagagtcgagtagtttggaaatgctgctctaattgtggggtaaatctcccataaggctaaataccggccagagaccgatagcgcacaagtagcgtgagcgaaagatgaaaagagccttgaacaagggcgtcaaaaagcatgtgaaattgttgtgggggaagcgttcgatgccagacatggcggcggttggttacccggcgttcttcgccggcgcactctgccgtcgccaggccagcatcagttcggatcgaggcctactgccagtgggaacgtggctctttc--gggagtgttatagccctctggtaacgtctcggaccggactgaggaccgcgcttcggctcggatgctggcgtaatggcctctagcgacccgtcttgaaacacggaccaaggagttgacctagcgtgcgagtgtttgggtgtcaagcccttacgcgcagtgaaagcgaatgcaggtgggagcttc--ggcgcaccatcgaccgatcctgaagtttacggatggatttgagtaagagcacgttgggtctgacccgaaagaaggtgaactatgcatgaatagggtgaagccagaggaaactctggtggaggctcgcagcggttctgacgtgcaaatcgatcgtcaaatttgtgcatgggg-----------------------------------------------------------------------------------------------------------------------------------------------------------------------------------------------------------------------------------------------------------------------------------------------------------------------------------------------------------------------------------------------------------------------------------------------------------------------------------------------------------------------------------------------------------------------------------------------------------------------------------------------------------------------------------------------------------------------------------------------------------------------------------------------------------------------------------------------------------------------------------------------------------------------------------------------------------------------------------------------------------------------------------------------------------------------------------------------------------------------------------------------------------------------------------------ctacactgtcgcacttgcgacggacgaacacgcccatcggacgtgacggcaagctggccaagccccgccagctgcacaacacgcactggggtctcgtctgtccggccgagacgcccgagggacaggcttgtggcctggtcaagaacttgtccctcatgtgttatgtgagtgtgggctcgcctggcgagcccatcgtcgacttcatgatctcgcgaggcatggaggtgcttgaggaatatgagccgatgcgcttcccgaacgcgaccaaggtcttcgtcaacggcgtgtgggtcggcgtgcaccccgaccctcgagagctggtcaaggaggtgcaggcgacccggcggaacaacatcatctcgaccgaggtgtctcttattcgggatatcagagaccgcgagttcaagatcttttccgatgccggccgggtcatgcggccgctgtttgtcgtcgagcaggagaacaaccccgagggcc---tgccgcgtggctctctgcacctcaccaaggacatggtctcgcggcttgccgagagtcacgccaacccgctgcaggaccccgaggagcggttcggctgggacgagctgacgaggctcggtgtcatcgagctgctggatgcggaggaggaggagacagccatgatctgcatgacgcccgaagatctggaaaactatcggttgcagaagatgggctatgaactgccggaggaggcgggcggggacatgaacaagcggctcaagaccaagatgaaccccggtacgcacacgtacacgcactgcgagattcatccaagcatgatcctgggcatctgcgccagtatcattcccttcccgttctagagctaatacatgctgaaaatcccgacttcggaagggacgtatttattagaatcagaaccaatgcccttcgggttccttggtgactcatgataactccacagatcgcatggccttgcgccggcgatggctcattcaaatttcttccctatcaactttcgacggtacggtattggcctaccgtggttgtaacgggtgacggagggttagggctcgaccccggagagggagcctgagaaacggctaccacatccaaggaaggcagcaggcgcgcaaattatccaatcccgacacggggagatagtgacaataaataccgatacagggctcttttgggccctgtaattggaatgagtacaatttaaacctcttaacgaggaacaattggagggcaagtctggtgccagcagccgcggtaattccagctccaatagcgtatattaaagttgttgtggttaaaaagctcgtagtcgaacctcgaatctggccggttggtccgcctcaccgcgtgcactgatctggccggattcttccctctgcggaaccgcatgtccttcactgggcgtgtcggggaggcaggacttttactttgaaaaaattagagtgctcaaggcaggccaatgctcgaatacattagcatggaataatagaataggacgttggttctattttgttggtttctaggaccgccgtaatgatcaatagggacggtcgggggcatcagtattcagccgtcagaggtgaaattcttggaccggctgaagactaactactgcgaaagcatttgcc
>Phaeoisaria_ellipsoidea_IFRDCC_3134
ttacagggtctaacgactgcccaaaaccaaccgtgctcctttccatacatcttgcttcggt-gatcgcctgctggggaggccaccggccggcgtcatgcctggtggtcgccggagcataccaacc-aaaacctttgtaattatcttctgagaactttc------tataagaaaaatcacaactcataacaatggatctcttggctctggcatcgatgaagaacgcagcgaaatgcgataaataatatgaattgcagaattcagcgaatcatcgagtttttgaacgcacattgcgccctctggtattccggagggcacgtccgaccgagcgtcgcgtcaccgctcaggc---cagcctggtgatggggcatgcgggcaac--------cgcagctcccaaatgcagtggcggtccccatcggg----ttcccttgcgcagtagaagcaacagctgtcgcctcggattgtgtgggcggcttgccgtaaaacac-ccaacgtc--ttccactggttgacctcgggtcggacgagattacccgctgaact------------------------------------------------------------------------------cctcagtaacggcgagtgaagcggcaacagcccagatttgaaatctggccctc---gggcccgagttgtaatctgcagatgagtcttccggcagagcgccgtccaagtgccctggaacgggtcgccggagagggtgagagccccgtaccgacgcgcgccgagcctctgtgaagctcattcgaagagtcgagtagtttggaaatgctgctctaattgtggggtaaatctcccataaggctaaataccggccagagaccgatagcgcacaagtagcgtgagcgaaagatgaaaagagccttgaacaagggcgtcaaaaagcatgtgaaattgttatgggggaagcgttcgatgccagacgtggcggcggttggttacccggcgttcttcgccggcgcactctgccgtcgccaggccagcatcagttcggaccgaggcccactgccagcgggaacgtggctctttc--gggagtgttatagcccgttggtaacgtctcggaccggactgaggaccgcgcttcggctcggatgctggcgtaatggcctctagcgacccgtcttgaaacacggaccaaggagttgacctagcgtgcgagtgtttgggtgtaaagcccttacgcgcagtgaaagcgaatgcaggtgggagcttc--ggcgcaccatcgaccgatcctgaagtttacggatggatttgagtaagagcacgttgggtctgacccgaaagaaggtgaactatgcatgaatagggtgaagccagaggaaactctggtggaggctcgcagcggttctgacgtgcaaatcgatcgtcaaatttgtgcatgggggcgaaag--------------------------------------------------------------------------------------------------------------------------------------------------------------------------------------------------------------------------------------------------------------------------------------------------------------------------------------------------------------------------------------------------------------------------------------------------------------------------------------------------------------------------------------------------------------------------------------------------------------------------------------------------------------------------------------------------------------------------------------------------------------------------------------------------------------------------------------------------------------------------------------------------------------------------------------------------------------------???????????????????????????????????????????????????????????????????????????????????????????????????????????????????????????????????????????????????????????????????????????????????????????????????????????????????????????????????????????????????????????????????????????????????????????????????????????????????????????????????????????????????????????????????????????????????????????????????????????????????????????????????????????????????????????????????????????????????????????????????????????????????????????????????????????????????????????????????????????????????????????????????????????????????????????????????????????????????????????????????????????????????????????????????????????????????????????????????????????????????????????????????????????????????????????????????????????????????????????????????????????????????????????????????????????????????????????????????????????????????????????????????????????????????????????????????????????????????????????????????????????????????????????????????????????????????????????????????????????????????????????????????????????????????????????????????????????????????????????????????????????????????????????????????????????????????????????????????????????????????????????????????????????????????????????????????????????????????????????????????????????????????????????????????????????????????????????????????????????????????????????????????????????????????????????????????????????????????????????????????????????????????????????????????????????????????????????????????????????????????????????????????????????????????????????????????????????????????????????????????????????????????????????????????????????????????????????????????????????????????????????????????????????????????????????????????????????????????????????????????????????????????????????????????????????????????????????????????????
>Phaeoisaria_fasciculata_CBS_127885
ttacagggtctgacgactgcccaaaaccaaccgtgctcctttccattcatcttgttccggc-ggccgcctgctggggaggccgccggccggcgtcatgcccggtggctgccggagcaaaccaacc-aaaaccatcgtaacaatcttctgagaactttc------tatacgagaaattacaactcataacaatggatctcttggctctggcatcgatgaagaacgcagcgaaatgcgataaataatatgaattgcagaattcagcgaatcatcgagtttttgaacgcacattgcgccctctggtattccggagggcacgtccgaccgagcgtcgcgtcaccgctcaggc---cagcctggtgatggggcatgcgggaaac--------cgcagcccccaaatgcagtggcggttcccgacggg----ttcccttgcgcagtagaagcatcagctgtcgcctcggagcgcgcgggcggcctgccgtaaaacacacccacgtc--ttccaatgg-----------------------------------ttgacctcgggtcggacgagattacccgctgaacttaagcatatcaataagcggaggaaaagaaaccaacagggattgccttagtaacggcgagtgaagcggcaacagcccagatttgaaatctgactttc---gggtccgacttgtaatctgcagatgagtcttccggcaacgcgccgtccaagtgccctggaacgggccgccggagagggtgagagccccgtaccgacgcgcgccgcgcctctgtgaagctcattcgaagagtcgagtagtttggaaatgctgctctaattgtggggtaaatctcccataaggctaaataccggccagagaccgatagcgcacaagtagcgtgagcgaaagatgaaaagagccttgaacaagggcgtcaaacagcatgtgaaattgttatgggggaagcgctcgatgccagacgtggtggcggttggttacccggcgttcttcgccggcgcactctgccgtcgccaggccagcatcagttcggaccgaggcttaccgccggcgggaatgtggctcccctcggggagtgttatagcccgtcggtaccgtctcggaccggactgaggaccgcgcttttgcccggatgctggcgtaatggcctttagcgacccgtcttgaaacacggaccaaggagttgacctagcgtgcgagtgtttgggtgcaaagcccttacgcgcagtgaaagcgaatgcaggtgggagcttc--ggcgcaccatcgaccgatcctgaagtttacggatggatttgagtaagagcacgttgggtctgacccgaaagaaggtgaactatgcatgaatagggtgaagccagaggaaactctggtggaggctcgcagcggttctgacgtgcaaatcgatcgtcaaatttgtgcatgggggcgaaagaccaatcgaaccttctagtagctggttcctgccgaagtttccctc-nnnnnnnnnnnnnnn-nnnnnnnnnnnnnnnnnnnnnnnnnnnnnnnnnnnnnnnnnnnnnnnnnnnnngccttcatctattctcaaactttaaatatgtgagaagcctcgtgttacttaagtgaacgcaggcctttgaatgaatcaactctagtgggccatttttggtaagcagaactggcgatgtgggatgaaccatacgggagtttaaggtgccggagtggacgctcatcagacaccacaaaaggtgttagcacatcttgacagcaggacggtggccatggaagtcggaatccgctaaggactgtgtaacaactcacctgccgaatgtgctagccctgaaaatggatggcgctaagcgtcccacctatagctccccctcggggtaggatcgtcgccccgaggagtaggcaggcgcgggggtccgtgacgaagcctagggcgtgagcccgggtcgaacggcccctggtgcggatcttggtggtagtagcaaatacttcaatgagaacttgaaggaccaaagtggagaaaggttccatgcgaacagcggttggacgtgggtcagtcggtcctgagccatagggaagttccgtttcaaaggggcactcgtgccccgtatggcgaaagggaagctggtcaagatcccagcacaaggatgtgggttttacgcggcaacgcaaccaaacgcggagacggcggcgggagcccagggaggagttatcttttcttcttaacggtccagcgaccctgaaatcggtttgtccggagatagggttcagcggccggaagagcctggcagttttgccacggtcctgtgcgctctcgacgtccctt----------------------------------------------------tcgtcggatcaaccaggagttgtcgaaccacctgcgccggtgcgtcgagaacaacaaggccttcagtctcgccatcggcgtgaagcctcagatcctctccaacggcctcaagtactcgctggccacgggcaactggggcgaccagaagaaggccatgagctcgacggcgggcgtgtcccaggtgctgaaccggtatacgttcgcctccaccctgtcgcatttgagacggacaaacacgcccatcggacgtgacggcaagttggccaagccccgccagctccacaacacgcactggggtcttgtctgcccggctgagacgcccgaaggacaagcgtgcggcttggtcaagaacctgtctctgatgtgctacgtcagcgtgggttcgcccggcgagccgatcgtggactttatgatttctcgaggcatggaagtgctggaggaatacgagcctatgcgcttcccgaacgcgaccaaggtcttcgtcaacggtgtctgggtcggcgtacacccggatcctcgggagctggttaaggaggtgcaggcaacgcggaggaacaatattatcgggacggaggtgtcgttgatccgagatatccgcgaccgcgagttcaagatcttctccgacgccggacgcgttatgaggccgctcttcgtcgttgagcaggagagcaatcctgaaggcc---tgccgcggggttccttgcatctcacgaaagacatggtctcgcggcttgccgagagccactccaacccattactggaccccgaggagcgtttcggctgggaggagctgacgaagctcggtgtcatcgagctgctggatgcggaagaagaggagaccgcgatgatctgcatgacccccgaggatctggaaaactatcggctccagaagatgggctatgccatcccggcggaggttgggggtgacgcaaacaagcggctgaagacgaagatgaaccccggcacgcatacgtacacccactgcgagattcatccgagtatgattctgggaatttgcgccagcattattcccttcccgttctagagctaatacatgctgaacatcccgacttcggaagggacgtatttattagaatcagaaccaatgcccttcgggttccttggtgactcatgataactccacagatcgcatggccttgcgccggcgatggctcattcaaatttcttccctatcaactttcgacggtacggtattggcctaccgtggttgtaacgggtgacggagggttagggctcgaccccggagagggagcctgagagacggctaccacatccaaggaaggcagcaggcgcgcaaattatccaatcccgacacggggagatagtgacaataaataccgatacagggctcttttgggccctgtaattggaatgagtacaatttaaacctcttaacgaggaacaattggagggcaagtctggtgccagcagccgcggtaattccagctccaatagcgtatattaaagttgttgtggttaaaaagctcgtagtcgaacctcgagcctggccggccggtccgcctcaccgcgtgcactggtctggccgggctcttccctctgcggaaccgcatgtccttcactgggcgtgtcggggaggcaggacttttactttgaaaaaattagagtgctcaaggcaggccaatgctcgaatacattagcatggaataatagaataggacgttggttctattttgttggtttctaggaccgccgtaatgatcaatagggacggtcgggggcatcagtattcagccgtcagaggtgaaattcttggaccggctgaagactaactactgcgaaagcatttgcc
>Phaeoisaria_filiformis_MFLUCC_18_0214
-------------------cccaaaaccaaccgtgctcctttccttttttcttgcttcggt-gatcgcctgctggggaggccaccggccggcgtcatgcctggtggttgccgaagcataccacta-taaactttgcaacgtatcttctgagaactttct----acaaaagaacaatcacaactcacaacaatggatctcttggctctggcatcgatgaagaacgcagcgaaatgcgataaataatatgaattgcagaattcagcgaatcatcgagtttttgaacgcacattgcgccctctggtattccggagggcacgtccgaccgagcgtcgcgtcaccactcaggc---ctgcctggtgatggggcatgcgggcaac--------cgcagctcccaaatgcagtggcggttcccatcggg----ttcccttgcgcagtagaagcaaccgctgtcgcctcggagcgcgtgggcggcctgccgtaaaacac-ccaacgtc--ttccactggttgacctcgggtcggacgagattacccgctgaact------------------------------------------------------------------------------------------------------------------tttgaaatctggccttc---gggcccgagttgtaatctgcagatgagtcttccggcaaagcgccgtccaagtgccctggaacgggccgccggagagggtgagagccccgtaccgacgtgcgccgcgcctctgtgaagctcattcgaagagtcgagtagtttggaaatgctgctctaattgtggggtaaatctcccataaggctaaataccggccagagaccgatagcgcacaagtagcgtgagcgaaagatgaaaagagccttgaacaagggcgtcaaaaagcatgtgaaattgttgtgggggaagcgttcgatgccagacatggcggcggttggttacccggcgttcttcgccggcgcactctgccgtcgccaggccagcatcagttcggatcgaggcccactgccagtgggaacgtggctccctc--gggagtgttatagcccactggtaacgtctcggaccggactgaggaccgcgcttcggctcggatgctggcgtaatggcctctagcgacccgtcttgaaacacggaccaaggagttgacctagcgtgcgagtgtttgggtgtcaagcccttacgcgcagtgaaagcgaatgcaggtgggagcttc--ggcgcaccatcgaccgatcctgaagtttacggatggatttgagtaagagcacgttgggtctgacccgaaagaaggtgaactatgcatgaatagggtgaagccagaggaaactctggtggaggctcgcagcggttctgacgtgcaaatcgatcgtcaaatttgtgcatgggggcgaaagaccaatcgaaccttctagtagctggttcctgccgaagtttccctcaggatagcagagttga-tcctcagtttcatgaggtaaagcgaatgattagagactcgggggcgctatattgccttcatctattctcaaactttaaatatgtgagaagcctcgtgttacttcggtgaacgcaggcctttgaatgaatcaactctagtgggccatttttggtaagcagaactggcgatgtgggatgaaccatacggggatttaaggtgccggagtggacgctcatcagacaccacaaaaggtgttagcacatcttgacagcaggacggtggccatggaagtcggaacccgctaaggactgtgtaacaactcacctgccgaatgtgctagccctgaaaatggatggcgctaagcgtcccacctataatccccc---------------------------------------------------------------------------------------------------------------------------------------------------------------------------------------------------------------------------------------------------------------------------------------------------------------------------------------------------------------------------------------------------------------------------------------------------------------------------------------------------------------------------???????????????????????????????????????????????????????????????????????????????????????????????????????????????????????????????????????????????????????????????????????????????????????????????????????????????????????????????????????????????????????????????????????????????????????????????????????????????????????????????????????????????????????????????????????????????????????????????????????????????????????????????????????????????????????????????????????????????????????????????????????????????????????????????????????????????????????????????????????????????????????????????????????????????????????????????????????????????????????????????????????????????????????????????????????????????????????????????????????????????????????????????????????????????????????????????????????????????????????????????????????????????????????????????????????????????????????????????????????????????????????????????????????????????????????????????????????????????????????????????????????????????????????????????????????????????????????????????????????????????ttctagagctaatacatgctgaaaatcccgacttcggaagggacgtatttattagaatcagaaccaatgcccttcgggcttcttggtgactcatgataactccacagatcgcatggccttgcgccggcgatggctcattcaaatttcttccctatcaactttcgacggtacggtattggcctaccgtggttgtaacgggtgacggagggttagggctcgaccccggagagggagcctgagaaacggctaccacatccaaggaaggcagcaggcgcgcaaattatccaatcccgacacggggagatagtgacaataaataccgatacagggctcttttgggccctgtaattggaatgagtacaatttaaacctcttaacgaggaacaattggagggcaagtctggtgccagcagccgcggtaattccagctccaatagcgtatattaaagttgttgtggttaaaaagctcgtagtcgaacctcgagcctggccggccggtccgcctcaccgcgtgcactggtctggccgggctcttccctctgcggaaccgcatgtccttcactgggcgtgtcggggaggcaggacttttactttgaaaaaattagagtgctcaaggcaggccaatgctcgaatacattagcatggaataatagaataggacgttggttctattttgttggtttctaggaccgccgtaatgatcaatagggacggtcgggggcatcagtattcagccgtcagaggtgaaattcttggaccggctgaagactaactactgcgaaagcatttgcc
>Phaeoisaria_goiasensis_FCCUFG_02
ttacagggtctaacgactgcccaaaaccaaccgtgctcctttccttttattttgcttcggt-gatcgcctgctggggaggccaccggccggcgtcatgcctggtggttgccgaagcataccaact-caaaatttgcaacttatcttctgagaactttct----acaaaagaaaaatcacaactcacaacaatggatctcttggctctggcatcgatgaagaacgcagcgaaatgcgataaataatatgaattgcagaattcagcgaatcatcgagtttttgaacgcacattgcgccctctggtattccggagggcacgtccgaccgagcgtcgcgtcaccgctcaggc---cagcctggtgatggggcatgcgggcaac--------cgcagctcccaaatgcagtggcggttcccatcggg----ttcccttgcgcagtagaagcaaccgctgtcgcctcggagcgcgtgggcgacctgccgtaaaacac-ccaacgtc--ttccactggt---------------------------------------------------------------------------------------------------------------gcctcagtaacggcgagtgaagcggcaacagcccagatttgaaatctggccctc---gggcccgagttgtaatctgcagatgagtcttccggcagagcgccgtccaagtgccctggaacgggccgccggagagggtgagagccccgtaccgacgcgcgccgagcctctgtgaagctcattcgaagagtcgagtagtttggaaatgctgctctaattgtggggtaaatctcccataaggctaaataccggccagagaccgatagcgcacaagtagcgtgagcgaaagatgaaaagagccttgaacaagggcgtcaaaaagcatgtgaaattgttgtgggggaagcgttcgatgccagacatggcggcggttggttacccggcgttcttcgccggcgcactctgccgtcgccaggccagcatcagtttggatcgaggcccactgccagcgggaacgtggctctttc--gggagtgttatagcccgttggtaacgtctcggaccagactgaggaccgcgcttcggctcggatgctggcgtaatggcctctagcgacccgtcttgaaacacggaccaaggagttgacctagcgtgcgagtgtttgggtgtcaagcccttacgcgcagtgaaagcgaatgcaggtgggagcttc--ggcgcaccatcgaccgatcctgaagtttacggatggatttgagtaagagcacgttgggtctgacccgaaagaaggtgaactatgcatgaatagggtgaagccagaggaaactctggtggaggctcgcagcggttctgacgtgcaaatcgatcgtcaaatttgtgcatgggggcgaaagac------------------------------------------------------------------------------------------------------------------------------------------------------------------------------------------------------------------------------------------------------------------------------------------------------------------------------------------------------------------------------------------------------------------------------------------------------------------------------------------------------------------------------------------------------------------------------------------------------------------------------------------------------------------------------------------------------------------------------------------------------------------------------------------------------------------------------------------------------------------------------------------------------------------------------------------------------------------???????????????????????????????????????????????????????????????????????????????????????????????????????????????????????????????????????????????????????????????????????????????????????????????????????????????????????????????????????????????????????????????????????????????????????????????????????????????????????????????????????????????????????????????????????????????????????????????????????????????????????????????????????????????????????????????????????????????????????????????????????????????????????????????????????????????????????????????????????????????????????????????????????????????????????????????????????????????????????????????????????????????????????????????????????????????????????????????????????????????????????????????????????????????????????????????????????????????????????????????????????????????????????????????????????????????????????????????????????????????????????????????????????????????????????????????????????????????????????????????????????????????????????????????????????????????????????????????????????????????????????????????????????????????????????????????????????????????????????????????????????????????????????????????????????????????????????????????????????????????????????????????????????????????????????????????????????????????????????????????????????????????????????????????????????????????????????????????????????????????????????????????????????????????????????????????????????????????????????????????????????????????????????????????????????????????????????????????????????????????????????????????????????????????????????????????????????????????????????????????????????????????????????????????????????????????????????????????????????????????????????????????????????????????????????????????????????????????????????????????????????????????????????????????????????????????????????????????????????
>Phaeoisaria_synnematicus_NFCCI_4479
ttacagggtctaacgactgcccaaaaccaaccgtgctcctttccttttctcttgcttcggt-gatcgcctgctggggaggccaccggccggcgtcatgcctggtggttgccgaagcataaccactataaactttgcaatgtatcttctgagaactttct----acaaaagaacaatcacaactcacaacaatggatctcttggctctggcatcgatgaagaacgcagcgaaatgcgataaataatatgaattgcagaattcagcgaatcatcgagtttttgaacgcacattgcgccctctggtattccggagggcacgtccgaccgagcgtcgcgtcaccgctcaggc---ctgcctggtgatggggcatgcgggcaac--------cgcagctcccaaatgcagtggcggttcccatcggg----ttcccttgcgcagtagaagcaaccgctgtcgcctcggagcgcgtgggcggcctgccgtaaaacac-ccaacgtc--ttccactggtga----------------------------------------------------------------------------------------------------------------------------------------------------------------------------------------------------------------------------------------------------------------------------------------------------------------------------------------------------------------------------------------------------------------------------------------------------------------------------------------ggcggttggttacccggcgtttttcgccggcgcattctgccgtcgccaggccagcatcagttaggatcgaggcccactgccagcgggaacgtggctctttc--gggagtgttatagcccgttggtaacgtctcggaccggactgaggaccgcgcttcggctcggatgctggcgtaatggcctctagcgacccgtcttgaaacacggaccaaggagttgacctagcgtgcgagtgtttgggtgtcaagcccttacgcgcagtgaaagcgaatgcaggtgggagcttc--ggcgcaccatcgaccgatcttgaagtttacggatggatttgagtaagagcacgttgggtctgacccgaaagaaggtgaactatgcatgaatagggtgaagccagaggaaactctggtggaggctcgcagcggttctgacgtgcaaatcgatcgtcaaatttgtgcatgggggcgaaagaccaatcgaaccttctagtagctggttcctgccgaagtttccctcaggatagcagagttga-tcctcagtttcatgaggtaaagcgaatgattagagactcgggggcgctatattgccttcatctattctcaaactttaaatatgtgagaagcctcgtgttacttcggtgaacgcaggcctttgaatgaatcaactctagtgggccatttttggtaagcagaactggcgatgtgggatgaaccatacggggatttaaggtgccggagtggacgctcatcagacaccacaaaaggtgttagcacatcttgacagcaggacggtggccatggaagtcggaacccgctaaggactgtgtaacaactcacctgccgaatgtgctagccctgaaaatggatggcgctaagcgtcccacctataatcccccctcggggtaggaacgtcgccccgaggagtaggcaggcgcgggggtccgtgacgaag-------------------------------------------------------------------------------------------------------------------------------------------------------------------------------------------------------------------------------------------------------------------------------------------------------------------------------------------------------------------------------------------------------------------------------------------------------------------???????????????????????????????????????????????????????????????????????????????????????????????????????????????????????????????????????????????????????????????????????????????????????????????????????????????????????????????????????????????????????????????????????????????????????????????????????????????????????????????????????????????????????????????????????????????????????????????????????????????????????????????????????????????????????????????????????????????????????????????????????????????????????????????????????????????????????????????????????????????????????????????????????????????????????????????????????????????????????????????????????????????????????????????????????????????????????????????????????????????????????????????????????????????????????????????????????????????????????????????????????????????????????????????????????????????????????????????????????????????????????????????????????????????????????????????????????????????????????????????????????????????????????????????????????????????????????????????????????????????????????????????????????????????????????????????????????????????????????????????????????????????????????????????????????????????????????????????????????????????????????????????????????????????????????????????????????????????????????????????????????????????????????????????????????????????????????????????????????????????????????????????????????????????????????????????????????????????????????????????????????????????????????????????????????????????????????????????????????????????????????????????????????????????????????????????????????????????????????????????????????????????????????????????????????????????????????????????????????????????????????????????????????????????????????????????????????????????????????????????????????????????????????????????????????????????????????????????????????
>Phragmocephala_stemphylioides_DAOM_673211
ttacagggtctaacgactacccaaaccaaaccgtgaaccttttaactcgacatgcttcggcgagccgcccgctgggggggcctcgggccgcggag-acgcggtggcccgccggaggcatgcaagcaaaacacgctgaaacaactttctgagagttttactttcgggaaaaaaatgtcacaactcataacaatggatctcttggctctggcatcgatgaagaacgcagcgaaatgcgataaataatatgaattgcagaattcagcgaatcatcgagtttttgaacgcacattgcgccctctggtattccggagggcatgtccgaccgagcgtcgcatcaccgctcaagcttc-ggcttggtgttggggcctgcggga----agcgtcccgcagctccgaaatgcagtggcggcccccagcgcggctcctccttagcgcagtagaacttac-cgctacgcttcgggacgcctgggtggcctgccgtaaaacc-gtggacccatcctctacagg-----------------------------------ttggcctcgggtcggacaagattac------------------ccgctgaacttaagcatatcatacaacagggattgcctcagtaacggcgagtgaagcggcaacagcccagatttgaaatccggctttc---gggcccgagttgtaatctgcagatgagtcttttggttacgcgccgtccaagttccctggaacgggacgccggagagggtgagagccccgtaccgacgtgcgccgcgcctttgcaaagctcattcgaagagtcgagtagtttggaaatgctgctctaattgtggggtaaatctcccataaggctaaataccggccagagaccgatagcgcacaagtagcgtgagcgaaagatgaaaagagccttggataagggcgtcaaaaagtatgtgaaattgttatgggggaagcgctcagtgccagacgtggctgcggctggttacccggcgttcttcgccggcgcactctgccgccgccaggccagcatcggttcggcttgggtctcacagccttggagaacgtggcccctc----ggggtgttatagctctttggcaacggcccggaccggaccgaggaacgcgcatctgcccggatgctggcttaatggcccttagcgacccgtcttgaaacacggaccaaggagttgacctagtatgcgagtgtttgggtgcaaagccctcacgcgcagtgaaagcgaacgcaggtgggagcttc--ggcgcaccatcgaccgatcctgaagtttacggatggatttgagtaggagcatgctgggtctgacccgaaagaaggtgaactatgcatgaatagggtgaagccagaggaaactctggtggaggctcgcagcggttctgacgtgcaaatcgatcgtcaaatttgtgcatgggggcgaaagaccaatcgaaccttctagtagctggttcctgccgaagtttccctcaggatagcagagttga-tcctcagtttcatgaggtaaagcgaatgattagagactcgggggctacatattgccttcatctattctcaaactttaaatatgtgagaagcctcgtgttacttcggtgaacgcaggcctttgaatgaaacaactctagtgggccatttttggtaagcagaactggcgatgtgggatgaaccatacggggacttaaggtgccggagtggacgctcatcagacacca---------------------------------------------------------------------------------------------------------------------------------------------------------------------------------------------------------------------------------------------------------------------------------------------------------------------------------------------------------------------------------------------------------------------------------------------------------------------------------------------------------------------------------------------------------------------------------------------------------------------------------------------------------------------???????????????????????????????????????????????????????????????????????????????????????????????????????????????????????????????????????????????????????????????????????????????????????????????????????????????????????????????????????????????????????????????????????????????????????????????????????????????????????????????????????????????????????????????????????????????????????????????????????????????????????????????????????????????????????????????????????????????????????????????????????????????????????????????????????????????????????????????????????????????????????????????????????????????????????????????????????????????????????????????????????????????????????????????????????????????????????????????????????????????????????????????????????????????????????????????????????????????????????????????????????????????????????????????????????????????????????????????????????????????????????????????????????????????????????????????????????????????????????????????????????????????????????????????????????????????????????????????????????????????????????????????????????????????????????????????????????????????????????????????????????????????????????????????????????????????????????????????????????????????????????????????????????????????????????????????????????????????????????????????????????????????????????????????????????????????????????????????????????????????????????????????????????????????????????????????????????????????????????????????????????????????????????????????????????????????????????????????????????????????????????????????????????????????????????????????????????????????????????????????????????????????????????????????????????????????????????????????????????????????????????????????????????????????????????????????????????????????????????????????????????????????????????????????????????????????????????????????????????
>Pleurotheciella_aquatica_MFLUCC_17_0464
-------------------------------------ctattccgaaacatatgcttcggcgggccgctcgctgggggagccgtggccg------ttgtcggtgggccgccgaaagcatgcaaactaaa---ctctgagaactgctctgagaaaaatcttttc-aatgaaataaattacaactcataacaatggatctcttggctctggcatcgatgaagaacgcagcgaaatgcgataaataatatgaattgcagaattcagcgaatcatcgagtttttgaacgcacattgcgccctctggtattccggagggcatgtccgaccgagcgtcgcgtcaccgctcaagccccgggcttggtgttggggcatcgcgggttgcagcgccccgcggccctcgaatacagtggcggtccctccgtgggcttctccctaacgcagtagagcattcggctgtcgtttcggagcccggaggtggtctgccgtaaaacccggcagcttctgatcctatggttggcctcgggtcggacaagattacccgctgaact------------------------------------------------------------------------------------------------------------------tttgaaatctgactttc---gggtccgacttgtaatctgtagatgagtcttttggcggagcgccgtccaagttccctggaacgggacgccggagagggtgagagccccgtaccgacgtgcgccgagtctttgcaaagctcattcgaagagtcgagtagtttggaaatgctgctctaattgtggggtaaatctcccataaggctaaatactggccagagaccgatagcgcacaagtagcgtgagcgaaagatgaaaagagccttgaacaagggcgtcaaaaagcatgtgaaattgttatgggggaagcgctcaatgccagacgtggcgacggttggttacccggcgttcttcgccggcgcactctgccgccgccaggccagcatcagttcggtccggggcttacttccgctcggaacgtggctcttc----ggagtgttatagccttgcggcaacgccctgggccggactgaggaacgcgcatctgctcggatgctggcgtaatggcttttagcgacccgtcttgaaacacggaccaaggagttgacctagtatgcgagtgtttgggtgtaaagccctcacgcgcagtgaaagcgaacgcaggtgggagcttc--ggcgcaccatcgaccgatcctgaagtttacggatggatttgagtaggagcatgctgggtctgacccgaaagaaggtgaactatgcatgaatagggtgaagccagaggaaactctggtggaggctcgcagcggttctgacgtgcaaatcgatcgtcaaatttgtgcatgggggcgaaagac-aatcgaaccttctagtagctggttcctgccgaagttt----------------------------------------------------------------------------------------------------------------------------------------------------------------------------------------------------------------------------------------------------------------------------------------------------------------------------------------------------------------------------------------------------------------------------------------------------------------------------------------------------------------------------------------------------------------------------------------------------------------------------------------------------------------------------------------------------------------------------------------------------------------------------------------------------------------------------------------------------------------------------------------------------------------------------gagacggatgaaccaggagctttccaaccatctgcgtcgctgcgtcgaaggaaacaaagctttcagccttactattggcgtgaagccgcacactctttcaaacggtctcaagtactcgcttgccaccggcaactggggcgaccagaagaaggccatgagttcgactgccggcgtatcccaggtgctaaaccggtacacgtttgcgtcgactctttcccatcttcgacgcacgaatacgcccatcgggcgcgatggcaagctggcgaagccgcgccagctccacaacacgcactggggtctcgtctgtccggccgagacgccagagggacaagcctgcggtcttgtcaagaatctctcgctcatgtgctatgtcagcgtgggcacaccaggcgaaccgatcgtcgacttcatggtttcacgaggcatggaagtgttggaggagtacgaaccaatgcgtttccccgactataccaaggtctttgtcaacggcgtgtgggttggcgtccacccggctccaagagaactggtcagggaggtacaagccacgcgtaggaacaacatcatctcgaccgaggtctcgctggtccgggacatccgtgaccgagagttcaagattttctcagacgcgggccgcgtcatgcgaccgctgttcgtcgtcgagcaggataacaaccccgagggtggtctgcctcgcggttccctgcacctgaccaaggacattgtccagcgtcttgccgaaagccacgccaacccgtcgccagatccagaggaccggttcggatgggaagagcttatgagactgggtgtcatcgagctcttggacgctg--------------------------------------------------------------------------------------------------------------------------------------------------------------------------------------------------------------------ttctagagctaatacatgctgaaaatcccgacttcggaagggacgtatttattagaatcagaaccaatgcccttcgggttttctggtgactcatgataactccacagatcgcatggccttgcgccggcgatggctcattcaaatttcttccctatcaactttcgacggtacggtcttggcctaccgtggttgtaacgggtgacggagggttagggctcgaccccggagaaggagcctgagaaacggctactacatccaaggaaggcagcaggcgcgcaaattatccaatcccgactcggggagatagtgacaataaataccgatacagggctcttttgggccctgtaattggaatgagtacaatttaaacctcttaacgaggaacaattggagggcaagtctggtgccagcagccgcggtaattccagctccaatagcgtatattaaagttgttgtggttaaaaagctcgtagtcgaacctcgagcctggccggccggtccgcctcaccgcgtgcactggtctggccgggctcttccctctgcggaaccgcatgtccttcactgggcgtgtcggggaggcaggacttttactttgaaaaaattagagtgctcaaggcaggccaatgctcgaatacattagcatggaataatagaataggacgttggttctattttgttggtttctaggaccgccgtaatgatcaatagggacggtcgggggcatcagtattcagccgtcagaggtgaaattcttggaccggctgaagactaactactgcgaaagcatttgcc
>Pleurotheciella_brachyspora_CGMCC_3_25435
---------ctaacgactgcccaaacccaaccgtgaactactccacaacatatgcttcggcgggccgctcgctgggggagccccgggccgc----tcggcggtgacccgccgcaggcatgacaaccaaaccttttccgagactgctctgagaaaatactttctaaatgaaaataatcacaactcataacaatggatctcttggctctggcatcgatgaagaacgcagcgaaatgcgataaataatatgaattgcagaattcagcgaatcatcgagtttttgaacgcacattgcgccctctggtattccggagggcatgtccgaccgagcgtcgcgtcaccgctcaagccccgggcttggtgttggggcctcgcgggtgcc--ggctccgcggccctcaaatgcagtggcggtccctcgtgg-gcttctccctagcgcagtaaagcaatc-gctgtcgcttcggggcctcgaggcggcctgccgtaaaacgc-----------tttcaatggttggcctcgggtcggacaagattacccgctgaact--------------------------------------------------------------------------------------------------------------cagatttgaaatctggctttc---gggtccgacttgtaatctgcagatgagtcttttgacggagcgccgtccaagttccctggaacgggacgccggagagggtgagagccccgtaccgacgtgcgccgagtctttgcaaagctcattcgaagagtcgagtagtttggaaatgctgctctaattgtggggtaaatctcccataaggctaaataccggccagagaccgatagcgcacaagtagcgtgagcgaaagatgaaaagagccttgaacaagggcgtcaaaaagtatgtgaaattgttatgggggaagcgctcaatgccagacgtggcgacggctggttacccggtgttcttcgccggcgcactctgccgccgccaggccagcatcagttcggcttgaggcctactgccgctcggaacgtagctcctcc--gggagtgttatagccttgcggtgacgtctcgggccggactgaggaacgcgcatctgcccggatgctggcgtaatggcttttagcgacccgtcttgaaacacggaccaaggagttgacctagcatgcgagtgtttgggtgtaaagccctcacgcgcagtgaaagcgaacgcaggtgggagccttcgggcgcaccatcgaccgatcctgaagtttacagatggatttgagtaggagcatgctgggtctgacccgaaagaaggtgaactatgcatgaatagggtgaagccagaggaaactctggtggaggctcgcagcggttctgacgtgcaaatcgatcgtcaaatttgtgcatgggggcgaaagaccaatcgaaccttctagtagctggttcctgccgaagtttccctcaggatagcagagttga-gcctcagtttcatgaggtaaagcgaatgattagagactcgggggcgctattatgccttcatctattctcaaactttaaatatgtgagaagcctcgtgttacttcggtgaacgcaggcctttgaatgaatcaactctagtgggccatttttggtaagcagaactggcgatgtgggatgaaccatacgggggcttaaggtgccagagtggacgctcatcagacaccacaaaaggtgttagcacatcttgacagcaggacggtggccatggaagtcggaacccgctaaggactgtgtaacaactcacctgccgaatgtgctagccctgaaaatggatggcgctaagcgtcccacctatagccccccctcggggtagaaaccacgccccgaggagtaggcag-----------------------------------------------------------------------------------------------------------------------------------------------------------------------------------------------------------------------------------------------------------------------------------------------------------------------------------------------------------------------------------------------------------------------------------------------------------------------------------------------------------------------------------------------------------------------------------------------ggcctcaagtactctctggccaccggcaactggggtgaccagaagaaggccatgagctccaccgccggcgtctctcaagtgttgaatcggtacacgttcgcgtcaacattatctcatttgcgacgcaccaacactcccattggtcgcgatggcaagctggccaagccgcgtcagcttcacaacacccactggggtctcgtctgcccggccgagacgcccgagggacaggcttgcggtctagtcaaaaacctttcgctcatgtgctacgtcagcgtgggcacaccgggtgagcccatcatcgacttcatgatctcacgaggcatggaggttttggaagagtacgaacccatgcggttcccccagtctaccaagatctttgtcaatggagtgtgggttggctgccacacagatcccagagaactggtcagagaagtccaagccacgcgtcggaacaatattatttcgacagaggtctcgctggttcgagacattcgagaccgggagttcaaaatcttctctgatgccggccgtgtcatgcggcccctcttcgtcgtcgagcaagaaaacaacccagagggtc---tcccccgcggctccctgcatctcaccaaagacaccgtacagcgtctggcggaaagtcacgccaacccgtctctggaaccagaggagagatttggctgggaggatcttatgaggatgggtgttatcgagctcttggatgccgaggaggaagagacggccatgatctgcatgacccccgaggatctcgaggcctatcgtctgcaaaagctgggtttcgcgatccctgaagagcagagcggcgacatgaacaagcgactgaagaccaagacgaaccctggcacacacacctatacccattgcgagatccaccctagcatgatcttgggaatttgcgctagcatcatcccattccctttctagagctaatacacgctgaaaatcccgacttcggaagggacgtatttattagaatcagaaccaatgcccttcgggttttctggtgactcatgataactccacagatcgcatggccttgcgccggcgatggctcattcaaatttcttccctatcaactttcgacggtacggtcttggcctaccgtggttgtaacgggtgacggagggttagggctcgaccccggagaaggagcctgagaaacggctactacatccaaggaaggcagcaggcgcgcaaattatccaatcccgacacggggagatagtgacaataaataccgatacagggctcttttgggccctgtaattggaatgagtacaatttaaacctcttaacgaggaacaattggagggcaagtctggtgccagcagccgcggtaattccagctccaatagcgtatattaaagttgttgtggttaaaaagctcgtagtcgaacctcgaaactggccggccggtccgcctcaccgcgtgcactggtctggccggattcttccctctgcggaaccgcatgtccttcactgggcgtgtcggggaggcaggacttttactttgaaaaaattagagtgctcaaggcaggccaatgctcgaatacattagcatggaataatagaataggacgttggttctattttgttggtttctaggaccgccgtaatgatcaatagggacggtcgggggcatcagtattcagccgtcagaggtgaaattcttggaccggctgaagactaactactgcgaaagcatttgcc
>Pleurotheciella_centenaria_DAOM_229631
---cagggtctaacgactacccaagcccaaccgtgaattattccaaaacatatgcttcggcgggccgctcgctaggggagccgccggccgt----tcgacggtggctcgccggaagcatgccaaaaacaac-tctctgaatcttctctgagaaattctttttt-aaaggaaaacgtcacaactcataacaatggatctcttggctctggcatcgatgaagaacgcagcgaaatgcgataaataatatgaattgcagaattcagcgaatcatcgagtttttgaacgcacattgcgccctctggtattccggagggcatgtccgaccgagcgtcgcgtcaccgctcaagcctccggcttggtgttggggctcgcgggtgcccagcgccccgcgaccctcaaatgcagtggcggtccctccgcgggtctctccctagcgcagtaaagcatttagctgtcgtttcggagcccggaggtggcttgccgtaaaacccggtggctct--atcaccagg-----------------------------------ttggcctcgggtcggacaagattacccgctgaacttaagcatatcaataagcggaggaaaagaaaccaacagggattgcctcagtaacggcgagtgaagcggcaacagcccagatttgaaatccggctttc---gggcccgaattgtaatctgcagatgagtcttttggcaaagcgccgtccaagttccctggaacgggacgccggagagggtgagagccccgtaccgacgtgcgtctagcctctgcaaagctcattcgaagagtcgagtagtttggaaatgctgctctaattgtggggtaaatctcccataaggctaaatactggccagagaccgatagcgcacaagtagcgtgagcgaaagatgaaaagagccttgaacaagggcgtcaaaaagcatgtgaaattgttatgggggaagcgctcaatgccagacgtggcggaggctggttacccggcgttcttcgccggcgcactcggtcgccgccaggccagcatcagttcggcccggggcctactgccgctcggaacgtggctcttc----ggagtgttatagccctgcggtgacgtcctggaccggactgaggaacgcgcatctgcccggatgctggcttaatggcttttagcgacccgtcttgaaacacggaccaaggagttgacctagtatgcgagtgtttgggtgtaaagccctcacgcgcagtgaaagcgaacgcaggtgggagcttc--ggcgcaccatcgaccgatcctgaagtttacggatggatttgagtaggagcatactgggtctgacccgaaagaaggtgaactatgcatgaatagggtgaagccagaggaaactctggtggaggctcgcagcggttctgacgtgcaaatcgatcgtcaaatttgtgcatgggggcgaaagaccaatcgaaccttctagtagctggttcctgccgaagtttccctcaggatagcagagttga-tcctcagtttcatgaggtaaagcgaatgattagagactcgggggcgctattttgccttcatctattctcaaactttaaatatgtgagaagcctcgtgttacttcggtgaacgcaggcctttgaatgaatcaactctagtgggccatttttggtaagcagaactggcgatgtgggatgaaccatacgggggtttaaggtgccagagtggacgctcatcagacacca---------------------------------------------------------------------------------------------------------------------------------------------------------------------------------------------------------------------------------------------------------------------------------------------------------------------------------------------------------------------------------------------------------------------------------------------------------------------------------------------------------------------------------------------------------------------------------------------------------------------------------------------------------------------gcgacgcatgaaccaggagctttccaaccatttacgacgctgcgttgagggaagcaagattttcagcttgaccttgggcgtgaaaccgcagacactctcgaacggcctgaaatactcgcttgccacgggtaactggggcgaccagaagaaggctatgaactcgacggccggtgtttctcaagtcttgaaccggtacacgtttgcttcgaccttgtcccatctgagacgtaccaacacgcccatcggtcgcgatggcaagctggccaaaccacgccaacttcacaacactcattggggacttgtttgccctgctgagactcccgaaggacaagcttgtggcctggtcaagaatctgtcgctcatgtgctacgtcagcgttggcacacctggcgagcctatcgttgacttcatgatatcgcgaggcatggaagtgctggaggaatacgaaccaatgcgattccccaacgcaaccaagatcttcgtcaacggtgtgtgggttggcgtccacgcggatgcgagagagctggtcaaggaggtgcaggctactcgtcggaacaacatcatcgcgaccgaggtctcgttggttcgggacattcgagaccgcgagttcaagatcttttccgatgcgggtcgcgtcatgcggcctctgtttgtcgtcgagcaggagaacaaccccgagggcc---tgccgcgcggttccctgcacctgactaaagacgtagtacagcgcctggccgaaagccacgccaatccgtctctggatccggacgagagatttggctgggaagacctgatgaagctcggtgtcattgaacttctggatgccgaagaagaggagacggcgatgatctgcatgacacccgaggacttggagaattatcggttacagaagatgggctttgcactgccagaagagccgagcggcgatttgaacaagcgtctcaagacgaagatgaatccgggcactcatacgtacactcattgcgagatccacccgagcatgatcctgggaatttgcgctagcatcatcccattccccttctagagctaatacatgctgaaaatcccgacttcggaagggacgtatttattagaatcagaaccaatgcccttcgggtttcctggtgactcatgataactccacagatcgcatggccttgcgccggcgatggctcattcaaatttcttccctatcaactttcgacggtacggtcttggcctaccgtggttgtaacgggtgacggagggttagggctcgaccccggagagagagcctgagaaacggctatcacatccaaggaaggcagcaggcgcgcaaattatccaatcccgactcggggagatagtgacaataaataccgatacagggctcttttgggccctgtaattggaatgagtacaatttaaacctcttaacgaggaacaattggagggcaagtctggtgccagcagccgcggtaattccagctccaatagcgtatattaaagttgttgtggttaaaaagctcgtagtcgaacctcgagcctggccggccggtccgcctcaccgcgtgcactggtctggccgggctcttccctctgcggaaccgcatgtccttcactgggcgtgtcggggaggcaggacttttactttgaaaaaattagagtgctcaaggcaggccaatgctcgaatacattagcatggaataatagaataggacgttggttctattttgttggtttctaggaccgccgtaatgatcaatagggacggtcgggggcatcagtattcagccgtcagaggtgaaattcttggaccggctgaagactaactactgcgaaagcatttgcc
>Pleurotheciella_dimorphospora_KUMCC_20_0185
ttacagggtctaacgactgcccaaacccaaccgtgaactactcccaaatatatgcttcggcgggccgctcgctgggggagccccgggccgc----tcggcggtgacccgccgcaggcatgcaaaccaaaactttttcgagactgctctgagaaaaaactttct-aaacgaaataatcacaactcataacaatggatctcttggctctggcatcgatgaagaacgcagcgaaatgcgataaataatatgaattgcagaattcagcgaatcatcgagtttttgaacgcacattgcgccctctggtattccggagggcatgtccgaccgagcgtcgcgtcaccgctcaagccccgggcttggtgttggggcctcgcgggtgcc--ggccccgcggccctcaaatgcagtggcggtcctccgtgg-gcttctccctagcgcagtaaagcattc-gctgccgcttcggagtcc-cgggcggcctgccgtaaaacgc-----------tttcaatggttggcctcgggtcggacaagattacccgctgaact---------------------------------------------------------------aacaccagggaattgcctcagtaacggcgagtgaagcggcaacagcccagatttgaaatctggcccttctcgggtccgacttgtaatctgcagatgagtcttttgacggagcgccgtccaagttccctggaacgggacgccggagagggtgagagccccgtaccgacgtgcgccgagtctctgcaaagctcattcgaagagtcgagtagtttggaaatgctgctctaattgtggggtaaatctcccataaggctaaataccggccagagaccgatagcgcacaagtagcgtgagcgaaagatgaaaagagccttgaacaagggcgtcaaaaagtatgtgaaattgttatgggggaagcgctcaatgccagacgtggcgacggctggttacccggcgttcttcgccggcgcactctgccgccgccaggccagcatcagttcggcctggggcccactgccgctcggaacgtagctcctcc--gggagtgttatagccttgcggtgacgtcccgggccggactgaggaacgcgcatctgcccggatgctggcgtaatggcttttagcgacccgtcttgaaacacggaccaaggagttgacctagcatgcgagtgtttgggtgtaaagccctcacgcgcagtgaaagcgaacgcaggtgggagccctcgggcgcaccatcgaccgatcctgaagttcacggatggatttgagtaggagcatgttgggtctgacccgaaagaaggtgaactatgcatgaatagggtgaagccagaggaaactctggtggaggctcgcagcggttctgacgtgcaaatcgatcgtcaaatttgtgcatgggggcgaaagaccaatcgac-----------------------------------------------------------------------------------------------------------------------------------------------------------------------------------------------------------------------------------------------------------------------------------------------------------------------------------------------------------------------------------------------------------------------------------------------------------------------------------------------------------------------------------------------------------------------------------------------------------------------------------------------------------------------------------------------------------------------------------------------------------------------------------------------------------------------------------------------------------------------------------------------------------------------------------------------------------------atgaaccaggagctctccaaccatcttcgccgctgcgtcgagggcaacaaagccttcagtctcaccatcggcgtgaagccgcaaaccctctccaacggtctcaagtactccctggccaccggcaactggggtgaccagaagaaggccatgagctccaccgctggtgtctctcaggtgttgaatcggtacacgttcgcttcgacactctctcatttgagacgcaccaacacccctatcggtcgcgatggtaagctggccaagccacgccaacttcacaacacccactggggtctcgtctgcccggccgagacgcccgaaggacaggcttgcggccttgtcaaaaacctgtcgctcatgtgctacgtcagtgtgggcaccccgggtgagcccatcattgactttatgatctcgcgaggcatggaagtcctggaggagtacgaaccaatgcggttcccccagtctaccaagatcttcgtcaacggcgtgtgggttggctgccacacagaccccagagaactggtcagagaagtgcaagctacgcgtcggaacaacatcatttcgacagaggtctcgctggttcgagacattcgagatcgcgagttcaagatcttctctgatgccggtcgcgtcatgcggcccctcttcgtcgtcgagcaagagaacaacccagagggcc---tcccccgcggctccctgcacctcaccaaagacactgtgcagcgccttgcggaaagtcacg-----------------------------------------------------------------------------------------------------------------------------------------------------------------------------------------------------------------------------------------------------------------------------------------------------ttctagagctaatacacgctgaaaatcccgacttcggaagggacgtatttattagaatcagaaccaatgcccttcgggttttctggtgactcatgataactccacagatcgcatggccttgcgccggcgatggctcattcaaatttcttccctatcaactttcgacggtacggtcttggcctaccgtggttgtaacgggtgacggagggttagggctcgaccccggagaaggagcctgagaaacggctactacatccaaggaaggcagcaggcgcgcaaattatccaatcccgacacggggagatagtgacaataaataccgatacagggctcttttgggccctgtaattggaatgagtacaatttaaacctcttaacgaggaacaattggagggcaagtctggtgccagcagccgcggtaattccagctccaatagcgtatattaaagttgttgtggttaaaaagctcgtagtcgaacctcgaacctggccggccggtccgcctcaccgcgtgcactggtctggccgagttcttccctctgcggaaccgcatgtccttcactgggcgtgtcggggaggcaggacttttactttgaaaaaattagagtgctcaaggcaggccaatgctcggatacattagcatggaataatagaataggacgttggttctattttgttggtttctaggaccgccgtaatgatcaatagggacggtcgggggcatcagtattcagccgtcagaggtgaaattcttggaccggctgaagactaactactgcgaaagcatttgcc
>Pleurotheciella_erumpens_CBS_142447
ttacagggtctaacgactacccaaacccaaccgtgaattattcccaaacatatgcttcggcgggccgctcgctaggggagccgccggccgt----tcgacggtggctcgccggaagcatgcaacc-acaac-tctctgaatcttctctgagaaattctttttc---aagaaaacgtcacaactcataacaatggatctcttggctctggcatcgatgaagaacgcagcgaaatgcgataaataatatgaattgcagaattcagcgaatcatcgagtttttgaacgcacattgcgccctctggtattccggagggcatgtccgaccgagcgtcgcgtcaccgctcaagtccttggcttggtgttggggctcgcgggtgcctagcgccccgcggccctcaaatgcagtggcggtccctccgcgggtctctccctagcgcagtaaagcatttagctgtcgtttcggagcccggaggtggcttgccgtaaaacccggtggctct--ctcaccaggttggcctc---------------------------ttggcctcgggtcggacaagattacccgctgaacttaagcatatcaataagcggaggaaaagaaaccaacagggattgcctcagtaacggcgagtgaagcggcaacagcccagatttgaaatccggctttc---gggcccgacttgtaatctgcagatgagtcttttggtaaagcgccgtccaagttccctggaacgggacgccggagagggtgagagccccgtaccgacgtgcgcctagcctttgcaaagctcattcgaagagtcgagtagtttggaaatgctgctctaattgtggggtaaatctcccataaggctaaatactggccagagaccgatagcgcacaagtagcgtgagcgaaagatgaaaagagccttgaacaagggcgtcaaaaagcatgtgaaattgttatgggggaagcgctcaatgccagacgtggcggcggctggttacccggcgttcttcgccggcgcactcggtcgccgccaggccagcatcagttcggcccggggcccactgccgctcggaacgtggctcttc----ggagtgttatagccttgcggtgacgtcctggaccggactgaggaacgcgcatctgcccggatgctggcttaatggcttttagcgacccgtcttgaaacacggaccaaggagttgacctagtatgcgagtgtttgggtgtaaagccctcacgcgcagtgaaagcgaacgcaggtgggagcttc--ggcgcaccatcgaccgatcctgaagtttacggatggatttgagtaggagcatactgggtctgacccgaaagaaggtgaactatgcatgaatagggtgaagccagaggaaactctggtggaggctcgcagcggttctgacgtgcaaatcgatcgtcaaatttgtgcatgggggcgaaagaccaatcgaaccttctagtagctggttcctgccgaagtttccctcaggatagcagagttga-tcctcagtttcatgaggtaaagcgaatgattagagactcgggggcgctattttgccttcatctattctcaaactttaaatatgtgagaagcctcgtgttacttcggtgaacgcaggcctttgaatgaatcaactctagtgggccatttttggtaagcagaactggcgatgtgggatgaaccatacgggggtttaaggtgccagagtggacgctcatcagacaccacaaaaggtgttagcacatcttgacagcaggacggtggccatggaagtcggaatccgctaaggactgtgtaacaactcacctgccgaatgtgctagccctgaaaatggatggcgctaagcgtcccacctataaccccccctcggggtagaaacaacgccccgaggagtaggcaggcgcgggggtccgtgacgaagcccagggcgtgagcccgggtcgaacggcccctggtgcggatcttggtggtagtagcaaatacttcaatgagaacttgaaggaccaaagtggagaaaggttccatgcgaacagcggttggacgtgggtcagtcggtcctgagccatagggaagttccgtttcaaaggggcactctcgccccgtatggcgaaagggaagctggtcaagatcccagcacaaggatgtgggttttacgcggcaacgcaaccaaacgcggagacggcggcgggggcccagagaggagttatcttttcttcttaacggtccagcgaccctgaaatcggtttgtccggagatagggttcagcggccggaagagcctggcatctctgccacggttctgtgcgcccccgacgtcccttgaaaatccgtgggcgggaataatcctcacgccttgccgtactcatcaccgcagcgacgcatgaaccaggagctttccaaccatttacgacgctgtgttgaaggaagcaagatattcagcttgaccttgggcgtgaaaccgcagacactctcgaacggcttgaaatactcgcttgccaccggtaactggggtgaccagaagaaggctatgaactcgactgccggtgtctctcaagtcttgaaccggtacacatttgcttcgaccttgtcccatctgagacgtaccaatacgcccatcggtcgcgatggcaagctggccaagccacgccaacttcacaacactcattggggacttgtttgccctgctgagacgcccgaaggacaagcctgtggcctggtcaagaatctgtcgctcatgtgctacgtcagcgttggcacacctggcgaacctatcgttgacttcatgatatcgcgaggcatggaagtgctggaggaatacgaaccgatgcgattccccaacgcaaccaagatcttcgtcaacggtgtgtgggttggcgtccacgcggatgcgagagaattggtcaaggaggtgcaggcgactcgtcggaacaacatcatcgcgaccgaggtctcgctggtccgggacattcgagaccgcgagttcaagatcttttcggatgcgggtcgcgtcatgcggcctctgtttgtcgttgagcaggagaacaaccccgagggcc---tgcctcgcggttctctgcacctgactaaagacgtagtacagcgcctggccgaaagtcacgccaacgcgtccctggatccggacgagagatttggctgggaagacttgatgaagctcggtgtcattgaactcctggatgctgaggaggaggagacggcgatgatctgcatgacacccgaggatctggagaattatcggttacagaagatgggctttgcgctgccagaggagccgagtggggatttgaacaagcgtctcaagacgaagatgaatccgggcactcacacgtacactcattgcgagatccacccgagcatgatcctgggaatttgcgctagcatcatcccattccccttctagagctaatacatgctgaaaatcccgacttcggaagggacgtatttattagaatcagaaccaatgcccttcgggtttcctggtgactcatgataactccacagatcgcatggccttgcgccggcgatggctcattcaaatttcttccctatcaactttcgacggtacggtcttggcctaccgtggttgtaacgggtgacggagggttagggctcgaccccggagagagagcctgagaaacggctatcacatccaaggaaggcagcaggcgcgcaaattatccaatcccgactcggggagatagtgacaataaataccgatacagggctcttttgggccctgtaattggaatgagtacaatttaaacctcttaacgaggaacaattggagggcaagtctggtgccagcagccgcggtaattccagctccaatagcgtatattaaagttgttgtggttaaaaagctcgtagtcgaacctcgagcctggccggccggtccgcctcaccgcgtgcactggtctggccgggctcttccctctgcggaaccgcatgtccttcactgggcgtgtcggggaggcaggacttttactttgaaaaaattagagtgctcaaggcaggccaatgctcgaatacattagcatggaataatagaataggacgttggttctattttgttggtttctaggaccgccgtaatgatcaatagggacggtcgggggcatcagtattcagccgtcagaggtgaaattcttggaccggctgaagactaactactgcgaaagcatttgcc
>Pleurotheciella_fusiformis_MFLUCC_17_0113
-------------cgactgcccaaaccaaaccgtgaactattccgaaccatatgcttcggcgggccgctcgctgggggagccgcggccggc----ttgtcggtgggccgccgaaagcatgcaaacctaca--ctctgagaactgctctgagaaatatcttttc-aatggaataaattacaactcataacaatggatctcttggctctggcatcgatgaagaacgcagcgaaatgcgataaataatatgaattgcagaattcagcgaatcatcgagtttttgaacgcacattgcgccctctggtattccggagggcatgtccgaccgagcgtcgcgtcaccgctcaagccccgggcttggtgttggggcatcgcgggctgcagcggccggcggccctcaaatgcagtggcggtccctccgtgggcttctccctaacgcagtagagcattcggctgtcgtttcggagcccggaggcggtctgccgtaaaacccggcagcttctgtcctcatggttggcctcgggtcggacaagattacccgctgaact------------------------------------------------------------------------------------------------------------------tttgaaatctgactttc---gggtccgacttgtaatctgcagatgagtcttttggcggagcgccgtccaagttccctggaacgggacgccggagagggtgagagccccgtaccgacgtgcgccgagtctttgcaaagctcattcgaagagtcgagtagtttggaaatgctgctctaattgtggggtaaatctcccataaggctaaatactggccagagaccgatagcgcacaagtagcgtgagcgaaagatgaaaagagccttgaacaagggcgtcaaaaagcatgtgaaattgttatgggggaagcgctcaatgccagacgtggcgacggttggttacccggcgttc-tcgccggcgcactctgccgccgccaggccagcatcagttcggtccggggcttacttccgctcggaacgtggctcttc----ggagtgttatagccctgcggcgacgccctgggccggactgaggaacgcgcatctgcccggatgctggcgtaatggcttttagcgacccgtcttgaaacacggaccaaggagttgacctagtatgcgagtgtttgggtgtcaagccctcacgcgcagtgaaagcgaacgcaggtgggagcctc--ggcgcaccatcgaccgatcctgaagtttacggatggatttgagtaggagcatactgggtctgacccgaaagaaggtgaactatgcatgaatagggtgaagccagaggaaactctggtggaggctcgcagcggttctgacgtgcaaatcgatcgtcaaa----------------------------------------------------------------------------------------------------------------------------------------------------------------------------------------------------------------------------------------------------------------------------------------------------------------------------------------------------------------------------------------------------------------------------------------------------------------------------------------------------------------------------------------------------------------------------------------------------------------------------------------------------------------------------------------------------------------------------------------------------------------------------------------------------------------------------------------------------------------------------------------------------------------------------------------------------------------------------------------gagacgcatgaatcaggagctctccaaccatctgcgccgctgcgtcgaaggaaacaaggcattcagccttactattggtgtgaagccgcacactctttcaaacggtcttaagtactcgcttgccaccggcaactggggcgaccagaagaaggccatgagttcgactgccggcgtgtcccaggtgctgaatcggtacacgtttgcctcgactctgtcccatcttcgacgcacgaacacgccaatcggtcgcgacggcaagctggcgaagccgcgccagctccacaacacgcactggggtctcgtctgtccggccgagacgcccgagggacaagcctgcggtcttgtcaagaatctttcgctcatgtgctacgtcagcgtgggcacaccgggcgaaccgatcgttgacttcatgatttcacgaggtatggaagtgctggaggagtacgaacccatgcgtttccccgactacaccaaggtctttgtcaacggcgtgtgggttggcgtccacccggctccaagagaactggtcagggaggtgcaagccacgcgtaggaacaacatcatttcgaccgaagtctcgctagtccgggacatccgtgatcgagagttcaagattttctcagacgccggccgcgtcatgcggccgctgttcgtcgtcgagcaggataacaaccccgagggtggtctgccacgcggttccttgcacttgaccaaggagattgtccagcgtctagccgaaagccacgcaaacccgtctgcggatccggaggaccggttcggatgggaagagcttatgagactgggtgtcatcgagctcttggacgctgaagaggaagaaacggccatgatatgcatgacgcctgaagacttg------------------------------------------------------------------------------------------------------------------------------------------------------------------------ttctagagctaatacatgctgaaaatcccgacttcggaagggacgtatttattagaatcagaaccaatgcccttcgggttttctggtgactcatgataactccacagatcgcatggccttgcgccggcgatggctcattcaaatttcttccctatcaactttcgacggtacggtcttggcctaccgtggttgtaacgggtgacggagggttagggctcgaccccggagaaggagcctgagaaacggctactacatccaaggaaggcagcaggcgcgcaaattatccaatcccgactcggggagatagtgacaataaataccgatacagggctcttttgggccctgtaattggaatgagtacaatttaaacctcttaacgaggaacaattggagggcaagtctggtgccagcagccgcggtaattccagctccaatagcgtatattaaagttgttgtggttaaaaagctcgtagtcgaacctcgagcctggccggccggtccgcctcaccgcgtgcactggtctggccgggctcttccctctgcggaaccgcatgtccttcactgggcgtgtcggggaggcaggacttttactttgaaaaaattagagtgctcaaggcaggccaatgctcgaatacattagcatggaataatagaataggacgttggttctattttgttggtttctaggaccgccgtaatgatcaatagggacggtcgggggcatcagtattcagccgtcagaggtgaaattcttggaccggctg----------------------------
>Pleurotheciella_guttulata_KUMCC_15_0296
--------------------------------------tattccgaaccatatgctccggcgggtcgctcgctgggggagccgcgggccgc----ttgtcggtggtccgccggaagcatacacaaccaactcttctgaaaactgctctgagaaaattcttttt-aatggaaataattacaactcataacaatggatctcttggctctggcatcgatgaagaacgcagcgaaatgcgataaataatatgaattgcagaattcagcgaatcatcgagtttttgaacgcacattgcgccctctggtattccggagggcatgtccgaccgagcgtcgcgtcaccgctcaagccccgggcttggtgttggggcctcgcgggtgcccgtgccccgcgtccctcaaatgcagtggcggtccctccgtgggcttctccctagcgcagtagagcattcagctgtcgtttcggagcccggaggtggcttgccgttaaaaccggtagctcctaatctcatggttggcctcgggtcggacaagattacccgctgaact------------------------------------------------------------------------------------------------------------------tttgaaatctgactctc---gggtccgacttgtaatctgcagatgagtcttttggcggagcgccgtccaagttccctggaacgggacgccggagagggtgagagccccgtaccgacgtgcgccgagtctttgcaaagctcattcgaagagtcgagtagtttggaaatgctgctctaattgtggggtaaatctcccataaggctaaatattggccagagaccgatagcgcacaagtagcgtgagcgaaagatgaaaagagccttgaacaagggcgtcaaaaagcatgtgaaattgttatgggggaagcgctcaatgccagacgtggcggcggttggttacccggtgttcttcgccggcgcactctgccgtcgccaggccagcatcagttcggtccggggcttacttccgttcggaatgtggctcttc----ggagtgttatagccctgcggcgacgccctgggccggactgaggaacgcgcatctgcccggatgctggcgtaatggcttttagcgacccgtcttgaaacacggaccaaggagttgacctagtatgcgagtgtttgggtgtaaagccctcacgcgtagtgaaagcgaacgcaggtgggagcttc--ggcgcaccatcgaccgatcctgaagtttacggacggatttgagtaggagcatgctgggtctgacccgaaagaaggtgaactatgcatgaatagggtgaagccagaggaaactctggtggaggctcgcagcggttctgacgtgcaaatcgatcgtcaaatttgtgcatgggggcgaaagaccaatcgaaccttctagtagctggttcctgccgaag-ttccctcaggatagcagagttga-tcctcagtttcatgaggtaaagcgaatgatta----------------------------------------------------------------------------------------------------------------------------------------------------------------------------------------------------------------------------------------------------------------------------------------------------------------------------------------------------------------------------------------------------------------------------------------------------------------------------------------------------------------------------------------------------------------------------------------------------------------------------------------------------------------------------------------------------------------------------------------------------------------------------------------------------------------------------------------------------------------------caggcgaatgaatcaagagctttcgaaccacctgcgtcgctgcgtcgaaggaaataaggctttcagcctcaccataggtgtgaagccgcatacgctctcgaacggtctcaagtattcgcttgccactggcaactggggcgaccagaagaaagcaatgagctcgaccgccggcgtgtctcaagtgctgaatcggtacacgtttgcttcgacattgtcccatctccgacgcacaaatacgcccatcggtcgcgatggcaagctggcgaagccgcgccagctccacaacacgcactggggtctcgtctgcccagctgagacgcccgaaggacaagcctgtggccttgtcaagaatctctcgctcatgtgttatgtcagcgtcggtacccctggcgagcccatcatcgacttcatgatatcgcggggcatggaggtgctggaggagtacgaaccaatgcggtatcccgactacaccaaggtcttcgtcaacggcgtctgggtcggcgtccacccggccccaagagaacttgtcagagaggtgcaggcgacgcgtagaaataacatcatctcgaccgaagtctcgctcgttcgagatatcagagaccgcgagttcaagatcttctccgacgcaggtcgcgtcatgcgaccgctctttgtcgtcgagcaagacaacaaccccgagggtggtctgcctcgcggctccttgcacttgaccaaagacattgtgcagcgtcttgccgaaagccacgcgaatccatccccggatcctgaggaccggtttggatgggaagaacttatgaggcttggtgtcatcgagcttctggacgccgaagaggaagagactgccatgatctgcatgacgccagaagacttagagaactatcggttgcaaaagctgggctacgcgctgccggatgaggcaactgg-------------------------------------------------------------------------------------------------------------------ttctagagctaatacatgctgaaaatcccgacttcggaagggacgtacttattagaatcagaaccaatgcccttcgggttttctggtgactcatgataattccacagatcgcatggccttgcgccggcgatggctcattcaaatttcttccctatcaactttcgacggtacggtcttggcctaccgtggttgtaacgggtgacggagggttagggctcgaccccggagaaggagcctgagaaacggctactacatccaaggaaggcagcaggcgcgcaaattatccaatcccgactcggggagatagtgacaataaataccgatacagggctcttttgggccctgtaattggaatgagtacaatttaaacctcttaacgaggaacaattggagggcaagtctggtgccagcagccgcggtaattccagctccaatagcgtatattaaagttgttgtggttaaaaagctcgtagtcgaacctcgagcctggccggccggtccgcctcaccgcgtgcactggtctggccgggctcttccctctgcggaaccgcatgtccttcactgggcgtgtcggggaggcaggacttttactttgaaaaaattagagtgctcaaggcaggccaatgctcgaatacattagcatggaataatagaataggacgttggttctattttgttggtttctaggaccgccgtaatgatcaatagggacggtcgggggcatcagtattcagccgtcagaggtgaaattcttggaccggctgaagactaactactgcgaaagcatttgcc
>Pleurothecium_aquaticum_MFLUCC_17_1331
-------------------------------tgtgaacaactccctaactcttgctccggcggaccgctcgctgggggagccc-gggccgccgcagaggcggtggtccgccggggcaacaatactcaaaattttgaaaata---ttctgagaaaaactttct--aaatgagaaaatcacaactcacaacaatggatctcttggctctggcatcgatgaagaacgcagcgaaatgcgataaataatatgaattgcagaattcagcgaatcatcgagtttttgaacgcacattgcgccctctggcactccggagggcctgtccgaccgagcgtcgcatcgccgcccaagctccaagtttggtgttggggcatgcgggggtgcggcgtcccgcagccctgaaattcagcggcggtccctgacggg-ttatcccttagcgcagtagagcaagcagctgccgcttcggaaccctcgggagacctgccgtaagccc-gccagcgaaccttctcaaggttggcctcgggtcggacaagactacccgctgaact----------------------------------------------------------------------------------------------------ggcaacagcccagatttgaaatctggccctc---gggcccgacttgtaatctgcagatgagtcttttggcgaagcgccgtccaagttccctggaacgggacgccggagagggtgagagccccgtaccgacgtgcgtctagcctttgcaaagctcattcgaagagtcgagtagtttggaaatgctgctctaattgtggggtaaatctcccataaggctaaatactggccagagaccgatagcgcacaagtagcgtgagcgaaagatgaaaagagccttggacaagggcgtcaaaaagcatgtgaaattgttgtgagggaagcgctcgatgccagacgtggtggcggttggttacccggcgttc-tcgccggcgcactctgccgtctccaggccagcatcagttcggctcggggctcaatgccgtaaggaatgtggctcttc----ggagtgttatagccctgcggcgacgccctgcgccggactgaggaacgcgcatctgcccggatgctggcgtaatggcttctagcgacccgtcttgaaacacggaccaaggagttgacctagtatgcgagtgtttgggtgtaaagccctcacgcgcagtgaaagcgaa-gcaggtgggagcctc--ggcgcaccatcgaccgatcctgaagtttacggatggatttgagtaagagcatgctgggtctgacccgaaagaaggtgaactatgcatgaatagggtgaagccagaggaaactctggtggaggctcgcagcggttctgacgtgcaaatcgatcgtcaaatttgtgcatgggggcgaaagaccaatcgaaccttctagtagctggttcctgccgaagtttccctcaggatagcagagttga-tcctcagtttcatgaggtaaagcgaatgattagagactc---------------------------------------------------------------------------------------------------------------------------------------------------------------------------------------------------------------------------------------------------------------------------------------------------------------------------------------------------------------------------------------------------------------------------------------------------------------------------------------------------------------------------------------------------------------------------------------------------------------------------------------------------------------------------------------------------------------------------------------------------------------------------------------------------------------------------------------------------------------???????????????????????????????????????????????????????????????????????????????????????????????????????????????????????????????????????????????????????????????????????????????????????????????????????????????????????????????????????????????????????????????????????????????????????????????????????????????????????????????????????????????????????????????????????????????????????????????????????????????????????????????????????????????????????????????????????????????????????????????????????????????????????????????????????????????????????????????????????????????????????????????????????????????????????????????????????????????????????????????????????????????????????????????????????????????????????????????????????????????????????????????????????????????????????????????????????????????????????????????????????????????????????????????????????????????????????????????????????????????????????????????????????????????????????????????????????????????????????????????????????????????????????????????????????????????????????????????????????????????????????????????????????????????????????????????????????????????????????????????????????????????????????????????????????????????????????????????????????????????????????????????????????????????????????????????????????????????????????????????????????????????????????????????????????????????????????????????????????????????????????????????????????????????????????????????????????????????????????????????????????????????????????????????????????????????????????????????????????????????????????????????????????????????????????????????????????????????????????????????????????????????????????????????????????????????????????????????????????????????????????????????????????????????????????????????????????????????????????????????????????????????????????????????????????????????????????????????????????
>Pleurothecium_aquaticum_MFLUCC_21_0148
-----------------------------actgtgaacaactccctaacttttgctccggcggaccgctcgctgggggagccc-gggccgccgcgcaggcggtggtccgccggggcaacgatattc-aaattttgaaaatattcttctgagaaaaactttct--aaatgagaaaatcacaactcacaacaatggatctcttggctctggcatcgatgaagaacgcagcgaaatgcgataaataatatgaattgcagaattcagcgaatcatcgagtttttgaacgcacattgcgccctctggcattccggagggcctgtccgaccgagcgtcgcatcgccgcccaagctccaagcttggtgttggggcatgcgggggtgcggcgtcctgcagccctgaaatacagcggcggtccctgacggg-ttaccccttagcgcagtagagcaagcagctgccgcttcggagccctcgggagacctgccgtaagccc-gccagcgaaccttctcaaggttggcctcgggtcggacaagactacccgctgaact---------------------------------------------------------------------cagggattgcctcagtaacggcgagtgaagcggcaacagcccagatttgaaatctggccctc---gggcccgacttgtaatctgcagatgagtcttttggcgaagcgccgtccaagttccctggaacgggacgccggagagggtgagagccccgtaccgacgtgcgtctagcctttgcaaagctcattcgaagagtcgagtagtttggaaatgctgctctaattgtggggtaaatctcccataaggctaaatactggccagagaccgatagcgcacaagtagcgtgagcgaaagatgaaaagagccttggacaagggcgtcaaaaagcatgtgaaattgttgtgagggaagcgctcgatgccagacgtggtggcggttggttacccggcgttc-tcgccggcgcactctgccgtctccaggccagcatcagttcggctcggggctcaatgccgcaaggaatgtggctcttc----ggagtgttatagccctgcggcgacgccctgcgccggactgaggaacgcgcatctgcccggatgctggcgtaatggcttctagcgacccgtcttgaaacacggaccaaggagttgacctagtatgcgagtgtttgggtgtaaagccctcacgcgcagtgaaagcgaa-gcaggtgggagcctc--ggcgcaccatcgaccgatcctgaagtttacggatggatttgagtaagagcatgctgggtctgacccgaaagaaggtgaactatgcatgaatagggtgaagccagaggaaactctggtggaggctcgcagcggttctgacgtgcaaatcgatcgtcaaatttgtgcatgggggcgaaagaccaatcgaaccttcta---------------------------------------------------------------------------------------------------------------------------------------------------------------------------------------------------------------------------------------------------------------------------------------------------------------------------------------------------------------------------------------------------------------------------------------------------------------------------------------------------------------------------------------------------------------------------------------------------------------------------------------------------------------------------------------------------------------------------------------------------------------------------------------------------------------------------------------------------------------------------------------------------------------------------------------------------???????????????????????????????????????????????????????????????????????????????????????????????????????????????????????????????????????????????????????????????????????????????????????????????????????????????????????????????????????????????????????????????????????????????????????????????????????????????????????????????????????????????????????????????????????????????????????????????????????????????????????????????????????????????????????????????????????????????????????????????????????????????????????????????????????????????????????????????????????????????????????????????????????????????????????????????????????????????????????????????????????????????????????????????????????????????????????????????????????????????????????????????????????????????????????????????????????????????????????????????????????????????????????????????????????????????????????????????????????????????????????????????????????????????????????????????????????????????????????????????????????????????????????????????????????????????????????????????????????????????ttctagagctaatacatgctgaaaatcccgacttcggaagggacgtatttattagaatcagaaccaatgcccttcgggttctttggtgaatcatgataactccacagatcgcatggccttgcgccggcgatggctcattcaaatttcttccctatcaactttcgacggtacggtcttggcctaccgtggttgcaacgggtgacggagggttagggctcgaccccggagaaggagcctgagaaacggctactacatccaaggaaggcagcaggcgcgcaaattatccaatcccgactcggggagatagtgacaataaataccgatacagggctcttttgggccctgtaattggaatgagtacaatttaaacctcttaacgaggaacaattggagggcaagtctggtgccagcagccgcggtaattccagctccaatagcgtatattaaagttgttgtggttaaaaagctcgtagtcgaacctcgagcctggccggccggtccgcctcaccgcgtgcactggtctggccgggctcttccctctgcggaaccgcatgcccttcactgggcgtgtcggggaggcaggacttttactttgaaaaaattagagtgctcaaggcaggccaatgctcgaatacattagcatggaataatagaataggacgttggttctattttgttggtttctaggaccgccgtaatgatcaatggggacggtcgggggcatcagtattcagccgtcagaggtgaaattcttggaccggctgaagactaactactgcgaaagcatttgcc
>Pleurothecium_aquisubtropicum_GZCC_21_0670
ttacagggtctgacgac--cccaaacc-acccgtgaacactcctcctttctttgcttcggcgggccgcccgctgggggggccctaggccggtgtggccccggtggcctgccgaggcagcacaaaccaaaaa-tgtttaatacatctctgagaattttt-------gaaaaaaaaatcacaactcacaacaatggatctcttggttctggcatcgatgaagaacgcagcgaaatgcgataaataatatgaattgcagaattcagcgaatcatcgagtttttgaacgcacattgcgccctctggcattccggagggcttgtccgaccgagcgtcgcttcaccactcagtgccttggcctggacttggggcatgcgaagtgctctgcccccgcagccctcaaatgcagcggcggtctccctatgggtgttaccccagcgcagtaacgcaaactgctgacgcttcggtgccttgggacgacctgcccataaccc-accaactta--tttctttgg-tggcctcggtcgac--------------------------------------------------------aagcatatcaataagcggaggaaaagaaaccaacagggattgcctcagtaacggcgagtgaagcggcaacagcccagatttgaaatctggcctctttggggcccgagttgtaatctgcagatgagtcttttggcagagcgccgtccaagttccctggaacgggacgccagagagggtgagagccccgtaccgacgtgcgccgagcctttgcaaagctcattcgaagagtcgagtagtttggaaatgctgctctaattgtggggtaaatctcccataaggctaaatactggccagagaccgatagcgcacaagtagcgtgagcgaaagatgaaaagagccttgaacaagggcgtcaaaaagcatgtgaaattgttgtgggggaagcgctcaatgccagacgcggcggcggttggttacccggcgttcttcgccggcgcactctcccgccgtcgggccagcatcagttcggcttggggc-taatgctgctcggaacgtggctcttc----ggagtgttatagccttgtagcgacgccctgtgctggactgaggtacgcgcatccgctcggatgctggcttaatggcctttagcgacccgtcttgaaacacggaccaaggagttgacctatcgtgcgagtgtttgggtgcaaagcccttacgcgcagtgaaagcgaacgcaggtgggagcctttgggcgcaccatcgaccgatcctgatgttctcggacggatttgagtaagagcacggtgggtctgacccgaaagaaggtgaactatgcatgaatagggtgaagccagaggaaactctggtggaggctcgcagcggttctgacgtgcaaatcgatcgtcaaatttgtgcatgggggcgaaagaccaatcgaaccttctagtagctggttcctgc------------------------------------------------------------------------------------------------------------------------------------------------------------------------------------------------------------------------------------------------------------------------------------------------------------------------------------------------------------------------------------------------------------------------------------------------------------------------------------------------------------------------------------------------------------------------------------------------------------------------------------------------------------------------------------------------------------------------------------------------------------------------------------------------------------------------------------------------------------------------------------------------------------------------------------???????????????????????????????????????????????????????????????????????????????????????????????????????????????????????????????????????????????????????????????????????????????????????????????????????????????????????????????????????????????????????????????????????????????????????????????????????????????????????????????????????????????????????????????????????????????????????????????????????????????????????????????????????????????????????????????????????????????????????????????????????????????????????????????????????????????????????????????????????????????????????????????????????????????????????????????????????????????????????????????????????????????????????????????????????????????????????????????????????????????????????????????????????????????????????????????????????????????????????????????????????????????????????????????????????????????????????????????????????????????????????????????????????????????????????????????????????????????????????????????????????????????????????????????????????????????????????????????????????????????????????????????????????????????????????????????????????????????????????????????????????????????????????????????????????????????????????????????????????????????????????????????????????????????????????????????????????????????????????????????????????????????????????????????????????????????????????????????????????????????????????????????????????????????????????????????????????????????????????????????????????????????????????????????????????????????????????????????????????????????????????????????????????????????????????????????????????????????????????????????????????????????????????????????????????????????????????????????????????????????????????????????????????????????????????????????????????????????????????????????????????????????????????????????????????????????????????????????????????
>Pleurothecium_aseptatum_GZCC_22_2019
ttacagggtctgacgactgcccaaaccaaaccgtgaatcattccttcacttttgcctcggcgggccgctcgctgggggagccttgggccgccacg-tggtggtggtccgccgaagcaaacaaaacacaaatctggagaatcatcctctgagaatcaactttctagaaaaaaaaattcacaactcacaacaatggatctcttggctctggcatcgatgaagaacgcagcgaaatgcgataaataatatgaattgcagaattcagcgaatcatcgagtttttgaacgcacattgcgccctctggcattccggagggcttgtccgaccgagcgtcgcatcaccgctcaagacctgttcttggttttggggcttttgcgg----aagtacctgcagccctcaaattcagcggcggtcgcccgtggatttctcccctagcgcagtagagcaagcagctgccgcttcgggcctctcgggaagcctgccgtcaagcacgccagct--tcatatttcgg-tggcctc------------------------------------------------------------------catatcaataagcggaggaaaagaaaccaacagggattgcctcagtaacggcgagtgaagcggcaacagcccagatttgaaatccggctttc---gggcctgacttgtaatctgcagatgagtcttttgacggagcgccgtccaagttccctggaacgggacgccggagagggtgagagccccgtaccgacgtgcgccgagtctttgcaaagctcattcaaagagtcgagtagtttggaaatgctgctcaaattgtggggtaaatctcccataaggctaaataccggccagagaccgatagcgcacaagtagcgtgagcgaaagatgaaaagagccttgaacaagggcgtcaaaaagcatgtgaaattgttgtgagggaagcgctcgatgccagacgtggtggcggttggttacccggcgttc-tcgccggcgcactctgccgtctccaggccagcatcagttcgactcggggctcaatgctgtcgggaacgtggctcttc----ggagtgttatagcccagcagcgacgccctgcgtcggactgaggaacgcgcatctgcccggatgctggcttaatggcccctagcgacccgtcttgaaacacggaccaaggagttgacctaacatgcgagtgtttgggtgtaaagccctcacgcgcagtgaaagcgaacgcaggtgggagcttc--ggcgcaccatcgaccgatcctgaagtttacggatggatttgagtaagagcatgttgggtctgacccgaaagaaggtgaactatgcatgaatagggtgaagccagaggaaactctggtggaggctcgcagcggttctgacgtgcaaatcgatcgtcaaatttgtgcatgggggcgaaagaccaatcgaacctt------------------------------------------------------------------------------------------------------------------------------------------------------------------------------------------------------------------------------------------------------------------------------------------------------------------------------------------------------------------------------------------------------------------------------------------------------------------------------------------------------------------------------------------------------------------------------------------------------------------------------------------------------------------------------------------------------------------------------------------------------------------------------------------------------------------------------------------------------------------------------------------------------------------------------------------------------???????????????????????????????????????????????????????????????????????????????????????????????????????????????????????????????????????????????????????????????????????????????????????????????????????????????????????????????????????????????????????????????????????????????????????????????????????????????????????????????????????????????????????????????????????????????????????????????????????????????????????????????????????????????????????????????????????????????????????????????????????????????????????????????????????????????????????????????????????????????????????????????????????????????????????????????????????????????????????????????????????????????????????????????????????????????????????????????????????????????????????????????????????????????????????????????????????????????????????????????????????????????????????????????????????????????????????????????????????????????????????????????????????????????????????????????????????????????????????????????????????????????????????????????????????????????????????????????????????????????????????????????????????????????????????????????????????????????????????????????????????????????????????????????????????????????????????????????????????????????????????????????????????????????????????????????????????????????????????????????????????????????????????????????????????????????????????????????????????????????????????????????????????????????????????????????????????????????????????????????????????????????????????????????????????????????????????????????????????????????????????????????????????????????????????????????????????????????????????????????????????????????????????????????????????????????????????????????????????????????????????????????????????????????????????????????????????????????????????????????????????????????????????????????????????????????????????????????????????
>Pleurothecium_brunius_AD291640
ttacagggtctgacgac-gcccaaacc-aactgtgaacaactcccttactcttgctccggcggatcgctcgctgggggagccc-gggccgccgtataggcggtggtccgccggggcaacaatactc--aattttgaaaatattcttctgagaaaaactttct--aaatgagaaaatcacaactcacaacaatggatctcttggctctggcatcgatgaagaacgcagcgaaatgcgataaataatatgaattgcagaattcagcgaatcatcgagtttttgaacgcacattgcgccctctggcattccggagggcctgtccgaccgagcgtcgcatcgccgcccaagccccaagcttggtgttggggcatgcgggt--gc-agcgcccgcagccctgaaatacagcggcggtccctgacggg--ttacccctagcgcagtagagcaagcagctgccgcttcggagccctcgggagacctgccgtaagccc-gccagcgaaccttctcaaggttggcctcgggtcggacaagactacccgctgaact--------------------------------------------------gcggaggaaaagaaaccaacggggattgcctcagtaacggcgagtgaagcggcaacagcccagatttgaaatctggccctc---gggcccgacttgtaatctgcagatgagtcttttggcgaagcgccgtccaagttccctggaacgggacgccggagagggtgagagccccgtaccgacgtgcgcctagcctttgcaaagctcattcgaagagtcgagtagtttggaaatgctgctctaattgtggggtaaatctcccataaggctaaatactggccagagaccgatagcgcacaagtagcgtgagcgaaagatgaaaagagccttggacaagggcgtcaaaaagcatgtgaaattgttgtgagggaagcgctcgatgccagacgtggtggcggttggttacccggcgttc-tcgccggcgcactctgccgtctccaggccagcatcagttcggctcggggctcaatgccgtaaggaatgtggctcttc----ggagtgttatagccctgcggcgacgccctgcgccggactgaggaacgcgcatctgcccggatgctggcgtaatggcttctagcgacccgtcttgaaacacggaccaaggagttgacctagtatgcgagtgtttgggtgtaaagccctcacgcgcagtgaaagcgaa-gcaggtgggagcctc--ggcgcaccatcgaccgatcctgaagttcacggatggatttgagtaagagcatgctgggtctgacccgaaagaaggtgaactatgcatgaatagggtgaagccagaggaaactytggtggaggctcgcagcggttctgacgtgcaaatcgatcgtcaaatttgtgcatgggggcgaaagaccattcgaaccttctagtagctggttcctgccg----------------------------------------------------------------------------------------------------------------------------------------------------------------------------------------------------------------------------------------------------------------------------------------------------------------------------------------------------------------------------------------------------------------------------------------------------------------------------------------------------------------------------------------------------------------------------------------------------------------------------------------------------------------------------------------------------------------------------------------------------------------------------------------------------------------------------------------------------------------------------------------------------------------------------------???????????????????????????????????????????????????????????????????????????????????????????????????????????????????????????????????????????????????????????????????????????????????????????????????????????????????????????????????????????????????????????????????????????????????????????????????????????????????????????????????????????????????????????????????????????????????????????????????????????????????????????????????????????????????????????????????????????????????????????????????????????????????????????????????????????????????????????????????????????????????????????????????????????????????????????????????????????????????????????????????????????????????????????????????????????????????????????????????????????????????????????????????????????????????????????????????????????????????????????????????????????????????????????????????????????????????????????????????????????????????????????????????????????????????????????????????????????????????????????????????????????????????????????????????????????????????????????????????????????????ttctagagctaatacatgctgaaaatcccaacttcggaagggacgtatttattagaatcagaaccaatgcccttcgggttctttggtgaatcatgataactccacagatcgcatggccttgcgccggcgatggctcattcaaatttcttccctatcaactttcgacggtacggtcttggcctaccgtggttgcaacgggtgacggagggttagggctcgaccccggagaaggagcctgagaaacggctactacatccaaggaaggcagcaggcgcgcaaattatccaatcccgactcggggagatagtgmcaataaataccgatacagggctcttttgggccctgtaattggaatgagtacaatttaaacctcttaacgaggaacaattggagggcaagtctggtgccagcagccgcggtaattccagctccaatagcgtatattaaagttgttgtggttaaaaagctcgtagtcgaacctcgagcctggccggccggtccgcctcaccgcgtgcactggtctggccgggctcttccctctgcggaaccgcatgcccttcactgggcgtgtcggggaggcaggacttttactttgaaaaaattagagtgctcaaggcaggccaatgctcgaatacattagcatggaataatagaataggacgttggttctattttgttggtttctaggaccgccgtaatgatcaatagggacggtcgggggcatcagtattcagccgtcagaggtgaaattcttggaccggctgaagactaactactgcgaaagcatttgcc
>Pleurothecium_floriforme_MFLUCC_15_0628
ttacagggtctgacgactgcccaaaccaaaccgtgaactactccttattctctgcttcggcgggccgcttgctgggggagcctgtggccgctgccgtagtggtggctcgccgaagcaaataatccaaaacaatttagaaactatttctgagaatcaactttct-aaagaaaaaatttacaactcacaacaatggatctcttggctctggcatcgatgaagaacgcagcgaaatgcgataaataatatgaattgcagaattcagcgaatcatcgagtttttgaacgcacattgcgccctccggcattccggagggcatgtccgaccgagcgtcgcatcgccgcccaagaccagctcttggtattggagcctgcaggc----caggcactgcagctcttaaattcagcggcggccacccgtggagtgtttccctagcgcagtagaacaagcagctgccgcttcgggacctctgggaggccggccgttaagcccgccagct--ttacccttcggttggcctcgggtcggacaagattacccgctgaact--------------------------------------------------------------------------attgcctcagtaacggcgagtgaagcggcaacagcccagatttgaaatctggccttc---tggcccgaattgtaatctgcagatgggtcttttgacaacgcgctgcataagttccctggaacgggacgccatagagggtgagagccccgtactagcgtgcgctgagtcgttataaagcccattcgaagagtcgagtagtttggaaatgctgctcaaattgtggggtaaatctcccataaggctaaatactggccagagaccgatagcgcacaagtagcgtgagcgaaagatgaaaagagccttgaacaagggcgtcaaaaagtatgtgaaattgttgtgggggaagcgctcgatgccagacgtggtggcggttgattacccggcgttc-tcgccggcgcactctgccgtcaccaggccagcatcagttcggcgcggggcccaatgctgtcgggaacgtggctcttc----ggagtgttatagcctggcagcgacgtcctgcgctggactgaggaacgcgcatctgcccggatgctggcgtaatggcctctagcgacccgtcttgaaacacggaccaaggagttgacctagcatgcgagtgtttgggtgtcaagccctcacgcgcagtgaaagcgaacgcaggtgggagcttc--ggcgcaccatcgaccgatcctgaagtttacggatggatttgagtaggagcatgctgggtctgacccgaaagaaggtgaactatgcatgaatagggtgaagccagaggaaactctggtggaggctcgcagcggttctgacgtgcaaatcgatcgtcaaatttgtgcatgggg---------------------------------------------------------------------------------------------------------------------------------------------------------------------------------------------------------------------------------------------------------------------------------------------------------------------------------------------------------------------------------------------------------------------------------------------------------------------------------------------------------------------------------------------------------------------------------------------------------------------------------------------------------------------------------------------------------------------------------------------------------------------------------------------------------------------------------------------------------------------------------------------------------------------------------------------------------------------------???????????????????????????????????????????????????????????????????????????????????????????????????????????????????????????????????????????????????????????????????????????????????????????????????????????????????????????????????????????????????????????????????????????????????????????????????????????????????????????????????????????????????????????????????????????????????????????????????????????????????????????????????????????????????????????????????????????????????????????????????????????????????????????????????????????????????????????????????????????????????????????????????????????????????????????????????????????????????????????????????????????????????????????????????????????????????????????????????????????????????????????????????????????????????????????????????????????????????????????????????????????????????????????????????????????????????????????????????????????????????????????????????????????????????????????????????????????????????????????????????????????????????????????????????????????????????????????????????????????????ttctagagctaatacatgctgaaaatcccaacttcggaagggacgtatttattagaatcagaaccaatgcccttcgggttccttggtgaatcatgataactccacagatcgcatggccttgcgccggcgatggctcattcaaatttcttccctatcaactttcgacggtacggtcttggcctaccgtggttgcaacgggtgacggagggttagggctcgaccccggagaaggagcctgagaaacggctactacatccaaggaaggcagcaggcgcgcaaattatccaatcccgactcggggagatagtgacaataaataccgatacagggctcttttgggccctgtaattggaatgagtacaattcaaacctcttaacgaggaacaattggagggcaagtctggtgccagcagccgcggtaattccagctccaatagcgtatattaaagttgttgtggttaaaaagctcgtagtcgaacctcgagcctggccggccggtccgcctcaccgcgtgcactggtctggccgggctcttccctctgcggaaccgcatgcccttcactgggcgtgtcggggaggcaggacttttactttgaaaaaattagagtgctcaaggcaggccaatgctcgaatacattagcatggaataatagaataggacgttggttctattttgttggtttctaggaccgccgtaatgatcaatagggacggtcgggggcatcagtattcagccgtcagaggtgaaattcttggaccggctgaagactaactactgcgaaagcatttgcc
>Pleurothecium_guttulatum_KMUCC_20_0152
ttacagggtctgacgac-gcccaaacc-aactgtgaacaactctctaactcttgctccggcggaccgctcgctgggggagccc-gggccgccgcgcaggcggtggtccgccggggcaacaatattc-aaattttgaaaatactcttctgagaaaaactttct--aaatgagaaaatcacaactcacaacaatggatctcttggctctggcatcgatgaagaacgcagcgaaatgcgataaataatatgaattgcagaattcagcgaatcatcgagtttttgaacgcacattgcgccctctggcattccggagggcctgtccgaccgagcgtcgcatcgccgcccaagctccaagcttggtgttggggcatgcggggttgcagcttcccgcagccctgaaatccagcggcggtccctgacgggtttatcccttagcgcagtagagcaagcagctgccgcttcggagccctcgggagacctgccgtaagccc-gccagcgaaccttctcaaggttggcctcgggtcggacaagactacccgctgaact----------------------------------------------------------------------------tgcctcagtaacggcgagtgaagcggcaacagcccagatttgaaatctggccctc---gggcccgacttgtaatctgcagatgagtcttttggtgaagcgccgtccaagttccctggaacgggacgccggagagggtgagagccccgtaccgacgtgcgtctagcctttgcaaagctcattcgaagagtcgagtagtttggaaatgctgctctaattgtggggtaaatctcccataaggctaaatactggccagagaccgatagcgcacaagtagcgtgagcgaaagatgaaaagagccttggacaagggcgtcaaaaagcatgtgaaattgttgtgagggaagcgctcgatgccagacgtggtggcggttggttacccggcgttc-tcgccggcgcactctgccgtctccaggccagcatcagttcggctcggggctcaatgccgtaaggaatgtggctcttc----ggagtgttatagccctgcggcgacgccctgcgccggactgaggaacgcgcatctgcccggatgctggcgtaatggcttctagcgacccgtcttgaaacacggaccaaggagttgacctagtatgcgagtgtttgggtgtaaagccctcacgcgcagtgaaagcgaa-gcaggtgggagcctc--ggcgcaccatcgaccgatcctgaagtttacggatggatttgagtaagagcatgctgggtctgacccgaaagaaggtgaactatgcatgaatagggtgaagccagaggaaactctggtggaggctcgcagcggttctgacgtgcaaatcgatcgtcaaatttgtgcatgggggcgaaagacca----------------------------------------------------------------------------------------------------------------------------------------------------------------------------------------------------------------------------------------------------------------------------------------------------------------------------------------------------------------------------------------------------------------------------------------------------------------------------------------------------------------------------------------------------------------------------------------------------------------------------------------------------------------------------------------------------------------------------------------------------------------------------------------------------------------------------------------------------------------------------------------------------------------------------------------------------------------???????????????????????????????????????????????????????????????????????????????????????????????????????????????????????????????????????????????????????????????????????????????????????????????????????????????????????????????????????????????????????????????????????????????????????????????????????????????????????????????????????????????????????????????????????????????????????????????????????????????????????????????????????????????????????????????????????????????????????????????????????????????????????????????????????????????????????????????????????????????????????????????????????????????????????????????????????????????????????????????????????????????????????????????????????????????????????????????????????????????????????????????????????????????????????????????????????????????????????????????????????????????????????????????????????????????????????????????????????????????????????????????????????????????????????????????????????????????????????????????????????????????????????????????????????????????????????????????????????????????ttctagagctaatacatgctgaaaatcccgacttcggaagggacgtatttattagaatcagaaccaatgcccttcgggttctttggtgaatcatgataactccacagatcgcatggccttgcgccggcgatggctcattcaaatttcttccctatcaactttcgacggtacggtcttggcctaccgtggttgcaacgggtgacggagggttagggctcgaccccggagaaggagcctgagaaacggctactacatccaaggaaggcagcaggcgcgcaaattatccaatcccgactcggggagatagtgacaataaataccgatacagggctcttttgggccctgtaattggaatgagtacaatttaaacctcttaacgaggaacaattggagggcaagtctggtgccagcagccgcggtaattccagctccaatagcgtatattaaagttgttgtggttaaaaagctcgtagtcgaacctcgagcctggccggccggtccgcctcaccgcgtgcactggtctggccgggctcttccctctgcggaaccgcatgcccttcactgggcgtgtcggggaggcaggacttttactttgaaaaaattagagtgctcaaggcaggccaatgctcgaatacattagcatggaataatagaataggacgttggttctattttgttggtttctaggaccgccgtaatgatcaatagggacggtcgggggcatcagtattcagccgtcagaggtgaaattcttggaccggctgaagactaactactgcgaaagcatttgcc
>Pleurothecium_hainanense_GZCC_22_2021
ttacagggtctcacgac-gcccaaacc-aactgtgaacaactccataattcttgcttcggcgggccgctcgctgggggagccc-gggccgccgctgcggtggtggtccgccgaggcaaataacatccaaaattttgaatacgtcttctgagaaatactttcta-aagaaaaaaaattacaactcataacaatggatctcttggctctggcatcgatgaagaacgcagcgaaatgcgataaataatatgaattgcagaattcagcgaatcatcgagtttttgaacgcacattgcgccctctggcattccggagggcctgtccgaccgagcgtcgcatcgccgcccaagtcctgaacttggtgttggggcatgtgcgggtgcaagcgcctgcagccctcaaatgcagcggcggtccccggtgggtttttcccctagcgcagtagagcaagcagctgccgcttcggaacccctgggaggccggccgtcaagcccgccagcgaacc---------------------------------------------------------------------------------------tcaataagcggaggaaaagaaaccaacagggattgcctcagtaacggcgagtgaagcggcaacagcccagatttgaaatccggctttc---gggcccgacttgtaatctgcagatgagtcttttggtgcagcgccgtccaagttccctggaacgggacgccggagagggtgagagccccgtaccgacgtgcgcctatcctttgcaaagctcattcgaagagtcgagtagtttggaaatgctgctctaattgtggggtaaatctcccataaggctaaatactggccagagaccgatagcgcacaagtagcgtgagcgaaagatgaaaagagccttggacaagggcgtcaaaaagcatgtgaaattgttatgagggaagcgctcgatgccagacgtggtggcggttggttacccggcgttc-tcgccggcgcactctgccgtctccaggccagcatcagtttgattcggggctcaatgccgcaaggaacgtggctcttc----ggagtgttatagccctgcggcgacgccccgcgacggactgaggaacgcgcatctgcccggatgctggcgtaatggcttctagcgacccgtcttgaaacacggaccaaggagttgacctagtatgcgagtgtttgggtgtaaagccctcacgcgcagtgaaagcgaa-gcaggtgggagcctc--ggcgcaccatcgaccgatcctgaagtttacggatggatttgagtaagagcatgctgggtctgacccgaaagaaggtgaactatgcatgaatagggtgaagccagaggaaactctggtggaggctcgcagcggttctgacgtgcaaatcgatcgtcaaatttgtgcatgggggcgaaagaccaatcgaaccttcta---------------------------------------------------------------------------------------------------------------------------------------------------------------------------------------------------------------------------------------------------------------------------------------------------------------------------------------------------------------------------------------------------------------------------------------------------------------------------------------------------------------------------------------------------------------------------------------------------------------------------------------------------------------------------------------------------------------------------------------------------------------------------------------------------------------------------------------------------------------------------------------------------------------------------------------------------???????????????????????????????????????????????????????????????????????????????????????????????????????????????????????????????????????????????????????????????????????????????????????????????????????????????????????????????????????????????????????????????????????????????????????????????????????????????????????????????????????????????????????????????????????????????????????????????????????????????????????????????????????????????????????????????????????????????????????????????????????????????????????????????????????????????????????????????????????????????????????????????????????????????????????????????????????????????????????????????????????????????????????????????????????????????????????????????????????????????????????????????????????????????????????????????????????????????????????????????????????????????????????????????????????????????????????????????????????????????????????????????????????????????????????????????????????????????????????????????????????????????????????????????????????????????????????????????????????????????????????????????????????????????????????????????????????????????????????????????????????????????????????????????????????????????????????????????????????????????????????????????????????????????????????????????????????????????????????????????????????????????????????????????????????????????????????????????????????????????????????????????????????????????????????????????????????????????????????????????????????????????????????????????????????????????????????????????????????????????????????????????????????????????????????????????????????????????????????????????????????????????????????????????????????????????????????????????????????????????????????????????????????????????????????????????????????????????????????????????????????????????????????????????????????????????????????????????????????
>Pleurothecium_jiangxiense_JAUCC_6077
--------------------cccaacc-aaccgtgaataactccgttatcattgctccggcgggccgctcgctgggggagccc-gggccgccgccaaggtggtggtccgccggggcagcaccattt-aaatctgcgaaaca---ctctgagaa--actttct-atgagaaaaaaatcacaactcacaacaatggatctcttggctctggcatcgatgaagaacgcagcgaaatgcgataaataatatgaattgcagaattcagcgaatcatcgagtttttgaacgcacattgcgccctctggcattccggagggcctgtccgaccgagcgtcgcatcgccgcccaaagtccggctttggtgttggggcatgcgggtgcc-ctgcgctcgcagcccccaaatatagcggcggtccccgacggg--tcatccatagcgcagtagagcaagcagctgccgcttcggagccctcgggaggcctgccgtaaagcccgtcagcgaaccttctcaaggttggcctcgggtcggacaagactacccgctgaact---------------------------------------------------------------------------------------cggcgagtgaagcggcaacagcccagatttgaaatctggccctc---gggcccgacttgtaatctgcagatgagtcttttggcgaagcgccgtccaagttccctggaacgggacgccggagagggtgagagccccgtaccgacgtgcgtctagcctatgcaaagctcattcgaagagtcgagtagtttggaaatgctgctctaattgtggggtaaatctcccataaggctaaatactggccagagaccgatagcgcacaagtagcgtgagcgaaagatgaaaagagccttggacaagggcgtcaaaaagcatgtgaaattgttgtgagggaagcgctcgatgccagacgtggagtcggttggttacccggcgttc-tcgccggcgcactctgccggctccaggccagcatcagttcggctcggggctcaatgccgcaaggaatgtggctcttc----ggagtgttatagccctgcggcgacgccctgcgccggactgaggaacgcgcatctgcccggatgctggcgtaatggcttctagcgacccgtcttgaaacacggaccaaggagttgacctagtatgcgagtgtttgggtgtaaagccctcacgcgcagtgaaagcgaa-gcaggtgggagcctc--ggcgcaccatcgaccgatcctgaagtttacggatggatttgagtaagagcatgctgggtctgacccgaaagaaggtgaactatgcatgaatagggtgaagccagaggaaactctggtggaggctcgcagcggttctgacgtgcaaatcgatcgtcaaatttgtgcatgggggcgaaagaccaatcgaaccttctag--------------------------------------------------------------------------------------------------------------------------------------------------------------------------------------------------------------------------------------------------------------------------------------------------------------------------------------------------------------------------------------------------------------------------------------------------------------------------------------------------------------------------------------------------------------------------------------------------------------------------------------------------------------------------------------------------------------------------------------------------------------------------------------------------------------------------------------------------------------------------------------------------------------------------------------------------gaggcggatgaaccaggagctctcgggccacctcagacgctgcgtcgaaggcaacaaggcttttagtctcacccttggtgtcaagccgcagactctcagtaacggcctcaagtattcgctggctaccggcaactggggcgatcagaaaaaggccatgagctcgaccgccggcgtctctcaggtcctgaaccggtacacgttcgcctcgactctgtctcacttgagacgcaccaacacgcccatcggccgcgacggcaagctcgccaagccgcgccagctacacaacacccactggggtctcgtctgcccggccgagacgcccgagggacaggcgtgcggcctggtcaagaatctctcgctcatgtgctacgtcagcgtcggcaccccgggagagcccatcatcgacttcatgatatcgaggggcatggaggtcctcgaggagtatgagccgatgcggttccccaactccaccaaggtcttcgtcaacggcgtctgggtaggcgtccaccccgaccctagggatctcgtcagggaggtgcaagccacgcgccggaacaacatcatatcgaccgaggtgtcactggtgcgggacatccgcgatcgcgagttcaagatcttctccgatgccggccgcgtcatgcgcccgctcttcgtggtcgagcagggtgacaaccccgaatcccaggtgcctcgcggcgctctgcacctgaccaaagatatcgtgcaacggctcaccgagagccacgcgaatccctcgccggacccggacgagaggttcggctgggaggatctgacgcggaccggcgtcattgagctgctggacgccgaggaggaggagacggccatgatctgcatgacgcccgaggacctggagaactaccgcctg---------------------------------------------------------------------------------------------------------------------------------------------------------ttctagagctaatacatgctgaaaatcccgacttcggaagggacgtatttattagaatcagaaccaatgcccttcgggttctttggtgaatcatgataactccacagatcgcatggccttgcgccggcgatggctcattcaaatttcttccctatcaactttcgacggtacggtcttggcctaccgtggttgcaacgggtgacggagggttagggctcgaccccggagaaggagcctgagaaacggctactacatccaaggaaggcagcaggcgcgcaaattatccaatcccgactcggggagatagtgacaataaataccgatacagggctcttttgggccctgtaattggaatgagtacaattcaaacctcttaacgaggaacaattggagggcaagtctggtgccagcagccgcggtaattccagctccaatagcgtatattaaagttgttgtggttaaaaagctcgtagtcgaacctcgagcctggccggccggtccgcctcaccgcgtgcactggtctggccgggctcttccctctgcggaaccgcatgcccttcactgggcgtgtcggggaggcaggacttttactttgaaaaaattagagtgctcaaggcaggccaatgctcgaatacattagcatggaataatagaataggacgttggttctattttgttggtttctaggaccgccgtaatgatcaatagggacggtcgggggcatcagtattcagccgtcagaggtgaaattcttggaccggctgaagactaactactgcgaaagcatttgcc
>Pleurothecium_jiangxiense_JAUCC6676
------------acgac-gcccaaacc-aaccgtgaataactccgttatcattgctccggcgggccgctcgctgggggagccc-gggccgccgccaaggtggtggtccgccggggcagcaccattt-aaatctgcgaaaca---ctctgagaa--actttct-atgagaaaaaaatcacaactcacaacaatggatctcttggctctggcatcgatgaagaacgcagcgaaatgcgataaataatatgaattgcagaattcagcgaatcatcgagtttttgaacgcacattgcgccctctggcattccggagggcctgtccgaccgagcgtcgcatcgccgcccaaagtccggctttggtgttggggcatgcgggtgcc-ctgcgctcgcagcccccaaatatagcggcggtccccgacggg--tcatccatagcgcagtagagcaagcagctgccgcttcggagccctcgggaggcctgccgtaaagcccgtcagcgaaccttctcaaggttggcctcgggtcggacaagactacccgctgaact---------------------------------------------------------------------cagggattgccttagtaacggcgagtgaagcggcaacagcccagatttgaaatctggccctc---gggcccgacttgtaatctgcagatgagtcttttggcgaagcgccgtccaagttccctggaacgggacgccggagagggtgagagccccgtaccgacgtgcgtctagcctatgcaaagctcattcgaagagtcgagtagtttggaaatgctgctctaattgtggggtaaatctcccataaggctaaatactggccagagaccgatagcgcacaagtagcgtgagcgaaagatgaaaagagccttggacaagggcgtcaaaaagcatgtgaaattgttgtgagggaagcgctcgatgccagacgtggagtcggttggttacccggcgttc-tcgccggcgcactctgccggctccaggccagcatcagttcggctcggggctcaatgccgcaaggaatgtggctcttc----ggagtgttatagccctgcggcgacgccctgcgccggactgaggaacgcgcatctgcccggatgctggcgtaatggcttctagcgacccgtcttgaaacacggaccaaggagttgacctagtatgcgagtgtttgggtgtaaagccctcacgcgcagtgaaagcgaa-gcaggtgggagcctc--ggcgcaccatcgaccgatcctgaagtttacggatggatttgagtaagagcatgctgggtctgacccgaaagaaggtgaactatgcatgaatagggtgaagccagaggaaactctggtggaggctcgcagcggttctgacgtgcaaatcgatcgtcaaatttgtgcatgggggcgaaagaccaatcgaaccttctagta------------------------------------------------------------------------------------------------------------------------------------------------------------------------------------------------------------------------------------------------------------------------------------------------------------------------------------------------------------------------------------------------------------------------------------------------------------------------------------------------------------------------------------------------------------------------------------------------------------------------------------------------------------------------------------------------------------------------------------------------------------------------------------------------------------------------------------------------------------------------------------------------------------------------------------------------gaggcggatgaaccaggagctctcgggccacctcagacgctgcgtcgaaggcaacaaggcttttagtctcacccttggtgtcaagccgcagactctcagtaacggcctcaagtattcgctggctaccggcaactggggcgatcagaaaaaggccatgagctcgaccgccggcgtctctcaggtcctgaaccggtacacgttcgcctcgactctgtctcacttgagacgcaccaacacgcccatcggccgcgacggcaagctcgccaagccgcgccagctacacaacacccactggggtctcgtctgcccggccgagacgcccgagggacaggcgtgcggcctggtcaagaatctctcgctcatgtgctacgtcagcgtcggcaccccgggagagcccatcatcgacttcatgatatcgaggggcatggaggtcctcgaggagtatgagccgatgcggttccccaactccaccaaggtcttcgtcaacggcgtctgggtaggcgtccaccccgaccctagggatctcgtcagggaggtgcaagccacgcgccggaacaacatcatatcgaccgaggtgtcactggtgcgggacatccgcgatcgcgagttcaagatcttctccgatgccggccgcgtcatgcgcccgctcttcgtggtcgagcagggtgacaaccccgaatcccaggtgcctcgcggcgctctgcacctgaccaaagatatcgtgcaacggctcaccgagagccacgcgaatccctcgccggacccggacgagaggttcggctgggaggatctgacgcggaccggcgtcattgagctgctggacgccgaggaggaggagacggccatgatctgcatgacgcccgaggacctg------------------------------------------------------------------------------------------------------------------------------------------------------------------------ttctagagctaatacatgctgaaaatcccgacttcggaagggacgtatttattagaatcagaaccaatgcccttcgggttttctggtgactcatgataactccacagatcgcatggccttgcgccggcgatggctcattcaaatttcttccctatcaactttcgacggtacggtcttggcctaccgtggttgtaacgggtgacggagggttagggctcgaccccggagaaggagcctgagaaacggctactacatccaaggaaggcagcaggcgcgcaaattatccaatcccgactcggggagatagtgacaataaataccgatacagggctcttttgggccctgtaattggaatgagtacaatttaaacctcttaacgaggaacaattggagggcaagtctggtgccagcagccgcggtaattccagctccaatagcgtatattaaagttgttgtggttaaaaagctcgtagtcgaacctcgagcctggccggccggtccgcctcaccgcgtgcactggtctggccgggctcttccctctgcggaaccgcatgtccttcactgggcgtgtcggggaggcaggacttttactttgaaaaaattagagtgctcaaggcaggccaatgctcgaatacattagcatggaataatagaataggacgttggttctattttgttggtttctaggaccgccgtaatgatcaatagggacggtcgggggcatcagtattcagccgtcagaggtgaaattcttggaccggctgaagactaactactgcgaaagcatttgcc
>Pleurothecium_lignicola_JAUCC_7034
------------------------------ccgtgaactactcccacttttttgcttcggcgggccgctcgctgggggagcctcgggccgccgccgcggtggtggtccgccgaagcaagccaac---aaaacattttgaactacttctgagaaacaactttctagaaaaaaacaatcacaactcataacaatggatctcttggttctggcatcgatgaagaacgcagcgaaatgcgataaataatatgaattgcagaattcagcgaatcatcgagtttttgaacgcacattgcgccctctggcattccggagggcttgtccgaccgagcgtcgcatcaccgctcaagactctttcttggtgttggggcatgcggggt----aacacccgcaaccctcaaatgcagcggcggtcacccgtggaattctcccctagcgcagtagagcaagcagctgccgcttcggggcccccgggaggcttgccgttaagaacgccagct--acatcatccggttggcctcgggtcggacaagattacccgctgaact--------------------------------------------------------------------------------------------agtgaagcggcaacagcccagatttgaaatccggctttc---gggcccgacttgtaatctgcagatgagtcttttggcggagcgccgtccaagttccctggaacgggacgccggagagggtgagagccccgtaccgacgtgcgccgagtctttgcaaagctcattcgaagagtcgagtagtttggaaatgctgctcaaattgtggggtaaatctcccataaggctaaatactggccagagaccgatagcgcacaagtagcgtgagcgaaagatgaaaagagccttgaacaagggcgtcaaaaagcatgtgaaattgttatgagggaagcgctcgatgccagacgtggtggcggttggttacccggcgttc-tcgccggcgcactctgccgtctccaggccagcatcagttcggctcggggcccaatgctgtcgggaacgtggctcttc----ggagtgttatagcccggctgcgacgtcctgagccggactgaggaacgcgcatctgcccggatgctggcttaatggcccctagcgacccgtcttgaaacacggaccaaggagttgacctaacatgcgagtgtttgggtgtaaagccctcacgcgcagtgaaagcgaacgcaggtgggagcttc--ggcgcaccatcgaccgatcctgaagtttacggatggatttgagtaagagcatgttgggtctgacccgaaagaaggtgaactatgcatgaatagggtgaagccagaggaaactctggtggaggctcgcagcggttctgacgtgcaaatcgatcgtcaaatttgtgcatgggggcgaaagaccaatcgaaccttctagtagctggttctgc------------------------------------------------------------------------------------------------------------------------------------------------------------------------------------------------------------------------------------------------------------------------------------------------------------------------------------------------------------------------------------------------------------------------------------------------------------------------------------------------------------------------------------------------------------------------------------------------------------------------------------------------------------------------------------------------------------------------------------------------------------------------------------------------------------------------------------------------------------------------------------------------------------------------------------------gcatgaaccaggagctctcgggccacctcaggcgctgcgtcgagggcaacaaggccttcagcctgaccctgggcgtgaagccccagacgctgtccaacggcctgaagtactcgctggccacgggcaactggggcgaccagaagaaggccatgagctcgaccgccggcgtctcccaggtgctgaaccgctacaccttcgcttcgaccctatcccacctgcggcgcaccaacacgcccatcggccgcgacggcaagctggcgaagccgcgccagctgcacaacacccactggggcctcgtctgcccggccgagacgcccgagggacaggcctgcggtctggtcaagaatctctccctcatgtgctacgtcagcgtgggcacgcccggcgagcccatcatcgacttcatgatctcgcgaggcatggaggtcctggaggagtacgagccaatgcgcttccccaactcgaccaaggtcttcgtcaacggcgtctgggtcggcgtccaccccgaccctagggacctggtcagggaggtgcaggcgacccggcggaacaacatcatatcgaccgaggtctcgctgatccgagacatccgagaccgcgagttcaagatcttctccgacgccggccgcgtcatgcgtccgctcttcgtcgtcgagcagggagataaccccgagtcccaggtgccccgtggcgcgctccacctgaccaaggacgtcgtccagcgcctcgccgacagccacgcgaacccgtcgctggatcccgacgagaggttcggctgggaggagctcaccaagacgggcgtcatcgagctgctggacgccgaggaggaagagaccgccatgatctgcatgacgcccgaagacttggagaactaccgcctgcagaagatgggctaccagctgcccgacgagccgagcggcgac---------------------------------------------------------------------------------------------------------------ttctagagctaatacatgctgaaaatcccgacttcggaagggacgtatttattagaatcagaaccaatgcccttcgggttccttggtgaatcatgataactccacagatcgcatggccttgtgccggcgatggctcattcaaatttcttccctatcaactttcgacggtacggtcttggcctaccgtggttgcaacgggtgacggagggttagggctcgaccccggagaaggagcctgagaaacggctactacatccaaggaaggcagcaggcgcgcaaattatccaatcccgactcggggagatagtgacaataaataccgatacagggctcttttgggccctgtaattggaatgagtacaattcaaacctcttaacgaggaacaattggagggcaagtctggtgccagcagccgcggtaattccagctccaatagcgtatattaaagttgttgtggttaaaaagctcgtagtcgaacctcgagcctggccggccggtccgcctcaccgcgtgcactggtctggccgggctcttccctctgcggaaccgcatgcccttcactgggcgtgtcggggaggcaggacttttactttgaaaaaattagagtgctcaaggcaggccaatgctcggatacattagcatggaataatagaataggacgttggttctattttgttggtttctaggaccgccgtaatgatcaatagggacggtcgggggcatcagtattcagccgtcagaggtgaaattcttggaccggctgaagactaactactgcgaaagcatttgcc
>Pleurothecium_lignicola_JAUCC_7035
--------------------------caaaccgtgaactactcccacttttttgcttcggcgggccgctcgctgggggagcctcgggccgccgccgcggtggtggtccgccgaagcaagccaac---aaaacattttgaactacttctgagaaacaactttctagaaaaaaacaatcacaactcataacaatggatctcttggttctggcatcgatgaagaacgcagcgaaatgcgataaataatatgaattgcagaattcagcgaatcatcgagtttttgaacgcacattgcgccctctggcattccggagggcttgtccgaccgagcgtcgcatcaccgctcaagactctttcttggtgttggggcatgcggggt----aacacccgcaaccctcaaatgcagcggcggtcacccgtggaattctcccctagcgcagtagagcaagcagctgccgcttcggggcccccgggaggcttgccgttaagaacgccagct--acatcatccggttggcctcgggtcggacaagattacccgctgaact--------------------------------------------------------------------------------------------------------------------------ccggctttc---gggcccgacttgtaatctgcagatgagtcttttggcggagcgccgtccaagttccctggaacgggacgccggagagggtgagagccccgtaccgacgtgcgccgagtctttgcaaagctcattcgaagagtcgagtagtttggaaatgctgctcaaattgtggggtaaatctcccataaggctaaatactggccagagaccgatagcgcacaagtagcgtgagcgaaagatgaaaagagccttgaacaagggcgtcaaaaagcatgtgaaattgttatgagggaagcgctcgatgccagacgtggtggcggttggttacccggcgttc-tcgccggcgcactctgccgtctccaggccagcatcagttcggctcggggcccaatgctgtcgggaacgtggctcttc----ggagtgttatagcccggctgcgacgtcctgagccggactgaggaacgcgcatctgcccggatgctggcttaatggcccctagcgacccgtcttgaaacacggaccaaggagttgacctaacatgcgagtgtttgggtgtaaagccctcacgcgcagtgaaagcgaacgcaggtgggagcttc--ggcgcaccatcgaccgatcctgaagtttacggatggatttgagtaagagcatgttgggtctgacccgaaagaaggtgaactatgcatgaatagggtgaagccagaggaaactctggtggaggctcgcagcggttctgacgtgcaaatcgatcgtcaaatttgtgcatgggggcgaaagacca-tcgaac---------------------------------------------------------------------------------------------------------------------------------------------------------------------------------------------------------------------------------------------------------------------------------------------------------------------------------------------------------------------------------------------------------------------------------------------------------------------------------------------------------------------------------------------------------------------------------------------------------------------------------------------------------------------------------------------------------------------------------------------------------------------------------------------------------------------------------------------------------------------------------------------------------------------------------------------------------???????????????????????????????????????????????????????????????????????????????????????????????????????????????????????????????????????????????????????????????????????????????????????????????????????????????????????????????????????????????????????????????????????????????????????????????????????????????????????????????????????????????????????????????????????????????????????????????????????????????????????????????????????????????????????????????????????????????????????????????????????????????????????????????????????????????????????????????????????????????????????????????????????????????????????????????????????????????????????????????????????????????????????????????????????????????????????????????????????????????????????????????????????????????????????????????????????????????????????????????????????????????????????????????????????????????????????????????????????????????????????????????????????????????????????????????????????????????????????????????????????????????????????????????????????????????????????????????????????????????ttctagagctaatacatgctgaaaatcccgacttcggaagggacgtatttattagaatcagaaccaatgcccttcgggttccttggtgaatcatgataactccacagatcgcatggccttgtgccggcgatggctcattcaaatttcttccctatcaactttcgacggtacggtcttggcctaccgtggttgcaacgggtgacggagggttagggctcgaccccggagaaggagcctgagaaacggctactacatccaaggaaggcagcaggcgcgcaaattatccaatcccgactcggggagatagtgacaataaataccgatacagggctcttttgggccctgtaattggaatgagtacaattcaaacctcttaacgaggaacaattggagggcaagtctggtgccagcagccgcggtaattccagctccaatagcgtatattaaagttgttgtggttaaaaagctcgtagtcgaacctcgagcctggccggccggtccgcctcaccgcgtgcactggtctggccgggctcttccctctgcggaaccgcatgcccttcactgggcgtgtcggggaggcaggacttttactttgaaaaaattagagtgctcaaggcaggccaatgctcggatacattagcatggaataatagaataggacgttggttctattttgttggtttctaggaccgccgtaatgatcaatagggacggtcgggggcatcagtattcagccgtcagaggtgaaattcttggaccggctgaagactaactactgcgaaagcatttgcc
>Pleurothecium_obovoideum_CBS_209_95
ttatagggtctttcgactgcccaaaccaaaccgtgaactcttcaaatagcaatgcttcggcgggtcgctcgctgggggagccccgggtcgctgaacacgcactggcccgccgaaggcatgcgaaccaaaactcttttgaacactttctgatggttttgatttcgaaaaaaataaatcacaactcataacaatggatctcttggctctggcatcgatgaagaacgcagcgaaatgcgataactaatatgaattgcagaattcagcgaatcatcgagtttttgaacgcacattgcgccctctggtattccggagggcttgtccgaccgagcgtcgctacaccgcccaagcctt--gcttggtgttgggacctgcgaggcgcccggccttcgcagccccgaaatgcagtggcggcccccagcgcggcttttccttagcgcagtagagttttcacgctacgcttcgggacgcctgggacgcctgccgtaaaaca-gcagacctcccctcctcaggttggcctcgggtcgggcaagattacccgctgaact----------------------------------ttaagcatatcaataagcggagcaaaagaaaccaacagggattgcctcagtaacggcgagtgaagcggcaacagcccagatttgaaatctggccttc---gggcccgagttgtaatctgcagatgaggctttaggtaacgcgccgtctaagttccctggaatgagacgccatagagggtgagagccccgtaccgacgtgcgccgcgcctgtttatagcccattcgaagagtcgagtagtttggaaatgctgctctaattgtggggtaaatctcccataaggctaaatattggccagagaccgatagcgcacaagtagcgtgagcgaaagatgaaaagagccttggataagggcgtcaaaaagtatgtgaaattgttatgggggaagcgcttagggccagacgtggcttcggctggttacccggcgttcttcgccggcgcactctgccgtcgccaggccagcatcggttcggctcggggcttactgccgtcaggaacgtggcccttc----ggggtgttatagcctttcggtgacgtcccgcgccggaccgaggatcgcgcatctgctcggatgctggcgtaatggccctcagcgacccgtcttgaaacacggaccaaggagttgacctaacatgcgagtgtttgggtgtcaagccctcacgcgtagtgaaagcgaatgcaggtgggagcctc--ggcgcaccatcgaccgatcctgaagtttacggatggatttgagtaggagcatgttgggtctgacccgaaagaaggtgaactatgcatgaatagggtgaagccagaggaaactctggtggaggctcgcagcggttctgacgtgcaaatcgatcgtcaaatttgtgcatgggggcgaaagaccaatcgaaccat------------------------------------------------------------------------------------------------------------------------------------------------------------------------------------------------------------------------------------------------------------------------------------------------------------------------------------------------------------------------------------------------------------------------------------------------------------------------------------------------------------------------------------------------------------------------------------------------------------------------------------------------------------------------------------------------------------------------------------------------------------------------------------------------------------------------------------------------------------------------------------------------------------------------------------------------------???????????????????????????????????????????????????????????????????????????????????????????????????????????????????????????????????????????????????????????????????????????????????????????????????????????????????????????????????????????????????????????????????????????????????????????????????????????????????????????????????????????????????????????????????????????????????????????????????????????????????????????????????????????????????????????????????????????????????????????????????????????????????????????????????????????????????????????????????????????????????????????????????????????????????????????????????????????????????????????????????????????????????????????????????????????????????????????????????????????????????????????????????????????????????????????????????????????????????????????????????????????????????????????????????????????????????????????????????????????????????????????????????????????????????????????????????????????????????????????????????????????????????????????????????????????????????????????????????????????????????????????????????????????????????????????????????????????????????????????????????????????????????????????????????????????????????????????????????????????????????????????????????????????????????????????????????????????????????????????????????????????????????????????????????????????????????????????????????????????????????????????????????????????????????????????????????????????????????????????????????????????????????????????????????????????????????????????????????????????????????????????????????????????????????????????????????????????????????????????????????????????????????????????????????????????????????????????????????????????????????????????????????????????????????????????????????????????????????????????????????????????????????????????????????????????????????????????????????????
>Pleurothecium_recurvatum_CBS_138747
ttacagggtctaacgactgcccaaaccaaaccgtgaatcactcctacttttctgcttcggcgggccgctcgctgggggagcctcgggccgccgccgcggtggtggtccgccgaagcaaaccaaatttaca-ctcttgaatttacttctgagaatcaactttctagaaaaaaacgatcacaactcacaacaatggatctcttggctctggcatcgatgaagaacgcagcgaaatgcgataaataatatgaattgcagaattcagcgaatcatcgagtttttgaacgcacattgcgccctctggcattccggagggcatgtccgaccgagcgtcgcatcaccgcccaagactctttcttggttttggggcatgcggggttgcaggaccccgcagccctcaaattcagcggcggtcacccgtggatctctcccctagcgcagtagagcaagcagctgccgcttcggggcccccgggaggccggccgtcaagcacgccagct--acatcactcgg-----------------------------------ttggcctcgggtcggacaagattacccgctgaacttaagcatatcaataagcggaggaaaagaaaccaacagggattgcctcagtaacggcgagtgaagcggcaacagcccagatttgaaatccggctttc---gggcccgacttgtaatctgcagatgagtcttttggcggagcgccgtccaagttccctggaacgggacgccggagagggtgagagccccgtaccgacgtgcgccgagtctttgcaaagctcattcgaagagtcgagtagtttggaaatgctgctcaaattgtggggtaaatctcccataaggctaaatactggccagagaccgatagcgcacaagtagcgtgagcgaaagatgaaaagagccttgaacaagggcgtcaaaaagcatgtgaaattgttgtgagggaagcgctcgatgccagacgtggaggcggttggttacccggcgttc-tcgccggcgcactctgccgtctccaggccagcatcagttcggcttggggctcaatgcagttgggaacgtggctcttc----ggagtgttatagcctagctgcgacgtcctgggccggactgaggaacgcgcatctgcccggatgctggcgtaatggcttctagcgacccgtcttgaaacacggaccaaggagttgacctaacatgcgagtgtttgggtgtaaagccctcacgcgcagtgaaagcgaacgcaggtgggagcttc--ggcgcaccatcgaccgatcctgaagtttacggatggatttgagtaagagcatgttgggtctgacccgaaagaaggtgaactatgcatgaatagggtgaagccagaggaaactctggtggaggctcgcagcggttctgacgtgcaaatcgatcgtcaaatttgtgcatgggggcgaaagaccaatcgaaccttctagtagctggttcctgccgaagtttccctcaggatagcagagttgg-acctcagtttcatgaggtaaagcgaatgattagagactcgggggcgctatattgccttcatctattctcaaactttaaatatgtgagaagccttgtgttactttcttgaacgcaggcctttgaatgaatcaactctagtgggccatttttggtaagcagaactggcgatgtgggatgaaccatacgggggcttaaggtgccagagtggacgctcatcagacaccacaaaaggtgttagcacatcttgacagcaggacggtggccatggaagtcggaacccgctaaggactgtgtaacaactcacctgccgaatgtgctagccctgaaaatggatggcgctaagcgtcccacctatagccccccctcggggtaggaacgtcgccccgaggagtaggcaggcgcgggggtccgtgacgaagcccagggcgtgagcccgggtcgaacggcccctggtgcggatcttggtggtagtagcaaatacttcaatgagaacttgaaggaccaaagtggagaaaggttccatgcgaacagcggttggacgtgggtcagtcggtcctaagccatagggaagttccgtttcaaaggggcactcgtgccccgtatggcgaaagggaagctggtcaagatcccagcacaaggatgtgggttttacgcggcaacgcaaccaaacgcggagacggcggcgggggcccagggaggagttatcttttcttcttaacggtccagcgaccctgaaatcggtttgtccggagatagggttcagtggccggaagagcctggcatctctgctatggtcctgtgcgccctcgacgtcccttgaaaatccgtgggcgggaataatcctcacgccttgccgtactcataaccgca???????????????????????????????????????????????????????????????????????????????????????????????????????????????????????????????????????????????????????????????????????????????????????????????????????????????????????????????????????????????????????????????????????????????????????????????????????????????????????????????????????????????????????????????????????????????????????????????????????????????????????????????????????????????????????????????????????????????????????????????????????????????????????????????????????????????????????????????????????????????????????????????????????????????????????????????????????????????????????????????????????????????????????????????????????????????????????????????????????????????????????????????????????????????????????????????????????????????????????????????????????????????????????????????????????????????????????????????????????????????????????????????????????????????????????????????????????????????????????????????????????????????????????????????????????????????????????????????????????????????ttctagagctaatacatgctgaaaatcccgacttcggaagggacgtatttattagaatcagaaccaatgcccttcgggttccttggtgaatcatgataactccacagatcgcatggccttgcgccggcgatggctcattcaaatttcttccctatcaactttcgacggtacggtcttggcctaccgtggttgcaacgggtgacggagggttagggctcgaccccggagaaggagcctgagaaacggctactacatccaaggaaggcagcaggcgcgcaaattatccaatcccgactcggggagatagtgacaataaataccgatacagggctcttttgggccctgtaattggaatgagtacaattcaaacctcttaacgaggaacaattggagggcaagtctggtgccagcagccgcggtaattccagctccaatagcgtatattaaagttgttgtggttaaaaagctcgtagtcgaacctcgagcctggccggccggtccgcctcaccgcgtgcactggtctggccgggctcttccctctgcggaaccgcatgcccttcgctgggcgtgtcggggaggcaggacttttactttgaaaaaattagagtgctcaaggcaggccaatgctcggatacattagcatggaataatagaataggacgttggttctattttgttggtttctaggaccgccgtaatgatcaatagggacggtcgggggcatcagtattcagccgtcagaggtgaaattcttggaccggctgaagactaactactgcgaaagcatttgcc
>Pleurothecium_recurvatum_CBS_131272
---cagggtctaacgactgcccaaaccaaaccgtgaatcactcctacttttctgcttcggcgggccgctcgctgggggagcctcgggccgccgccgcggtggtggtccgccgaagcaaaccaaatttaca-ctcttgaatttacttctgagaatcaactttctagaaaaaaacgatcacaactcacaacaatggatctcttggctctggcatcgatgaagaacgcagcgaaatgcgataaataatatgaattgcagaattcagcgaatcatcgagtttttgaacgcacattgcgccctctggcattccggagggcatgtccgaccgagcgtcgcatcaccgcccaagactctttcttggttttggggcatgcggggttgcaggaccccgcagccctcaaattcagcggcggtcacccgtggatctctcccctagcgcagtagagcaagcagctgccgcttcggggcccccgggaggccggccgtcaagcacgccagct--acatcactcgg-----------------------------------ttggcctcgggtcggacaagattacccgctgaacttaagcatatcaataagcggaggaaaagaaaccaacagggattgcctcagtaacggcgagtgaagcggcaacagcccagatttgaaatccggctttc---gggcccgacttgtaatctgcagatgagtcttttggcggagcgccgtccaagttccctggaacgggacgccggagagggtgagagccccgtaccgacgtgcgccgagtctttgcaaagctcattcgaagagtcgagtagtttggaaatgctgctcaaattgtggggtaaatctcccataaggctaaatactggccagagaccgatagcgcacaagtagcgtgagcgaaagatgaaaagagccttgaacaagggcgtcaaaaagcatgtgaaattgttgtgagggaagcgctcgatgccagacgtggaggcggttggttacccggcgttc-tcgccggcgcactctgccgtctccaggccagcatcagttcggcttggggctcaatgcagttgggaacgtggctcttc----ggagtgttatagcctagctgcgacgtcctgggccggactgaggaacgcgcatctgcccggatgctggcgtaatggcttctagcgacccgtcttgaaacacggaccaaggagttgacctaacatgcgagtgtttgggtgtaaagccctcacgcgcagtgaaagcgaacgcaggtgggagcttc--ggcgcaccatcgaccgatcctgaagtttacggatggatttgagtaagagcatgttgggtctgacccgaaagaaggtgaactatgcatgaatagggtgaagccagaggaaactctggtggaggctcgcagcggttctgacgtgcaaatcgatcgtcaaatttgtgcatgggggcgaaagaccaatcgaaccttctagtagctggttcctgccgaagtttccctcaggatagcagagttgg-acctcagtttcatgaggtaaagcgaatgattagagactcgggggcgctatattgccttcatctattctcaaactttaaatatgtgagaagccttgtgttactttcttgaacgcaggcctttgaatgaatcaactctagtgggccatttttggtaagcagaactggcgatgtgggatgaaccatacgggggcttaaggtgccagagtggacgctcatcagacacca-----------------------------------------------------------------------------------------------------------------------------------------------------------------------------------------------------------------------------------------------------------------------------------------------------------------------------------------------------------------------------------------------------------------------------------------------------------------------------------------------------------------------------------------------------------------------------------------------------------------------------------------------------------------------------------------------------------------tcgagggcaacaaggccttcagcctgacgctgggcgtgaagccccagacgctctccaacggcctgaagtactcgctggccacgggcaactggggcgaccagaagaaggccatgagctcgaccgccggcgtgtcccaggtgctgaaccgctacaccttcgcctcgaccctgtctcacctgcggcgcaccaacacgcccatcggccgcgacggcaagctggccaagccgcgccagctccacaacacccactggggccttgtctgcccggccgagacgcccgaggggcaggcctgcggcctggtgaagaacctctccctcatgtgctacgtcagcgtcggcacgcccggcgagcccatcatcgacttcatgatctcgcgaggcatggaggtcctggaggagtacgagcccatgcgcttccccaactccaccaaggtctttgtcaacggcgtctgggtcggcgtccaccccgaccctagggacctggtcagggaggtgcaggccacgcggcggaacaacatcatctcgaccgaagtgtcgctgatccgagacatccgagaccgcgagttcaagatcttctccgacgccggccgcgtcatgcggccgctcttcgtcgtcgagcagggagacaaccccgagtcccaggtgccccgcggcgccctccacctgaccaaggacgtggtccagcgcctggccgacagccacgcgaaa------------------------------------------------------------------------------------------------------------------------------------------------------------------------------------------------------------------------------------------------------------------------------------------------ttctagagctaatacatgctgaaaatcccgacttcggaagggacgtatttattagaatcagaaccaatgcccttcgggttccttggtgaatcatgataactccacagatcgcatggccttgcgccggcgatggctcattcaaatttcttccctatcaactttcgacggtacggtcttggcctaccgtggttgcaacgggtgacggagggttagggctcgaccccggagaaggagcctgagaaacggctactacatccaaggaaggcagcaggcgcgcaaattatccaatcccgactcggggagatagtgacaataaataccgatacagggctcttttgggccctgtaattggaatgagtacaattcaaacctcttaacgaggaacaattggagggcaagtctggtgccagcagccgcggtaattccagctccaatagcgtatattaaagttgttgtggttaaaaagctcgtagtcgaacctcgagcctggccggccggtccgcctcaccgcgtgcactggtctggccgggctcttccctctgcggaaccgcatgcccttcgctgggcgtgtcggggaggcaggacttttactttgaaaaaattagagtgctcaaggcaggccaatgctcggatacattagcatggaataatagaataggacgttggttctattttgttggtttctaggaccgccgtaatgatcaatagggacggtcgggggcatcagtattcagccgtcagaggtgaaattcttggaccggctgaagactaactactgcgaaagcatttgcc
>Pleurothecium_semifecundum_CBS_131271
---cagggtctgacgactgcccaaacc-aaccgtgaactactcctaccattctgcttcggcgggccgctcgctgggggagcctctggccgccgccgcggtggtggctcgccggagcaaacaacaaa-aaatcttctgaatctacttctgagaatcaactttctagaataaaataattacaactcacaacaatggatctcttggctctggcatcgatgaagaacgcagcgaaatgcgataaataatatgaattgcagaattcagcgaatcatcgagtttttgaacgcacattgcgccctctggcattccggagggcttgtccgaccgagcgtcgcatcaccgcccaagactctttcttggtgttggggcatgcgggggggcccgcatccgcagccctgaaatacagcggcggtcacccgtggagttatcccctagcgcagtagagcaagcagctgccgcttcggggcccccgggaggcctgccgtcaagcacgccagct--acaacactcgg-----------------------------------ttggcctcgggtcggacaagattacccgctgaacttaagcatatcaataagcggaggaaaagaaaccaacagggattgcctcagtaacggcgagtgaagcggcaacagcccagatttgaaatccggctttc---gggcccgacttgtaatctgcagatgagtcttttggcggagcgccgtccaagttccctggaacgggacgccggagagggtgagagccccgtaccgacgtgcgccgagtctttgcaaagctcattcgaagagtcgagtagtttggaaatgctgctcaaattgtggggtaaatctcccataaggctaaataccggccagagaccgatagcgcacaagtagcgtgagcgaaagatgaaaagagccttgaacaagggcgtcaaaaagcatgtgaaattgttgtgagggaagcgctcgatgccagacgtggtggcggttggttacccggcgttc-tcgccggcgcactctgccgtctccaggccagcatcagttcggctcggggctcaatgctttggggaacgtggctcttc----ggagtgttatagcccctttgcgacgccctgcgccggactgaggaacgcgcatctgcccggatgctggcttaatggcccctagcgacccgtcttgaaacacggaccaaggagttgacctaatatgcgagtgtttgggtgtaaagccctcacgcgcagtgaaagcgaacgcaggtgggagcttc--ggcgcaccatcgaccgatcctgaagtttacggatggatttgagtaagagcatgttgggtctgacccgaaagaaggtgaactatgcatgaatagggtgaagccagaggaaactctggtggaggctcgcagcggttctgacgtgcaaatcgatcgtcaaatttgtgcatgggggcgaaagaccaatcgaaccttctagtagctggttcctgccgaagtttccctcaggatagcagagttgt-tcctcagtttcatgaggtaaagcgaatgattagagactcgggggcgctatattgccttcatctattctcaaactttaaatatgtgagaagccttgtgttgcttttttgaacgcaggcctttgaatgaatcaactctagtgggccatttttggtaagcagaactggcgatgtgggatgaaccatacgggggcttaaggtgccagagtggacgctcatcagacacca-----------------------------------------------------------------------------------------------------------------------------------------------------------------------------------------------------------------------------------------------------------------------------------------------------------------------------------------------------------------------------------------------------------------------------------------------------------------------------------------------------------------------------------------------------------------------------------------------------------------------------------------------------------------------------------------------------------------tcgagggaaacaaggccttcagcctgacgctgggcgtgaagccgcagacgctctccaacggcctcaagtactcgctggccacgggcaactggggcgaccagaagaaggccatgagctcgaccgccggcgtctcgcaggtgctgaaccgctacaccttcgcgtcgaccctgtcccatctgagacgcaccaacacgcccatcggccgcgacggcaagctggccaagccgcgccagctccacaacacgcactggggtctcgtctgcccggccgagacgcccgagggccaggcctgcggcctggtcaagaacctctcgctcatgtgctacgtcagcgtgggcacgcccggcgagcccatcatcgacttcatgatctcgcgaggcatggaggtcctggaggagtacgagccgatgcggttccccaactcgaccaaggtcttcgtcaacggcgtctgggtcggcgtccaccccgaccctagggacctggtcagggaggtgcaggcgacccgacgcaacaacatcatctccaccgaggtctcgctgatccgagacatccgcgaccgcgagttcaagatcttctccgacgccggccgcgtcatgcgtccgctgttcgtcgtcgagcagggagacaaccccgagtcgcaggtgccgcgcggagccctccacctgaccaaggacgtcgtccagcgcctggccgacagccacgcgaacccgtcgctggatcccgacgagcggttcggctgggaggacctgaccaagacgggcgtcatcgagctgctggacgccgag------------------------------------------------------------------------------------------------------------------------------------------------------------------------------------------------------------------ttctagagctaatacatgctgaaaatcccgacttcggaagggacgtatttattagaatcagaaccaatgcccttcgggttccttggtgaatcatgataactccacagatcgcatggccttgcgccggcgatggctcattcaaatttcttccctatcaactttcgacggtacggtcttggcctaccgtggttgcaacgggtgacggagggttagggctcgaccccggagaaggagcctgagaaacggctactacatccaaggaaggcagcaggcgcgcaaattatccaatcccgactcggggagatagtgacaataaataccgatacagggctcttttgggccctgtaattggaatgagtacaattcaaacctcttaacgaggaacaattggagggcaagtctggtgccagcagccgcggtaattccagctccaatagcgtatattaaagttgttgtggttaaaaagctcgtagtcgaacctcgagcctggccggccggtccgcctcaccgcgtgcactggtctggccgggctcttccctctgcggaaccgcatgcccttcactgggcgtgtcggggaggcaggacttttactttgaaaaaattagagtgctcaaggcaggccaatgctcggatacattagcatggaataatagaataggacgttggttctattttgttggtttctaggaccgccgtaatgatcaatagggacggtcgggggcatcagtattcagccgtcagaggtgaaattcttggaccggctgaagactaactactgcgaaagcatttgcc
>Pleurothecium_semifecundum_CBS_131482
---cagggtctgacgactgcccaaaccaaaccgtgaatcactccctacactctgcttcggcgggccgctcgctgggggagcctcgggccgccgccgcggtggtggtccgccgaagcaaaccaataccaaatcttttgaatctacttctgagaatcaactttctagaaaaaaataattacaactcacaacaatggatctcttggctctggcatcgatgaagaacgcagcgaaatgcgataaataatatgaattgcagaattcagcgaatcatcgagtttttgaacgcacattgcgccctctggcattccggagggcttgtccgaccgagcgtcgcatcaccgcccaagattccttcttggttttggggcttgcgggggggaccctccccgcagctctcaaattcagcggcggtcacccgtggaattctcccctagcgcagtagagcaagcagctgccgcttcggggcccccgggaggcctgccgtcaagcacgccagct--acatcactcgg------------------------------------------------------------------------------------------------------------gattgcctcagtaacggcgagtgaagcggcaacagcccagatttgaaatccggctttc---gggcccgacttgtaatctgcagatgagtcttttggcggagcgccgtccaagttccctggaacgggacgccggagagggtgagagccccgtaccgacgtgcgccgagtctttgcaaagctcattcgaagagtcgagtagtttggaaatgctgctcaaattgtggggtaaatctcccataaggctaaataccggccagagaccgatagcgcacaagtagcgtgagcgaaagatgaaaagagccttgaacaagggcgtcaaaaagcatgtgaaattgttgtgagggaagcgctcgatgccagacgtggtggcggttggttacccggcgttc-tcgccggcgcactctgccgtctccaggccagcatcagttcggctcggggctcaatgcctttgggaacgtggctcttc----ggagtgttatagcccaattgcgacgccctgcgccggactgaggaacgcgcatctgcccggatgctggcttaatggcccctagcgacccgtcttgaaacacggaccaaggagttgacctaacatgcgagtgtttgggtgtaaagccctcacgcgcagtgaaagcgaacgcaggtgggagcttc--ggcgcaccatcgaccgatcctgaagtttacggatggatttgagtaagagcatgttgggtctgacccgaaagaaggtgaactatgcatgaatagggtgaagccagaggaaactctggtggaggctcgcagcggttctgacgtgcaaatcgatcgtcaaatttgtgcatgggggcgaaagaccaatcgaaccttctagtagctggttcctgccgaagtttccctcaggatagcagagttga-tcctcagtttcatgaggtaaagcgaatgattagagactcgggggcgctatattgccttcatctattctcaaactttaaatatgtgagaagccttgtgttacttatgtgaacgcaggcctttgaatgaatcaactctagtgggccatttttggtaagcagaactggcgatgtgggatgaaccatacgggggcttaaggtgccagagtggacgctcatcagacacca---------------------------------------------------------------------------------------------------------------------------------------------------------------------------------------------------------------------------------------------------------------------------------------------------------------------------------------------------------------------------------------------------------------------------------------------------------------------------------------------------------------------------------------------------------------------------------------------------------------------------------------------------------------------???????????????????????????????????????????????????????????????????????????????????????????????????????????????????????????????????????????????????????????????????????????????????????????????????????????????????????????????????????????????????????????????????????????????????????????????????????????????????????????????????????????????????????????????????????????????????????????????????????????????????????????????????????????????????????????????????????????????????????????????????????????????????????????????????????????????????????????????????????????????????????????????????????????????????????????????????????????????????????????????????????????????????????????????????????????????????????????????????????????????????????????????????????????????????????????????????????????????????????????????????????????????????????????????????????????????????????????????????????????????????????????????????????????????????????????????????????????????????????????????????????????????????????????????????????????????????????????????????????????????ttctagagctaatacatgctgaaaatcccgacttcggaagggacgtatttattagaatcagaaccaatgcccttcgggttccttggtgaatcatgataactccacagatcgcatggccttgcgccggcgatggctcattcaaatttcttccctatcaactttcgacggtacggtcttggcctaccgtggttgcaacgggtgacggagggttagggctcgaccccggagaaggagcctgagaaacggctactacatccaaggaaggcagcaggcgcgcaaattatccaatcccgactcggggagatagtgacaataaataccgatacagggctcttttgggccctgtaattggaatgagtacaattcaaacctcttaacgaggaacaattggagggcaagtctggtgccagcagccgcggtaattccagctccaatagcgtatattaaagttgttgtggttaaaaagctcgtagtcgaacctcgagcctggccggccggtccgcctcaccgcgtgcactggtctggccgggctcttccctctgcggaaccgcatgtccttcactgggcgtgtcggggaggcaggacttttactttgaaaaaattagagtgctcaaggcaggccaatgctcggatacattagcatggaataatagaataggacgttggttctattttgttggtttctaggaccgccgtaatgatcaatagggacggtcgggggcatcagtattcagccgtcagaggtgaaattcttggaccggctgaagactaactactgcgaaagcatttgcc
>Pleurothecium_takense_TBRC_BCC_95074
ttacagggtctgacgactgcccaaaccaaaccgtgaactactccttactctctgcttcggcgggccgcttgctgggggagcctgtggccgctgccgtagtggtggctcgccgaagcaaacaatccaaaacaatttagaaactatttctgagaatcaactttctaaagaaaaaaatttacaactcacaacaatggatctcttggctctggcatcgatgaagaacgcagcgaaatgcgataaataatatgaattgcagaattcagcgaatcatcgagtttttgaacgcacattgcgccctccggcattccggagggcatgtccgaccgagcgtcgcatcgccgcccaagaccagctcttggtgttggagcctgcagtg----gcagcactacagctcttaaattcagcggcggccacccgtggagtgtttccctagcgcagtagagcaagcagctgccgcttcgggacccctgggaggccggccgttaagcccgccagct--ttaccattcggttggcctcgggtcggacaagattacccgctgaact--------------------------------------acatatcaataagcggaggaaaagaaaccaacagggattgcctcagtaacggcgagtgaagcggcaacagcccagatttgaaatctggccttc---gggcccgaattgtaatctgcagatgggtcttttgacaacgcgctgcataagttccctggaacgggacgccatagagggtgagagccccgtactagcgtgcgctgagtcgttataaagcccattcgaagagtcgagtagtttggaaatgctgctcaaattgtggggtaaatctcccataaggctaaatactggccagagaccgatagcgcacaagtagcgtgagcgaaagatgaaaagagccttgaacaagggcgtcaaaaagtatgtgaaattgttgtgggggaagcgctcgatgccagacgtggtggcggttgattacccggcgttc-tcgccggcgcactctgccgtcaccaggccagcatcagttcggcgcggggctcaatgctgtcgggaacgtggctcttc----ggagtgttatagcctggcagcgacgtcctgcgctggactgaggaacgcgcatctgcccggatgctggcgtaatggcctctagcgacccgtcttgaaacacggaccaaggagttgacctagcatgcgagtgtttgggtgtcaagccctcacgcgcagtgaaagcgaacgcaggtgggagcttc--ggcgcaccatcgaccgatcctgaagtttacggatggatttgagtaggagcatgctgggtctgacccgaaagaaggtgaactatgcatgaatagggtgaagccagaggaaactctggtggaggctcgcagcggttctgacgtgcaaatcgatcgtcaaatttgtgcatgggggcgaaagaccaatcgaaccttctagtagctggttcctgccgaagt--------------------------------------------------------------------------------------------------------------------------------------------------------------------------------------------------------------------------------------------------------------------------------------------------------------------------------------------------------------------------------------------------------------------------------------------------------------------------------------------------------------------------------------------------------------------------------------------------------------------------------------------------------------------------------------------------------------------------------------------------------------------------------------------------------------------------------------------------------------------------------------------------------------------------------------------------------------------------------------------------------------------------------------------------------------------------------------ccatgagctcgacggccggcgtctcccaagtgctgaaccgttacaccttcgcctcgaccctgtcccatctgcggcgcaccaacacacccattggtcgcgacggcaagctcgcgaagccgcgccagctccacaacacgcattggggtctcgtatgcccggccgagacgcccgagggacaggcctgcggtctggtcaagaatctctcgctcatgtgttatgtcagtgtgggcacgccgggtgagcccatcatcgacttcatgatatcgcgaggcatggaggtcctggaggagtacgagccgatgcgcttccccaactcgaccaaggtcttcgtcaacggcgtctgggtcggcgtccaccctgaccctagggatctagtcagggaggtgcaggcaacgcgccggaacaacattatctcgaccgaggtgtcactggtgcgagacatccgagaccgcgagttcaagatcttctcggacgccggccgcgtcatgcgcccgctgttcgtcgttgagcagggcgataatcccgagtcgcaggtgccccgcggcgctctccacctcaccaaggacatcgtccagcgtctcgccgaaagccacgcaaacccatcaccagatcccgaagaaagatttggctgggatgaccttatgaagacgggcgtcatcgagttgctggacgctgaagaagaggagacggccatgatctgcatgacgcctgaagacctggagaactaccggttgcagaagatgggctaccaactgccggacgagcctagcggcgatctcaacaagcggctgaagaccaagatgaacccgggaacccacacttacacgcactgcgaaatccacccgagcatgctcttgggcatttgcgctagcatcatccccttcccgttctagagctaatacatgctgaaaatcccaacttcggaagggacgtatttattagaatcagaaccaatgcccttcgggttccttggtgaatcatgataactccacagatcgcatggccttgcgccggcgatggctcattcaaatttcttccctatcaactttcgacggtacggtcttggcctaccgtggttgcaacgggtgacggagggttagggctcgaccccggagaaggagcctgagaaacggctactacatccaaggaaggcagcaggcgcgcaaattatccaatcccgactcggggagatagtgacaataaataccgatacagggctcttttgggccctgtaattggaatgagtacaattcaaacctcttaacgaggaacaattggagggcaagtctggtgccagcagccgcggtaattccagctccaatagcgtatattaaagttgttgtggttaaaaagctcgtagtcgaacctcgagcctggccggccggtccgcctcaccgcgtgcactggtctggccgggctcttccctctgcggaaccgcatgcccttcactgggcgtgtcggggaggcaggacttttactttgaaaaaattagagtgctcaaggcaggccaatgctcgaatacattagcatggaataatagaataggacgttggttctattttgttggtttctaggaccgccgtaatgatcaatagggacggtcgggggcatcagtattcagccgtcagaggtgaaattcttggaccggctgaagactaactactgcgaaagcatttgcc
>Pleurothecium_takense_TBRC_BCC_95075
ttacagggtctgacgactgcccaaaccaaaccgtgaactactccttactctctgcttcggcgggccgcttgctgggggagcctgtggccgctgccgtagtggtggctcgccgaagcaaacaatccaaaacaatttagaaactatttctgagaatcaactttctaaagaaaaaaatttacaactcacaacaatggatctcttggctctggcatcgatgaagaacgcagcgaaatgcgataaataatatgaattgcagaattcagcgaatcatcgagtttttgaacgcacattgcgccctccggcattccggagggcatgtccgaccgagcgtcgcatcgccgcccaagaccagctcttggtgttggagcctgcagtg----gcagcactacagctcttaaattcagcggcggccacccgtggagtgtttccctagcgcagtagagcaagcagctgccgcttcgggacccctgggaggccggccgttaagcccgccagct--ttaccattcggttggcctcgggtcggacaagattacccgctgaact--------------------------------------gcatatcaataagcggaggaaaagaaaccaacagggattgcctcagtaacggcgagtgaagcggcaacagcccagatttgaaatctggccttc---gggcccgaattgtaatctgcagatgggtcttttgacaacgcgctgcataagttccctggaacgggacgccatagagggtgagagccccgtactagcgtgcgctgagtcgttataaagcccattcgaagagtcgagtagtttggaaatgctgctcaaattgtggggtaaatctcccataaggctaaatactggccagagaccgatagcgcacaagtagcgtgagcgaaagatgaaaagagccttgaacaagggcgtcaaaaagtatgtgaaattgttgtgggggaagcgctcgatgccagacgtggtggcggttgattacccggcgttc-tcgccggcgcactctgccgtcaccaggccagcatcagttcggcgcggggctcaatgctgtcgggaacgtggctcttc----ggagtgttatagcctggcagcgacgtcctgcgctggactgaggaacgcgcatctgcccggatgctggcgtaatggcctctagcgacccgtcttgaaacacggaccaaggagttgacctagcatgcgagtgtttgggtgtcaagccctcacgcgcagtgaaagcgaacgcaggtgggagcttc--ggcgcaccatcgaccgatcctgaagtttacggatggatttgagtaggagcatgctgggtctgacccgaaagaaggtgaactatgcatgaatagggtgaagccagaggaaactctggtggaggctcgcagcggttctgacgtgcaaatcgatcgtcaaatttgtgcatgggggcgaaagaccaatcgaaccttctagtagctggttcctgc-------------------------------------------------------------------------------------------------------------------------------------------------------------------------------------------------------------------------------------------------------------------------------------------------------------------------------------------------------------------------------------------------------------------------------------------------------------------------------------------------------------------------------------------------------------------------------------------------------------------------------------------------------------------------------------------------------------------------------------------------------------------------------------------------------------------------------------------------------------------------------------------------------------------------------------------------------------------------------------------------------------------------------------------------------------------------------------------------------------------tcccaagtgctgaaccgttacaccttcgcctcgaccctgtcccatctgcggcgcaccaacacacccattggtcgcgacggcaagctcgcgaagccgcgccagctccacaacacgcattggggtctcgtatgcccggccgagacgcccgagggacaggcctgcggtctggtcaagaatctctcgctcatgtgttatgtcagtgtgggcacgccgggtgagcccatcatcgacttcatgatatcgcgaggcatggaggtcctggaggagtacgagccgatgcgcttccccaactcgaccaaggtcttcgtcaacggcgtctgggtcggcgtccaccctgaccctagggatctagtcagggaggtgcaggcaacgcgccggaacaacattatctcgaccgaggtgtcactggtgcgagacatccgagaccgcgagttcaagatcttctcggacgccggccgcgtcatgcgcccgctgttcgtcgttgagcagggcgataatcccgagtcgcaggtgccccgcggcgctctccacctcaccaaggacatcgtccagcgtctcgccgaaagccacgcaaacccatcaccagatcccgaagaaagatttggctgggatgaccttatgaagacgggcgtcatcgagttgctggacgctgaagaagaggagacggccatgatctgcatgacgcctgaagacctggagaactaccggttgcagaagatgggctaccaactgccggacgagcctagcggcgatctcaacaagcggctgaagaccaagatgaacccgggaacccacacttacacgcactgcgaaatccacccgagcatgctcttgggcatttgcgctagcatcatccccttcccgttctagagctaatacatgctgaaaatcccaacttcggaagggacgtatttattagaatcagaaccaatgcccttcgggttccttggtgaatcatgataactccacagatcgcatggccttgcgccggcgatggctcattcaaatttcttccctatcaactttcgacggtacggtcttggcctaccgtggttgcaacgggtgacggagggttagggctcgaccccggagaaggagcctgagaaacggctactacatccaaggaaggcagcaggcgcgcaaattatccaatcccgactcggggagatagtgacaataaataccgatacagggctcttttgggccctgtaattggaatgagtacaattcaaacctcttaacgaggaacaattggagggcaagtctggtgccagcagccgcggtaattccagctccaatagcgtatattaaagttgttgtggttaaaaagctcgtagtcgaacctcgagcctggccggccggtccgcctcaccgcgtgcactggtctggccgggctcttccctctgcggaaccgcatgcccttcactgggcgtgtcggggaggcaggacttttactttgaaaaaattagagtgctcaaggcaggccaatgctcgaatacattagcatggaataatagaataggacgttggttctattttgttggtttctaggaccgccgtaatgatcaatagggacggtcgggggcatcagtattcagccgtcagaggtgaaattcttggaccggctgaagactaactactgcgaaagcatttgcc
>Pleurothecium_hyalosporum_DS_1_29_T
ttacagggtctgacgactgcccaaaccaaaccgtgaattactcccacttttttgcttcggcgggccgctcgctgggggagcctcgggccgccgccgcggtggtggtccgccgaagcaagccaaca--aaaactttctgatttacttctgagaatcaactttctagaaaaaaacaatcacaactcataacaatggatctcttggttctggcatcgatgaagaacgcagcgaaatgcgataaataatatgaattgcagaattcagcgaatcatcgagtttttgaacgcacattgcgccctctggcattccggagggcttgtccgaccgagcgtcgcatcgccgctcaagattttttcttggtgttggggcatgcgggatcccaatatcccgtagctctcaaatgcagcggcggtcacccgtggaattctcccctagcgcagtagagcaagcagctgccgcttcggggcccccgggaggcctgccgtcaagcacgccaact--acatcatccggttggcctcgggtcggacaagattacccgctgaact-----------------------------------------------------------------------------gcctcagtaacggcgagtgaagcggcaacagcccagatttgaaatccggctttc---gggcccgacttgtaatctgcagatgagtcttttgacggagcgccgtccaagttccctggaacgggacgccggagagggtgagagccccgtaccgacgtgcgccgagtctttgcaaagctcattcgaagagtcgagtagtttggaaatgctgctcaaattgtggggtaaatctcccataaggctaaatactggccagagaccgatagcgcacaagtagcgtgagcgaaagatgaaaagagccttgaacaagggcgtcaaaaagcatgtgaaattgttatgagggaagcgctcgatgccagacgtggtggcggttggttacccggcgttc-tcgccggcgcactctgccgtctccaggccagcatcagttcggcttggggctcaatgctgtcgggaacgtggcttttc----ggagtgttatagcccggctgcgacgtcctgagccggactgaggaacgcgcatctgcccggatgctggcttaatggcccctagcgacccgtcttgaaacacggaccaaggagttgacctaacatgcgagtgtttgggtgtaaagccctcacgcgcagtgaaagcgaacgcaggtgggagcttc--ggcgcaccatcgaccgatcctgaagtttacggatggatttgagtaagagcatgttgggtctgacccgaaagaaggtgaactatgcatgaatagggtgaagccagaggaaactctggtggaggctcgcagcggttctgacgtgcaaatcgatcgtcaaatttgtgca--------------------------------------------------------------------------------------------------------------------------------------------------------------------------------------------------------------------------------------------------------------------------------------------------------------------------------------------------------------------------------------------------------------------------------------------------------------------------------------------------------------------------------------------------------------------------------------------------------------------------------------------------------------------------------------------------------------------------------------------------------------------------------------------------------------------------------------------------------------------------------------------------------------------------------------------------------------------------------???????????????????????????????????????????????????????????????????????????????????????????????????????????????????????????????????????????????????????????????????????????????????????????????????????????????????????????????????????????????????????????????????????????????????????????????????????????????????????????????????????????????????????????????????????????????????????????????????????????????????????????????????????????????????????????????????????????????????????????????????????????????????????????????????????????????????????????????????????????????????????????????????????????????????????????????????????????????????????????????????????????????????????????????????????????????????????????????????????????????????????????????????????????????????????????????????????????????????????????????????????????????????????????????????????????????????????????????????????????????????????????????????????????????????????????????????????????????????????????????????????????????????????????????????????????????????????????????????????????????ttctagagctaatacatgctgaaaatcccgacttcggaagggacgtatttattagaatcagaaccaatgcccttcgggttccttggtgaatcatgataactccacagatcgcatggccttgtgccggcgatggctcattcaaatttcttccctatcaactttcgacggtacggtcttggcctaccgtggttgcaacgggtgacggagggttagggctcgaccccggagaaggagcctgagaaacggctactacatccaaggaaggcagcaggcgcgcaaattatccaatcccgactcggggagatagtgacaataaataccgatacagggctcttttgggccctgtaattggaatgagtacaattcaaacctcttaacgaggaacaattggagggcaagtctggtgccagcagccgcggtaattccagctccaatagcgtatattaaagttgttgtggttaaaaagctcgtagtcgaacctcgagcctggccggccggtccgcctcaccgcgtgcactggtctggccgggctcttccctctgcggaaccgcatgcccttcactgggcgtgtcggggaggcaggacttttactttgaaaaaattagagtgctcaaggcaggccaatgctcggatacattagcatggaataatagaataggacgttggttctattttgttggtttctaggaccgccgtaatgatcaatag------------------------------------------------------------------------------------
>Pleurothecium_pisiforme_KUNCC_24_19085_T
---------------------------------------ctcctcctttctttgcttcggcgggccgcccgctgggggggccctaggccggtgtggccccggtggcctgccgaggcagcacaaaccaaaaa-tgtttaatacatctctgagaattttt--------gaaaaaaaatcacaactcacaacaatggatctcttggttctggcatcgatgaagaacgcagcgaaatgcgataaataatatgaattgcagaattcagcgaatcatcgagtttttgaacgcacattgcgccctctggcattccggagggcttgtccgaccgagcgtcgcttcaccactcagtgccttggcctggacttggggcatgcgaagtgctctgcccccgcagccctcaaatacagcggcggtctccctatgggtgttaccccagcgcagtaacgcaaactgctgacgcttcggtgccctggaacgacctgcccataaccc-accaactta--tttctttggttggcctcgggtcggacaagactacccgctgaact------------------------------------------------------------------caacagggattgcctcagtaacggcgagtgaagcggcaacagcccagatttgaaatctggcctctttggggcccgagttgtaatctgcagatgagtcttttggcagagcgccgtccaagttccctggaacgggacgccagagagggtgagagccccgtaccgacgtgcgccgagcctttgcaaagctcattcgaagagtcgagtagtttggaaatgctgctctaattgtggggtaaatctcccataaggctaaatactggccagagaccgatagcgcacaagtagcgtgagcgaaagatgaaaagagccttgaacaagggcgtcaaaaagcatgtgaaattgttgtgggggaagcgctcaatgccagacgcggcggcggttggttacccggcgttcttcgccggcgcactctcccgccgtcgggccagcatcagttcggcttggggc-taatgctgctcggaacgtggctcttc----ggagtgttatagccttgcagcgacgccctgtgctggactgaggtacgcgcatccgctcggatgctggcttaatggcctttagcgacccgtcttgaaacacggaccaaggagttgacctatcgtgcgagtgtttgggtgcaaagcccttacgcgcagtgaaagcgaacgcaggtgggagcctttgggcgcaccatcgaccgatcctgatgttctcggacggatttgagtaagagcacggtgggtctgacccgaaagaaggtgaactatgcatgaatagggtgaagccagaggaaactctggtggaggctcgcagcggttctgacgtgcaaatcgatcgtcaaatttgtgcatgggggcgaaagaccaatcga-----------------------------------------------------------------------------------------------------------------------------------------------------------------------------------------------------------------------------------------------------------------------------------------------------------------------------------------------------------------------------------------------------------------------------------------------------------------------------------------------------------------------------------------------------------------------------------------------------------------------------------------------------------------------------------------------------------------------------------------------------------------------------------------------------------------------------------------------------------------------------------------------------------------------------------------------------------???????????????????????????????????????????????????????????????????????????????????????????????????????????????????????????????????????????????????????????????????????????????????????????????????????????????????????????????????????????????????????????????????????????????????????????????????????????????????????????????????????????????????????????????????????????????????????????????????????????????????????????????????????????????????????????????????????????????????????????????????????????????????????????????????????????????????????????????????????????????????????????????????????????????????????????????????????????????????????????????????????????????????????????????????????????????????????????????????????????????????????????????????????????????????????????????????????????????????????????????????????????????????????????????????????????????????????????????????????????????????????????????????????????????????????????????????????????????????????????????????????????????????????????????????????????????????????????????????????????????ttctagagctaatacatgctgaaaatcccgacttcggaagggacgtatttattagaatcagaaccaatgcccttcgggttttctggtgactcatgataactccacagatcgcatggccttgcgccggcgatggctcattcaaatttcttccctatcaactttcgacggtacggtattggcctaccgtggttgtaacgggtgacggagggttagggctcgaccccggagaaggagcctgagaaacggctactacatccaaggaaggcagcaggcgcgcaaattatccaatcccgactcggggagatagtgacaataaataccgatacagggctcttttgggccctgtaattggaatgagtacaattcaaacctcttaacgaggaacaattggagggcaagtctggtgccagcagccgcggtaattccagctccaatagcgtatattaaagttgttgtggttaaaaagctcgtagtcgaacctcgagcctggccggccggtccgcctcaccgcgtgcactggtctggccgggctcttccctctgcggaaccgcatgtccttcactgggcgtgtcggggaggcaggacttttactttgaaaaaattagagtgctcaaggcaggccaatgctcgaatacattagcatggaataatagaataggacgttggttctattttgttggtttctaggaccgccgtaatgatcaatagggacggtcgggggcatcagtattcagccgtcagaggtgaaattcttggaccggctgaagactaactactgcgaaagcatttgcc
>Rhexoacrodictys_chiangraiensis_MFLUCC_23_0264
ttacagggtctaacgactgcccaaaccaaaccgtgaacctttatttaaatgatgctctggcaggccgcccgctgggggggccc-gggccgcgatc-tcgcggtggtctgccggtggcacgaaaaaccaaactcgtcgaacgtttctctgagaaaactcatcccgggtaaaaaaaatcacaactcataacaatggatctcttggctctggcatcgatgaagaacgcagcgaaatgcgataaataatatgaattgcagaattcagcgaatcatcgagtttttgaacgcacattgcgccctctggtattccggagggcatgtccgaccgagcgtcgcttcgccgcccaagccccgcgcttggtgttgggagctgcccgagcct---ctcgggcactcctcaaatgcagtggcggcccccagcgcggcttctccttagcgcagtaaagtgt--gcactacgcttcgggacgcctgggtggcctgccgtaaaaaa-gcagacctctccttcacaggttggcctcgggtcggacaagattacccgctgaact-----------------------------------------------------------------------------------gtaacggcgagtgaagcggcaacagcccagatttgaaatctgaccttc---gggtccgaattgtaatctgcagatgagtctttgggttacgtgccgtccaagttccctggaatgggacgccatagagggtgagagccccgtaccgacgtgcgccgcgcctgtttaaagctcattcgaagagtcgagtagtttggaaatgctgctctaattgtggggtaaatctcccataaggctaaataccggccagagaccgatagcgcacaagtagcgtgagcgaaagatgaaaagagccttgaataagggcgttaaaaagtatgtgaaattgttatgggggaagcgcttagtgccagacgtggtggcggttggttacccggcgttcttcgccggcgcactcttccgtctccaggccagcatcggttcggcccggggctcactgcagcagggaacgtggcccctc----ggggtgttatagccttgttgcgacgtcccggaccggaccgtggttcgcgcatctgctcggatgctggcgtaatggccctcagcgacccgtcttgaaacacggaccaaggagttgacctagcacgcgagtgtttgggtgtaaagccctcacgcgcagtgaaagcgaacgcaggtgggagcctc--ggcgcaccatcgaccgatcctgaagtttacggatggatttgagtaggagcgtgttgggtctgacccgaaagaaggtgaactatgcatgaatagggtgaagccagaggaaactctggtggaggctcgcagcggttctgacgtgcaaatcgatcgtcaaatttgtgcatgggggcgaaagaccaatcgaaccttctagtagc---------------------------------------------------------------------------------------------------------------------------------------------------------------------------------------------------------------------------------------------------------------------------------------------------------------------------------------------------------------------------------------------------------------------------------------------------------------------------------------------------------------------------------------------------------------------------------------------------------------------------------------------------------------------------------------------------------------------------------------------------------------------------------------------------------------------------------------------------------------------------------------------------------------------------------------------------------------------------------------------------------------------------------------------------------------------------------------------------------------------------------aagtgttgaatcggtacacatttgcatcaacattgtcccacttgcgacggaccaacaccccaattggtcgtgatggaaagttggctaaaccacgtcagctccataacacgcactggggtctcgtctgccctgccgagacgcccgaaggacaagcttgtggtctcgtcaagaatttgtcactgatgtgctacgtcagtgtcggtacagagggcgagcctatcgttgacttcatgatatccagaggaatggaggttctcgaggagtacgagcccatcaggtatccgaatgccacgaagatcttcgtcaatggagtctgggttggctgccataatgatcctcgagacatagtgcgtgaggttcaagctacacgccgcaccaacatcaccccgaccgaggtatcactggtccgagacattcgagaccgcgagttcaaaatattttccgacgctggtcgtgtcatgcggcccctatttgtggttgagcaggagaacaaccctgagactggtgctactcgcggctccttagttctaaacaagaatatggttcagcgtctggccgagactcatgccaacccgaatatagacgaagacgagagatttggctgggatgagcttctgcatgaaggtgtcattgaactcctggatgccgaagaagaggagacggccatgatctgcatgactcctgaggatctcgagaactatcggttacagaaacttggcttcgaactgccagatgaagccggtggggatttgaacaagaggctcaagacaaagatgaaccccggcacccacacgtacacgcattgcgagattcatccaagcatgattctgggaatttgcgccagcatcattccgtttccg------------------------------------------------------------------------------------------------------------------------------------------------------------------------------------------------------------------------------------------------------------------------------------------------------------------------ataaataccgatacagggctcttttgggccctgtaattggaatgagtacaatttaaacctcttaacgaggaacaattggagggcaagtctggtgccagcagccgcggtaattccagctccaatagcgtatattaaagttgttgtggttaaaaagctcgtagtcgaacctcgagcctggccggccggtccgcctcaccgcgtgcactggtctggccgggttcttccctctgcggaaccgcatgcccttcactgggcgtgtcggggaggcaggacttttactttgaaaaaattagagtgctcaaggcaggccaatgctcgaatacattagcatggaataatagaataggacgttggttctattttgttggtttctaggaccgccgtaatgatcaatagggacggtcgggggcatcagtattcagccgtcagaggtgaaattcttggaccggctgaagactaactactgcgaaagcatttgcc
>Rhexoacrodictys_melanospora_KUNCC_22_12406
aaaaagggtctgacgactgcccaaaccacaccgtgaaccattttcttattgatgctctggcaggccgcccgctgggggggccc-gggccgcggtt-tcgcggtggtctgccagcggcacgcaaaccaaaactcttcgaacgtctctctgagaaacatcattccgaaaaaaataagtcacaactcataacaatggatctcttggctctggcatcgatgaagaacgcagcgaaatgcgataaataatatgaattgcagaattcagcgaatcatcgagtttttgaacgcacattgcgccctctggtattccggagggcatgtccgaccgagcgtcgcttcgccgcccaagccctgcgcttggtgttgggagctgcccgagcctcgtctcgggcactcctcaaatgcagtggcggcccccagcgcggcttctccttagcgcagtaaagtgttcgcactacgcttcgggacgcctgggtggcctgccgtaaaacaagcagacctccctctcacaggttggcctcgggtcggacaagattacccgctgaact--------------------------------------------------------------------------------tcagtaacggcgagtgaagcggcaacagcccagatttgaaatctggccttc---gggcccgagttgtaatctgcagatgagtctttgggtaacgcgccgtccaagttccctggaatgggatgccatagagggtgagagccccgtaccgacgtgcgtcgcgcctgtttaaagctcattcgaagagtcgagtagtttggaaatgctgctctaattgtggggtaaatctcccataaggctaaataccggccagagaccgatagcgcacaagtagcgtgagcgaaagatgaaaagagccttgaataagggtgtcaaaaagtatgtgaaattgttatgggggaagcgcttagtgccagacgtggtggcggttggttacccggtgttcttcgccggcgcactcttccgtctccaggccagcatcggttcggctcggggctcactgcagcggggaacgtggcccttc----ggggtgttatagcctcgttgcgacgtcccggaccggaccgtggttcgcgcatctgctcggatgctggcgtaatggccctcagcgacccgtcttgaaacacggaccaaggagttgacctagcacgcgagtgtttgggtgtaaagccctcacgcgcagtgaaagcgaacgcaggtgggagcctt--ggcgcaccatcgaccgatcctgaagtttacggatggatttgagtaggagcgtgttgggtctgacccgaaagaaggtgaactatgcatgaatagggtgaagccagaggaaactctggtggaggctcgcagcggttctgacgtgcaaatcgatcgtcaaatttgtgcatgggggcgaaagaccaatcgaaccttcta---------------------------------------------------------------------------------------------------------------------------------------------------------------------------------------------------------------------------------------------------------------------------------------------------------------------------------------------------------------------------------------------------------------------------------------------------------------------------------------------------------------------------------------------------------------------------------------------------------------------------------------------------------------------------------------------------------------------------------------------------------------------------------------------------------------------------------------------------------------------------------------------------------------------------------------------------tcgccgcatgaaccaggaactttcaaaccacctacggcgctgtgttgaaggcaacaaggctttcagccttacccttggtatcaagccccagacactctcgaacggtctcaagtactctctcgccaccggtaactggggcgaccagaagaaggccatgagctcgactgctggcgtatcccaagttttgaatcgttatacatttgcatcgaccttgtcccacttgcgacggaccaacacgccaattggccgtgacggcaagttggccaaaccgcgtcagcttcacaacacgcactggggcctcgtctgccctgccgagacgcctgagggacaggcttgtggtctcgtcaagaatttatccctgatgtgctacgtcagcgtcggcacggaaggcgagccaatcgttgacttcatgatatccagaggaatggaggttctcgaggagtatgagccgattagatatccgaatgccacgaaaatcttcgtcaacggagtctgggttggttgccacaacgatcctcgtgacatagttcgcgaggttcaagctacacgccggaccaacatcaccccgaccgaggtatcgctggtccgagatattcgagaccgcgagttcaaaatattttccgacgcaggccgtgtcatgcggcctctgttcgtggttgagcaggagaacaatcccgaaactggtgctactcgcggctccttggtcttgaacaagaacatggtccagcgcttggccgagactcatgccaacccaaatatagacgaagacgagaaattcggctgggatgagctattgcatgaaggtgtcattgagctcctggatgctgaagaggaggagacggccatgatttgcatgacac-----------------------------------------------------------------------------------------------------------------------------------------------------------------------------------ttctagagctaatacatgctgaaaatcccaacttcggaagggacgtatttattagaatcagaaccaatgcccttcgggttccttggtgaatcatgataactccacagatcgcatggccttgcgccggcgatggctcattcaaatttcttccctatcaactttcgacggtacggtcttggcctaccgtggttgtaacgggtgacggagggttagggctcgaccccggagaaggagccggaggaacggctactacatccaaggaaggcagcaggcgcgcaaattatccaatcccgacacggggagatagtgacaataaataccgatacagggctcttttgggccctgtaattggaatgagtacaatttaaacctcttaacgaggaacaattggagggcaagtctggtgccagcagccgcggtaattccagctccaatagcgtatattaaagttgttgtggttaaaaagctcgtagtcgaacctcgagcctggccggccggtccgcctcaccgcgtgcactggtctggccgggttcttccctctgcggaaccgcatgtccttcactgggcgtgtcggggaggcaggacttttactttgaaaaaattagagtgctcaaggcaggccaatgctcgaatacattagcatggaataatagaataggacgttggttctattttgttggtttctaggaccgccgtaatgatcaatagggacggtcgggggcatcagtattcagccgtcagaggtgaaattcttggaccggctgaagactaactactg--------------
>Saprodesmium_dematiosporium_KUMCC_18_0059
ttacagggtctgacgactacccaaaccacaccgtgaactttttttcaaaagatgccttggcaggccgcccgctgggggggctc-cagccgcgttc-tcgcggtggcctgccagcggcacgcagaacaaaactcgcagaatacctctgaacactttcatatcccaaaaccaaaaagtcacaactcataacaatggatctcttggctctggcatcgatgaagaacgcagcgaaatgcgataaataatatgaattgcagaattcagcgaatcatcgagtttttgaacgcacattgcgccctccggtattccggagggcatgtccgaccgagcgtcgcttcgccgcccaagccccccgcttggtgttgggagctgcccgagcctcgcctcgggcactcctcaaatgcagtggcggtccccagcgcggcctctccttagcgcagtaaagtgtttgcactacgcttcggagcgcctgggtggcctgccgtaaaaaacgcagacctctccacttcaggttggcctcgggtcg-----------------------------------------------------------------------------------------acagggattgcctcagtaacggcgagtgaagcggcaacagcccagatttgaaatctggcccttctcgggtccgagttgtaatctgcagatgagtcttcgggcaacgtgccgtccaagttccctggaatgggacgccacagagggtgagagccccgtaccgacgtgcgccgcgcctgtttgaagctcattcgacgagtcgagtagtttggaaatgctgctctaatcgtggggtaaatctcccataaggctaaataccggccagagaccgatagcgcacaagtagcgtgagcgaaagatgaaaagagccttgaataagggcgtcaaaaagtatgtgaaattgttatgggggaagcgcttggtgccagacttggcggcggttggttacccggcgttcctcgccggcgcactcttccgtctccaggccagcatcggttcggctcggggctcaccgcagcagggaacgtggcccctc----ggggtgttatagccttgctgctacgtcccggaccggaccgtggttcgcgcatctgctcggatgctggcgtaatggccctcagcgacccgtcttgaaacacggaccaaggagttgacctatcacgcgagtgtttgggtgcaaagccctcacgcgcagtgaaagcgaacgcaggtgggagccctcgggcgcaccatcgaccgatcctgaagtttacggatggatttgagtaggagcgtgttgggtctgacccgaaagaaggtgaactatgcatgaatagggtgaagccagaggaaactctggtggaggctcgcagcggttctgacgtgcaaatcgatcgtcaaatttgtgcatgggggcgaaagaccaatcga-----------------------------------------------------------------------------------------------------------------------------------------------------------------------------------------------------------------------------------------------------------------------------------------------------------------------------------------------------------------------------------------------------------------------------------------------------------------------------------------------------------------------------------------------------------------------------------------------------------------------------------------------------------------------------------------------------------------------------------------------------------------------------------------------------------------------------------------------------------------------------------------------------------------------------------------------------------???????????????????????????????????????????????????????????????????????????????????????????????????????????????????????????????????????????????????????????????????????????????????????????????????????????????????????????????????????????????????????????????????????????????????????????????????????????????????????????????????????????????????????????????????????????????????????????????????????????????????????????????????????????????????????????????????????????????????????????????????????????????????????????????????????????????????????????????????????????????????????????????????????????????????????????????????????????????????????????????????????????????????????????????????????????????????????????????????????????????????????????????????????????????????????????????????????????????????????????????????????????????????????????????????????????????????????????????????????????????????????????????????????????????????????????????????????????????????????????????????????????????????????????????????????????????????????????????????????????????ttctagagctaatacatgctgaaaatcccgacttcggaagggacgtatttattagaatcagaaccaatgcccttcgggttccttggtgaatcatgataactccacagatcgcatggccttgcgccggcgatggctcattcaaatttcttccctatcaactttcgacggtacggtcttggcctaccgtggttgtaacgggtgacggagggttagggctcgaccccggagaaggagccggaggaacggctactacatccaaggaaggcagcaggcgcgcaaattatccaatcccgacacggggagatagtgacaataaataccgatacagggttcttttggaccctgtaattggaatgagtacaatttaaacctcttaacgaggaacaattggagggcaagtctggtgccagcagccgcggtaattccagctccaatagcgtatattaaagttgttgtggttaaaaagctcgtagtcgaacctcgagcctggccggccggtccgcctcaccgcgtgcactggtctggccgggttcttccctctgcggaaccgcatgccctttactgggcgtgtcggggaggcaggacttttactttgaaaaaattagagtgctcaaggcaggccaatgctcgaatacattagcatggaataatagaataggacgttggttctattttgttggtttctaggaccgccgtaatgatcaatagggacggtcgggggcatcagtattcagccgtcagaggtgaaattcttggaccggctgaagactaactactgcgaaagcatttgcc
>Sterigmatobotrys_uniseptata_MFLUCC_15_0358
-------------------------ccacaccgtgcactctttttactacaatgcttcggcgggtcgctcgctgggggagcccccggccgcggaa-acgcggtggcccgccga-ggcatgccc---caaaccatgaaaacaactttctgaatatcatctactcagaagaaataagtcacaactcataacaatggatctcttggttctggcatcgatgaagaacgcagcgaaatgcgataaataatatgaattgcagaattcagcgaatcatcgagtttttgaacgcacattgcgccctctggtattccggagggcttgtccgaccgagcgtcgcgtcaccgctcaagcccccggcttggtgttggggactg-------------------------------------------------------------------------------------------------------------------------------------------------------------------------------------------------------------------------------------------------------------------------------------------------tttgaaatctgaccctc---gggtccgagttgtaatctgcagatgagtcttttggtggagcgccgtccaagttccctggaatgggacgccggagagggtgagagccccgtaccgacgtgcgccgagcctctgcaaagctcattcgacgagtcgagtagtttggaaatgctgctctaatcgtggggtaaatctcccataaggctaaatactggccagagaccgatagcgcacaagtagcgtgagcgaaagatgaaaagagccttgaataagggcgtcaaaaagcatgtgaaattgttgtgggggaagcgctcaacgccagacgtggcggcggttggttacccggcgttcttcgccggcgcactcggccgtcgccaggccagcatcagttcggcctggggcttactgccgtggggaatgtggcccttc----ggggtgttatagcctcgcggagacgtcctgggccggactgaggaacgcgcatctgcccggatgctggcgtaatggcttttagcgacccgtcttgaaacacggaccaaggagttgacctagcccgcgagtgtttgggtgtcaagccctcacgcgcagtgaaagcgaacgctggtgggagcctc--ggcgcaccatcgaccgatcctgaagttcacggatggatttgagtaggagcgtgctgggtctgacccgaaagaaggtgaactatgcatgaatagggtgaagccagaggaaactctggtggaggctcgcagcggttctgacgtgcaaatcgatcgtcaaatttgtgcatgggggcgaaagaccaatcgaaccttctagtagctggttcctgccgaagtttccctcaggatagcagagttgatccctcagtttcatgaggtaaagcgaatgattagagactcgggggcgctcttcagccttcatctattctcaaactttaaatatgtgagaagcctcgtgttacttcggtgaacgcaggcctttgaatgtatcaactctagtgggccatttttggtaagcagaactggcgatgtgggatgaaccatacgggggtttaaggtgccggagtggacgctcatcagacaccacaaaaggtgttagcacatcttgacagcaggacggtggccatggaagtcggaatccgctaaggactgtgtaacaactcacctgccgaatgtgctagccctgaaaatggatggcgctaagcgtcccacctataaccccccctcggggcaggatcgtcgccccgaggagtaggcaggcgc------------------------------------------------------------------------------------------------------------------------------------------------------------------------------------------------------------------------------------------------------------------------------------------------------------------------------------------------------------------------------------------------------------------------------------------------------------------------------------???????????????????????????????????????????????????????????????????????????????????????????????????????????????????????????????????????????????????????????????????????????????????????????????????????????????????????????????????????????????????????????????????????????????????????????????????????????????????????????????????????????????????????????????????????????????????????????????????????????????????????????????????????????????????????????????????????????????????????????????????????????????????????????????????????????????????????????????????????????????????????????????????????????????????????????????????????????????????????????????????????????????????????????????????????????????????????????????????????????????????????????????????????????????????????????????????????????????????????????????????????????????????????????????????????????????????????????????????????????????????????????????????????????????????????????????????????????????????????????????????????????????????????????????????????????????????????????????????????????????ttctagagctaatacatgctgaaaatcccaacttcggaagggacgtatttattagaatcagaaccaatgcccttcgggttctctggtgactcatgataactccacagatcgcatggccttgcgccggcgatggctcattcaaatttcttccctatcaactttcgacggtacggtcttggcctaccgtggttgtaacgggtgacggagggttagggctcgaccccggagagagagccggaggaacggctatcacatccaaggaaggcagcaggcgcgcaaattatccaatcccgactcggggagatagtgacaataaataccgatacagggctcttttgggccctgtaattggaatgagtacaattcaaacctcttaacgaggaacaattggagggcaagtctggtgccagcagccgcggtaattccagctccaatagcgtatattaaagttgttgtggttaaaaagctcgtagtcgaacctcgagcctggccggccggtccgcctcaccgcgtgcactggtctggccgggctcttccctctgcggaaccgcatgtccttcactgggcgtgtcggggaggcaggacttttactttgaaaaaattagagtgctcaaggcaggccaatgctcggatacattagcatggaataatagaataggacgttggttctattttgttggtttttaggaccgccgtaatgatcaatagggacggtcgggggcatcagtattcagccgtcagaggtgaaattcttggaccggccgaagactaactactgcgaaagcatttgcc
>XCY182
------------------------------------------ccctaacacttgctccggcggaccgctcgctgggggagccc-gggccgccgcgcaggcggtggtctgccggggcaacaatattcaaatttttgaaaatatccttctgagaaaaactttct--aaatgagaaaattacaactcacaacaatggatctcttggctctggcatcgatgaagaacgcagcgaaatgcgataaataatatgaattgcagaattcagcgaatcatcgagtttttgaacgcacattgcgccctctggcattccggagggcctgtccgaccgagcgtcgcatcgccgcacaagctccgagcttggtgttggggcatgcggggttgcagcgtcccgcagccctgaaattcagcggcggtccctgacggg-ttatcccttagcgcagtagagcaagcagctgccgcttcggaatccttgggagacctgccgtaagccc-gccagcgaaccttctcaaggttggcctcgggtcggacaagactacccgctgaact----------------------------------------------------------------------------------------ggcgagtgaagcggcaacagcccagatttgaaatctggccctc---gggcccgacttgtaatctgcagatgagtcttttggcgaagcgccgtccaagttccctggaacgggacgccgaagagggtgagagccccgtaccgacgtgcgtctagcctctgcaaagctcattcgaagagtcgagtagtttggaaatgctgctctaattgtggggtaaatctcccataaggctaaatactggccagagaccgatagcgcacaagtagcgtgagcgaaagatgaaaagagccttggacaagggcgtcaaaaagcatgtgaaattgttgtgagggaagcgctcgatgccagacgtggtggcggttggttacccggcgttc-tcgccggcgcactctgccctctccaggccagcatcagttcggctcggggctcaatgccgcaaggaatgtggctcttc----ggagtgttatagccctgcggcgacgccctgcgccggactgaggaacgcgcatctgcccggatgctggcgtaatggcttctagcgacccgtcttgaaacacggaccaaggagttgacctagtatgcgagtgtttgggtgtaaagccctcacgcgcagtgaaagcgaa-gcaggtgggagcctc--ggcgcaccatcgaccgatcctgaagtttacggatggatttgagtaagagcatgctgggtctgacccgaaagaaggtgaactatgcatgaatagggtgaagccagaggaaactctggtggaggctcgcagcggttctgacgtgcaaatcgatcgtcaaatttgtgcatgggggcgaaagaccaatcgaaccttctag--------------------------------------------------------------------------------------------------------------------------------------------------------------------------------------------------------------------------------------------------------------------------------------------------------------------------------------------------------------------------------------------------------------------------------------------------------------------------------------------------------------------------------------------------------------------------------------------------------------------------------------------------------------------------------------------------------------------------------------------------------------------------------------------------------------------------------------------------------------------------------------------------------------------------------------------------caggcggatgaaccaagagctctccggccacctcagacgctgcgtcgagggcaacaaggcttttagtctgactcttggtgtgaagccgcagacgctgagcaacggtctcaagtactcgctggctaccggaaactggggcgatcagaagaaggcgatgagctccaccgccggcgtctcgcaggtgctgaaccggtacactttcgcctctaccctgtctcacctgagacgcaccaacacgcccatcggtcgtgacggcaagctcgccaagccgcgccagctccacaacacccactggggtcttgtctgcccggccgagacgcccgagggccaggcgtgcggcctggtcaagaatctctcgctcatgtgctacgtcagtgtaggcacgcccggcgagcccatcatcgacttcatgatatcgagaggtatggaggtcctggaggagtacgagcccatgcggttccccaactcgaccaaggtcttcgtcaacggcgtttgggttggcgtccaccccgaccctagggatctcgtcagggaggtgcaggccacgcgccggaacaacatcatatcgaccgaggtgtcgctggtgcgggacatccgggaccgcgagttcaagattttctccgatgcgggtcgcgtcatgcgcccgctgttcgtggtcgagcagggcgacaaccccgagtcccaggtgcctcgcggcgctcttcacctgaccaaggagattgtgcagcggcttaccgagagccacgcgaatccgtcgccggatcccgaggagcggttcggctgggaggagttgacgcggaccggtgtcatcgagctgctggacgcggaggaggaggagacggccatgatctgcatgacgcctgaggacctg------------------------------------------------------------------------------------------------------------------------------------------------------------------------ttctagagctaatacatgctgaaaatcccgacttcggaagggacgtatttattagaatcagaaccaatgcccttcgggttctttggtgaatcatgataactccacagatcgcatggccttgcgccggcgatggctcattcaaatttcttccctatcaactttcgacggtacggtcttggcctaccgtggttgcaacgggtgacggagggttagggctcgaccccggagaaggagcctgagaaacggctactacatccaaggaaggcagcaggcgcgcaaattatccaatcccgactcggggagatagtgacaataaataccgatacagggctcttttgggccctgtaattggaatgagtacaatttaaacctcttaacgaggaacaattggagggcaagtctggtgccagcagccgcggtaattccagctccaatagcgtatattaaagttgttgtggttaaaaagctcgtagtcgaacctcgagcctggccggccggtccgcctcaccgcgtgcactggtctggccgggctcttccctctgcggaaccgcatgcccttcactgggcgtgtcggggaggcaggacttttactttgaaaaaattagagtgctcaaggcaggccaatgctcgaatacattagcatggaataatagaataggacgttggttctattttgttggtttctaggaccgccgtaatgatcaatagggacggtcgggggcatcagtattcagccgtcagaggtgaaattcttggaccggctgaagactaactactgcgaaagcatttgcc
>XCY182a
------------------------------------------ccctaacacttgctccggcggaccgctcgctgggggagccc-gggccgccgcgcaggcggtggtctgccggggcaacaatattcaaatttttgaaaatatccttctgagaaaaactttct--aaatgagaaaattacaactcacaacaatggatctcttggctctggcatcgatgaagaacgcagcgaaatgcgataaataatatgaattgcagaattcagcgaatcatcgagtttttgaacgcacattgcgccctctggcattccggagggcctgtccgaccgagcgtcgcatcgccgcacaagctccgagcttggtgttggggcatgcggggttgcagcgtcccgcagccctgaaattcagcggcggtccctgacggg-ttatcccttagcgcagtagagcaagcagctgccgcttcggaatccttgggagacctgccgtaagccc-gccagcgaaccttctcaaggttggcctcgggtcggacaagactacccgctgaact----------------------------------------------------------------------------------------ggcgagtgaagcggcaacagcccagatttgaaatctggccctc---gggcccgacttgtaatctgcagatgagtcttttggcgaagcgccgtccaagttccctggaacgggacgccgaagagggtgagagccccgtaccgacgtgcgtctagcctctgcaaagctcattcgaagagtcgagtagtttggaaatgctgctctaattgtggggtaaatctcccataaggctaaatactggccagagaccgatagcgcacaagtagcgtgagcgaaagatgaaaagagccttggacaagggcgtcaaaaagcatgtgaaattgttgtgagggaagcgctcgatgccagacgtggtggcggttggttacccggcgttc-tcgccggcgcactctgccctctccaggccagcatcagttcggctcggggctcaatgccgcaaggaatgtggctcttc----ggagtgttatagccctgcggcgacgccctgcgccggactgaggaacgcgcatctgcccggatgctggcgtaatggcttctagcgacccgtcttgaaacacggaccaaggagttgacctagtatgcgagtgtttgggtgtaaagccctcacgcgcagtgaaagcgaa-gcaggtgggagcctc--ggcgcaccatcgaccgatcctgaagtttacggatggatttgagtaagagcatgctgggtctgacccgaaagaaggtgaactatgcatgaatagggtgaagccagaggaaactctggtggaggctcgcagcggttctgacgtgcaaatcgatcgtcaaatttg------------------------------------------------------------------------------------------------------------------------------------------------------------------------------------------------------------------------------------------------------------------------------------------------------------------------------------------------------------------------------------------------------------------------------------------------------------------------------------------------------------------------------------------------------------------------------------------------------------------------------------------------------------------------------------------------------------------------------------------------------------------------------------------------------------------------------------------------------------------------------------------------------------------------------------------------------------------------------------caggcggatgaaccaagagctctccggccacctcagacgctgcgtcgagggcaacaaggcttttagtctgactcttggtgtgaagccgcagacgctgagcaacggtctcaagtactcgctggctaccggaaactggggcgatcagaagaaggcgatgagctccaccgccggcgtctcgcaggtgctgaaccggtacactttcgcctctaccctgtctcacctgagacgcaccaacacgcccatcggtcgtgacggcaagctcgccaagccgcgccagctccacaacacccactggggtcttgtctgcccggccgagacgcccgagggccaggcgtgcggcctggtcaagaatctctcgctcatgtgctacgtcagtgtaggcacgcccggcgagcccatcatcgacttcatgatatcgagaggtatggaggtcctggaggagtacgagcccatgcggttccccaactcgaccaaggtcttcgtcaacggcgtttgggttggcgtccaccccgaccctagggatctcgtcagggaggtgcaggccacgcgccggaacaacatcatatcgaccgaggtgtcgctggtgcgggacatccgggaccgcgagttcaagattttctccgatgcgggtcgcgtcatgcgcccgctgttcgtggtcgagcagggcgacaaccccgagtcccaggtgcctcgcggcgctcttcacctgaccaaggagattgtgcagcggcttaccgagagccacgcgaatccgtcgccggatcccgaggagcggttcggctgggaggagttgacgcggaccggtgtcatcgagctgctggacgcggaggaggaggagacggccatgatctgcatgacgcctgaggacctg------------------------------------------------------------------------------------------------------------------------------------------------------------------------ttctagagctaatacatgctgaaaatcccgacttcggaagggacgtatttattagaatcagaaccaatgcccttcgggttctttggtgaatcatgataactccacagatcgcatggccttgcgccggcgatggctcattcaaatttcttccctatcaactttcgacggtacggtcttggcctaccgtggttgcaacgggtgacggagggttagggctcgaccccggagaaggagcctgagaaacggctactacatccaaggaaggcagcaggcgcgcaaattatccaatcccgactcggggagatagtgacaataaataccgatacagggctcttttgggccctgtaattggaatgagtacaatttaaacctcttaacgaggaacaattggagggcaagtctggtgccagcagccgcggtaattccagctccaatagcgtatattaaagttgttgtggttaaaaagctcgtagtcgaacctcgagcctggccggccggtccgcctcaccgcgtgcactggtctggccgggctcttccctctgcggaaccgcatgcccttcactgggcgtgtcggggaggcaggacttttactttgaaaaaattagagtgctcaaggcaggccaatgctcgaatacattagcatggaataatagaataggacgttggttctattttgttggtttctaggaccgccgtaatgatcaatagggacggtcgggggcatcagtattcagccgtcagaggtgaaattcttggaccggctgaagactaactactgcgaaagcttttgcc
>Canalisporium_grenadoideum_SS_03615
??????????????????????????????????????????????????????????????????????????????????????????????????????????????????????????????????????????????????????????????????????????????????????????????????????????????????????????????????????????????????????????????????????????????????????????????????????????????????????????????????????????????????????????????????????????????????????????????????????????????????????????????????????????????????????????????????????????????????????????????????????????????????????????????????????????????????????????????????----------------------------------------------------------------------------------------------------------------------------gttgct-------------------tctgctgatgggttttccggtgaggtgccgtccaagttccctggaatgggacgccgtagagggtgagagccccgtactggcgcgcgccgagcctctgtgtggcccattcgacgagtcgagtagtttgggaatgctgctctaattgcgaggtaaatctctcgtaaggctaaataccggccagagaccgatagcgcacaagtagcgtgagcgaaagatgaaaagagccttggataagggcgtcaaaaagcatgtgaaatcgttatgggggaagcgctcgtcgccagacgtggcggcggccggttagtcggcg-tcctcgccgacgcactcggtcgtcgccaggccagcaacagctcggactggggcttactactggagggaacgtagctcctctcggggagtgttatagcccttcggtgacgccctgggccgggctgaggaccgcgcctttgcacggatgctggcgtaatggcgcctagcgacccgtcttgaaacacggaccaaggagttgacctagcgcgcgagtgtacgggtgtcaagcccctgcgcgcagtgaaagcaaacgctggtgggagccttcgggcgcaccatcgaccgatcctgatgctcgcggatggatttgagtaggagcgtgctgggtctgacccgaaagaaggtgaactatgcatgggtagggtgaagccagaggaaactctggtggaggctcgcagcggttctgacgtgcaaatcgatcgtcaaacctgtgcatgggggcgaaagaccaatcgaaccttctagtagctggttcctgccaaagtttccctcaagatagcagagttggggcctcagtttcatgaggtaaagcgaatgattagagacccgggggcgctatttagccttcatctattctcaaactttaaatatgtgagaagccttgtgttacttttttgaacgcaggcggccgaatgaaccaactgtagtgggccatttttggtaagcagaactggcgatgtgggatgagccatacgggggcataaggctcc------------------------------------------------------------------------------------------------------------------------------------------------------------------------------------------------------------------------------------------------------------------------------------------------------------------------------------------------------------------------------------------------------------------------------------------------------------------------------------------------------------------------------------------------------------------------------------------------------------------------------------------------------------------------------------------------------------------------------------------------------------------------------------------------------------------------------------------------------------------------------------------------------tgggtctgcacggtatgggctgagacggaccaacactcccattggacgcgatggcaagcttgcaaagccgcgtcagcttcataatactcactggggtctcgtatgtcctgcagagacgccggaaggccaagcatgtggcctggtcaaaaatctgtccttgatgtgctacgtgagcgtcgggacacccagcgacccaatcatcgacttcatgataacacgaggtatggaagtcatcgaagagtacgaacagctgcggttcccgaatgcaacaaaggtgtttgtcaatggtgtctgggtcggtatacaccccgacccgaaggagctggtccgcgaggtgcaggccacgcgccgggccaatattatctcatcggaagtttcgctggtcagagatatcagagatcgcgagttcaagatcttctctgatgctgggcgcgtcatgcgccctctctttgcagtcgagacaggggagcatcccgacaacaaggatcgaaagggccaactcttcttgaccaaggacatggtcacgagactcgcggagatcaaggaagggccggaagtcgacgaaagtgagaagtttggctggcaagacctgttgaagcatggcgtcgtcgagctcctggatgcagaagaggaggaaacggcgatgatttgcatgacgcccgaggatttggccgattacaggttgcaaaaggacggccatgaggttcaagccaatccagatgccacgatgaattcgcggctgaagaccaagatgaatcctggcactcacacctacactcactgcgagattcatcctagtatgattttgggaatatgcgcaagcatcatc---------ttctagatctaatacatgctaaatgctccgacttcggaaggagcgtatttatcagattaaaaaccagcgccctttgggctccttggtggctcatgataactccacagatcgcatggcctagtgccggcgatggctcattcaaatttcttccctatcaactttcgacggtagggtcttggcctaccgtggttgtaacgggtgacggagggttagggctcgaccccggagagggagcctgagaaacggctaccacatccaaggaaggcagcaggcgcgcaaattatccaatcccgacacggggagatagtgacaataaatatcgatacggggctcttgtgggccccgtaattggaatgagtacaatttaaacctcttaacgaggaacaattggagggcaagtctggtgccagcagccgcggtaattccagctccaatagcgtatattaaagttgttgtggttaaaaagctcgtagtcgaacctcgggctcggccggccggtccgcctcaccgcgtgcactggcccggccgggcccttccctctgcggaaccgcatgcccttcactgggcgtgtcggggaggcaggacttttactttgaaaaaattagagtgctcaaggcaggccaatgctcggatacattagcatggaataatgaaataggacgttggttctattttgttggtttctaggaccgccgtaatgatcaatagggacggtcgggggcatcagtattcagccgcgagaggtgaaattcttagaccggctgaagactaactactgcgaaagcatttgcc
>Conioscypha_lignicola_CBS_335_93_out
??????????????????????????????????????????????????????????????????????????????????????????????????????????????????????????????????????????????????????????????????????????????????????????????????????????????????????????????????????????????????????????????????????????????????????????????????????????????????????????????????????????????????????????????????????????????????????????????????????????????????????????????????????????????????????????????????????????????????????????????????????????????????????????????????????????????????????????????????--------------------------------------------------------gaaaagaaaccaacagggattgcctcagtaacggcgagtgaagcggcaacagcccagatttgaaatccggctctc-tggggcccgagttgtaatctgcagatgggtcttttggtgaagcgccgtccaagttccctggaatgggacgcctcagagggtgagagccccgtacaggcggtcgccgagcctctgtaaagcccattcgacgagtcgagtagtttggaaatgctgctctaatcgcggggtaaacctcccgtaaggctaaataccggccagagaccgatagcgcacaagtagcgtgagcgaaagatgaaaagggccttgaacaagggcgtcaaaaagtatgtgaaattgttatgggggaagcgctcgatgccagactcgggggcggttggttacccggcggtcctcgccggcgcactctgccgtccccgggccagcatcagttcggcgcggggcttactgcctcggggaacgtggctccctc--gggagtgttatagcctcgtggcgacgccccgtgccggactgaggaccgcgccttggcctggatgct--cgtaatggcccctagcgacccgtcttgaaacacggaccaaggagttgacctagcatgcgagtgtacgggtgtaaagccctggcgcgcaatgaaagtgatcatgggtgggagccctcgggcgcaccatcgaccgatcctgacgtctacagatggatttgagtaagagcatgctgggtctgacccgaaagaaggtgaactatgcatgaatagggtgaagccagaggaaactctggtggaggctcgcagcggttctgacgtgcaaatcgatcgtcaaatttgtgcatgggggcgaaagaccaatcgaaccttctagtagctggttcctgccgaagtttccctcaggatagcagagttgaaccctcagtttcatgaggtaaagcgaatgattagagacccgggggcgctatattgccttcatctattctcaaactttaaatatgtgagaagcctcgtgttacttgattgaacgcaggcgtccgaatgaatcaactctagtgggccatttttggtaagcagaactggcgatgtgggatgaaccatacggggacttaaggtgccggagtgggcgctcatgagacacca---------------------------------------------------------------------------------------------------------------------------------------------------------------------------------------------------------------------------------------------------------------------------------------------------------------------------------------------------------------------------------------------------------------------------------------------------------------------------------------------------------------------------------------------------------------------------------------------------------------------------------------------------------------------ccgacggatgaaccaggaactgtcgaaccaccttcgccgctgcgtcgagggcaacaagtcgttcagcttgaccctcggcatcaagccgacgactctgtccaacggtctgaagtactcgttggcgactggaaactggggcgatcaaaagaaggcgatgagctcgactgccggcgtctcgcaggtgctgaaccgatacacattcgcctcgaccctgtctcacttgagacggacaaacacgcccatcggccgagacggcaagctggccaagcctcgccagctccataacacccactggggtctggtctgcccggccgagacgcccgaaggtcaggcttgcggcctggtcaagaatctgtcgctcatgtgcttcgtcagcgtgggcacacccggcgagccgatcatcgactttatgattacgcgtggcatggaagtcttggaggaatatgagccgatgagattcccgaacgcgaccaaagtctttgttaatggtgtgtgggtgggcgtgcacgccaacccgaaagagctggttaccgaggtgcaggcgactcgccggacgagcgtcattcccgccgaggtatcgctagtccgcgacattcgagaccgcgagttcaagatcttttccgatgccgggcgtgtgatgcgccctctgttcgtcgtggagcagggagacgaccccgagtcccagatccccaagggcgcgttgcacctgaccaaagacatggtccgcagactggccgaccagcgcttcaatccgccggagggcgatgaggacaagtttggctgggaggagctgtgcacgaatggtgttatcgagttcctggacgccgaggaggaggagacggccatgatttgcatgactcctgaagacctggagacgtaccgattgcagaagctcggcgtgcagatagaagatgacgccgtcgaagatctcaacaagcgcctcaagacgaggacaaatccgggaacgcacacctatacgcattgcgagattcatcccagcatgattctgggaatttgcgccagcatcatcccgttcccgttctagagctaatacatgctaaacaccccgacttcggaaggggcgtatttattagaatcagaaccaatgcccttcgggttttctggcgattcatgataactccacagatcgcatggccttgcgccggcgatggctcattcaaatttcttccctatcaactttcgacggtacggtcttggcctaccgtggttgtaacgggtgacggagggttagggctcgaccccggagaaggagcctgagagacggctactacatccaaggaaggcagcaggcgcgcaaattatccaatcccgacacggggagatagtgacaataaataccaatacagggctcttttgggccccgtaattggaatgagtacaatttaaacctcttaacgaggaacaattggagggcaagtctggtgccagcagccgcggtaattccagctccaatagcgtatattaaagttgttgtggttaaaaagctcgtagtcgaacctcgggcctggccggccggtccgcctcaccgcgtgcactggtctggccgggcccttccctctgcggaaccgcatgccctttactgggcgtgtcggggaggcaggacttttactttgaaaaaattagagtgctcaaggcaggccaatgctcgaatagattagcatggaataataaaataggacgtcggctctattttgttggtttctaggaccgccgtaatgatcaatagggacggtcgggggcatcagtattcggccgtcagaggtgaaattcttggaccggctgaagactaactactgcgaaagcatttgcc
>Helicoascotaiwania_lacustris_CBS_145963
??????????????????????????????????????????????????????????????????????????????????????????????????????????????????????????????????????????????????????????????????????????????????????????????????????????????????????????????????????????????????????????????????????????????????????????????????????????????????????????????????????????????????????????????????????????????????????????????????????????????????????????????????????????????????????????????????????????????????????????????????????????????????????????????????????????????????????????????????ttgacctcgggtcggacaagactacccgctgaacttaagcatatcaataagcggaggaaaagaaaccaacagggattgccccagtaacggcgagtgaagcggcaacagcccagatttgaaatccggcccc-----ggcccgagttgtaatctgcagatgagtcttcgggcaaggcgccgtccaagttccctggaatgggacgccggagagggtgagagccccgtaccgacggccgccgcgcctgtgagaagctcattcgaagagtcgagtagtttggaaatgctgctctaattgcggggtaaatctcccgtaaggctaaataccggccagagaccgatagcgcacaagtagcgtgagcgaaagatgaaaagagccttgaataagggcgtcaaaaagtatgtgaaattgttgtgggggaagcgcttggcgccagacgtggcggcggttggttacccggcgttcctcgccggcgcactctgccgtcgccaggccagcatcggttcggcccgggacacactgacgcgaggaacgtggcccctc----ggggtgttatagcctcgcggagacgtcccgcgccggaccgaggatcgcgcttcggctcggatgctggcgtaatggcgcccagcgacccgtcttgaaacacggaccaaggagttgacctagcccgcgagtgtttgggtgtcaagccctcacgcgcagtgaaagcgaacgcaggtgggagcctc--ggcgcaccatcgaccgatcccgaagttcacggacggatttgagtaggagcgtgctgggtctgacccgaaagaaggtgaactatgcatgaatagggtgaagccagaggaaactctggtggaggctcgcagcggttctgacgtgcaaatcgatcgtcaaatttgtgcatgggggcgaaagaccaatcgaaccttctagtagctggttcctgccgaagtttccctcaggatagcagagttga-tcctcagtttcatgaggtaaagcgaatgattagagactcgggggctacatactgccttcatctattctcaaactttaaatatgtgagaagcctcgtgttacttcggtgaacgcaggcctttgaatgaatcaactctagtgggccatttttggtaagcagaactggcgatgtgggatgaaccatacgggggtttaaggtgccggagtggacgctcatcagacaccacaaaaggtgttagcacatcttgacagcaggacggtggccatggaagtcggaacccgctaaggactgtgtaacaactcacctgccgaatgtgctagccctgaaaatggatggcgctaagcgtcccacctataaccccccctcagggtaggatcgtcgccctgaggagtaggcaggcgcgggggtccgtgacgaagcccagggcgtgagcccgggtcgaacggcccctggtgcggatcttggtggtagtagcaaatacttcaatgagaacttgaaggaccaaagtggagaaaggttccacgcgaacagcggttggacgtgggtcagtcggtcctgagccatagggaagttccgtttcaaaggggcactaccgccccgtatggcgaaagggaagctggtcaagatcccagcacggggatgtgggtttttcgcggcaacgcaaccagacgcggagacggcggcgggggcccagggaggagttatcttttcttcttaacggcccagcgaccctgaaatcggtttgtccggagctagggttcggtggtcggaagagcctggcatctctgccacggtcctgtgcgcccccgacgttccttgaaaatccgcgtgcgggaataatcctcacgcctcgccgtactcatcaccgcaccgacgcatgaaccaggagctgtcgaatcacctgcggcgctgcgtcgagggtaacaaggcgttcagcctcacccttggcgtgaagcctcagacgctgtctaatggactcaagtactccctggccaccggcaactggggcgatcaaaagaaggccatgagctcgacggccggcgtgtcgcaggtgctcaaccgttacacgttcgcctcgactctgtcccatttgcgccggacgaacactccgatcggccgcgatggcaagttggcaaagccgcgccagctgcacaacacgcactggggtctcgtctgtccggccgagacccccgaaggccaggcttgcggcctcgtcaagaacctttccctcatgtgcttcgtcagcgtcggcacgccaggcgagcctatcgttgactttatgatctctcgaggcatggaagtcctcgaggaatatgagccgatgcattatccgattgccaccaagatctttgtcaacggagtctgggtgggcgtgcacccggacccccgggagctggttagggaagtgcagacgacgcgccggaacaacatcatctcgaccgaagtttcgctggttcgggatatccgagatcgcgaattcaagatcttttcggatgccggtcgcgtcatgcgacctttgttcgtggtggaacaggagagcaacccccagggccgcgtacccaagggtgccctctacctgaccaaggagatggtccagcgactgcaagagactcatgccaacccgaacttggatccgtcggagagatttggatgggatgatctcctgcgcaacagtgtgatcgagctcctggatgccgaagaagaggagacggctatgatttgcatgacacccgaagatctggagaattatcggttacagaaactgggcattcagacgcaagacgagggcgccggcgatatgaacaggcgactcaagacgaagatgaacccgggcacgcatacgtacacacattgcgagatccacccgagcatgatcctgggcatttgcgccagcatcattcccttcccg---------------------------------------------------------------------------------------------------------------------------------------------------------------------------------------------------------------------------------------------------------------------------------------------------------------------------------------------------------------------------------------------------------------------gccagcagccgcggtaattccagctccaatagcgtatattaaagttgttgtggttaaaaagctcgtagtcgaacctcgggcctggccggccggtccgcctcaccgcgtgcactggtctggccgggctcttccctctgcggaaccgcatgcccttcgctgggcgtgccggggaagcaggacttttactttgaaaaaattagagtgctcaaggcaggccaatgctcggatacattagcatggaataatagaataggacgttggttctattttgttggtttctaggaccgccgtaatgatcaatagggacggtcgggggcatcagtattcagccgtcagaggtgaaattcttggaccggctgaagactaactactgcgaaagcatttgcc
>Monotosporella_seteosa_HKUCC_3713
??????????????????????????????????????????????????????????????????????????????????????????????????????????????????????????????????????????????????????????????????????????????????????????????????????????????????????????????????????????????????????????????????????????????????????????????????????????????????????????????????????????????????????????????????????????????????????????????????????????????????????????????????????????????????????????????????????????????????????????????????????????????????????????????????????????????????????????????????----------------------------------------------------------------accaacagggattgcctcagtaacggcgagtgaagcggcaacagcccagatttgaaatctggccctt---tgggccgagttgtaatctgcagatgagtctttgggttacgtgccgtctaagttccctggaatgggacgcctagaggggtgagagccccgtaccgacgtgcgccgcgcctgtttaaagttcattcgaagagtcgagtagtttggaaatgctgctctaattgtggggtaaatctcccatagggctaaataccggccagagaccgatagcgcacaagtagcgtgagcgaaaggtgaaaagagccttgaataagggtgtcaaaaagtatgtgaaattgttatgggggaagcgcttaatgccagacttggtggcggttggttacccggtgttcttcgccggcgcactcttccgtctccaggccagcatcggttcggctcggggctcactgcagcggggaacgtggccttc-----ggggtgttatagcctcgttgcgacgtcccgaaccggaccgaggatcgcgcatctgctc------------------------------------------------------------------------------------------------------------------------------------------------------------------------------------------------------------------------------------------------------------------------------------------------------------------------------------------------------------------------------------------------------------------------------------------------------------------------------------------------------------------------------------------------------------------------------------------------------------------------------------------------------------------------------------------------------------------------------------------------------------------------------------------------------------------------------------------------------------------------------------------------------------------------------------------------------------------------------------------------------------------------------------------------------------------------------------------------------------------------------------------------------------------------------------------------------------------------------------------------------------------------------------???????????????????????????????????????????????????????????????????????????????????????????????????????????????????????????????????????????????????????????????????????????????????????????????????????????????????????????????????????????????????????????????????????????????????????????????????????????????????????????????????????????????????????????????????????????????????????????????????????????????????????????????????????????????????????????????????????????????????????????????????????????????????????????????????????????????????????????????????????????????????????????????????????????????????????????????????????????????????????????????????????????????????????????????????????????????????????????????????????????????????????????????????????????????????????????????????????????????????????????????????????????????????????????????????????????????????????????????????????????????????????????????????????????????????????????????????????????????????????????????????????????????????????????????????????????????????????????????????????????????????????????????????????????????????????????????????????????????????????????????????????????????????????????????????????????????????????????????????????????????????????????????????????????????????????????????????????????????????????????????????????????????????????????????????????????????????????????????????????????????????????????????????????????????????????????????????????????????????????????????????????????????????????????????????????????????????????????????????????????????????????????????????????????????????????????????????????????????????????????????????????????????????????????????????????????????????????????????????????????????????????????????????????????????????????????????????????????????????????????????????????????????????????????????????????????????????????????????????????
>Neoascotaiwania_fusiformis_MFLUCC_15_0625
??????????????????????????????????????????????????????????????????????????????????????????????????????????????????????????????????????????????????????????????????????????????????????????????????????????????????????????????????????????????????????????????????????????????????????????????????????????????????????????????????????????????????????????????????????????????????????????????????????????????????????????????????????????????????????????????????????????????????????????????????????????????????????????????????????????????????????????????????------------------------------------------------------------------------------------------------------------------tttgaaatctggccttc---gggtccgacttgtaatctgcagatgggtcttccggcgaggcgccgtccwagtgccctggaatgggccgccgtagagggtgagagccccgtactggcgcgtgccgagcctccgtgaaacccattcgacgagtcgagtagtttggaaatgctgctctaattgtggggtaaatctcccataaggctaaatatcggccggagaccgatagcgcacaagtagcgtgagcgaaagatgaaaagagccttggataagggcgtcaaacagtatgtgaaattgttatgggggaagcgctcgtcgccagacgtggcggcggctggttacccggcg-tcctcgccggcgcactctgccgccgccaggccagcaccggctcgggccggggcccaatgcgcgcgggaacgtggctctcttcggggagtgttatagcccacgcgcgacgccctgggccgggccgaggatcgcgcatctgctcggatgctggcttaatggcgcctakcgacccgtcttgaaacacggaccaaggagttgacctggcgcgcgagtgttcgggtgtcaagcccctacgcgtagtgaaagcgaacgcaggtgggagccctcgggcgcaccatcgaccgatcctgaagctckcagatggatttgagtaggagcgcgccgggtctgacccgaaagaaggtgaactatgcatgaatagggtgaagccagaggaaactctggtggaggctcgcagcggttctgacgtgcaaatcgatcgtcaaatttgtgcatgggggcgaaagaccaatcg------------------------------------------------------------------------------------------------------------------------------------------------------------------------------------------------------------------------------------------------------------------------------------------------------------------------------------------------------------------------------------------------------------------------------------------------------------------------------------------------------------------------------------------------------------------------------------------------------------------------------------------------------------------------------------------------------------------------------------------------------------------------------------------------------------------------------------------------------------------------------------------------------------------------------------------------------------???????????????????????????????????????????????????????????????????????????????????????????????????????????????????????????????????????????????????????????????????????????????????????????????????????????????????????????????????????????????????????????????????????????????????????????????????????????????????????????????????????????????????????????????????????????????????????????????????????????????????????????????????????????????????????????????????????????????????????????????????????????????????????????????????????????????????????????????????????????????????????????????????????????????????????????????????????????????????????????????????????????????????????????????????????????????????????????????????????????????????????????????????????????????????????????????????????????????????????????????????????????????????????????????????????????????????????????????????????????????????????????????????????????????????????????????????????????????????????????????????????????????????????????????????????????????????????????????????????????????ttctagagctaatacatgctaaaagctccgacttcggaaggagcgtatttatcagattcagaaccaatgccctcagggctctttggtggctcatgataactccacagatcgcatggccttgcgccggcgatggctcattcaaatttcttccctatcaactttcgacggtacggtcttggcctaccgtggttgcaacgggtgacggagggttagggctcgaccccggagagggagcctgagaaacggctaccacatccaaggaaggcagcaggcgcgcaaattatccaatcccgactcggggagatagtgacaataaataccgatacagggctcttttgggccccgtaattggaatgagtacaatttaaacctcttaacgaggaacaattggagggcaagtctggtgccagcagccgcggtaattccagctccaatagcgtatattaaagttgttgtggttaaaaagctcgtagtcgaacctcgagcccggccggccggtccgcctcaccgcgtgcactggtctggccgggctcttccctctgcggaaccgcatgccctttactgggcgtgccggggaggcaggacttttactttgaaaaaattagagtgctcaaggcaggccaatgctcggatacattagcatggaataatagaataggacgttggttctattttgttggtttctaggaccgccgtaatgatcaatagggacggtcgggggcatcagtattcagccgcgagaggtgaaattcttagaccggctgaagactaactactgcgaaagcatttgcc
>Pleurothecium_pulneyense_MFLUCC_16_1293
??????????????????????????????????????????????????????????????????????????????????????????????????????????????????????????????????????????????????????????????????????????????????????????????????????????????????????????????????????????????????????????????????????????????????????????????????????????????????????????????????????????????????????????????????????????????????????????????????????????????????????????????????????????????????????????????????????????????????????????????????????????????????????????????????????????????????????????????????---------------------------------------------------------------------------------------cggcgagtgaagcggcaacagcccagatttgaaatctggccttc---tggcccgacttgtaatctgcagatgagtcttttggcagagcgccgtccaagttccctggaacgggacgccggagagggtgagagccccgtaccgacgcgcgccgagcctttgcaaagctcattcgaagagtcgagtagtttggaaatgctgctcaaattgtggggtaaatctcccataaggctaaatactggccagagaccgatagcgcacaagtagcgtgagcgaaagatgaaaagagccttgaacaagggcgtcaaaaagcatgtgaaattgttgtgagggaagcgctcgatgccagacgtggtggcggttggttacccggcgttc-tcgccggcgcactctgccgtctccaggccagcatcagttcggcgcggggctcaatgcttctgggaacgtggctcttc----ggagtgttatagcccagttgcgacgtcctgcgccggactgaggaacgcgcatctgcccggatgctggcttaatggcttctagcgacccgtcttgaaacacggaccaaggagttgacctagtatgcgagtgtttgggtgtaaagccctcacgcgcagtgaaagcgaacgcaggtgggagcttc--ggcgcaccatcgaccgatcctgaagtttacggatggatttgagtaggagcatactgggtctgacccgaaagaaggtgaactatgcgtaaatagggtgaagccagaggaaactctggtggaggctcgcagcggttctgacgtgcaaatcgatcgtcaaatttgcgcatgggggcgaaagaccaatcgaaccttctagtagctggttcctgccgaag-ttccctcaggatagcagagttga-tcctcagtttcatgaggtaaagcgaatgatta------------------------------------------------------------------------------------------------------------------------------------------------------------------------------------------------------------------------------------------------------------------------------------------------------------------------------------------------------------------------------------------------------------------------------------------------------------------------------------------------------------------------------------------------------------------------------------------------------------------------------------------------------------------------------------------------------------------------------------------------------------------------------------------------------------------------------------------------------------------------gacgcatgaaccaggagctgtccggccacctccggcgctgcgtcgaaggcaacaaggccttcagcctgaccctgggcgtgaagccgcagacgctctccaacggcctgaagtactcgctggccacgggcaactggggcgaccagaagaaggccatgagctcgaccgccggcgtctcccaggtcttgaaccgctacacgttcgcctcgaccctgtcgcatttgcgacgcaccaacacgcccatcggccgtgacggcaagctggcaaagccgcgccagctccacaacacccactggggtctcgtgtgcccggccgagacgcccgagggacaggcttgcggcctggtcaagaatctctcgctcatgtgctacgtcagcgtcggcacgcctggcgagcccatcatcgacttcatgatatcgcgaggcatggaggtgctggaggagtacgagcccatgcggtttcccaactcgaccaaagtcttcgtcaacggcgtctgggtcggcgtgcatcctgaccctagggatctcgtcagagaagtgcaggcgacccggaggaacaacatcatatcgaccgaggtctcgttggtccgagacatccgagaccgcgagttcaagatcttctcggacgccggccgcgtcatgcgcccgctgttcgtcgtcgagcagggcgacaaccccgagtcccaggtgccgcgcggtgctctccacctgaccaaggacatcgtccagcgcctcgccgagagtcacgcgaatccgtcgttggatcccgacgagaggttcggctgggaggagctgaccaagatcggcgtcatcgagctgctggacg-----------------------------------------------------------------------------------------------------------------------------------------------------------------------------------------------------------------------ttctagagctaatacatgctgaaaatcccaacttcggaagggacgtatttattagaatcagaaccaatgcccttcgggttccttggtgaatcatgataactccacagatcgcatggccttgcgccggcgatggctcattcaaatttcttccctatcaactttcgacggtacggtcttggcctaccgtggttgcaacgggtgacggagggttagggctcgaccccggagaaggagcctgagaaacggctactacatccaaggaaggcagcaggcgcgcaaattatccaatcccgactcggggagatagtgacaataaataccgatacagggctcttttgggccctgtaattggaatgagtacaattcaaacctcttaacgaggaacaattggagggcaagtctggtgccagcagccgcggtaattccagctccaatagcgtatattaaagttgttgtggttaaaaagctcgtagtcgaacctcgagcctggccggccggtccgcctcaccgcgtgcactggtctggccgggctcttccctctgcggaaccgcatgcccttcactgggcgtgtcggggaggcaggacttttactttgaaaaaattagagtgctcaaggcaggccaatgctcggatacattagcatggaataatagaataggacgttggttctattttgttggtttctaggaccgccgtaatgatca----------------------------------------------------------------------------------------
