# Supplementary material for: Multi-locus phylogenetic analyses and morphology reveal new species, new records, and taxonomic updates of saprobic Dothideomycetes and Sordariomycetes from freshwater habitats in China
Source: IMA Fungus. 2026 Jun 25;17:e188546. doi: 10.3897/imafungus.17.188546 (PMC13329429; doi:10.3897/imafungus.17.188546)
Supplement: Supplementary material 1 — Tree alignment [file imafungus-17-e188546-s001.zip › Tree alignments/Rhamphoriopsis & Xylolentia.fas]

>Rhamphoriopsis_aquimicrospora_GZCC_20_0515
cattac-agaagagtgaaaactcgccaaccctctgtgaacgtacctgaatagttgcttcggcgggtagccccaggg-ggggccgccgcctcctcc-gggaggttcccgccagaggccaaccaaactct---cttcagcggccctctgagttgcaaaacaaaatgaatcaaaactttcaacaacggatctcttggctttggcatcgatgaagaacgcagcgaaatgcgataagtaatgtgaattgcagaattcagcgaatcatcgaatctttgaacgcacattgcacctattagcattctagtaggtatgcctgttcgagcgtcatttcaaccctcaggaggctccggccgactggtgttggggctcccgcggccacgcgccgcgggccccgaaagtcatcggcggtgcctgccagcactccgggcgcagtagcaaccctcgccctggacgtctggcggagcgcctgccgctaagcagccccc--gcggcacactacaaggttgacctcgatcaggtaggagtgaagcggcaacagctcaaatttgaaatctggctcgtgcccgagttgtaatttgcagaggatgcttttggcgaggcgccttccgagttccctggaacgggacgccgtagagggtgagagccccgtaaggtcggacgccgagcctctgtaaagctccttcgacgagtcgagtagtttgggaatgctgctcaaaatgggaggtaaatttcttctaaagctaaatacaggccaaagaccgatagcgcacaagtagagtgatcgaaagatgaaaagcactttgaaaagagggttaaacagcacgtgaaattgttgaaagggaagcgctcgtgaccagacttgcgcccggcggatcagccagcgttctcgctggtgcctccgccgggtccaggccagcatcggtctccgccgcgggataaaggctcagggaacgtgactcccccgggagtgttatagccctctgcagaataccgccgcggggaccgaggaccgcgcttcggcaaggatgctggcgtaatggtcaccagcgacccgtcttgaaacacggaccaaggagtcaagcattagggcgagtgtttgggtgtaaaacccgcacgcgtaatgaaagtaaacgctggtgagagcctcggcgcatcatcgaccgatcctgatgttctcggatggatttgagtaagagccttaccgcttggacccgaaagttgatgaactatgcctgtatagggtgaagccagaggaaactctggtggaggctcgcagcggttctgacgtgcaaatcgatcgtcgcaagcaattcgacttgcgtgttggcataaggcaccagaccctgacgaatgccctgaaatactcgctcgctaccggaaactggggtgatcagaagaaggccatgagctcgacggcgggcgtctcccaggtcttgaatcgctacacgttcgcctcgaccctctcccatctgagaaggacgaacacccccatcggccgagatggcaagcttgccaaacctcgccaactgcacaacacacactggggcttggtctgccccgccgagacgcccgagggtcaggcttgcggcctggtcaagaatctgtctctgatgtgctacgtcagcgtgggaacaccggccgagccaatcatcgagttcatggttgccagaaacatggaagtgctcgaagagtacgaacccctgcggtatcccaacgcgacaaagatcttcgtgaacggcacatgggttggtgtccaccaggacccgaagcacttggtcggtctggtgcagggcttgcggagaaggggcgtcatccagtccgaggtctcgcttgttagagacattcgagatcgtgaattcaagatcttctcggacgccggccgagtaatgcgccctttgttcgcggtggagcaggaggacagctccgagactggagtgcagaagggctcgctcatcctcaccaaggaccacattgcccggctgagagcggacgaggacctggccaaggacgatcctcggtacttcggctgggacgggatcacgcaagttggtgccatcgaatatctcgacgccgaggaggaggagacggccatgatctgcatgacgccggaagacttggagaactatcggctgcagaaggctggataccagatccccgatgagactggtgacgaggatctcaaccggcggttgaagacgaagatgaaccccaccacgcacatgtacacgcattgcgagattcatcctagtatgctcctcgggatctgcgccagtatcttgatagtaccttactacttggataaccgtggtaattctagagctaatacatgctgaaaatcccgacttcggaagggatgtatttattagattaaaaaccaatgccctctgggctcagtggtgattcataataacttctcgaatcgcacggccttgcgccggcgatggttcattcaaatttctgccctatcaactttcgacggctgggtattggccagccatggtgacaacgggtaacggagggttagggctcgaccccggagaaggagcctgagaaacggctactacatccaaggaaggcagcaggcgcgcaaattacccaatcccaattcggggaggtagtgacaataaatactgatacagggctcttttgggtcttgtaattggaatgagtacaatttaaatcccttaacgaggaacaattggagggcaagtctggtgccagcagccgcggtaattccagctccaatagcgtatattaaagttgttgcggttaaaaagctcgtagttgaaacttgggcctagctggccggtccgcctcaccgcgtgcactggtccggccgggcctttccctctggggaaccgcatgcccttcactgggcgtgtcggggaaccaggacttttactttgaaaaaattagagtgttcaaagcaggcctatgctcgaatacattagcatggaataatagaataggacgtgcggttctattttgttggtttctaggaccgccgtaatgattaatagggacagtcgctgccggtactggtgagttcgaggctggtatctccaaggatggccagacccgcgagcacgctctgcttgcctacaccctgggtgtgaagcagctcatcgtcgccatcaacaagatggacaccgccaagtggtccgaggcccgttaccaggagatcatcaaggagaccagcaacttcatcaagaaggtcggatacaaccccaagacggttgccttcgtgcccatctcgggcttcaacggcgacaacatgctgactccctccgccaacgccccgtggtacaagggctgggagaaggaggtcaagggtggcaaggtcactggcaagaccctcctcgaggccatcgacgctatcgagcagcccaagcgtcccaccgacaagcccctgcgtcttcccctgcaggatgtctacaagatcggtggtatcggaacggttcccgtcggccgtatcgagactggtgtcctcaagcccggtatggtcgtgaccttcgcccccgcgaacgtcaccactgaagtcaagtcggtcgagatgcaccacgagcagcttcaggagggtctccccggcgacaacgtcggcttcaacgtgaagaacgtctccgtcaaggaaatccgccgtggcaacgtcgctggtgactccaagaacgacccccccatgggcgccgcttccttcaacgcccaggtcatcgttctcaaccaccccggccaggtcggcgctggatacgcgcccgtcctggattgccacactgcccacatcgcttgcaagttctccgagattctcgagaagatcgaccgccgtaccggcaagtcggttgagaacaaccccaagttcatcaagtctggtgacgccgccatcgtcaagatgattccgtccaagccga
>Rhamphoriopsis_brevis__MFLU_25_0021_
cattacaaaagagttcaggactcgtcaaccctctgtgaatctatctgaaaagttgcttcggcgggcagccccagggcggggccgccgcctcccccggggaggtgcccgccagaggccaaccaaactcttgctttcagcggccctctgagtgattaaac-aaatgaatcaaaactttcaacaacggatctcttggctttggcatcgatgaagaacgcagcgaaatgcgataagtaatgtgaattgcagaattcagcgaatcatcgaatctttgaacgcacattgcacctattagcattctagtaggtatgcctgtccgagcgtcatttcaaccctcaggaggctccggccgactggtgttggggc-gccgcggccgccggccgcgggcccccaaagtcatcggcggtgcctgccagcactccgggcgcagtagcaatcctcgcccaggacgtctggcgga-cgccggccgctaaacggccccc--gcggcacgcaccaaggttgacctcgatcaggtaggagtgaagcggcaacagctcaaatttgaaatctggcttaggcccgagttgtaatttgcagaggatgcttttggcgaggcgccttccgagttccctggaacgggacgccatagagggtgagagccccgtaaggtcggacgccgagtctctgtaaagctccttcgacgagtcgagtagtttgggaatgctgctcaaaatgggaggtaaatttcttctaaagctaaatacaggccaaagaccgatagcgcacaagtagagtgatcgaaagatgaaaagcactttgaaaagagggttaaacagcacgtgaaattgttgaaagggaagcgctcgtgaccagacttgcgcccggcggatcagccagcgttctcgctggtgtctccgccgggtccaggccagcatcggtctctgcggggggataaaggccctgggaacgtgactcctccgggagtgttatagccctaggcagaataccgccgtggggaccgaggaccgcgcttcggcaaggatgctggcgtaatggtcaccagcgacccgtcttgaaacacggaccaaggagtcaagcattagggcgagtgtctgggtgtaaaacccgcacgcgtaatgaaagtaaacgctggtgagagcttcggcgcatcatcgaccgatcctgatgttctcggatggatttgagtaagagccttaccgcttggacccgaaagttgatgaactatgcctgtatagggtgaagccagaggaaactctggtggaggctcgcagcggttctgacgtgcaaatcgatcgtc??????????????????????????????????????????????????????????????????????????????????????????????????????????????????????????????????????????????????????????????????????????????????????????????????????????????????????????????????????????????????????????????????????????????????????????????????????????????????????????????????????????????????????????????????????????????????????????????????????????????????????????????????????????????????????????????????????????????????????????????????????????????????????????????????????????????????????????????????????????????????????????????????????????????????????????????????????????????????????????????????????????????????????????????????????????????????????????????????????????????????????????????????????????????????????????????????????????????????????????????????????????????????????????????????????????????????????????????????????????????????????????????????????????????????????????????????????????????????????????????????????????????ttgatagtaccttactacttggataaccgtggtaattctagagctaatacatgctgaaaatcccgacttcggaagggatgtatttattagattaaaaaccaatgccctctgggctcaatggtgattcataataacttctcgaatcgcacggccttgcgccggcgatggttcattcaaatttctgccctatcaactttcgacggctgggtcttggccagccatggtgacaacgggtaacggagggttagggctcgaccccggagaaggagcctgagaaacggctactacatccaaggaaggcagcaggcgcgcaaattacccaatcccaattcggggaggtagtgacaataaatactgatacagggctcttttgggtcttgtaattggaatgagtacaatttaaatcccttaacgaggaacaattggagggcaagtctggtgccagcagccgcggtaattccagctccaatagcgtatattaaagttgttgcggttaaaaagctcgtagttgaaacttgggcctagctggccggtccgcctcaccgcgtgcactggtccggccgggcctttccctctggggaaccgcatgcccttcactgggcgtgtcggggaaccaggacttttactttgaaaaaattagagtgttcaaagca-gcctatgctcgaatacattagcatggaataatagaataggacg-----------------------------------------------------tcgccgccggtactggtgagttcgaggctggtatctccaaggatggccagacccgcgagcacgctctcctcgcctacaccctgggcgtgaagcagctcatcgtcgccatcaacaagatggacacgaccaagtggtccgaggcccgtttccaggagatcatcaaggagaccagcaacttcatcaagaaggtcggctacaaccccaagcaggtcgccttcgtgcccatctcgggcttccacggcgacaacatgctgaccccctcggccaacgccccgtggtacaagggctgggagaaggaggccaagagcggcaaggtcaccggcaagacgctcctcgaggccatcgacgccatcgagcctcccaagcgtcccaccgacaagcccctccgcctgcccctccaggacgtgtacaagatcggcggtatcggaaccgtgcccgtcggccgtatcgagactggtgtcctcaagcccggcatggtcgtgaccttcgcccccgccaacgtcaccactgaagtcaagtcggtcgagatgcaccacgagcagctccaggagggtgtccccggcgacaacgtcggcttcaacgtgaagaacgtctccgtcaaggagatccgccgtggcaacgtcgccggcgactccaagaacgacccccccatgggcgccgcctcgttcaacgcccaggtcatcgtcctgaaccaccccggtcaggtcggcgccggatacgcgcccgtcctggattgccacacggcccacatcgcctgcaagttctccgagatccttgagaagatcgatcgccgtaccggcaagtcggtcgagaacaaccccaagttcatcaagtccggtgacgccgccatcgtcaagatgattccgtccaagccca
>Rhamphoriopsis_hyalospora_MFLU_19_2849
cattacgagagagtcaacgactcgttaaccctttgtgaatctacctgaatagttgcttcggcgggcagccccagggcggggccgccgcctcccctagggaggtgcccgccagaagcccatcaaactcttgctttcagcggccctctgagtcacaaaaaaaaatgaatcaaaactttcaacaacggatctcttggctttggcatcgatgaagaacgcagcgaaatgcgataagtaatgtgaattgcagaattcagcgaatcatcgaatctttgaacgcacattgcacctattagcattctagtaggtatgcctgtccgagcgtcatttcaaccctcaggcggccccgtgcacctggtgttggggc-cccgcggcgacccgccgcgggccccgaaagtcatcggcggtgcctgccagcactccgggcgcagtagcaatcctcgccctggacgtctggcggcgcgcccgccgctaagcggtcccccccgggcacactacaaggttgacctcgatcaggtaggagtgaagcggcaacagctcaaatttgaaatctggcctcggcccgagttgtaatttgcagaggatgcttttggcgaggcgccttccgagttccctggaacgggacgccatagagggtgagagccccgtaaggtcggacgccgagcctctgtaaagctccttcgacgagtcgagtagtttgggaatgctgctcaaaatgggaggtaaatttcttctaaagctaaataccggccaaagaccgatagcgcacaagtagagtgatcgaaagatgaaaagcactttgaaaagagggttaaacagcacgtgaaattgttgaaagggaagcgctcatgaccagacttgcgccctccggatcagccagcgttctcgctggtgcctccgctgggcccaggccagcatcggttttcgcggggggataaaggcctagggaacgtaactcccccgggagtgttatagcccttggcagaataccgccgcggggaccgaggaccgcgcttcggcaaggatgctggcgtaatggtcatcagcgacccgtcttgaaacacggaccaaggagtcaagcattagggcgagtgtttgggtgtaaaacccgcacgcgtaatgaaagtaaacgctggtgagagcttcggcgcatcatcgaccgatcctgatgttctcggatggatttgagtaagagccttaccgcttggacccgaaagttgatgaactatgcctgtatagggtgaagccagaggaaactctggtggaggctcgcagcggttctgacgtgcaaatcgatcgtc????????????????????????????????????????????????????????????????????????????????????????????????????????????????????????????????????????????????????????????????????????????????????????????????????????????????????????????????????????????????????????????????????????????????????????????????????????????????????????????????????????????????????????????????????????????????????????????????????????????????????????????????????????????????????????????????????????????????????????????????????????????????????????????????????????????????????????????????????????????????????????????????????????????????????????????????????????????????????????????????????????????????????????????????????????????????????????????????????????????????????????????????????????????????????????????????????????????????????????????????????????????????????????????????????????????????????????????????????????????????????????????????????????????????????????????????????????????????????????????????????????????????????????????????????????????????????????????????????????????????????????????????????????????????????????????????????????????????????????????????????????????????????????????????????????????????????????????????????????????????????????????????????????????????????????????????????????????????????????????????????????????????????????????????????????????????????????????????????????????????????????????????????????????????????????????????????????????????????????????????????????????????????????????????????????????????????????????????????????????????????????????????????????????????????????????????????????????????????????????????????????????????????????????????????????????????????????????????????????????????????????????????????????????????????????????????????????????????????????????????????????????????????????????????????????????????????????????????????????????????????????????????????????????????????????????????????????????????????????????????????????????????????????????????????????????????????????????????????????????????????????????????????????????????????????????????????????????????????????????????????????????????????????????????????????????????????????????????????????????????????????????????????????????????????????????????????????????????????????????????????????????????????????????????????????????????????????????????????????????????????????????????????????????????????????????????????????????????????????????????????????????????????????????????????????????????????????????????????????????????????????????????????????????????????????????????????????????????????????????????????????????????????????????????????????
>Rhamphoriopsis_muriformis_CBS_127683
cattacagaagagttctgaactcgccaaccctttgcgaacctatctgaatagttgcttcggcgggcagccccagggcggggccgccgcctcccccggggaggtgcccgccagaggcccaccaaactcttgctttcagcggccctctgagtaacaatacaaaataaatcaaaactttcaacaacggatctcttggctttggcatcgatgaagaacgcagcgaaatgcgataagtaatgtgaattgcagaattcagcgaatcatcgaatctttgaacgcacattgcacctattagcattctagtaggtatgcctgtccgagcgtcatttcaaccctcaggaggctccggccgactggtgttggggc-cccgcggccgccggtcgcgggcccctaaagtcatcggcggtgcctgccagcactccgggcgcagtagcaatcctcgcccaggacgtctggcgga-cgccggccgctaaacggccccc--gcggcacgcaccaaggttgacctc-----------agtgaagcggcaacagctcaaatttgaaatctggcccaggcccgagttgtaatttgcagaggatgcttttggcgaggcgccttccgagttccctggaacgggacgccatagagggtgagagccccgtaaggtcggacgccgagcctctgtaaagctccttcgacgagtcgagtagtttgggaatgctgctcaaaatgggaggtaaatttcttctaaagctaaatacaggccaaagaccgatagcgcacaagtagagtgatcgaaagatgaaaagcactttgaaaagagggttaaacagcacgtgaaattgttgaaagggaagcgctcgtgaccagacttgcgcccggcggatcagccagcgttctcgctggtgcctccgccgggtccaggccagcatcggtttccgcggggggataaaggccatgggaacgtgactcccccgggagtgttatagccctaggcagaataccgccgcggggaccgaggaccgcgcttcggcaaggatgctggcgtaatggtcaccagcgacccgtcttgaaacacggaccaaggagtcaagcattagggcgagtgtctgggtgtaaaacccgcacgcgtaatgaaagtaaacgctggtgagagcttcggcgcatcatcgaccgatcctgatgttctcggacggatttgagtaagagccttaccgcttggacccgaaagttgatgaactatgcctgtatagggtgaagccagaggaaactctggtggaggctcgcagcggttctgacgtgcaaatcgatcgtcgcaagcagtttgacttgcgtgttggcattaggcaccagaccttgacgaatgctctaaagtactcgcttgccacgggcaactggggcgatcagaagaaggccatgagctcgacggcaggtgtctcgcaggtcttgaatcgctacacgttcgcctctaccctctcccatctgaggcggacgaacacgccgattggacgtgacggcaagctcgccaaaccgcgccagctgcacaatacgcactggggcctggtctgcccggccgagacgcccgagggtcaggcctgtggcctggtgaagaacctctcgctgatgtgctacgtcagcgtgggaacccctgccgagccgatcatcgagttcatggttgccaggaatatggaggtgctcgaagagtacgagcccctgcgttaccccaacgcaaccaagatcttcgtgaacggtacgtgggtcggtgttcaccaggatccgaaacacttggtcggcctagtccagggcctgcggagaaggggcgtcatccagtccgaagtctcccttgtcagagacattcgagatcgtgaattcaagatcttctctgacgccggccgggtcatgaggcccttgttcgcggttgagcaagaagacaactcggagactggcgcacagaaaggttccctcattcttgccaaggatcacattgccaggctgagagcagacgaggacctggccaaggacgatccgcgctattttggctgggacggaatcacccaggctggtgccatcgagtaccttgatgccgaagaggaagagacgtcgatgatctgcatgacgcccgaggatctggagaactaccggctacagaaggccggttaccagatacccgacgacaacggcgatgaggatctcaaccggcgactgaagacgaagatgaatcccacgacgcacatgtacacgcattgcgagatccatcccagcatgcttctcgggatctgcgccagcatc-----------------------------------------------------------atcccgacttcggaagggatgtatttattagattaaaaaccaatgccctctgggctcaatggtgattcataataacttctcgaatcgcacggccttgcgccggcgatggttcattcaaatttctgccctatcaactttcgacggctgggtcttggccagccatggtgacaacgggtaacggagggttagggctcgaccccggagaaggagcctgagaaacggctactacatccaaggaaggcagcaggcgcgcaaattacccaatcccaattcggggaggtagtgacaataaatactgatacagggctcttttgggtcttgtaattggaatgagtacaatttaaatcccttaacgaggaacaattggagggcaagtctggtgccagcagccgcggtaattccagctccaatagcgtatattaaagttgttgcggttaaaaagctcgtagttgaaacttgggcctagctggccggtccgcctcaccgcgtgcactggtccggccgggcctttccctctggggaaccgcatgcccttcactgggcgtgtcggggaaccaggacttttactttgaaaaaattagagtgttcaaagcaggcctatgctcgaatacattagcatggaataatagaataggacgtgcggttctattttgttggtttctaggaccgccgtaatgattaatagggacag????????????????????????????????????????????????????????????????????????????????????????????????????????????????????????????????????????????????????????????????????????????????????????????????????????????????????????????????????????????????????????????????????????????????????????????????????????????????????????????????????????????????????????????????????????????????????????????????????????????????????????????????????????????????????????????????????????????????????????????????????????????????????????????????????????????????????????????????????????????????????????????????????????????????????????????????????????????????????????????????????????????????????????????????????????????????????????????????????????????????????????????????????????????????????????????????????????????????????????????????????????????????????????????????????????????????????????????????????????????
>Rhamphoriopsis_sympodialis_GZCC_18_0095
cattacaagagagttcacgaactcgcaaccctctgtgaacatacctgaatagttgcttcggcgggcagccccagggcggggccgccgcctcccctggggaggtgcccgccagaggcccagcaaactcttg-tcttagttgtcctctgagccactaaa-aaaatgaatcaaaactttcaacaacggatctcttggctttggcatcgatgaagaacgcagcgaaatgcgataagtaatgtgaattgcagaattcagcgaatcatcgaatctttgaacgcacattgcacctattagtattctagtaggtatgcctgtccgagcgtcatttcaaccctcaggaggctccggccgcctggtgttggggc-cccgcggccgcctgccgcgcgccccgaaagtcatcggcggtgccctccagcactccgggcgcagta-caaccctcgccctggacgtctggcggagcgcccgccgctaagcagc-ctc--gcggcacaccacaaggttgacctcgatcaggtaggagtgaagcggcaacagctcaaatttgaaatctggctcacgcccgagttgtaatttgcagaggatgcttttggcgaggcgccttccgagttccctggaacgggacgccacagagggtgagagccccgtaaggtcggacgccgagcctctgtaaagctccttcgacgagtcgagtagtttgggaatgctgctcaaaatgggaggtaaatttcttctaaagctaaatacaggccaaagaccgatagcgcacaagtagagtgatcgaaagatgaaaagcactttgaaaagagggttaaacagcacgtgaaattgttgaaagggaagcgctcgtgaccagacttgcgcccggcggatcagccagcgttctcgctggtgcctccgccgggtccaggccagcatcggtctccgcggggggataaaggcctagggaacgtgactcccccgggagtgttatagcccttggcagaataccgccgcggggaccgaggaccgcgctacggcaaggatgctggcgtaatggtcaccagcgacccgtcttgaaacacggaccaaggagtcaagcattagggcgagtgtctgggtgtaaaacccgcacgcgtaatgaaagtgaacgctggtgagagcttcggcgcatcatcgaccgatcctgatgttctcggacggatttgagtaagagccttaccgcttggacccgaaagttgatgaactatgcctgtatagggtgaagccagaggaaactctggtggaggctcgcagcggttctgacgtgcaaatcgatcgtc????????????????????????????????????????????????????????????????????????????????????????????????????????????????????????????????????????????????????????????????????????????????????????????????????????????????????????????????????????????????????????????????????????????????????????????????????????????????????????????????????????????????????????????????????????????????????????????????????????????????????????????????????????????????????????????????????????????????????????????????????????????????????????????????????????????????????????????????????????????????????????????????????????????????????????????????????????????????????????????????????????????????????????????????????????????????????????????????????????????????????????????????????????????????????????????????????????????????????????????????????????????????????????????????????????????????????????????????????????????????????????????????????????????????????????????????????????????????????????????????????????????????????????????????????????????????????????????????????????????????????????????????????????????????????????????????????????????????????????????????????????????????????????????????????????????????????????????????????????????????????????????????????????????????????????????????????????????????????????????????????????????????????????????????????????????????????????????????????????????????????????????????????????????????????????????????????????????????????????????????????????????????????????????????????????????????????????????????????????????????????????????????????????????????????????????????????????????????????????????????????????????????????????????????????????????????????????????????????????????????????????????????????????????????????????????????????????????????????????????????????????????????????????????????????????????????????????????????????????????????????????????????????????????????????????????????????????????????????????????????????????????????????????????????????????????????????????????????????????????????????????????????????????????????????????????????????????????????????????????????????????????????????????????????????????????????????????????????????????????????????????????????????????????????????????????????????????????????????????????????????????????????????????????????????????????????????????????????????????????????????????????????????????????????????????????????????????????????????????????????????????????????????????????????????????????????????????????????????????????????????????????????????????????????????????????????????????????????????????????????????????????????????????????????????????
>Rhamphoriopsis_synnematosa_CPC_45231
cattacaaaaagagtgaaaactcgccaaccctctgtgaacatacctaaacagttgcctcggcgggcagccccagggcggggccgccgcctcccctggggaggtgcccgccagaggccaaccaaactcttgctctcaccggccatctgagttacaaaaacaaataaatcaaaactttcaacaacggatctcttggctttggcatcgatgaagaacgcagcgaaatgcgataagtaatgtgaattgcagaattcagcgaatcatcgaatctttgaacgcacattgcacctattagcattctagtaggtatgcctgtccgagcgtcatttcaaccctcagtaggctccggccgactggtgttggggc-cccgcggctgccggccgcgggccccgaaagtcatcggcggtgcctgccagcactccgggcgcagtagcaatcctcgcccaggacgtctggcggagctccggccgctaaccagcccccccggggcacaccacaaggttgacctcgatcaggtaggagtgaagcggcaacagctcaaatttgaaatctggctcgcgcccgagttgtaatttgcagaggatgcttttggcgaggcgccttccgagttccctggaacgggacgccacagagggtgagagccccgtaaggcaggacgccgagcctctgtaaagctccttcgacgagtcgagtagtttgggaatgctgctcaaaatgggaggtaaatttcttctaaagctaaatacaggccaaagaccgatagcgcacaagtagagtgatcgaaagatgaaaagcactttgaaaagagggttaaacagcacgtgaaattgttgaaagggaagcgctcgtgaccagacttgcgcccggcggatcagccagcgttctcgctggtgcctccgccgggtccaggccagcatcggtttccgcggggggataaaggcctagggaacgtgactcccccgggagtgttatagcccttggcagaataccgccgcggggaccgaggaccgcgcttcggcaaggatgctggcgtaatggtcaccagcgacccgtcttgaaacacggaccaaggagtcaagcattagggcgagtgtttgggtgtaaaacccgcacgcgtaatgaaagtaaacgctggtgagagcttcggcgcatcatcgaccgatcctgatgttctcggatggatttgagtaagagccttaccgcttggacccgaaagttgatgaactatgcctgtatagggtgaagccagaggaaactctggtggaggctcgcagcggttctgacgtgcaaatcgatcgtc---------------------------------------------------------------------------------------------------------------------------------------------------------ccaccctctcccacctgaggaggacaaacaccccgatcggccgagacggcaagctcgccaagccgcgtcaactgcacaatacgcattggggcttggtctgccctgccgagacacccgagggccaggcttgcggtttggtcaagaacctgtcgctgatgtgctacgtcagcgtgggaacaccagcggagccgatcatcgagttcatggtagccagaaacatggaggtgctcgaagagtacgagcctctgcgttatcccaatgcgaccaagattttcgtgaacggcacatgggttggtgtgcatcaggacccgaaacacttggtcggcctggtccaaggcttgcggagaaggggcgtcatccagtccgaggtctcgcttgttagagacattcgagatcgtgaattcaagatcttctccgacgccggccgagtcatgcggccgctgttcgcagtggagcaagaagacagctccgaaacgggggttcagaagggctcgctcatcctcaccaaggatcacatagcccgtctgagagcagacgaggatttggccaaggacgatccgcggtactttggctgggatggaatcacccaagttggtgcgattgaatatctcgacgccgaggaggaagagacggcgatgatctgcatgacgccggaggatctggagaactaccggctgcagaaggccggataccagattcccgacgagactggtgacgaggacctcaatcgccgactcaaaacgaagatgaaccccacgacacacatgtatacgcactgcgagatccatcccagcatgcttcttgggatctgcgccagcatt??????????????????????????????????????????????????????????????????????????????????????????????????????????????????????????????????????????????????????????????????????????????????????????????????????????????????????????????????????????????????????????????????????????????????????????????????????????????????????????????????????????????????????????????????????????????????????????????????????????????????????????????????????????????????????????????????????????????????????????????????????????????????????????????????????????????????????????????????????????????????????????????????????????????????????????????????????????????????????????????????????????????????????????????????????????????????????????????????????????????????????????????????????????????????????????????????????????????????????????????????????????????????????????????????????????????????????????????????????????????????????????????????????????????????????????????????????????????????????????????????????????????????????????????????????????????????????????????????????????????????????????????????????????????????????????????????????????????????????????????????????????????????????????????????????????????????????????????????????????????????????????????????????????????????????????????????????????????????????????????????????????????????????????????????????????????????????????????????????????????????????????????????????????????????????????????????????????????????????????????????????????????????????????????????????????????????????????????????????????????????????????????????????????????????????????????????????????????????????????????????????????????????????????
>Rhamphoriopsis_aquimicrospora__HKAS_105131_
cattac-agaagagtgaaaactcgccaaccctctgtgaacgtacctgaatagttgcttcggcgggtagccccaggg-ggggccaccgcctcctcc-gggaggttcccgccagaagccaaccaaactct---cttcagcggccctctgagttacaaaacaaaatgaatcaaaactttcaacaacggatctcttggctttggcatcgatgaagaacgcagcgaaatgcgataagtaatgtgaattgcagaattcagcgaatcatcgaatctttgaacgcacattgcacctattagcattctagtaggtatgcctgttcgagcgtcatttcaaccctcaggaggctccggccgactggtgttggggctcccgcggccacccgccgcgggccccgaaagtcatcggcggtgcctgccagcactccgggcgcagtagcaaccctcgccctggacgtctggcggagcgcctgccgctaagcagccccc--gcggcacactacaaggttgacctcgatcaggtaggagtgaagcggcaacagctcaaatttgaaatctggctcgtgcccgagttgtaatttgcagaggatgcttttggcgaggcgccgtccgagttccctggaacgggacgccgtagagggtgagagccccgtaaggtcggacgccgagcctctgtaaagctccttcgacgagtcgagtagtttgggaatgctgctcaaaatgggaggtaaatttcttctaaagctaaatacaggccaaagaccgatagcgcacaagtagagtgatcgaaagatgaaaagcactttgaaaagagggttaaacagcacgtgaaattgttgaaagggaagcgctcgtgaccagacttgcgcccggcggatcagccagcgttctcgctggtgcctccgccgggtccaggccagcatcggtctccgccgcgggataaaggctcagggaacgtgactcccccgggagtgttatagccctctgcagaataccgccgcggggaccgaggaccgcgcttcggcaaggatgctggcgtaatggtcaccagcgacccgtcttgaaacacggaccaaggagtcaagcattagggcgagtgtttgggtgtaaaacccgcacgcgtaatgaaagtaaacgctggtgagagcttcggcgcatcatcgaccgatcctgatgttctcggatggatttgagtaagagccttaccgcttggacccgaaagttgatgaactatgcctgtatagggtgaagccagaggaaactctggtggaggctcgcagcggttctgacgtgcaaatcgatcgtc??????????????????????????????????????????????????????????????????????????????????????????????????????????????????????????????????????????????????????????????????????????????????????????????????????????????????????????????????????????????????????????????????????????????????????????????????????????????????????????????????????????????????????????????????????????????????????????????????????????????????????????????????????????????????????????????????????????????????????????????????????????????????????????????????????????????????????????????????????????????????????????????????????????????????????????????????????????????????????????????????????????????????????????????????????????????????????????????????????????????????????????????????????????????????????????????????????????????????????????????????????????????????????????????????????????????????????????????????????????????????????????????????????????????????????????????????????????????????????????????????????????????ttgatagtaccttactacttggataaccgtggtaattctagagctaatacatgctgaaaatcccgacttcggaagggatgtatttattagattaaaaaccaatgccctctgggctcagtggtgattcataataacttctcgaatcgcacggccttgcgccggcgatggttcattcaaatttctgccctatcaactttcgacggctgggtattggccagccatggtgacaacgggtaacggagggttagggctcgaccccggagaaggagcctgagaaacggctactacatccaaggaaggcagcaggcgcgcaaattacccaatcccaattcggggaggtagtgacaataaatactgatacagggctcttttgggtcttgtaattggaatgagtacaatttaaatcccttaacgaggaacaattggagggcaagtctggtgccagcagccgcggtaattccagctccaatagcgtatattaaagttgttgcggttaaaaagctcgtagttgaaacttgggcctagctggccggtccgcctcaccgcgtgcactggtccggccgggcctttccctctggggaaccgcatgcccttcactgggcgtgtcggggaaccaggacttttactttgaaaaaattagagtgttcaaagcaggcctatgctcgaatacattagcatggaataatagaataggacgtgcggttctattttgttggtttctaggaccgccgtaatgattaatagggacagtcgctgccggtactggtgagttcgaggctggtatctccaaggatggccagacccgcgagcacgctctgcttgcctacaccctgggtgtgaagcagctcatcgtcgccatcaacaagatggacaccaccaagtggtccgaggcccgtttccaggagatcatcaaggagaccagcaacttcatcaagaaggtcggctacaaccccaagacggttgccttcgtgcccatctcgggcttccacggcgacaacatgctgaccccctccgccaacgccccgtggtacaagggctgggagaaggaggtcaagggcggcaaggtcaccggcaagaccctcctcgaggccatcgacgccatcgagcagcccaagcgtcccaccgacaagcccctgcgtcttcccctgcaggatgtctacaagatcggtggtatcggaacggttcccgtcggccgtatcgagactggtgtcctcaagcccggtatggtcgtgaccttcgcccccgccaacgtcaccactgaagtcaagtcggtcgagatgcaccacgagcagcttcaggagggtctccccggcgacaacgttggcttcaacgtgaagaacgtctccgtcaaggaaatccgccgtggcaacgtcgctggtgactccaagaacgacccccccatgggcgccgcttccttcaacgcccaggtcatcgttctcaaccaccccggccaggtcggcgccggatacgcgcccgtcctcgattgccacactgcccacatcgcttgcaagttctccgagatcctcgagaagatcgaccgccgtaccggcaagtcggttgagaacaaccccaagttcatcaagtctggtgacgccgctatcgtcaagatgattccgtccaagccga
>Rhamphoriopsis_aquimicrospora__HKAS_105139_
cattac-agaagagtgaaaactcgccaaccctctgtgaacgtacctgaatagttgcttcggcgggtagccccaggg-ggggccgccgcctcctcc-gggaggttcccgccagaagccaaccaaactct---cttcagcggccctctgagttacaaaacaaaatgaatcaaaactttcaacaacggatctcttggctttggcatcgatgaagaacgcagcgaaatgcgataagtaatgtgaattgcagaattcagcgaatcatcgaatctttgaacgcacattgcacctattagcattctagtaggtatgcctgttcgagcgtcatttcaaccctcaggaggctccggccgactggtgttggggctcccgcggccacccgccgcgggccccgaaagtcatcggcggtgcctgccagcactccgggcgcagtagcaaccctcgccctggacgtctggcggagcgcctgccgctaagcagccccc--gcggcacactacaaggttgacctcgatcaggtaggagtgaagcggcaacagctcaaatttgaaatctggctcgtgcccgagttgtaatttgcagaggatgcttttggcgaggcgccgtccgagttccctggaacgggacgccgtagagggtgagagccccgtaaggtcggacgccgagcctctgtaaagctccttcgacgagtcgagtagtttgggaatgctgctcaaaatgggaggtaaatttcttctaaagctaaatacaggccaaagaccgatagcgcacaagtagagtgatcgaaagatgaaaagcactttgaaaagagggttaaacagcacgtgaaattgttgaaagggaagcgctcgtgaccagacttgcgcccggcggatcagccagcgttctcgctggtgcctccgccgggtccaggccagcatcggtctccgccgcgggataaaggctcagggaacgtgactcccccgggagtgttatagccctctgcagaataccgccgcggggaccgaggaccgcgcttcggcaaggatgctggcgtaatggtcaccagcgacccgtcttgaaacacggaccaaggagtcaagcattagggcgagtgtttgggtgtaaaacccgcacgcgtaatgaaagtaaacgctggtgagagcttcggcgcatcatcgaccgatcctgatgttctcggatggatttgagtaagagccttaccgcttggacccgaaagttgatgaactatgcctgtatagggtgaagccagaggaaactctggtggaggctcgcagcggttctgacgtgcaaatcgatcgtc??????????????????????????????????????????????????????????????????????????????????????????????????????????????????????????????????????????????????????????????????????????????????????????????????????????????????????????????????????????????????????????????????????????????????????????????????????????????????????????????????????????????????????????????????????????????????????????????????????????????????????????????????????????????????????????????????????????????????????????????????????????????????????????????????????????????????????????????????????????????????????????????????????????????????????????????????????????????????????????????????????????????????????????????????????????????????????????????????????????????????????????????????????????????????????????????????????????????????????????????????????????????????????????????????????????????????????????????????????????????????????????????????????????????????????????????????????????????????????????????????????????????ttgatagtaccttactacttggataaccgtggtaattctagagctaatacatgctgaaaatcccgacttcggaagggatgtatttattagattaaaaaccaatgccctctgggctcagtggtgattcataataacttctcgaatcgcacggccttgcgccggcgatggttcattcaaatttctgccctatcaactttcgacggctgggtattggccagccatggtgacaacgggtaacggagggttagggctcgaccccggagaaggagcctgagaaacggctactacatccaaggaaggcagcaggcgcgcaaattacccaatcccaattcggggaggtagtgacaataaatactgatacagggctcttttgggtcttgtaattggaatgagtacaatttaaatcccttaacgaggaacaattggagggcaagtctggtgccagcagccgcggtaattccagctccaatagcgtatattaaagttgttgcggttaaaaagctcgtagttgaaacttgggcctagctggccggtccgcctcaccgcgtgcactggtccggccgggcctttccctctggggaaccgcatgcccttcactgggcgtgtcggggaaccaggacttttactttgaaaaaattagagtgttcaaagcaggcctatgctcgaatacattagcatggaataatagaataggacgtgcggttctattttgttggtttctaggaccgccgtaatgattaatagggacagtcgctgccggtactggtgagttcgaggctggtatctccaaggatggccagacccgcgagcacgctctgcttgcctacaccctgggtgtgaagcagctcatcgtcgccatcaacaagatggacaccaccaagtggtccgaggcccgtttccaggagatcatcaaggagaccagcaacttcatcaagaaggtcggctacaaccccaagacggttgccttcgtgcccatctcgggcttccacggcgacaacatgctgaccccctccgccaacgccccgtggtacaagggctgggagaaggaggtcaagggcggcaaggtcactggcaagaccctcctcgaggccatcgacgccatcgagcagcccaagcgtcccaccgacaagcccctgcgtcttcccctgcaggatgtctacaagatcggtggtatcggaacggttcccgtcggccgtatcgagactggtgtcctcaagcccggtatggtcgtgaccttcgcccccgccaacgtcaccactgaagtcaagtcggtcgagatgcaccacgagcagcttcaggagggtctccccggcgacaacgtcggcttcaacgtgaagaacgtctccgtcaaggaaatccgccgtggcaacgtcgctggtgactccaagaacgacccccccatgggcgccgcttccttcaacgcccaggtcatcgttctcaaccaccccggccaggtcggcgccggatacgcgcccgtcctcgattgccacactgcccacatcgcttgcaagttctccgagatcctcgagaagatcgaccgccgtaccggcaagtcggttgagaacaaccccaagttcatcaagtctggtgacgccgccatcgtcaagatgattccgtccaagccga
>Rhamphoriopsis_hyalospora__HKAS_105149_
cattacgagagagtcaacgactcgttaaccctttgtgaatctacctgaatagttgcttcggcgggcagccccagggcggggccgccgcctcccctagggaggtgcccgccagaagcccatcaaactcttgctttcagcggccctctgagtcacaaaaaaaaatgaatcaaaactttcaacaacggatctcttggctttggcatcgatgaagaacgcagcgaaatgcgataagtaatgtgaattgcagaattcagcgaatcatcgaatctttgaacgcacattgcacctattagcattctagtaggtatgcctgtccgagcgtcatttcaaccctcaggcggccccgtgcacctggtgttggggc-cccgcggcgacccgccgcgggccccgaaagtcatcggcggtgcctgccagcactccgggcgcagtagcaatcctcgccctggacgtctggcggcgcgcccgccgctaagcggtcccccccgggcacactacaaggttgacctcgatcaggtaggagtgaagcggcaacagctcaaatttgaaatctggcctcggcccgagttgtaatttgcagaggatgcttttggcgaggcgccttccgagttccctggaacgggacgccatagagggtgagagccccgtaaggtcggacgccgagcctctgtaaagctccttcgacgagtcgagtagtttgggaatgctgctcaaaatgggaggtaaatttcttctaaagctaaataccggccaaagaccgatagcgcacaagtagagtgatcgaaagatgaaaagcactttgaaaagagggttaaacagcacgtgaaattgttgaaagggaagcgctcatgaccagacttgcgccctccggatcagccagcgttctcgctggtgcctccgctgggcccaggccagcatcggttttcgcggggggataaaggcctagggaacgtaactcccccgggagtgttatagcccttggcagaataccgccgcggggaccgaggaccgcgcttcggcaaggatgctggcgtaatggtcatcagcgacccgtcttgaaacacggaccaaggagtcaagcattagggcgagtgtttgggtgtaaaacccgcacgcgtaatgaaagtaaacgctggtgagagcttcggcgcatcatcgaccgatcctgatgttctcggatggatttgagtaagagccttaccgcttggacccgaaagttgatgaactatgcctgtatagggtgaagccagaggaaactctggtggaggctcgcagcggttctgacgtgcaaatcgatcgtc??????????????????????????????????????????????????????????????????????????????????????????????????????????????????????????????????????????????????????????????????????????????????????????????????????????????????????????????????????????????????????????????????????????????????????????????????????????????????????????????????????????????????????????????????????????????????????????????????????????????????????????????????????????????????????????????????????????????????????????????????????????????????????????????????????????????????????????????????????????????????????????????????????????????????????????????????????????????????????????????????????????????????????????????????????????????????????????????????????????????????????????????????????????????????????????????????????????????????????????????????????????????????????????????????????????????????????????????????????????????????????????????????????????????????????????????????????????????????????????????????????????????ttgatagtaccttactacttggataaccgtggtaattctagagctaatacatgctaaaaatcccgacttcggaagggatgtatttattagattaaaaaccaatgccctctgggctcaatggtgattcataataacttctcgaatcgcacggccttgtgccggcgatggttcattcaaatttctgccctatcaactttcgacggctgggtcttggccagccatggtgacaacgggtaacggagggttagggctcgaccccggagaaggagcctgagaaacggctactacatccaaggaaggcagcaggcgcgcaaattacccaatcccaattcggggaggtagtgacaataaatactgatacagggctcttttgggtcttgtaattggaatgagtacaatttaaatcccttaacgaggaacaattggagggcaagtctggtgccagcagccgcggtaattccagctccaatagcgtatattaaagttgttgcggttaaaaagctcgtagttgaaacttgggcctagctggccggtccgcctcaccgcgtgcactggtccggccgggcctttccctctggggaaccgcatgcccttcactgggcgtgtcggggaaccaggacttttactttgaaaaaattagagtgttcaaagcaggcctatgctcgaatacattagcatggaataatagaataggacgtgcggttctattttgttggtttctaggaccgccgtaatgattaatagggacagtcgctgccggtactggtgagttcgaggctggtatctccaaggatggccagacccgcgagcacgccctcctcgcctacaccctgggtgtcaagcagctcatcgttgccatcaacaagatggacaccaccaagtggtctgaggcccgtttccaggaaatcatcaaggagaccagcaacttcatcaagaaggtcggctacaaccccaagcaggttgccttcgtgcccatctcgggcttccacggcgacaacatgctggccccctccaccaactgcccctggtacaagggctgggagaaggagaccaagggtggcaaggccactggcaagaccctccttgaggctatcgacgccattgagccccccaagcgtcccaccgacaagcccctccgcctgcccctccaggatgtctacaagatcggtggtattggaactgtgccggtcggccgtatcgagactggtgtcctcaagcccggtatggtcgttaccttcgctccctccaacgtcaccactgaagtcaagtccgtcgagatgcaccacgagcagctcgctgagggtgttcccggcgacaacgttggcttcaacgtgaagaacgtctccgttaaggagattcgccgtggcaacgtcgccggtgactccaagaacgatcccccgctgggtgccgcttctttcaacgctcaggtcatcgtcctgaaccaccctggtcaggttggtgccggttacgcgcccgtcctggattgccacaccgcccacatcgcctgcaagttctccgagatcctggagaagatcgaccgccgtaccggcaagtcggttgagaacaaccccaagttcatcaagtcgggtgacgccgccatcgtcaagatggtgccgtccaagccca
>Rhamphoriopsis_cuprea_CBS_147991_T
cattacaagagtcttaacagctcgccaaccctttgtgaacttacctag-atgttgcttcggcgggcagccccagggcggggccgcagcctccccaggggaggtgcccgccagaggcctcacaaactcttgctcttagcagtattctgagtcactaaaacaaataaattaaaactttcaacaacggatctcttggctttggcatcgatgaagaacgcagcgaaatgcgataagtaatgtgaattgcagaattcagcgaatcatcgaatctttgaacgcacattgcacctattagcattctagtaggtatgcctgtccgagcgtcatttcaaccctcaggcggccccgccggcctggtgttggggcccccgcggccacggccgcggggccccgaaagctatcggcggtgcctgccagcactccgggcgcagtagtacatctcgcctaggacgtgtggcggcgcgcttgccgctaaacatgcttgcccgggcgcacgaaaagg-------------------agtgaagcggcaacagctcaaatttgaaatctggcctcggcccgagttgtaatttgcagaggatgcttttggcgaggcgccttccgagttccctggaacgggacgccatagagggtgagagccccgtaaggttggacgccgagcctctgtatagctccttcgacgagtcgagtagtttgggaatgctgctcaaaatgggaggtaaatttcttctaaagctaaatacaggccaaagaccgatagcgcacaagtagagtgatcgaaagatgaaaagcactttgaaaagagggttaaacagcacgtgaaattgttgaaagggaagcgctcatgaccagacttgcgccctgcggatcagctagcgttttcgctggtgcctccgc-gggctcaggccagcatcggttcttgcggggggataaaggcttggggaacgtagctccctcgggagtgttatagccccttgcagaataccgccgcggggaccgaggaccgcgcttcggcaaggatgctggcgtaatggtcatcagcgacccgtcttgaaacacggaccaaggagtcaagcattagggcaagtgtttgggtgtaaaacccgcacgcgtaatgaaagtgaacgttggtgagagcttcggcgcatcatcgaccgatcctgatgttctcggatggatttgagtaagagccttaccgcttggacccgaaagttgatgaactatgcctgtatagggtgaagccagaggaaactctggtggaggctcgcagcggttctgacgtgcaaatcgatcgtcgaaagcaattcgacttgcgcgttggtatcaggcaccagaccttaacgaatgctttgaagtactcgcttgccaccggaaactggggtgatcagaagaaggctatgagctccactgccggtgtctcgcaggtcttgaatcgctataccttcgcttccactctgtcccatctgaggcgtacgaatacgccaattggcagagatggcaagctcgctaaaccgcgccagctgcacaacacgcactggggcttggtttgcccggcagagacgcctgagggccaagcttgtggccttgtcaagaacctttcgctcatgtgctacgtcagcgtgggaacgccagctgaaccaatcatcgagttcatggtcgccagaaacatggaggtgcttgaagaatacgagccgctgcgatatcccaatgcgaccaaaatctttgtcaacggcacatgggtcggtgtccaccaagatccgaagcacttagtcagcttggtacagggcctgcgaaggaggggcgtcatacagtcggaagtctcgcttgttagggacattcgagatcgcgaattcaaaattttctctgatgccggccgggtgatgaggcccctatatgcggtggagcaagaagacaatggcgaatccggtgtacagaaaggctcgctcattcttacaaaggagcacgttgcaagactaagagcagacgatgatttggccaaggacgacccgcggtatttcggttgggacggaatttgccaagcgggtgctattgagtacttggatgctgaagaggaagagacggcgatgatctgcatgacgccagaggatctggaaaattaccggctccagaaggctggatatcagatacccgaagagacgggcgatgaggatctcaaccggcgactgaagacgaaaatgaaccctacgactcacatttacacgcattgcgagattcatcctagcatgcttcttggagtttgtgccagcattttgatagtaccttactacttggataaccgtggtaattctagagctaatacatgctaaaaatcccgacttcggaagggatgtatttattagattaaaaaccaatgccctctgggctcactggtgattcataataacttctcgaatcgcacggccttgtgccggcgatggttcattcaaatttctgccctatcaactttcgacggctgggtcttggccagccatggtgacaacgggtaacggagggttagggctcgaccccggagaaggagcctgagaaacggctactacatccaaggaaggcagcaggcgcgcaaattacccaatcccgattcggggaggtagtgacaataaatactgatacagggctcttttgggtcttgtaattggaatgagtacaatttaaatcccttaacgaggaacaattggagggcaagtctggtgccagcagccgcggtaattccagctccaatagcgtatattaaagttgttgcggttaaaaagctcgtagttgaaacttgggcctagctggccggtccgcctcaccgcgtgcactggtccggccgggcctttccctctggggagccgcatgcccttcactgggcgtgtcggggaaccaggacttttactttgaaaaaattagagtgttcaaagcaggcctatgctcgaatacattagcatggaataatagaataggacgtgcggttctattttgttggtttctaggaccgccgtaatgattaatagggacagtcgccgccggtactggtgagttcgaggctggtatctccaaggatggccagactcgcgagcacgcccttctcgcctacaccctgggtgtgaagcagctcatcgtcgccatcaacaagatggacaccgccaagtggtccgaggcccgcttccaggaaattatcaaggagaccagcaacttcatcaagaaggttggctacaaccccaagcaggtcgcttttgtccccatctccggcttcaacggcgacaacatgcttgccccctccgccaacgccccctggtacaagggctgggagaaggagaccaagggtggcaaggtcactggcaagaccctcctcgaggccatcgatgccattgagccccccaagcgtcccaccgacaagcccctccgccttcccctccaggacgtctacaagatcggtggtatcggaaccgtgcccgtcggccgtatcgagactggtgtcctcaagcccggtatggtcgtcacttttgctcccgccaacgtcaccactgaagtcaagtccgtcgagatgcaccacgagcagcttaccgagggtcttcccggcgacaacgtcggcttcaacgtgaagaacgtctctgtcaaggaaatccgccgtggcaacgtcgctggtgactccaagaacgatcctccccaaggcgccgcttccttcaacgcccaggtcatcgtcctgaaccaccctggtcaggtcggtgccggttacgcccctgtcctggattgccacaccgcccacatcgcctgcaagttctccgagatcctcgagaagatcgaccgccgtaccggcaagtcggtcgagaacaaccccaagttcatcaagtctggtgacgccgccatcgtcaagatggttccgtccaagccca
>Rhamphoriopsis_denticulata_CBS_147996_T
cattacagaagagttctggactcgtcaaccctttgtgaatctatctgaatagttgcttcggcgggcagccccagggcggggccgccgcctcccccggggaggtgcccgccagaggcctaccaaactcttgctttcagcggccctctgagtaaccatacaaaataaatcaaaactttcaacaacggatctcttggctttggcatcgatgaagaacgcagcgaaatgcgataagtaatgtgaattgcagaattcagcgaatcatcgaatctttgaacgcacattgcacctattagcattctagtaggtatgcctgtccgagcgtcatttcaaccctcaggaggctccggccgactggtgttggggc-cccgcggccgccggtcgcgggcccctaaagtcatcggcggtgcctgccagcactccgggcgcagtagcaatcctcgcccaggacgtctggcgga-cgccggccgctaaacggccccc--gcggcacgcacaaaagg------------------agtgaagcggcaacagctcaaatttgaaatctggcccaggcccgagttgtaatttgcagaggatgcttttggcgaggcgccttccgagttccctggaacgggacgccatagagggtgagagccccgtaaggtcggacgccgagcctctgtaaagctccttcgacgagtcgagtagtttgggaatgctgctcaaaatgggaggtaaatttcttctaaagctaaatacaggccaaagaccgatagcgcacaagtagagtgatcgaaagatgaaaagcactttgaaaagagggttaaacagcacgtgaaattgttgaaagggaagcgctcgtgaccagacttgcgcccggcggatcagccagcgttctcgctggtgcctccgccgggtccaggccagcatcggtttccgcggggggataaaggccatgggaacgtgactcccccgggagtgttatagccctaggcagaataccgccgcggggaccgaggaccgcgcttcggcaaggatgctggcgtaatggtcaccagcgacccgtcttgaaacacggaccaaggagtcaagcattagggcgagtgtctgggtgt-aaacccgcacgcgtaatgaaagtaaacgctggtgagagcttcggcgcatcatcgaccgatcctgatgttctcggacggatttgagtaagagccttaccgcttggacccgaaagttgatgaactatgcctgtatagggtgaagccagaggaaactctggtggaggctcgcagcggttctgacgtgcaaatcgatcgtcgcaagcagtttgacttgcgtgttggcataaggcaccagaccttgacgaatgctctgaagtactcgcttgccactggtaactggggcgatcagaagaaggccatgagctcgacggccggtgtctcgcaggtcttgaatcgctacacattcgcctccaccctctcccatctgaggcggacgaacaccccgattggccgtgacggcaagctcgccaaaccgcgccagctgcacaatacgcactggggcctggtctgcccggctgagacgcccgagggtcaggcctgtggcctggtcaaaaacctctcgctgatgtgctacgtcagcgtcggaactccggctgagccgatcatcgagttcatggttgccagaaacatggaggtgctcgaagagtacgagcccctgcgttatcccaacgcgaccaagatcttcgtaaacggtacgtgggttggtgtccaccaggatccgaagcatttggtcggcctggtccagggcctgcggagaagaggcgtcatccagtccgaggtctcccttgttagagacattcgagatcgtgaattcaagatcttctctgatgccggccgggtcatgcggcccttgttcgcggttgagcaagaagataactcggagactggcgcacagaagggttccctcatccttaccaaggagcatattgccaggctgagagcagacgaggacttggccaaggatgacccgcgctattttggctgggacggaatcacccaggctggtgccatcgagtatcttgatgccgaagaggaggagacgtccatgatttgcatgacgcctgaggatctggagaactaccggctacagaaggccggttaccagatacccgacgacaacggcgatgaggacctcaaccggcgactgaagacgaagatgaatcccacgacgcacatgtacacgcattgcgagattcatccaagtatgcttctcgggatctgcgccagcatcttgatagtaccttactacttggataaccgtggtaattctagagctaatacatgctgaaaatcccgacttcggaagggatgtatttattagattaaaaaccaatgccctctgggctcaatggtgattcataataacttctcgaatcgcacggccttgcgccggcgatggttcattcaaatttctgccctatcaactttcgacggctgggtcttggccagccatggtgacaacgggtaacggagggttagggctcgaccccggagaaggagcctgagaaacggctactacatccaaggaaggcagcaggcgcgcaaattacccaatcccaattcggggaggtagtgacaataaatactgatacagggctcttttgggtcttgtaattggaatgagtacaatttaaatcccttaacgaggaacaattggagggcaagtctggtgccagcagccgcggtaattccagctccaatagcgtatattaaagttgttgcggttaaaaagctcgtagttgaaacttgggcctagctggccggtccgcctcaccgcgtgcactggtccggccgggcctttccctctggggaaccgcatgcccttcactgggcgtgtcggggaaccaggacttttactttgaaaaaattagagtgttcaaagcaggcctatgctcgaatacattagcatggaataatagaataggacgtgcggttctattttgttggtttctaggaccgccgtaatgattaatagggacagtcgccgccggtactggtgagtttgaggctggtatctccaaggatggtcagactcgcgagcatgcgctcctcgcctacaccctgggtgtgaagcagctgatcgtcgccatcaacaagatggacaccaccaaatggtccgagtcccgtttccaggagatcatcaaggagaccagcaacttcatcaagaaggtcggctacaaccccaagcaggttgccttcgtgcccatctcgggcttccacggcgacaacatgcttgccccctcccccaacgccccgtggtacaagggctgggagaaggagatcaagggcggcaaggtcactggcaagaccctcctcgaggccatcgacgccatcgagccccccaagcgtcccaccgacaagccccttcgccttcccctccaggatgtctacaagatcggtggtatcggaacggtgcccgtcggccgtatcgagactggtatcctcaagcccggcatgatcgtgaccttcgcccccgccaacgtcaccactgaagtcaagtccgtcgagatgcaccacgagcagcttcaggagggtatgcccggcgacaacgtcggcttcaacgtgaagaacgtctccgtcaaggaaatccgccgtggcaacgttgccggcgactccaagaacgaccccccccaggccgctgcctcgttcaacgcccaggtcatcgtcctgaaccaccccggtcaggttggtgccggatacgcgcccgtcctggattgccacactgcgcacatcgcctgcaagttctccgagatccttgagaagatcgatcgccgtaccggcaagtcggtcgagaacaaccccaagttcatcaagtccggtgacgctgctatcgtcaagatgattccgtccaagccca
>Rhamphoriopsis_globularis_GMBC5313_ET
cattacaaagagagtgaaaactcgccaaccctctgtgaacgtacctgaacagttgcttcggcgggcagtcccagggcgggaccgccgcccccctcgggggggtgcccgccggaagccaaccaaactcttgctttcagcggccctctgagttacaaaacaaaat-aatcaaaactttcaacaacggatctcttggctttggcatcgatgaagaacgcagcgaaatgcgataagtaatgtgaattgcagaattcagcgaatcatcgaatctttgaacgcacattgcacctattagcattctagtaggtatgcctgtccgagcgtcatttcaaccctcaggaggctccggccgactggtgctggggc-cccgcggccgtacgccgcgggcccccaaagtcataggcggtgcctgccagcactccgggcgcagtagcaatcctcgccctggacgtacggcggagcgccggccgctaagcagccctc--gcggcacaccacaaagg------------------agtgaagcggcaacagctcaaatttgaaatctggctcacgcccgagttgtaatttgcagaggatgcttttggcgaggcgccttccgagttccctggaacgggacgccacagagggtgagagccccgtaaggtcggacgccgagcctctgtaaagctccttcgacgagtcgagtagtttgggaatgctgctcaaaatgggaggtaaatttcttctaaagctaaatacaggccaaagaccgatagcgcacaagtagagtgatcgaaagatgaaaagcactttgaaaagagggttaaacagcacgtgaaattgttgaaagggaagcgctcgtgaccagacttgcgcccggcggatcagccagcgttctcgctggtgcctccgccgggtccaggccagcatcggtttccgcggggggataaaggcctagggaacgtgactcccccgggagtgttatagcccttggcagaataccgccgcggggaccgaggaccgcgcttcggcaaggatgctggcgtaatggtcatcagcgacccgtcttgaaacacggaccaaggagtcaagcattagggcgagtgtttgggtgtaaaacccgcacgcgtaatgaaagtgaacgctggtgagagcttcggcgcatcatcgaccgatcctgatgttctcggatggatttgagtaagagccttaccgcttggacccgaaagttgatgaactatgcctgtatagggtgaagccagaggaaactctggtggaggctcgcagcggttctgacgtgcaaatcgatcgtcgcaagcagttcgacctgcgtgttggcataaggcaccagacgttgacgaacgctctgaagtactcgctcgccaccggaaactggggtgaccagaagaaggccatgagctcgactgcgggtgtctcgcaggtgctgaaccgctacacattcgcctccaccctctcccatctgaggaggacaaacaccccgattggccgagacggcaagcttgccaaaccccgccagctgcacaatacgcattggggcctggtctgcccggcagaaacacccgagggccaggcttgtggcctggtcaagaacctgtcactgatgtgctacgtcagcgtgggtacaccggccgagccgatcatcgagttcatggttgccaggaacatggaggtgctcgaagagtacgaacccctgcggtatcccaatgcgacgaagatcttcgtgaacggcacatgggtcggtgtccatcaggacccgaagcacttggtcggtttggtccagggcctgcggagacggggcgtcatccagtccgaggtctcgcttgtaagagacattcgagatcgcgaattcaagatcttctcggacgccggccgggtcatgaggccgctgttcgcggtggaacaagaagacagctctgagacgggagcacagaagggctcactcatcctcaccaaggaccacatcgcccggctgagagctgacgaggatctggccaaggacgattcgcggtacttcggctgggacggcatcacccaggctggtgccatcgaatacctcgatgccgaggaggaagagacggccatgatctgcatgtcgccggaggacttggagaactatcggttgcagaaggctggatatcagatccccgacgaaaccggtgacgaggacctcaaccggcggctcaagacgaagatgaatcccacgacgcacatgtacacacattgcgagatccatcccagcatgctcctcgggatctgcgccagcatcttgatagtaccttactacttggataaccgtggtaattctagagctaatacatgctgaaaatcccgacttcggaagggatgtatttattagattaaaaaccaatgccctctgggctcaatggtgattcataataacttctcgaatcgcacggccttgcgccggcgatggttcattcaaatttctgccctatcaactttcgacggctgggtcttggccagccatggtgacaacgggtaacggagggttagggctcgaccccggagaaggagcctgagaaacggctactacatccaaggaaggcagcaggcgcgcaaattacccaatcccaattcggggaggtagtgacaataaatactgatacagggctcttttgggtcttgtaattggaatgagtacaatttaaatcccttaacgaggaacaattggagggcaagtctggtgccagcagccgcggtaattccagctccaatagcgtatattaaagttgttgcggttaaaaagctcgtagttgaaacttgggcctagctggccggtccgcctcaccgcgtgcactggtccggccgggcctttccctctggggaaccgcatgcccttcactgggcgtgtcggggaaccaggacttttactttgaaaaaattagagtgttcaaagcaggcctatgctcgaatacattagcatggaataatagaataggacgtgcggttctattttgttggtttctaggaccgccgtaatgattaatagggacagtcgccgccggtactggtgagttcgaggctggtatctccaaggatggccagacccgcgagcacgctctcctcgcctacaccctgggcgtgaagcagctgatcgtcgccatcaacaagatggacaccaccaagtggtccgaggctcgtttccaggagatcatcaaggagaccagcaacttcatcaagaaggtcggctacaaccccaagcaggttgccttcgtccccatctcgggcttccacggcgacaacatgctggcaccttctgccaacgccccgtggtacaagggctgggagaaggagaccaagggcggcaaggtcaccggcaagacgctcctcgaggccatcgacgccatcgagccccccaagcgtcccaccgacaagcccctccgtcttcccctccaggatgtttacaagatcggcggtatcgggactgttcccgtcggccgtatcgagacgggtatcctcaagcccggtatggtcgtgaccttcgcccccgccaacgtcaccactgaagtcaagtccgtcgagatgcaccacgagcagctgaccgagggtgtccccggcgacaacgtcggcttcaacgtgaagaacgtctccgtcaaggaaatccgccgtggcaacgtcgctggcgactccaagaacgacccccccatgggcgccgcctccttcaacgcccaggtcatcgtcctgaaccaccccggccaggtcggtgctggatacgcgcccgtcctggattgccacacggcccacatcgcctgcaagttctccgagatcctcgagaagatcgaccgccgtaccggcaagtcggtcgagaacaaccccaagttcatcaagtctggtgacgccgccatcgtcaagatgatcccgtccaagccca
>Rhamphoriopsis_globularis_GMBC5314_
cattacaaagagagtgaaaactcgccaaccctctgtgaacgtacctgaacagttgcttcggcgggcagtcccagggcgggaccgccgcccccctcgggggggtgcccgccggaagccaaccaaactcttgctttcagcggccctctgagttacaaaacaaaat-aatcaaaactttcaacaacggatctcttggctttggcatcgatgaagaacgcagcgaaatgcgataagtaatgtgaattgcagaattcagcgaatcatcgaatctttgaacgcacattgcacctattagcattctagtaggtatgcctgtccgagcgtcatttcaaccctcaggaggctccggccgactggtgctggggc-cccgcggccgtacgccgcgggcccccaaagtcataggcggtgcctgccagcactccgggcgcagtagcaatcctcgccctggacgtacggcggagcgccggccgctaagcagccctc--gcggcacaccacaaagg------------------agtgaagcggcaacagctcaaatttgaaatctggctcacgcccgagttgtaatttgcagaggatgcttttggcgaggcgccttccgagttccctggaacgggacgccacagagggtgagagccccgtaaggtcggacgccgagcctctgtaaagctccttcgacgagtcgagtagtttgggaatgctgctcaaaatgggaggtaaatttcttctaaagctaaatacaggccaaagaccgatagcgcacaagtagagtgatcgaaagatgaaaagcactttgaaaagagggttaaacagcacgtgaaattgttgaaagggaagcgctcgtgaccagacttgcgcccggcggatcagccagcgttctcgctggtgcctccgccgggtccaggccagcatcggtttccgcggggggataaaggcctagggaacgtgactcccccgggagtgttatagcccttggcagaataccgccgcggggaccgaggaccgcgcttcggcaaggatgctggcgtaatggtcatcagcgacccgtcttgaaacacggaccaaggagtcaagcattagggcgagtgtttgggtgtaaaacccgcacgcgtaatgaaagtgaacgctggtgagagcttcggcgcatcatcgaccgatcctgatgttctcggatggatttgagtaagagccttaccgcttggacccgaaagttgatgaactatgcctgtatagggtgaagccagaggaaactctggtggaggctcgcagcggttctgacgtgcaaatcgatcgtcgcaagcagttcgacctgcgtgttggcataaggcaccagacgttgacgaacgctctgaagtactcgctcgccaccggaaactggggtgaccagaagaaggccatgagctcgactgcgggtgtctcgcaggtgctgaaccgctacacattcgcctccaccctctcccatctgaggaggacaaacaccccgattggccgagacggcaagcttgccaaaccccgccagctgcacaatacgcattggggcctggtctgcccggcagaaacacccgagggccaggcttgtggcctggtcaagaacctgtcactgatgtgctacgtcagcgtgggtacaccggccgagccgatcatcgagttcatggttgccaggaacatggaggtgctcgaagagtacgaacccctgcggtatcccaatgcgacgaagatcttcgtgaacggcacatgggtcggtgtccatcaggacccgaagcacttggtcggtttggtccagggcctgcggagacggggcgtcatccagtccgaggtctcgcttgtaagagacattcgagatcgcgaattcaagatcttctcggacgccggccgggtcatgaggccgctgttcgcggtggaacaagaagacagctctgagacgggagcacagaagggctcactcatcctcaccaaggaccacatcgcccggctgagagctgacgaggatctggccaaggacgattcgcggtacttcggctgggacggcatcacccaggctggtgccatcgaatacctcgatgccgaggaggaagagacggccatgatctgcatgtcgccggaggacttggagaactatcggttgcagaaggctggatatcagatccccgacgaaaccggtgacgaggacctcaaccggcggctcaagacgaagatgaatcccacgacgcacatgtacacacattgcgagatccatcccagcatgctcctcgggatctgcgccagcatcttgatagtaccttactacttggataaccgtggtaattctagagctaatacatgctgaaaatcccgacttcggaagggatgtatttattagattaaaaaccaatgccctctgggctcaatggtgattcataataacttctcgaatcgcacggccttgcgccggcgatggttcattcaaatttctgccctatcaactttcgacggctgggtcttggccagccatggtgacaacgggtaacggagggttagggctcgaccccggagaaggagcctgagaaacggctactacatccaaggaaggcagcaggcgcgcaaattacccaatcccaattcggggaggtagtgacaataaatactgatacagggctcttttgggtcttgtaattggaatgagtacaatttaaatcccttaacgaggaacaattggagggcaagtctggtgccagcagccgcggtaattccagctccaatagcgtatattaaagttgttgcggttaaaaagctcgtagttgaaacttgggcctagctggccggtccgcctcaccgcgtgcactggtccggccgggcctttccctctggggaaccgcatgcccttcactgggcgtgtcggggaaccaggacttttactttgaaaaaattagagtgttcaaagcaggcctatgctcgaatacattagcatggaataatagaataggacgtgcggttctattttgttggtttctaggaccgccgtaatgattaatagggacagtcgccgccggtactggtgagttcgaggctggtatctccaaggatggccagacccgcgagcacgctctcctcgcctacaccctgggcgtgaagcagctgatcgtcgccatcaacaagatggacaccaccaagtggtccgaggctcgtttccaggagatcatcaaggagaccagcaacttcatcaagaaggtcggctacaaccccaagcaggttgccttcgtccccatctcgggcttccacggcgacaacatgctggcaccttctgccaacgccccgtggtacaagggctgggagaaggagaccaagggcggcaaggtcaccggcaagacgctcctcgaggccatcgacgccatcgagccccccaagcgtcccaccgacaagcccctccgtcttcccctccaggatgtttacaagatcggcggtatcgggactgttcccgtcggccgtatcgagacgggtatcctcaagcccggtatggtcgtgaccttcgcccccgccaacgtcaccactgaagtcaagtccgtcgagatgcaccacgagcagctgaccgagggtgtccccggcgacaacgtcggcttcaacgtgaagaacgtctccgtcaaggaaatccgccgtggcaacgtcgctggcgactccaagaacgacccccccatgggcgccgcctccttcaacgcccaggtcatcgtcctgaaccaccccggccaggtcggtgctggatacgcgcccgtcctggattgccacacggcccacatcgcctgcaagttctccgagatcctcgagaagatcgaccgccgtaccggcaagtcggtcgagaacaaccccaagttcatcaagtctggtgacgccgccatcgtcaagatgatcccgtccaagccca
>Rhamphoriopsis_yunnanensis_GMBC6917_ET
cattac-aaaagagtgaaaactcgccaaccctctgtgaacatacctttgaagttgcttcggcgggcagccccagggcggggccgccgcctcccctggggaggtgcccgccagaggccaaccaaactcttgcttccagcgtacctctgagttacaaaacaaaatgaatcaaaactttcaacaacggatctcttggctttggcatcgatgaagaacgcagcgaaatgcgataagtaatgtgaattgcagaattcagcgaatcatcgaatctttgaacgcacattgcacctattagcattctagtaggtatgcctgtccgagcgtcatttcaaccctcaggaggctccggccgactggtgttgggggccccgcggc---ctgccgcggccccctaaagtcatcggcggtgcctgccagcactccgggcgcagtagaaaccctcgccctggacgtctggcggagcgccggccgctaagcagc-ctc--gcggcacattcaaggtg------------------agtgaagcggcaacagctcaaatttgaaatctggctcgcgcccgagttgtaatttgcagaggatgcttttggcgaggcgccttccgagttccctggaacgggacgccacagagggtgagagccccgtaaggtcggacgccgagcctctgtaaagctccttcgacgagtcgagtagtttgggaatgctgctcaaaatgggaggtaaatttcttctaaagctaaatacaggccaaagaccgatagcgcacaagtagagtgatcgaaagatgaaaagcactttgaaaagagggttaaacagcacgtgaaattgttgaaagggaagcgctcgtgaccagacttgcgcccggcggatcagccagcgttctcgctggtgcctccgccgggtccaggccagcatcggtttccgcggggggataaaggcctagggaacgtgactcccccgggagtgttatagcccttggcagaataccgccgcggggaccgaggaccgcgcttcggcaaggatgctggcgtaatggtcaccagcgacccgtcttgaaacacggaccaaggagtcaagcattagggcgagtgtttgggtgtaaaacccgcacgcgtaatgaaagtgaacgctggtgagagcttcggcgcatcatcgaccgatcctgatgttctcggatggatttgagtaagagccttaccgcttggacccgaaagttgatgaactatgcctgtatagggtgaagccagaggaaactctggtggaggctcgcagcggttctgacgtgcaaatcgatcgtcgcaagcagttcgacttgcgtgttggcataaggcaccagaccttgacgaacgccctaaagtactcgcttgctaccggaaactggggtgatcagaagaaagccatgagctcgaccgccggcgtctcccaggtcctgaaccgctacacattcgcctccaccctttcccatctaaggaggacaaataccccgattggccgagacggcaagctcgccaaaccgcgtcagctgcacaatacgcattggggcttggtttgccctgccgagacgcccgagggccaagcttgcggtctggtcaagaacctgtcactgatgtgctacgtcagcgtgggaacacccgccgagccgatcatcgagttcatggttgcccggaacatggaggtgctcgaagagtacgaacccctgcggtaccccaacgcgacaaagatcttcgtgaacggcacgtgggttggtgtccatcaggaccccaagcacttggtcggtctggtccagggtctacggagaagaggcgtcatccagtccgaggtctcgcttgttagagatattcgagaccgtgaattcaaaatcttctccgatgctggacgggtcatgcggccgctgtttgcagtggagcaggaagacaactctgataccggggcgcagaagggctcactgatcctcaccaaggaccacattgcccggctgagagcagatgaagatctggccaaggatgatccgaagtatttcggttgggacggaatcacccaggtcggtgctatcgaatacctcgacgccgaggaggaagagacggcgatgatctgtatgacgcccgaggatttggagaattaccgtctgcagaaggctggttatcagatccccgatgaaaccggcgacgaggacctcaaccggcgactcaagacgaagatgaaccctacgacgcacatgtatacgcactgcgagatccaccccagcatgcttctcggtatctgcgccagcatcttgatagtaccttactacttggataaccgtggtaattctagagctaatacatgctgaaaatcccgacttcggaagggatgtatttattagattaaaaaccaatgccctctgggctcagtggtgattcataataacttctcgaatcgcacggccttgcgccggcgatggttcattcaaatttctgccctatcaactttcgacggctgggtattggccagccatggtgacaacgggtaacggagggttagggctcgaccccggagaaggagcctgagaaacggctactacatccaaggaaggcagcaggcgcgcaaattacccaatcccaattcggggaggtagtgacaataaatactgatacagggctcttttgggtcttgtaattggaatgagtacaatttaaatcccttaacgaggaacaattggagggcaagtctggtgccagcagccgcggtaattccagctccaatagcgtatattaaagttgttgcggttaaaaagctcgtagttgaaacttgggcctagctggccggtccgcctcaccgcgtgcactggtccggccgggcctttccctctggggaaccgcatgcccttcactgggcgtgtcggggaaccaggacttttactttgaaaaaattagagtgttcaaagcaggcctatgctcgaatacattagcatggaataatagaataggacgtgcggttctattttgttggtttctaggaccgccgtaatgattaatagggacagtcgccgccggcactggtgagttcgaggctggtatctccaaggatggccagacccgcgagcacgctctcctggcctataccctgggcgtgaagcagctcatcgtcgccatcaacaagatggacaccaccaagtggtccgaggcccgtttccaggagatcatcaaggagaccagcaacttcatcaagaaggtcggctacaaccccaagcaggttgccttcgtgcccatctcgggcttccacggcgacaacatgcttaccccctcccccaacgccccgtggtacaagggctgggagaaggagaccaagggtggcaaggtcaccggcaagaccctcctcgaggccatcgacgccatcgagccccccaagcgtcccaccgacaagcccctccgccttcccctccaggatgtgtacaagatcggcggtatcggaaccgtgcccgtcggccgtatcgagactggtgtcctcaagcccggtatggtcgtgaccttcgcccccgccaacgtcaccactgaagtcaagtccgtcgagatgcaccacgagcagctccaggagggcatgcctggcgacaacgtcggcttcaacgtgaagaacgtctccgtcaaggaaatccgccgtggcaacgtcgccggtgactccaagaacgatccccccatgggcgccgcctccttcaacgcccaggtcatcgtcctgaaccaccccggccaggtcggtgccggatacgcgcctgtcctcgattgccacaccgcccacatcgcctgcaagttctccgagatcctcgagaagatcgatcgccgtaccggcaagtcggtcgagaacaaccccaagttcatcaagtctggcgacgccgccatcgtcaagatgatcccgtccaagccca
>Rhamphoriopsis_yunnanensis_GMBC6919
cattac-aaaagagtgaaaactcgccaaccctctgtgaacatacctttgaagttgcttcggcgggcagccccagggcggggccgccgcctcccctggggaggtgcccgccagaggccaaccaaactcttgcttccagcgtacctctgagttacaaaacaaaatgaatcaaaactttcaacaacggatctcttggctttggcatcgatgaagaacgcagcgaaatgcgataagtaatgtgaattgcagaattcagcgaatcatcgaatctttgaacgcacattgcacctattagcattctagtaggtatgcctgtccgagcgtcatttcaaccctcaggaggctccggccgactggtgttgggggccccgcggc---ctgccgcggccccctaaagtcatcggcggtgcctgccagcactccgggcgcagtagaaaccctcgccctggacgtctggcggagcgccggccgctaagcagc-ctc--gcggcacattcaaggtg------------------agtgaagcggcaacagctcaaatttgaaatctggctcgcgcccgagttgtaatttgcagaggatgcttttggcgaggcgccttccgagttccctggaacgggacgccacagagggtgagagccccgtaaggtcggacgccgagcctctgtaaagctccttcgacgagtcgagtagtttgggaatgctgctcaaaatgggaggtaaatttcttctaaagctaaatacaggccaaagaccgatagcgcacaagtagagtgatcgaaagatgaaaagcactttgaaaagagggttaaacagcacgtgaaattgttgaaagggaagcgctcgtgaccagacttgcgcccggcggatcagccagcgttctcgctggtgcctccgccgggtccaggccagcatcggtttccgcggggggataaaggcctagggaacgtgactcccccgggagtgttatagcccttggcagaataccgccgcggggaccgaggaccgcgcttcggcaaggatgctggcgtaatggtcaccagcgacccgtcttgaaacacggaccaaggagtcaagcattagggcgagtgtttgggtgtaaaacccgcacgcgtaatgaaagtgaacgctggtgagagcttcggcgcatcatcgaccgatcctgatgttctcggatggatttgagtaagagccttaccgcttggacccgaaagttgatgaactatgcctgtatagggtgaagccagaggaaactctggtggaggctcgcagcggttctgacgtgcaaatcgatcgtcgcaagcagttcgacttgcgtgttggcataaggcaccagaccttgacgaacgccctaaagtactcgcttgctaccggaaactggggtgatcagaagaaagccatgagctcgaccgccggcgtctcccaggtcctgaaccgctacacattcgcctccaccctttcccatctaaggaggacaaataccccgattggccgagacggcaagctcgccaaaccgcgtcagctgcacaatacgcattggggcttggtttgccctgccgagacgcccgagggccaagcttgcggtctggtcaagaacctgtcactgatgtgctacgtcagcgtgggaacacccgccgagccgatcatcgagttcatggttgcccggaacatggaggtgctcgaagagtacgaacccctgcggtaccccaacgcgacaaagatcttcgtgaacggcacgtgggttggtgtccatcaggaccccaagcacttggtcggtctggtccagggtctacggagaagaggcgtcatccagtccgaggtctcgcttgttagagatattcgagaccgtgaattcaaaatcttctccgatgctggacgggtcatgcggccgctgtttgcagtggagcaggaagacaactctgataccggggcgcagaagggctcactgatcctcaccaaggaccacattgcccggctgagagcagatgaagatctggccaaggatgatccgaagtatttcggttgggacggaatcacccaggtcggtgctatcgaatacctcgacgccgaggaggaagagacggcgatgatctgtatgacgcccgaggatttggagaattaccgtctgcagaaggctggttatcagatccccgatgaaaccggcgacgaggacctcaaccggcgactcaagacgaagatgaaccctacgacgcacatgtatacgcactgcgagatccaccccagcatgcttctcggtatctgcgccagcatcttgatagtaccttactacttggataaccgtggtaattctagagctaatacatgctgaaaatcccgacttcggaagggatgtatttattagattaaaaaccaatgccctctgggctcagtggtgattcataataacttctcgaatcgcacggccttgcgccggcgatggttcattcaaatttctgccctatcaactttcgacggctgggtattggccagccatggtgacaacgggtaacggagggttagggctcgaccccggagaaggagcctgagaaacggctactacatccaaggaaggcagcaggcgcgcaaattacccaatcccaattcggggaggtagtgacaataaatactgatacagggctcttttgggtcttgtaattggaatgagtacaatttaaatcccttaacgaggaacaattggagggcaagtctggtgccagcagccgcggtaattccagctccaatagcgtatattaaagttgttgcggttaaaaagctcgtagttgaaacttgggcctagctggccggtccgcctcaccgcgtgcactggtccggccgggcctttccctctggggaaccgcatgcccttcactgggcgtgtcggggaaccaggacttttactttgaaaaaattagagtgttcaaagcaggcctatgctcgaatacattagcatggaataatagaataggacgtgcggttctattttgttggtttctaggaccgccgtaatgattaatagggacagtcgccgccggcactggtgagttcgaggctggtatctccaaggatggccagacccgcgagcacgctctcctggcctataccctgggcgtgaagcagctcatcgtcgccatcaacaagatggacaccaccaagtggtccgaggcccgtttccaggagatcatcaaggagaccagcaacttcatcaagaaggtcggctacaaccccaagcaggttgccttcgtgcccatctcgggcttccacggcgacaacatgcttaccccctcccccaacgccccgtggtacaagggctgggagaaggagaccaagggtggcaaggtcaccggcaagaccctcctcgaggccatcgacgccatcgagccccccaagcgtcccaccgacaagcccctccgccttcccctccaggatgtgtacaagatcggcggtatcggaaccgtgcccgtcggccgtatcgagactggtgtcctcaagcccggtatggtcgtgaccttcgcccccgccaacgtcaccactgaagtcaagtccgtcgagatgcaccacgagcagctccaggagggcatgcctggcgacaacgtcggcttcaacgtgaagaacgtctccgtcaaggaaatccgccgtggcaacgtcgccggtgactccaagaacgatccccccatgggcgccgcctccttcaacgcccaggtcatcgtcctgaaccaccccggccaggtcggtgccggatacgcgcctgtcctcgattgccacaccgcccacatcgcctgcaagttctccgagatcctcgagaagatcgatcgccgtaccggcaagtcggtcgagaacaaccccaagttcatcaagtctggcgacgccgccatcgtcaagatgatcccgtccaagccca
>Rhamphoriopsis_zhaotongensis_GMBC6918_ET
cattacaaaaagagtgaaaactcgccaaccctttgtgaacatacctgaatagttgcttcggcgggcagccccagggcggggccgccgcctccccttgggaggtgcccgccagaggccaaccaaactcttgctttcagcggccctctgagttacaaaacaaaataaattaaaactttcaacaacggatctcttggctttggcatcgatgaagaacgcagcgaaatgcgataagtaatgtgaattgcagaattcagcgaatcatcgaatctttgaacgcacattgcacctattagcattctagtaggtatgcctgtccgagcgtcatttcaaccctcaggaggctccggccgactggtgttggggctcccgcggccgacggtcgcgggccccgaaagtcatcggcggtgcctgccagcactccgggcgcagtagcaatcctcgcccaggacgtctggcggagcgccggccgctaagcagccccc--gcggcacatcacaaggt-gacct------------agtgaagcggcaacagctcaaatttgaaatctggctcgtgcccgagttgtaatttgcagaggatgcttttggcgaggcgccttccgagttccctggaacgggacgccatagagggtgagagccccgtaaggttggacgccgagcctctgtaaagctccttcgacgagtcgagtagtttgggaatgctgctcaaaatgggaggtaaatttcttctaaagctaaatacaggccaaagaccgatagcgcacaagtagagtgatcgaaagatgaaaagcactttgaaaagagggttaaacagcacgtgaaattgttgaaagggaagcgctcgtgaccagacttgcgcccggcggatcagccagcgttctcgctggtgcctccgccgggtccaggccagcatcggttttcgcggggggataaaggcttagggaacgtgactcccccgggagtgttatagccctttgcagaataccgccgcggggaccgaggaccgcgcttcggcaaggatgctggcgtaatggtcatcagcgacccgtcttgaaacacggaccaaggagtcaagcattagggcgagtgtttgggtgtaaaacccgcacgcgtaatgaaagtaaacgctggtgagagcttcggcgcatcatcgaccgatcctgatgttctcggatggatttgagtaagagccttaccgcttggacccgaaagttgatgaactatgcctgtatagggtgaagccagaggaaactctggtggaggctcgcagcggttctgacgtgcaaatcgatcgtcgcaagcaattcgacttgcgtgtcggcataaggcaccagaccttgacgaatgccctgaagtactcgcttgctaccggaaactggggtgatcagaagaaggccatgagctcgactgcgggcgtctcccaagtcttgaaccgctacacattcgcctccaccctctcccatctgaggaggacgaacaccccgatcggtcgagacggcaagctcgccaagccgcgtcaactgcacaatacgcattggggcctggtgtgccccgccgagacgcctgaaggccaggcttgcggcctggtcaagaacctgtcactcatgtgctacgtcagcgtggggacaccggccgagccgatcatcgagttcatggttgccagaaacatggaggtgctcgaagagtacgagcccctgcggtatcctaatgcgacgaagatcttcgtgaacggcacgtgggttggtgtccaccaggacccgaagcatctggtcggtctggtccagggcctgcggagaaggggcgtcatccagtccgaggtctcgcttgttagagacattcgagatcgtgaattcaaaatcttctcggacgccggccgagtcatgagaccgctgttcgcggtggagcaagaggacagctccgagactggagtgcagaagggctcgctcatcctcaccaaggaccacatcgcccggctgagagcagacgaggatcttgccaaggacgatccgcggtacttcggctgggatggaatcacccaagttggtgccatcgaatacctcgacgccgaggaggaagagacggcgatgatctgcatgacgccggaggatctggagaactaccggctgcagaaagctggataccagatacccgatgaaaccggtgacgacgaccttaaccggcggctcaagacgaagatgaatcccacgacgcacatgtatacgcattgcgagatccatcccagcatgcttctcgggatctgcgccagcatcttgatagtaccttactacttggataaccgtggtaattctagagctaatacatgctgaaaatcccgacttcggaagggatgtatttattagattaaaaaccaatgccctctgggctcaatggtgattcataataacttctcgaatcgcacggccttgcgccggcgatggttcattcaaatttctgccctatcaactttcgacggctgggtattggccagccatggtgacaacgggtaacggagggttagggctcgaccccggagaaggagcctgagaaacggctactacatccaaggaaggcagcaggcgcgcaaattacccaatcccaattcggggaggtagtgacaataaatactgatacagggctcttttgggtcttgtaattggaatgagtacaatttaaatcccttaacgaggaacaattggagggcaagtctggtgccagcagccgcggtaattccagctccaatagcgtatattaaagttgttgcggttaaaaagctcgtagttgaaacttgggcctagctggccggtccgcctcaccgcgtgcactggtccggccgggcctttccctctggggaaccgcatgcccttcactgggcgtgtcggggaaccaggacttttactttgaaaaaattagagtgttcaaagcaggcctatgctcgaatacattagcatggaataatagaataggacgtgcggttctattttgttggtttctaggaccgccgtaatgattaatagggacagtcgccgccggtactggtgagttcgaggctggtatctccaaggatggccagacccgcgagcacgctctcctcgcctacacgctgggtgtgaagcagctcatcgtcgccatcaacaagatggacaccaccaagtggtccgaggcccgtttccaggagatcatcaaggagaccagcaacttcatcaagaaggtcggctacaaccccaagcaggttgccttcgtccccatctcgggcttccacggcgacaacatgctggttccctccgccaacgccccgtggtacaagggctgggagaaggagaacaagggcggcaaggtcactggcaagacgctcctcgaggccatcgacgccattgagcagcccaagcgtcccacggacaagcccctccgtcttcccctccaggatgtctacaagatcggtggtatcggcacggttcccgtcggccgtatcgagactggtgtcctcaagcccggtatggtcgtgaccttcgccccggccaacgtcaccactgaagtcaagtccgtcgagatgcaccacgagcagcttcaggagggtatgcccggcgacaacgtcggcttcaacgtgaagaacgtctccgtcaaggaaatccgccgtggcaacgtcgccggcgactccaagaacgacccccccatggccgccgcttccttcaacgcccaggtcatcgttctcaaccaccccggccaggtcggtgctggatacgcgcccgtcctggattgccacaccgcccacatcgcctgcaagttctccgagatcctcgagaagatcgaccgccgtaccggcaagtcggtcgagaacaaccccaagttcatcaagtctggtgacgccgccatcgtcaagatgattccgtccaagccca
>Rhamphoriopsis_zhaotongensis_GMBC6920
cattacaaaaagagtgaaaactcgccaaccctttgtgaacatacctgaatagttgcttcggcgggcagccccagggcggggccgccgcctccccttgggaggtgcccgccagaggccaaccaaactcttgctttcagcggccctctgagttacaaaacaaaataaattaaaactttcaacaacggatctcttggctttggcatcgatgaagaacgcagcgaaatgcgataagtaatgtgaattgcagaattcagcgaatcatcgaatctttgaacgcacattgcacctattagcattctagtaggtatgcctgtccgagcgtcatttcaaccctcaggaggctccggccgactggtgttggggctcccgcggccgacggtcgcgggccccgaaagtcatcggcggtgcctgccagcactccgggcgcagtagcaatcctcgcccaggacgtctggcggagcgccggccgctaagcagccccc--gcggcacatcacaaggt-gacct------------agtgaagcggcaacagctcaaatttgaaatctggctcgtgcccgagttgtaatttgcagaggatgcttttggcgaggcgccttccgagttccctggaacgggacgccatagagggtgagagccccgtaaggttggacgccgagcctctgtaaagctccttcgacgagtcgagtagtttgggaatgctgctcaaaatgggaggtaaatttcttctaaagctaaatacaggccaaagaccgatagcgcacaagtagagtgatcgaaagatgaaaagcactttgaaaagagggttaaacagcacgtgaaattgttgaaagggaagcgctcgtgaccagacttgcgcccggcggatcagccagcgttctcgctggtgcctccgccgggtccaggccagcatcggttttcgcggggggataaaggcttagggaacgtgactcccccgggagtgttatagccctttgcagaataccgccgcggggaccgaggaccgcgcttcggcaaggatgctggcgtaatggtcatcagcgacccgtcttgaaacacggaccaaggagtcaagcattagggcgagtgtttgggtgtaaaacccgcacgcgtaatgaaagtaaacgctggtgagagcttcggcgcatcatcgaccgatcctgatgttctcggatggatttgagtaagagccttaccgcttggacccgaaagttgatgaactatgcctgtatagggtgaagccagaggaaactctggtggaggctcgcagcggttctgacgtgcaaatcgatcgtcgcaagcaattcgacttgcgtgtcggcataaggcaccagaccttgacgaatgccctgaagtactcgcttgctaccggaaactggggtgatcagaagaaggccatgagctcgactgcgggcgtctcccaagtcttgaaccgctacacattcgcctccaccctctcccatctgaggaggacgaacaccccgatcggtcgagacggcaagctcgccaagccgcgtcaactgcacaatacgcattggggcctggtgtgccccgccgagacgcctgaaggccaggcttgcggcctggtcaagaacctgtcactcatgtgctacgtcagcgtggggacaccggccgagccgatcatcgagttcatggttgccagaaacatggaggtgctcgaagagtacgagcccctgcggtatcctaatgcgacgaagatcttcgtgaacggcacgtgggttggtgtccaccaggacccgaagcatctggtcggtctggtccagggcctgcggagaaggggcgtcatccagtccgaggtctcgcttgttagagacattcgagatcgtgaattcaaaatcttctcggacgccggccgagtcatgagaccgctgttcgcggtggagcaagaggacagctccgagactggagtgcagaagggctcgctcatcctcaccaaggaccacatcgcccggctgagagcagacgaggatcttgccaaggacgatccgcggtacttcggctgggatggaatcacccaagttggtgccatcgaatacctcgacgccgaggaggaagagacggcgatgatctgcatgacgccggaggatctggagaactaccggctgcagaaagctggataccagatacccgatgaaaccggtgacgacgaccttaaccggcggctcaagacgaagatgaatcccacgacgcacatgtatacgcattgcgagatccatcccagcatgcttctcgggatctgcgccagcatcttgatagtaccttactacttggataaccgtggtaattctagagctaatacatgctgaaaatcccgacttcggaagggatgtatttattagattaaaaaccaatgccctctgggctcaatggtgattcataataacttctcgaatcgcacggccttgcgccggcgatggttcattcaaatttctgccctatcaactttcgacggctgggtattggccagccatggtgacaacgggtaacggagggttagggctcgaccccggagaaggagcctgagaaacggctactacatccaaggaaggcagcaggcgcgcaaattacccaatcccaattcggggaggtagtgacaataaatactgatacagggctcttttgggtcttgtaattggaatgagtacaatttaaatcccttaacgaggaacaattggagggcaagtctggtgccagcagccgcggtaattccagctccaatagcgtatattaaagttgttgcggttaaaaagctcgtagttgaaacttgggcctagctggccggtccgcctcaccgcgtgcactggtccggccgggcctttccctctggggaaccgcatgcccttcactgggcgtgtcggggaaccaggacttttactttgaaaaaattagagtgttcaaagcaggcctatgctcgaatacattagcatggaataatagaataggacgtgcggttctattttgttggtttctaggaccgccgtaatgattaatagggacagtcgccgccggtactggtgagttcgaggctggtatctccaaggatggccagacccgcgagcacgctctcctcgcctacacgctgggtgtgaagcagctcatcgtcgccatcaacaagatggacaccaccaagtggtccgaggcccgtttccaggagatcatcaaggagaccagcaacttcatcaagaaggtcggctacaaccccaagcaggttgccttcgtccccatctcgggcttccacggcgacaacatgctggttccctccgccaacgccccgtggtacaagggctgggagaaggagaacaagggcggcaaggtcactggcaagacgctcctcgaggccatcgacgccattgagcagcccaagcgtcccacggacaagcccctccgtcttcccctccaggatgtctacaagatcggtggtatcggcacggttcccgtcggccgtatcgagactggtgtcctcaagcccggtatggtcgtgaccttcgccccggccaacgtcaccactgaagtcaagtccgtcgagatgcaccacgagcagcttcaggagggtatgcccggcgacaacgtcggcttcaacgtgaagaacgtctccgtcaaggaaatccgccgtggcaacgtcgccggcgactccaagaacgacccccccatggccgccgcttccttcaacgcccaggtcatcgttctcaaccaccccggccaggtcggtgctggatacgcgcccgtcctggattgccacaccgcccacatcgcctgcaagttctccgagatcctcgagaagatcgaccgccgtaccggcaagtcggtcgagaacaaccccaagttcatcaagtctggtgacgccgccatcgtcaagatgattccgtccaagccca
>Xylolentia_aseptata_GZCC_20_0426
cattacggaagagttg-agactcgccaaccctttgtgaacttacctgaaccgttgcttcggcgggcagccccagggcggggccgccgcctcccgcagggaggtgcccgccggaagccacaccaactcttgttgttctgtgtcttctgagtaacaaaacaaaatgaatcaaaactttcaacaacggatctcttggctttggcatcgatgaagaacgcagcgaaatgcgataagtaatgtgaattgcagaattcagcgaatcatcgaatctttgaacgcacattgcgcccattagcattctagtgggcatgcctgtccgagcgtcatttcaaccctcaggcccgcctggtcgcctggtgttgggggccccgcggcgctgccgcggggccccctaaagccatcggcggtgcctgccagcactccgggcgcagtagtacgcctcgccctggacgtctggcggcgctcctgccgctaaacgaagccgccgcggcagacgtactggttgacctcgatcaggtaggagtgaagcggcaacagctcaaatttgaaatctggcctcggcccgagttgtaatttgcagaggatgcttttggcgaggcgccttccgagttccctggaacgggacgccatagagggtgagagccccgtacggttggacgccgagcctctgtaaagctccttcgacgagtcgagtagtttgggaatgctgctcaaaatgggaggtaaatttcttctaaagctaaataccggccaaagaccgatagcgcacaagtagagtgatcgaaagatgaaaagcactttgaaaagagggttaaacagcacgtgaaattgttgaaagggaagcgctcgtgaccagacttgcgccctacggatcagccggcgttctcgccggtgcctctgtagggtccaggccagcatcggtctccgcggggggataaaggcttagggaacgtggctcccccgggagtgttatagccctctgcagaataccgccgcggggaccgaggaccgcgcttcggcaaggatgctggcgtaatggtcaccagcgacccgtcttgaaacacggaccaaggagtcaagcattagggcgagtgtctgggtgtaaaacccgcacgcgaaatgaaagtgaacgttggtgagagcttcggcgcatcatcgaccgatccagatgttctcggatggatttgagtaagagccttaccgcttggacccgaaagttgatgaactatgcctgtatagggtgaagccagaggaaactctggtggaggctcgcagcggttctgacgtgcaaatcgatcgtcgcaaacagttcgacttgcgtgttggaatcaggcatcagaccttgacgaacgcgttgaagtactcgctcgccactggaaactggggcgagcagaagaaggcaatgagctcaactgctggtgtatcccaggtcttgaaccgttatacatttgcttccactctgtctcacttgaggcgaacgaatacccccatcggtcgagatggcaagcttgcaaagccgcgtcagttgcacaacacacactggggtttggtctgccccgcagagactcccgaaggccaagcctgtggcctggtcaagaatctgtcccttatgtgctatgtcagcgtgggaacgccggccgagccaatcattgagttcatggttgctcgaaatatggaagtgctcgaagagtacgagccactgcggtaccccaacgcgaccaaaatcttcgtcaacggcacgtgggttggtgtgcaccaggatccaaagcacttggtgggcttagtccaaggcttgcggagaaggggtgtcattcaatcagaggtctctcttgttagagacattcgagaccgtgaattcaagatcttctccgacgcaggccgagtgatgagaccgttgtttgcagtcgaacaagaggacaactccgaaacggggggccagaaggggacgctcgtcctgtccaaggagcacgtcgccaggttgagggccgatgacgatctggcgaaggacgatccgcagttcttcggctgggatgggatttgccaagctggtgccatcgaatatctcgacgccgaagaagaggagacggcgatgatttgcatgacaccggaagatctggagaactatcgtcttcagaaagctgggttccagatccctgaggagaccggtgacgaggacctcaatcgccgattgaagacgaggatgaatccaacaactcacatgtatacgcattgcgagatccaccccagcatgctcctcggcatttgcgccagcattttgatagtaccttactacttggataaccgtggtaattctagagctaatacatgctaaaaatcccgacttcggaagggatgtatttattagattaaaaaccaatgccctctgggctcactggtgattcataataacttctcgaatcgcacggccttgcgccggcgatggttcattcaaatttctgccctatcaactttcgacggctgggtcttggccagccatggtgacaacgggtaacggagggttagggctcgaccccggagaaggagcctgagaaacggctactacatccaaggaaggcagcaggcgcgcaaattacccaatcccgattcggggaggtagtgacaataaatactgatacagggctcttttgggtcttgtaattggaatgagtacaatttaaatcccttaacgaggaacaattggagggcaagtctggtgccagcagccgcggtaattccagctccaatagcgtatattaaagttgttgcggttaaaaagctcgtagttgaaacttgggcctagctggccggtccgcctcaccgcgtgcactggtccggccgggcctttccctctggggaaccgcatgcccttcactgggcgtgtcggggaaccaggacttttactttgaaaaaattagagtgttcaaagcaggcctatgctcgaatacattagcatggaataatagaataggacgtgcggttctattttgttggtttctaggaccgccgtaatgattaatagggacagtcgctgccggtactggtgagttcgaggctggtatctccaaggatggccagactcgtgagcacgccctgctcgcctacaccctgggtgtgaagcagctcatcgtcgccatcaacaagatggacaccaccaagtggtccgaggctcgtttccaggaaatcatcaaggagaccagcaacttcatcaagaaggtcggctacaaccccaagcaggttgccttcgtgcccatctccggcttccacggtgacaacatgcttaccccctccgccaacgccccctggtacaagggttgggagaaggagaccaagggtggcaaggtcactggcaagaccctcctcgaggccatcgatgccattgagccccccaagcgtcccaccgacaagcccctccgccttccccttcaggatgtgtacaagatcggcggtattggcactgtgcccgtcggccgtatcgagactggtatcctgaagcccggtatggtcgtcactttcgctccctccaacgtcaccactgaagtcaagtccgtcgagatgcaccacgagcagcttgccgagggtatgcccggcgacaacgtcggcttcaacgtgaagaacgtctccgttaaggagattcgccgtggcaacgtcgctggtgactccaagaacgaccctccctccggtgctgcctctttcaacgcccaggtcatcgtcctgaaccaccccggccaggtcggtgctggctacgccccggtcttggattgccacactgcccacatcgcttgcaagttctccgagattctggagaagatcgaccgccgtaccggcaagtcggttgagaacaaccccaagttcatcaagtcgggtgacgctgccatcgtcaagatgattccgtccaagccca
>Xylolentia_bambusae_ZHKUCC_24_1142
--ttacagaagagttgaagactcgccaaccctttgtgaacctacctaaaccgttgcttcggcgggcagccccagggcggggccgccgcctyccgcagggaggtgcccgccagaagccactccaactcttgttgtcttgtgtcttctgaggaacaaaacaaaatgaatcaaaactttcaacaacggatctcttggctttggcatcgatgaagaacgcagcgaaatgcgataagtaatgtgaattgcagaattcagcgaatcatcgaatctttgaacgcacattgcgcccattagcattctagtgggcatgcctgtccgagcgtcatttcgaccctcaggcccgctcga-ggcctggtgttgggggccgcggcgtctcgccgcggggcccccgaaagccatcggcggtgcctgccagcactccgggcgcagtagtacgcctcgccctggacgtctggcggcgctccagccgctaaaccttcttcccgcggcagatcaaatggttgacctcgatcaggtaggagtgaagcggcaacagctcaaatttgaaatctggcttcggcccgagttgtaatttgcagaggatgcttttggcgaggcgccttccgagttccctggaacgggacgccatagagggtgagagccccgtacggttggacgccgagcctctgtaaagctccttcgacgagtcgagtagtttgggaatgctgctcaaaatgggaggtaaatttcttctaaagctaaataccggccaaagaccgatagcgcacaagtagagtgatcgaaagatgaaaagcactttgaaaagagggttaaacagcacgtgaaattgttgaaagggaagcgctcgtgaccagacttgcgccctgcggatcagccggcgttctcgccggtgcctctgcagggcccaggccagcatcggtctcggcggtgggataaaggcttagggaacgtggctcccccgggagtgttatagcccttcgtagaataccgcctccgggaccgaggaccgcgcttcggcaaggatgctggcgtaatggtcaccagcgacccgtcttgaaacacggaccaaggagtcaagcattagggcgagtgtctgggtgtaaaacccgcacgcgaaatgaaagtgaacgttggtgagagcttcggcgcatcatcgaccgatccagatgttctcggatggatttgagtaagagccttaccgcttggacccgaaagttgatgaactatgcctgtatagggtgaagccagaggaaactctggtggaggctcgcagcggttctgacgtgcaaatcgatcgtc--------------------------------------------------------------------------------------gagcagaagaaggccatgagctcgactgctggtgtctctcaagtcttgaaccgttacacctttgcgtccaccctgtttcatttgaggcgaacaaatactccgattggccgagatggcaagctcgcgaagcctcgccagctacataatacacactggggtttggtctgtcccgcagagactcccgaaggccaagcctgtggcctggtcaagaatctgtctcttatgtgttatgttagtgtgggaacaccggccgagccaatcatcgaattcatggttgctcgaaacatggaggtgcttgaggaatacgagccgttgcgataccccaacgcgaccaagattttcgtcaacggcacgtgggtcggtgtccatcaggatcctaagcatcttgtgggtttggtccagggattgcgaagaaggggcgtcattcaatcagaggtctctcttgttagagacattcgagaccgtgaattcaagattttctctgacgccggccgagtgatgaggccgctgtatgcggtagaacaggaggataatcccgaaacaggtggtcagaaagggtcactcgtcttgaccaaggagcacattgccagacttagggccgacgatgatcttgctaaggacgatccgcggtatttcggctgggatgggatttgccaagctggtgccatcgagtatctcgatgccgaggaagaagagacagccatgatctgcatgacaccggaagatctggaaaattatcgtctccagaaagctggtttccagattcctgatgagaccggcgacgaagatctcaatcgccgattgaagacaaggatgaacccgacaactcacatgtacacgcattgtgagattcatcccagcatgctcctcggcatttgtgccagcattttgatagtaccttactacttggataaccgtggtaattctagagctaatacatgctaaaaatcccgacttcggaagggatgtatttattagattaaaaaccaatgccctctgggctcactggtgattcataataacttctcgaatcgcacggccttgcgccggcgatggttcattcaaatttctgccctatcaactttcgacggctgggtcttggccagccatggtgacaacgggtaacggagggttagggctcgaccccggagaaggagcctgagaaacggctactacatccaaggaaggcagcaggcgcgcaaattacccaatcccgattcggggaggtagtgacaataaatactgatacagggctcttttgggtcttgtaattggaatgagtacaatttaaatcccttaacgaggaacaattggagggcaagtctggtgccagcagccgcggtaattccagctccaatagcgtatattaaagttgttgcggttaaaaagctcgtagttgaaacttgggcctagctggccggtccgcctcaccgcgtgcactggtccggccgggcctttccctctggggaaccgcatgcccttcactgggcgtgtcggggaaccaggacttttactttgaaaaaattagagtgttcaaagcaggcctatgctcgaatacattagcatggaataatagaataggacgtgcggttctattttgttggtttctaggaccgccgtaatgattaatagggacag---------------gtgagttcgaggctggtatctccaaggatggccagactcgtgagcacgccctgctcgcctacaccctgggtgtcaagcagctcatcgtcgccatcaacaagatggacaccaccaagtggtctgaggctcgtttccaggaaatcattaaggagactagcaacttcatcaagaaggtcggctacaaccccaagactgttgccttcgtgcccatctccggcttccacggcgacaacatgcttaccccctccaccaacgctccttggtacaagggctgggagaaggagggcaagggtggcaaggtcactggcaagaccctcctcgaggccatcgatgccatcgagccccccaagcgtcccaccgacaagcccctccgccttccccttcaggatgtgtacaagatcggcggtattggcactgtgcccgtcggccgtatcgagactggtatcttgaagcccggtatggtcgtcactttcgctccctccaacgtcaccactgaagtcaagtccgtcgagatgcaccacgagcagcttgccgagggtgtcccgggtgacaacgtcggcttcaacgtgaagaacgtctccgtcaaggagattcgccgtggcaacgtcgctggcgactccaagaacgaccctccctccggtgctgcctccttcaacgcccaggtcatcgtcctgaaccaccccggccaggtcggtgctggttacgccccggtcttggattgccacactgcccacatcgcctgcaagttctccgagatcctggagaagatcgatcgccgtaccggcaagtcggtcgagaacaaccccaagttcatcaagtcgggtgacg---------------------------------
>Xylolentia_brunneola_PRA_13611
cattacggaagagttgcagactcgccaaccctttgtgaacttacctgaaccgttgcttcggcgggcagccccagggcggggccgccgcctcccgcagggaggtgcccgccggaagccacaccaactcttgttgttctgtgtcttctgagtaacaaaacaaaatgaatcaaaactttcaacaacggatctcttggctttggcatcgatgaagaacgcagcgaaatgcgataagtaatgtgaattgcagaattcagcgaatcatcgaatctttgaacgcacattgcgcccattagcattctagtgggcatgcctgtccgagcgtcatttcaaccctcaggcccgcctggtcgcctggtgttgggggcgcggcgaggctgccgcggggcccccgaaagccatcggcggtgcctgccagcactccgggcgcagtaattaacctcgccctggacgtctggcggcgcccctgccgctaaacgcagccgccgcggcacacgaactggttgacctc-----------agtgaagcggcaacagctcaaatttgaaatctggcctcggcccgagttgtaatttgcagaggatgcttttggcgaggcgccttccgagttccctggaacgggacgccatagagggtgagagccccgtacggttggacgccgagcctctgtaaagctccttcgacgagtcgagtagtttgggaatgctgctcaaaatgggaggtaaatttcttctaaagctaaataccggccaaagaccgatagcgcacaagtagagtgatcgaaagatgaaaagcactttgaaaagagggttaaacagcacgtgaaattgttgaaagggaagcgctcgtgaccagacttgcgccctgcggatcagccggcgttctcgccggtgtctccgcagggcccaggccagcatcggtctccgcggtgggataaaggctcagggaacgtggctcccccgggagtgttatagccctctgcagaataccgccggggggaccgaggaccgcgcttcggcaaggatgctggcgtaatggtcaccagcgacccgtcttgaaacacggaccaaggagtcaagcattagggcgagtgtctgggtgtaaaacccgcacgcgaaatgaaagtgaacgttggtgagagcttcggcgcatcatcgaccgatccagatgttctcggatggatttgagtaagagccttaccgcttggacccgaaagttgatgaactatgcctgtatagggtgaagccagaggaaactctggtggaggctcgcagcggttctgacgtgcaaatcgatcgtcgcaagcagttcgacttgcgtgttggaatcaggcatcagaccttgacgaacgccttgaaatactcgctcgccactggaaactggggcgagcagaagaaggccatgagctccactgccggtgtgtcccaggtcttgaaccgttacacatttgcttccaccctgtctcacttgaggcgaacgaatactccgatcggtcgagatggcaagctcgcaaagccgcgccagctgcacaacacacattggggtttggtctgccccgcagagacgcccgaaggccaggcttgtggcctggtcaagaatctgtccctgatgtgctatgtcagtgtgggaacgccggccgagcctatcatcgagttcatggttgctcgaaacatggaggtgctcgaagagtacgagccattgcggtaccccaacgcgaccaaaatcttcgtcaacggcacgtgggtcggtgtccaccaagatccgaagcacttggtgggcttggttcaaggcttgcggaggagaggcgtcattcaatcagaggtctcccttgttagagacatccgagaccgtgaattcaagatcttctccgacgctggccgggtgatgaggccgttgtttgcagtagaacaggaggacaactctgaaacaggcggccagaaggggacgctcgtcctgagcaaggagcatgtcgctaggctgagggccgatgatgatctggccaaggacgatccgcagtacttcggctgggacgggatttgccaagctggtgccatcgagtatctcgacgccgaagaagaagagacgtcgatgatctgcatgacaccggaagatctggagaactatcgtcttcagaaggctgggttccagatccctgaggagacgggcgaggaggacctcaatcgccgattgaagacgaggatgaatccaacaactcacatgtatacgcattgtgagatccaccccagcatgctcctcggcatctgcgccagcattttgatagtaccttactacttggataaccgtggtaattctagagctaatacatgctaaaaatcccgacttcggaagggatgtatttattagattaaaaaccaatgccctctgggctcactggtgattcataataacttctcgaatcgcacggccttgcgccggcgatggttcattcaaatttctgccctatcaactttcgacggctgggtcttggccagccatggtgacaacgggtaacggagggttagggctcgaccccggagaaggagcctgagaaacggctactacatccaaggaaggcagcaggcgcgcaaattacccaatcccgattcggggaggtagtgacaataaatactgatacagggctcttttgggtcttgtaattggaatgagtacaatttaaatcccttaacgaggaacaattggagggcaagtctggtcccgggctacgcggggattgttgtttgaaaagcgtatcagcaatctgtcaatgcagaacatacgggggaggagggtgggatttggtagtccaagcctcct--cccggtg--ccaatcccgtggagctatatcttctggnnnaccgcatgcccttcactgggcgtgtcggggaaccaggacttttactttgaaaaaattagagtgttcaaagcaggcctatgctcgaatacattagcatggaataatagaataggacgtgcggttctattttgttggtttctaggaccgccgtaatgattaatagggacag????????????????????????????????????????????????????????????????????????????????????????????????????????????????????????????????????????????????????????????????????????????????????????????????????????????????????????????????????????????????????????????????????????????????????????????????????????????????????????????????????????????????????????????????????????????????????????????????????????????????????????????????????????????????????????????????????????????????????????????????????????????????????????????????????????????????????????????????????????????????????????????????????????????????????????????????????????????????????????????????????????????????????????????????????????????????????????????????????????????????????????????????????????????????????????????????????????????????????????????????????????????????????????????????????????????????????????????????????????????
>Xylolentia_matsushimae_NN043170
-----cggaagagttgaagactcgccaaccctttgtgaacttacctgaaccgttgcttcggcgggcagccccagggcggggccgccgcctcccgcagggaggtgcccgccggaagccacaccaactcttgttgttctgtgtcttctgagtaacaaaacaaaatgaatcaaaactttcaacaacggatctcttggctttggcatcgatgaagaacgcagcgaaatgcgataagtaatgtgaattgcagaattcagcgaatcatcgaatctttgaacgcacattgcgcccattagcattctagtgggcatgcctgtccgagcgtcatttcaaccctcaggcccgcctggtcgcctggtgttgggggccccgcggcgctgccgcggggccccctaaagccatcggcggtgcctgccagcactccgggcgcagtagtacgcctcgccctggacgtctggcggcgctcctgccgctaaacgaagccgccgcggcagacgtactgg-------------------????????????????????????????????????????????????????????????????????????????????????????????????????????????????????????????????????????????????????????????????????????????????????????????????????????????????????????????????????????????????????????????????????????????????????????????????????????????????????????????????????????????????????????????????????????????????????????????????????????????????????????????????????????????????????????????????????????????????????????????????????????????????????????????????????????????????????????????????????????????????????????????????????????????????????????????????????????????????????????????????????????????????????????????????????????????????????????????????????????????????????????????????????????????????????????????????????????????????????????????????????????????????????????????????????????????????????????????????????????????????????????????????????????????????????????????????????????????????????????????????????????????????????????????????????????????????????????????????????????????????????????????????????????????????????????????????????????????????????????????????????????????????????????????????????????????????????????????????????????????????????????????????????????????????????????????????????????????????????????????????????????????????????????????????????????????????????????????????????????????????????????????????????????????????????????????????????????????????????????????????????????????????????????????????????????????????????????????????????????????????????????????????????????????????????????????????????????????????????????????????????????????????????????????????????????????????????????????????????????????????????????????????????????????????????????????????????????????????????????????????????????????????????????????????????????????????????????????????????????????????????????????????????????????????????????????????????????????????????????????????????????????????????????????????????????????????????????????????????????????????????????????????????????????????????????????????????????????????????????????????????????????????????????????????????????????????????????????????????????????????????????????????????????????????????????????????????????????????????????????????????????????????????????????????????????????????????????????????????????????????????????????????????????????????????????????????????????????????????????????????????????????????????????????????????????????????????????????????????????????????????????????????????????????????????????????????????????????????????????????????????????????????????????????????????????????????????????????????????????????????????????????????????????????????????????????????????????????????????????????????????????????????????????????????????????????????????????????????????????????????????????????????????????????????????????????????????????????????????????????????????????????????????????????????????????????????????????????????????????????????????????????????????????????????????????????????????????????????????????????????????????????????????????????????????????????????????????????????????????????????????????????????????????????????????????????????????????????????????????????????????????????????????????????????????????????????????????????????????????????????????????????????????????????????????????????????????????????????????????????????????????????????????
>Xylolentia_palmicola_NN055349
-----cggaagagttgaagactcgccaaccctttgtgaacttacctgaaccgttgcttcggcgggcagccccagggcggggccgccgcctcccgcagggaggtgcccgccggaagccactccaactcttgttgtaccgtgtcttctgagtaac-aaacaaaatgaattaaaactttcaacaacggatctcttggctttggcatcgatgaagaacgcagcgaaatgcgataagtaatgtgaattgcagaattcagcgaatcatcgaatctttgaacgcacattgcgcccattagcattctagtgggcatgcctgtccgagcgtcatttcaaccctcaggcccgcctggtcgcctggtgttgggggccccgcggcgctgccgcggggcccccgaaagccatcggcggtgcctgccagcactccgggcgcagtagtacgcctcgccctggacgtctggcggcgctcctgccgctaaacgaagccggcgcggcagacgaactgg-------------------????????????????????????????????????????????????????????????????????????????????????????????????????????????????????????????????????????????????????????????????????????????????????????????????????????????????????????????????????????????????????????????????????????????????????????????????????????????????????????????????????????????????????????????????????????????????????????????????????????????????????????????????????????????????????????????????????????????????????????????????????????????????????????????????????????????????????????????????????????????????????????????????????????????????????????????????????????????????????????????????????????????????????????????????????????????????????????????????????????????????????????????????????????????????????????????????????????????????????????????????????????????????????????????????????????????????????????????????????????????????????????????????????????????????????????????????????????????????????????????????????????????????????????????????????????????????????????????????????????????????????????????????????????????????????????????????????????????????????????????????????????????????????????????????????????????????????????????????????????????????????????????????????????????????????????????????????????????????????????????????????????????????????????????????????????????????????????????????????????????????????????????????????????????????????????????????????????????????????????????????????????????????????????????????????????????????????????????????????????????????????????????????????????????????????????????????????????????????????????????????????????????????????????????????????????????????????????????????????????????????????????????????????????????????????????????????????????????????????????????????????????????????????????????????????????????????????????????????????????????????????????????????????????????????????????????????????????????????????????????????????????????????????????????????????????????????????????????????????????????????????????????????????????????????????????????????????????????????????????????????????????????????????????????????????????????????????????????????????????????????????????????????????????????????????????????????????????????????????????????????????????????????????????????????????????????????????????????????????????????????????????????????????????????????????????????????????????????????????????????????????????????????????????????????????????????????????????????????????????????????????????????????????????????????????????????????????????????????????????????????????????????????????????????????????????????????????????????????????????????????????????????????????????????????????????????????????????????????????????????????????????????????????????????????????????????????????????????????????????????????????????????????????????????????????????????????????????????????????????????????????????????????????????????????????????????????????????????????????????????????????????????????????????????????????????????????????????????????????????????????????????????????????????????????????????????????????????????????????????????????????????????????????????????????????????????????????????????????????????????????????????????????????????????????????????????????????????????????????????????????????????????????????????????????????????????????????????????????????????????????????????????????????
>Xylolentia_reniformis_GZCC_18_0048
cattacggaagagttgaagactcgccaaccctttgtgaacttacctgaaccgttgcttcggcgggcagccccagggcggggccgccgcctcccgcagggaggtgcccgccggaagccacaccaactcttgttgttctgtgtcttctgagtaacaaacaaaaatgaatcaaaactttcaacaacggatctcttggctttggcatcgatgaagaacgcagcgaaatgcgataagtaatgtgaattgcagaattcagcgaatcatcgaatctttgaacgcacattgcgcccattagcattctagtgggcatgcctgtccgagcgtcatttcaaccctcaggcccgcctggtcgcctggtgttgggggccccgcggcgctgccgcggggcccccgaaagccatcggcggtgcctgccagcactccgggcgcagtagtacgcctcgccctggacgtctggcggcgctcctgccgctaaacgaagccgccgcggcggacgaactggttgacctcgatcaggtaggagtgaagcggcaacagctcaaatttgaaatctggcctcggcccgagttgtaatttgcagaggatgcttttggcgaggcgccttccgagttccctggaacgggacgccatagagggtgagagccccgtacggttggacgccgagcctctgtaaagctccttcgacgagtcgagtagtttgggaatgctgctcaaaacgggaggtaaatttcttctaaagctaaataccggccaaagaccgatagcgcacaagtagagtgatcgaaagatgaaaagcactttgaaaagagggttaaacagcacgtgaaattgttgaaagggaagcgctcgtgaccagacttgcgccctgcggatcagccggcgttctcgccggtgtctctgcagggtccaggccagcatcggtctccgcggggggataaaggcttagggaacgtggctcccccgggagtgttatagccctctgcagaataccgccgtggggaccgaggaccgcgcttcggcaaggatgctggcgtaatggtcaccagcgacccgtcttgaaacacggaccaaggagtcaagcattagggcgagtgtctgggtgtaaaacccgcacgcgaaatgaaagtgaacgttggtgagagcttcggcgcatcatcgaccgatccagatgttctcggatggatttgagtaagagccttaccgcttggacccgaaagttgatgaactatgcctgtatagggtgaagccagaggaaactctggtggaggctcgcagcggttctgacgtgcaaatcgatcgtc????????????????????????????????????????????????????????????????????????????????????????????????????????????????????????????????????????????????????????????????????????????????????????????????????????????????????????????????????????????????????????????????????????????????????????????????????????????????????????????????????????????????????????????????????????????????????????????????????????????????????????????????????????????????????????????????????????????????????????????????????????????????????????????????????????????????????????????????????????????????????????????????????????????????????????????????????????????????????????????????????????????????????????????????????????????????????????????????????????????????????????????????????????????????????????????????????????????????????????????????????????????????????????????????????????????????????????????????????????????????????????????????????????????????????????????????????????????????????????????????????????????????????????????????????????????????????????????????????????????????????????????????????????????????????????????????????????????????????????????????????????????????????????????????????????????????????????????????????????????????????????????????????????????????????????????????????????????????????????????????????????????????????????????????????????????????????????????????????????????????????????????????????????????????????????????????????????????????????????????????????????????????????????????????????????????????????????????????????????????????????????????????????????????????????????????????????????????????????????????????????????????????????????????????????????????????????????????????????????????????????????????????????????????????????????????????????????????????????????????????????????????????????????????????????????????????????????????????????????????????????????????????????????????????????????????????????????????????????????????????????????????????????????????????????????????????????????????????????????????????????????????????????????????????????????????????????????????????????????????????????????????????????????????????????????????????????????????????????????????????????????????????????????????????????????????????????????????????????????????????????????????????????????????????????????????????????????????????????????????????????????????????????????????????????????????????????????????????????????????????????????????????????????????????????????????????????????????????????????????????????????????????????????????????????????????????????????????????????????????????????????????????????????????????????????
>Xylolentia_simplex_BCRCFU31869
cattacagaagagttgaagactcgccaaccctttgtgaacctacctgaaccgttgcttcggcgggcagccccagggcggggccgccgcctcccgcagggaggtgcccgccagaagccactccaactcttgttgtcttgtgtcttctgaggaacaaaacaaaatgaatcaaaactttcaacaacggatctcttggctttggcatcgatgaagaacgcagcgaaatgcgataagtaatgtgaattgcagaattcagcgaatcatcgaatctttgaacgcacattgcgcccattagcattctagtgggcatgcctgtccgagcgtcatttcgaccctcaggcccgctcgc-ggcctggtgttgggggccgcggcggagagccgcggggcccccgaaagccatcggcggtgcccgccagcactccgggcgcagtagtacgcctcgccctggacgtctggcggcgctcttgccgctaaacctctcccacgcggcagatcaaatggttgacctcgatcaggtagg????????????????????????????????????????????????????????????????????????????????????????????????????????????????????????????????????????????????????????????????????????????????????????????????????????????????????????????????????????????????????????????????????????????????????????????????????????????????????????????????????????????????????????????????????????????????????????????????????????????????????????????????????????????????????????????????????????????????????????????????????????????????????????????????????????????????????????????????????????????????????????????????????????????????????????????????????????????????????????????????????????????????????????????????????????????????????????????????????????????????????????????????????????????????????????????????????????????????????????????????????????????????????????????????????????????????????????????????????????????????????????????????????????????????????????????????????????????????????????????????????????????????????????????????????????????????????????????????????????????????????????????????????????????????????????????????????????????????????????????????????????????????????????????????????????????????????????????????????????????????????????????????????????????????????????????????????????????????????????????????????????????????????????????????????????????????????????????????????????????????????????????????????????????????????????????????????????????????????????????????????????????????????????????????????????????????????????????????????????????????????????????????????????????????????????????????????????????????????????????????????????????????????????????????????????????????????????????????????????????????????????????????????????????????????????????????????????????????????????????????????????????????????????????????????????????????????????????????????????????????????????????????????????????????????????????????????????????????????????????????????????????????????????????????????????????????????????????????????????????????????????????????????????????????????????????????????????????????????????????????????????????????????????????????????????????????????????????????????????????????????????????????????????????????????????????????????????????????????????????????????????????????????????????????????????????????????????????????????????????????????????????????????????????????????????????????????????????????????????????????????????????????????????????????????????????????????????????????????????????????????????????????????????????????????????????????????????????????????????????????????????????????????????????????????????????????????????????????????????????????????????????????????????????????????????????????????????????????????????????????????????????????????????????????????????????????????????????????????????????????????????????????????????????????????????????????????????????????????????????????????????????????????????????????????????????????????????????????????????????????????????????????????????????????????????????????????????????????????????????????????????????????????????????????????????????????????????????????????????????????????????????????????????????????????????????????????????????????????????????????????????????????????????????????????????????????????????????????????????????????????????????????????????????????????????????????????????????????????????????????????????????????????
>Xylolentia_simplex_BCRCFU31758
cattacagaagagttgaagactcgccaaccctttgtgaacctacctgaaccgttgcttcggcgggcagccccagggcggggccgccgcctcccgcagggaggtgcccgccagaagccactccaactcttgttgtcttgtgtcttctgaggaacaaaacaaaatgaatcaaaactttcaacaacggatctcttggctttggcatcgatgaagaacgcagcgaaatgcgataagtaatgtgaattgcagaattcagcgaatcatcgaatctttgaacgcacattgcgcccattagcattctagtgggcatgcctgtccgagcgtcatttcgaccctcaggcccgctcgc-ggcctggtgttgggggccgcggcggagagccgcggggcccccgaaagccatcggcggtgcctgccagcactccgggcgcagtagtacgcctcgccctggacgtctggcggcgctcttgccgctaaacctctcccacgcggcagatcaaatggttgacctcgatcaggtaggagtgaagcggcaacagctcaaatttgaaatctggcttcggcccgagttgtaatttgcagaggatgcttttggcgaggcgccttccgagttccctggaacgggacgccacagagggtgagagccccgtacggttggacgccgagcctctgtaaagctccttcgacgagtcgagtagtttgggaatgctgctcaaaatgggaggtaaatttcttctaaagctaaataccggccaaagaccgatagcgcacaagtagagtgatcgaaagatgaaaagcactttgaaaagagggttaaacagcacgtgaaattgttgaaagggaagcgctcgtgaccagacttgcgccctgcggatcagccggcgttctcgccggtgcctctgcagggtccaggccagcatcggtctcggcggtgggataaaggcttagggaacgtggctcccccgggagtgttatagcccttcgcagaataccgcctccgggaccgaggaccgcgcttcggcaaggatgctggcgtaatggtcaccagcgacccgtc-----------------------------------------------------------------------------------------------------------------------------------------------------------------------------------------------------------------------------------------------------------------------------------------------------------------------------------------------------------------------------------------------------------------------------------------------------------------------------------------------------------------------------------------------------ttggtcaagaatctgtctcttatgtgttatgttagtgtgggaacgccggccgagccaatcatcgagttcatggttgctcgaaacatggaggtgcttgaggaatacgagccgttgcgatatcccaacgcgaccaagattttcgtcaacggcacgtgggtcggtgtccatcaggatcccaagcatcttgtgggtttggtccagggattgcgaagaaggggcgtcattcaatcagaggtctcccttgttagagatattcgagaccgtgaattcaagatattctccgacgccggccgagtgatgaggccactgtttgcggtagaacaggaggacaatcccgaaacaggtggtcagaaaggttcgctcgtcttgaccaaggagcacatcgccagactgagggccgacgacgatcttgctaaggacgatccgcggtatttcggctgggatgggatttgccaagctggtgccatcgagtatcttgatgccgaggaagaagagacggcgatgatctgcatgaccccggaagatctggaaaattatcgtctccagaaagctggtttccagattcccgatgagaccggcgacgaggatctcaatcgccggttgaagacaaggatgaacccgacaactcacatgtacacgcattgtgagattcatcctagtatgctcctcggcatttgtgccagcatt??????????????????????????????????????????????????????????????????????????????????????????????????????????????????????????????????????????????????????????????????????????????????????????????????????????????????????????????????????????????????????????????????????????????????????????????????????????????????????????????????????????????????????????????????????????????????????????????????????????????????????????????????????????????????????????????????????????????????????????????????????????????????????????????????????????????????????????????????????????????????????????????????????????????????????????????????????????????????????????????????????????????????????????????????????????????????????????????????????????????????????????????????????????????????????????????????????????????????????????????????????????????????????????????????????????????????????????????????????????????????????????????????????????????????????????????????????????????????????????????????????????????????????????????????????????????????????????????????????????????????????????????????????????????????????????????????????????????????????????????????????????????????????????????????????????????????????????????????????????????????????????????????????????????????????????????????????????????????????????????????????????????????????????????????????????????????????????????????????????????????????????????????????????????????????????????????????????????????????????????????????????????????????????????????????????????????????????????????????????????????????????????????????????????????????????????????????????????????????????????????????????????????????????
>Xylolentia_hydei_KUNCC_23_13819_T
-------------------actcgccaaccctttgtgaacttacctgaaccgttgcttcggcgggcagccccagggcggggccgccgcctcccgcagggaggtgcccgccggaagccacaccaactcttgttgttctgtgtcttctgagtaacaaaacaaaatgaatcaaaactttcaacaacggatctcttggctttggcatcgatgaagaacgcagcgaaatgcgataagtaatgtgaattgcagaattcagcgaatcatcgaatctttgaacgcacattgcgcccattagcattctagtgggcatgcctgtccgagcgtcatttcaaccctcaggcccgcctggtcgcctggtgttgggggccccgcggcgctgccgcggggcccccgaaagccatcggcggtgcctgccagcactccgggcgcagtagta--cctcgccctggacgtctggcggcgcccctgccgctaaacgaagccgccgcggcagactaactggttgacctcgatcaggtagg----------------------tttgaaatctggcctcggcccgagttgtaatttgcagaggatgcttttggcgaggcgccttccgagttccctggaacgggacgccatagagggtgagagccccgtacggttggacgccgagcctctgtaaagctccttcgacgagtcgagtagtttgggaatgctgctcaaaatgggaggtaaatttcttctaaagctaaataccggccaaagaccgatagcgcacaagtagagtgatcgaaagatgaaaagcactttgaaaagagggttaaacagcacgtgaaattgttgaaagggaagcgctcgtgaccagacttgcgccctgcggatcagccggcgttctcgccggtgtctccgcagggcccaggccagcatcggtctccgcggggggataaaggcttagggaacgtggctcccccgggagtgttatagccctctgcagaataccgccgcggggaccgaggaccgcgcttcggcaaggatgctggcgtaatggtcaccagcgacccgtcttgaaacacggaccaaggagtcaagcattagggcgagtgtctgggtgtaaaacccgcacgcgaaatgaaagtgaacgttggtgagagcttcggcgcatcatcgaccgatccagatgttctcggatggatttgagtaagagccttaccgcttggacccgaaagttgatgaactatgcctgtatagggtgaagccagaggaaactctggtggaggctcgcagcggttctgacgtgcaaatcgatcgtc----------cgacttgcgtgttggcatcaggcatcagaccttgacgaacgccctgaaatactcgctcgccactggaaactggggcgagcagaagaaggccatgagctcaactgctggtgtatcccaggtcttgaaccgttatacatttgcttccactctgtctcacttgcggcgaacgaatactccgatcggtcgagatggcaagctcgcaaagccgcgtcagctgcacaacacgcattggggtttggtctgccccgcggagacccccgaaggccaagcctgtggcctggtcaagaatctgtcccttatgtgctatgtcagtgtgggaacgccggccgagccaatcatcgagttcatggttgctcgaaacatggaggtgctcgaagagtacgagccattgcggtaccccaacgcgaccaaaatcttcgtcaacggcacgtgggtcggtgtccaccaggatccgaagcacttggtgggcttggtccaaggcttgcggaggaggggcgtcattcaatcagaggtctctcttgttagagacattcgagaccgtgaattcaagatcttctccgacgctggccgagtgatgaggccgctgtttgcagtggagcaggaagacaaccccgaaacagggggccagaaggggacgctcatcttgaccaaggagcacgtcgccaggttgagggccgacgatgatctggccaaggacgatccgcagttcttcggctgggacgggatttgccaagccggtgccatcgaatatctcgacgccgaagaagaagagacatcgatgatttgcatgacaccggaagatctggagaattatcgtcttcagaaggctgggttccagatccccgaggagaacggtgacgaggatctcaatcgccgattgaagacgaggatgaacccgacaactcacatgtacacgcattgtgagatccaccccagtatgctcctcggcatttgcgccagcattttgatagtaccttactacttggataaccgtggtaattctagagctaatacatgctaaaaatcccgacttcggaagggatgtatttattagattaaaaaccaatgccctctgggctcactggtgattcataataacttctcgaatcgcacggccttgtgccggcgatggttcattcaaatttctgccctatcaactttcgacggctgggtcttggccagccatggtgacaacgggtaacggagggttagggctcgaccccggagaaggagcctgagaaacggctactacatccaaggaaggcagcaggcgcgcaaattacccaatcccgattcggggaggtagtgacaataaatactgatacagggctcttttgggtcttgtaattggaatgagtacaatttaaatcccttaacgaggaacaattggagggcaagtctggtgccagcagccgcggtaattccagctccaatagcgtatattaaagttgttgcggttaaaaagctcgtagttgaaacttgggcctagctggccggtccgcctcaccgcgtgcactggtccggccgggcctttccctctggggaaccgcatgcccttcactgggcgtgtcggggaaccaggacttttactttgaaaaaattagagtgttcaaagcaggcctatgctcgaatacattagcatggaataatagaataggacgtgcggttctattttgttggtttctaggaccgccgtaatgattaatagggacagtcgccgccggtactggtgagttcgaggctggtatctccaaggatggccagactcgtgagcacgccctgctcgcttacaccctgggtgtgaagcagcttatcgtcgccatcaacaagatggacaccgccaagtggtccgaggctcgtttccaggaaatcatcaaggagaccagcaacttcatcaagaaggtcggctacaaccccaagcaggttgccttcgtgcccatctccggcttcaacggcgacaacatgctggctccctccgccaacgccccctggtacaagggctgggagaaggagaccaagggtggcaaggtcactggcaagaccctcctcgaggccatcgatgccattgagccccccaagcgtcccaccgacaagcccctccgccttccccttcaggatgtgtacaagatcggcggtattggcactgtgcccgtcggccgtatcgagactggtatcctgaagcccggtatggtcgtcactttcgctccctccaacgtcaccactgaagtcaagtccgtcgagatgcaccacgagcagcttaccgagggtatgccgggtgacaacgtcggcttcaacgtgaagaacgtctccgtcaaggaaattcgccgtggcaacgtcgctggtgactccaagaacgacccccccatgggtgctgcctccttcaacgcccaggtcatcgtcctgaaccaccccggccaggtcggtgctggctacgccccggtcttggattgccacactgcccacatcgcttgcaagttctccgagatcctggagaagatcgaccgccgtaccggcaagtcggtcgagaacaaccccaagttcatcaagtcgggtgacgctgccatcgtcaagatgattccgtccaagccca
>Xylolentia_oblongispora_DS_1_43
cattacagaagagttgaagactcgccaaccctatgtgaacctacctgaacagttgcttcggcgggcagccccagggcggggccgccgcctcccgcagggaggtgcccgccagaagccactttaactcttgtt-ttacctgtcttctgagtctataaacaaaataaatcaaaactttcaacaacggatctcttggctttggcatcgatgaagaacgcagcgaaatgcgataagtaatgtgaattgcagaattcagcgaatcatcgaatctttgaacgcacattgcacctattagcattctagtaggtatgcctgtccgagcgtcatttcaaccctcaggcctgcttga-ggcctggtgttgggggccccgcggctaggctgcggggccccctaaagctatcggcggtgcctgccagcactccgggcgcagtaatacacctcgccctggacgtctggcggcgcgcccgccgctaaacgagccgcctgcgacagcactaatggttgacctcgatcaggtaggagtgaagcggcaacagctcaaatttgaaatctggcttcggcccgagttgtaatttgcagaggatgcttttggcgaggcgccttccgagttccctggaacgggacgccatagagggtgagagccccgtacggttggacgccgagcctctgtaaagctccttcgacgagtcgagtagtttgggaatgctgctcaaaatgggaggtaaatttcttctaaagctaaataccggccaaagaccgatagcgcacaagtagagtgatcgaaagatgaaaagcactttgaaaagagggttaaacagcacgtgaaattgttgaaagggaagcgctcgtgaccagacttgcgccctgcggatcagccagcgttctcgctggtgcctctgcagggcccaggccagcatcggtctcggcggggggataaaggctcagggaacgtatctcctccgggagtgttatagccctctgcagaataccgccgcggggaccgaggaccgcgcttcggcaaggatgctggcgtaatggtcatcagcgacccgtcttgaaacacggaccaaggagtcaagcattagggcgagtgtttgggtgtaaaacccgcacgcgaaatgaaagtgaacgttggtgagagcttcggcgcatcatcgaccgatccagatgttctcggatggatttgagtaagagccttaccgcttggacccgaaagttgatgaactatgcctgtatagggtgaagccagaggaaactctggtggaggctcgcagcggttctgacgtgcaaatcgatcgtc??????????????????????????????????????????????????????????????????????????????????????????????????????????????????????????????????????????????????????????????????????????????????????????????????????????????????????????????????????????????????????????????????????????????????????????????????????????????????????????????????????????????????????????????????????????????????????????????????????????????????????????????????????????????????????????????????????????????????????????????????????????????????????????????????????????????????????????????????????????????????????????????????????????????????????????????????????????????????????????????????????????????????????????????????????????????????????????????????????????????????????????????????????????????????????????????????????????????????????????????????????????????????????????????????????????????????????????????????????????????????????????????????????????????????????????????????????????????????????????????????????????????ttgatagtaccttactacttggataaccgtggtaattctagagctaatacatgctaaaaatcccgacttcggaagggatgtatttattagattaaaaaccaatgccctctgggctccctggtgattcataataacttctcgaatcgcacggccttgcgccggcgatggttcattcaaatttctgccctatcaactttcgacggctgggtcttggccagccatggtgacaacgggtaacggagggttagggctcgaccccggagaaggagcctgagaaacggctactacatccaaggaaggcagcaggcgcgcaaattacccaatcccgattcggggaggtagtgacaataaatactgatacagggctcttttgggtcttgtaattggaatgagtacaatttaaatcccttaacgaggaacaattggagggcaagtctggtgccagcagccgcggtaattccagctccaatagcgtatattaaagttgttgcggttaaaaagctcgtagttgaaacttgggcctagctggccggtccgcctcaccgcgtgcactggtccggccgggcctttccctctggggaaccgcatgcccttcactgggcgtgtcggggaaccaggacttttactttgaaaaaattagagtgttcaaagcaggcctatgctcgaatacattagcatggaataatagaataggacgtgcggttctattttgttggtttctaggaccgccgtaatgattaatagggacagtcgctgccggtactggtgagttcgaggctggtatttccaaggatggccagactcgtgagcacgcccttctcgcctacaccctgggtgtgaagcagctcatcgttgccatcaacaagatggacaccaccaagtggtctgagtctcgtttccaggaaatcatcaaggagaccagcaacttcatcaagaaggtcggctacaaccccaaacaggttgccttcgtgcccatctccggcttccacggcgacaacatgcttactccttccgccaacgctccctggtacaagggctgggagaaggagaccaagggtggcaaggtcactggcaagactcttcttgaggccattgatgccatcgagccccccaagcgtcccaccgacaagcccctccgtcttcccctccaggatgtctacaagatcggtggtattggcactgtgcccgtcggccgtatcgagactggtatcctcaagcccggtatggtcgtcactttcgctccctccaacgtcaccactgaagtcaagtccgtcgagatgcaccacgagcagcttgccgaaggtgtccccggtgacaacgtcggcttcaacgtgaagaacgtctccgtcaaggaaatccgccgtggcaacgtcgccggtgactccaagaacgacccccccatgggcgctgcttccttcaacgcccaggtcatcgttctgaaccaccccggccaggtcggtgccggttacgcccccgtcttggattgccacactgcccacatcgcctgcaagttctccgagatcctcgagaagattgaccgccgtaccggcaagtcggtcgagaacaaccccaagttcatcaagtcgggtgatgccgccatcgtcaagatgattccctccaagccca
>Xylolentia_subhyalina_KUNCC_24_17948
-----------------agactcgccaaccctctgtgaacctacctgaaccgttgcttcggcgggcagccccagggcggggccgccgcctcccgcagggaggtgcccgccggaagccacaccaactcttgttgtactgtgtcttctgagtaacgaaat-aaatgaatcaaaactttcaacaacggatctcttggctttggcatcgatgaagaacgcagcgaaatgcgataagtaatgtgaattgcagaattcagcgaatcatcgaatctttgaacgcacattgcgcccattagcattctagtgggcatgcctgtccgagcgtcatttcgaccctcaggcccgcccggtcgcctggtgttgggggccccgcggcgctgccgcggggccccctaaagccatcggcggtgcctgccagcactccgggcgcagtagtacgcctcgccctggacgtctggcggcgctcctgccgctaaaccgaagccgcgcggcagacgcactggttgacctcgatcaggtaggagtgaagcggcaacagctcaaatttgaaatctggcctcggcccgagttgtaatttgcagaggatgcttttggcgaggcgccttccgagttccctggaacgggacgccacagagggtgagagccccgtacggttggacgccgagcctctgtaaagctccttcgacgagtcgagtagtttgggaatgctgctcaaaatgggaggtaaatttcttctaaagctaaataccggccaaagaccgatagcgcacaagtagagtgatcgaaagatgaaaagcactttgaaaagagggttaaacagcacgtgaaattgttgaaagggaagcgctcgtgaccagacttgcgccctgcggatcagccggcgttctcgccggtgcctccgcagggcccaggccagcatcggtctccgcggggggataaaggctcagggaacgtggctcccccgggagtgttatagccctctgcagaataccgccgcggggaccgaggaccgcgcttcggcaaggatgctggcgtaatggtcaccagcgacccgtcttgaaacacggaccaaggagtcaagcattagggcgagtgtctgggtgtaaaacccgcacgcgaaatgaaagtgaacgttggtgagagcttcggcgcatcatcgaccgatccagatgttctcggatggatttgagtaagagccttaccgcttggacccgaaagttgatgaactatgcctgtatagggtgaagcca----------------------------------------------------gtaaacagttcgacctgcgtgttggaatcaggcaccagaccttgaccaacgccttgaagtactcgctcgccactggaaactggggcgagcagaagaaggcaatgagctcaacggcgggtgtatcccaggtcttgaaccgttacacttttgcttctactctgtctcacttgcggcgaacgaatacccccatcggtcgagatggcaagctcgcaaagccgcgtcagctgcacaacacacattggggtctggtctgccccgcagagacccccgaaggccaagcctgtggtctggtcaagaatctgtccctcatgtgctatgtcagcgtgggaacgccggccgagccgatcatcgagttcatggttgcccgaaacatggaggtgctcgaagagtacgagccgctgcgataccccaacgcgaccaaaatcttcgtcaacggcacgtgggtcggtgtgcaccaggatccaaagcacttggtcggcttggtccaaggcttgcggaggagaggcgtcattcaatcagaggtctctcttgttagagacattcgagaccgtgaattcaagatcttctccgacgccggccgagtgatgagaccgttgtttgcagtcgaacaggaggacaacccggaaacagggggccagaaggggacgctcgtcctgaccaaggagcatgtcgccaggttgagggccgacgatgatctggccaaggacgatccgcagtacttcggctgggacgggatttgccaa---------------------------------------------------------------------------------------------------------------------------------------------------------------------------------------------------------------------------------------ttgatagtaccttactacttggataaccgtggtaattctagagctaatacatgctaaaaatcccgacttcggaagggatgtatttattagattaaaaaccaatgccctctgggctcactggtgattcataataacttctcgaatcgcacggccttgcgccggcgatggttcattcaaatttctgccctatcaactttcgacggctgggtcttggccagccatggtgacaacgggtaacggagggttagggctcgaccccggagaaggagcctgagaaacggctactacatccaaggaaggcagcaggcgcgcaaattacccaatcccgattcggggaggtagtgacaataaatactgatacagggctcttttgggtcttgtaattggaatgagtacaatttaaatcccttaacgaggaacaattggagggcaagtctggtgccagcagccgcggtaattccagctccaatagcgtatattaaagttgttgcggttaaaaagctcgtagttgaaacttgggcctagctggccggtccgcctcaccgcgtgcactggtccggccgggcctttccctctggggaaccgcatgcccttcactgggcgtgtcggggaaccaggacttttactttgaaaaaattagagtgttcaaagcaggcctatgctcgaatacattagcatggaataatagaataggacgtgcgggtctattttgttggtttctaggaccgccgtaatga---------------------------ggtgagttcgaggctggtatctccaaggatggccagactcgtgagcacgccctgctcgcctacaccctgggtgtgaagcagctcatcgtcgccatcaacaagatggacaccaccaagtggtccgaggctcgtttccaggaaattatcaaggagaccagcaacttcatcaagaaggtcggctacaaccccaagcaggttgccttcgtgcccatctccggcttccacggcgacaacatgcttaccccctccgccaacgccccctggtacaagggctgggagaaggagaccaagggtggcaaggtcactggcaagaccctcctcgaggccatcgatgccattgagccccccaagcgtcccaccgacaagcccctccgcctcccccttcaggatgtctacaagatcggcggtattggcactgtgcccgtcggccgtatcgagactggtatcctgaagcccggtatggtcgtcacttttgctccctccaacgtcaccactgaagtcaagtccgtcgagatgcaccacgagcagcttgctgagggtatgcccggcgacaatgtcggcttcaacgtgaagaacgtctccgtcaaggagattcgccgtggcaacgttgctggtgactccaagaacgaccccccctccggcgctgcctctttcaacgcccaggtcatcgtcctgaaccaccccggccaggtcggtgctgggtacgccccggtcttggattgccacactgcgcacatcgcctgcaagttctccgagatcctggagaagatcgaccgccgtaccggcaagtcggttgagaacaacccc-------------------------------------------------------
>Xylolentia_subhyalina_KUNCC_10481
------------------gactcgccaaccctctgtgaacctacctgaaccgttgcttcggcgggcagccccagggcggggccgccgcctcccgcagggaggtgcccgccggaagccacaccaactcttgttgtactgtgtcttctgagtaacgaaat-aaatgaatcaaaactttcaacaacggatctcttggctttggcatcgatgaagaacgcagcgaaatgcgataagtaatgtgaattgcagaattcagcgaatcatcgaatctttgaacgcacattgcgcccattagcattctagtgggcatgcctgtccgagcgtcatttcgaccctcaggcccgcccggtcgcctggtgttgggggccccgcggcgctgccgcggggccccctaaagccatcggcggtgcctgccagcactccgggcgcagtagtacgcctcgccctggacgtctggcggcgctcctgccgctaaatcgaagccgcgcggcagacgcactggttgacctcgatcaggtaggagtgaagcggcaacagctcaaatttgaaatctggcctcggcccgagttgtaatttgcagaggatgcttttggcgaggcgccttccgagttccctggaacgggacgccacagagggtgagagccccgtacggttggacgccgagcctctgtaaagctccttcgacgagtcgagtagtttgggaatgctgctcaaaatgggaggtaaatttcttctaaagctaaataccggccaaagaccgatagcgcacaagtagagtgatcgaaagatgaaaagcactttgaaaagagggttaaacagcacgtgaaattgttgaaagggaagcgctcgtgaccagacttgcgccctgcggatcagccggcgttctcgccggtgcctccgcagggcccaggccagcatcggtctccgcggggggataaaggctcagggaacgtggctcccccgggagtgttatagccctctgcagaataccgccgcggggaccgaggaccgcgcttcggcaaggatgctggcgtaatggtcaccagcgacccgtcttgaaacacggaccaaggagtcaagcattagggcgagtgtctgggtgtaaaacccgcacgcgaaatgaaagtgaacgttggtgagagcttcggcgcatcatcgaccgatccagatgttctcggatggatttgagtaagagccttaccgcttggacccgaaagttgatgaactatgcctgtatagggtgaagccagaggaaactctggtggaggctc------------------------------gcaaacagttcgacttgcgtgttggaatcaggcaccagaccttgaccaacgccttgaagtactcgctcgccactggaaactggggcgagcagaagaaggcaatgagctcaacggcgggtgtatcccaggtcttgaaccgttacacttttgcttctactctgtctcacttgcggcgaacgaatacccccatcggtcgagatggcaagctcgcaaagccgcgtcagctgcacaacacacattggggtctggtctgccccgcagagacccccgaaggccaagcctgtggtctggtcaagaatctgtccctcatgtgctatgtcagcgtgggaacgccggccgagccgatcatcgagttcatggttgcccgaaacatggaggtgctcgaagagtacgagccgctgcgataccccaacgcgaccaaaatcttcgtcaacggcacgtgggtcggtgtgcaccaggatccaaagcacttggtgggcctggtccagggcttgcggaggagaggcgtcattcaatcagaggtctctcttgttagagacattcgagaccgtgaattcaagatcttctccgacgctggccgagtgatgaggcccttgtttgcagtcgaacaggaggacaacccggaaacagggggccagaaggggacgctcgtcctgaccaaggagcatgtcgccaggttgagggccgacgatgatctggccaaggacgatccgcagtacttcgggtgggacgggatttgccaagctggtgccatcgagtatctcgacgccgaagaagaaaagacggcgatgatctgcatga-----------------------------------------------------------------------------------------------------------------------------------------------------------------------------ttgatagtaccttactacttggataaccgtggtaattctagagctaatacatgctaaaaatcccgacttcggaagggatgtatttattagattaaaaaccaatgccctctgggctcactggtgattcataataacttctcgaatcgcacggccttgcgccggcgatggttcattcaaatttctgccctatcaactttcgacggctgggtcttggccagccatggtgacaacgggtaacggagggttagggctcgaccccggagaaggagcctgagaaacggctactacatccaaggaaggcagcaggcgcgcaaattacccaatcccgattcggggaggtagtgacaataaatactgatacagggctcttttgggtcttgtaattggaatgagtacaatttaaatcccttaacgaggaacaattggagggcaagtctggtgccagcagccgcggtaattccagctccaatagcgtatattaaagttgttgcggttaaaaagctcgtagttgaaacttgggcctagctggccggtccgcctcaccgcgtgcactggtccggccgggcctttccctctggggaaccgcatgcccttcactgggcgtgtcggggaaccaggacttttactttgaaaaaattagagtgttcaaagcaggcctatgctcgaatacattagcatggaataatagaataggacgtgcgggtctatttt--------------------------------------------------actggtgagttcgaggctggtatctccaaggatggccagactcgtgagcacgccctgctcgcctacaccctgggtgtgaagcagctcatcgtcgccatcaacaagatggacaccaccaagtggtccgaggctcgtttccaggaaattatcaaggagaccagcaacttcatcaagaaggtcggctacaaccccaagcaggttgccttcgtgcccatctccggcttccacggcgacaacatgcttaccccctccgccaacgccccctggtacaagggctgggagaaggagaccaagggtggcaaggtcactggcaagaccctcctcgaggccatcgatgccattgagccccccaagcgtcccaccgacaagcccctccgcctcccccttcaggatgtctacaagatcggcggtattggcactgtgcccgtcggccgtatcgagactggtatcctgaagcccggtatggtcgtcacttttgctccctccaacgtcaccactgaagtcaagtccgtcgagatgcaccacgagcagcttgctgagggtatgcccggcgacaatgtcggcttcaacgtgaagaacgtctccgtcaaggagattcgccgtggcaacgttgctggtgactccaagaacgaccccccctccggcgctgcctctttcaacgcccaggtcatcgtcctgaaccaccccggccaggtcggtgctgggtacgccccggtcttggattgccacactgcgcacatcgcctgcaagttctccgagatcctggagaagatcgaccgccgtaccggcaagtcggttgagaacaaccccaagttcatcaag-------------------------------------------
>Xylolentia_yibinensis_GMBC5367_T
cattacggaagagttgcagactcgccaaccctttgtgaacttacctgaaccgttgcttcggcgggcagccccagggcggggccgccgcctcccgcagggaggtgcccgccggaagccacaccaactcttgttgttctgtgtcttctgagtaacaaaacaaaatgaatcaaaactttcaacaacggatctcttggctttggcatcgatgaagaacgcagcgaaatgcgataagtaatgtgaattgcagaattcagcgaatcatcgaatctttgaacgcacattgcgcccattagcattctagtgggcatgcctgtccgagcgtcatttcaaccctcaggcccgcctggtcgcctggtgttgggggccccgcggcgctgccgcggggcccccgaaagccatcggcggtgcctgccagcactccgggcgcagtagtacgcctcgccctggacgtctggcggcgctcctgccgctaaacgaagccgccgcggcagacgaaactggtgacctcgatcaggtaggagtgaagcggcaacagctcaaatttgaaatctggcctcggcccgagttgtaatttgcagaggatgcttttggcgaggcgccttccgagttccctggaacgggacgccatagagggtgagagccccgtacggttggacgccgagcctctgtaaagctccttcgacgagtcgagtagtttgggaatgctgctcaaaatgggaggtaaatttcttctaaagctaaataccggccaaagaccgatagcgcacaagtagagtgatcgaaagatgaaaagcactttgaaaagagggttaaacagcacgtgaaattgttgaaagggaagcgctcgtgaccagacttgcgccctacggatcagccggcgttctcgccggtgcctctgtagggcccaggccagcatcggtctccgcggggggataaaggcttagggaacgtggctcccccgggagtgttatagccctctgcagaataccgccgcggggaccgaggaccgcgcttcggcaaggatgctggcgtaatggtcaccagcgacccgtcttgaaacacggaccaaggagtcaagcattagggcgagtgtctgggtgtaaaacccgcacgcgaaatgaaagtgaacgttggtgagagcttcggcgcatcatcgaccgatccagatgttctcggatggatttgagtaagagccttaccgcttggacccgaaagttgatgaactatgcctgtatagggtgaagccagaggaaactctggtggaggctcgcagcggttctgacgtgcaaatcgatcgtcgcaaacagttcgacctgcgtgttggaatcaggcatcaaaccctgacaaacgccttgaaatactcgctcgccactggaaactggggcgagcagaagaaggccatgagctcaactgctggtgtatcccaggtcttgaaccgttatacatttgcttctaccctgtctcacttgaggcgaacgaatactccgatcggccgagacggcaagctcgcaaagccgcgtcagttgcacaacacacattggggtttggtctgccccgcagagactcccgaaggccaagcctgtggcctggtcaagaatctgtccctcatgtgctatgtcagtgtgggaacgccggccgagccaatcatcgagttcatggttgctcgaaatatggaggtgctcgaagagtacgagccactgcgctaccccaatgcgactaaaatcttcgtcaacggcacctgggttggtgtccaccaagatccaaagcacttggtgggtttggtccagggcttgcggaggaggggcgtcattcaatcggaggtctcgcttgttagagacattcgagaccgtgaattcaaggtcttctccgacgccggccgagtgatgaggccgttgtttgcagtagaacaagaggacaaccccgaaacagggggccagaaggggacgctcgtcctgaccaaggagcatgtcgccagattgagggctgacgacgatctggccaaggacgatccgcaattcttcggctgggacgggatctgccaagctggtgccatcgagtatctcgacgccgaggaagaagagacggcgatgatttgcatgacaccggaagatctggagaactatcgtcttcagaaagctgggttccagattcctgaggagagcggcgacgaggacctcaatcgccgattgaagacaaggatgaatccgacaacacacatgtatacgcattgtgagattcaccctagtatgctcctcggcatttgcgccagcattttgatagtaccttactacttggataaccgtggtaattctagagctaatacatgctaaaaatcccgacttcggaagggatgtatttattagattaaaaaccaatgccctctgggctcactggtgattcataataacttctcgaatcgcacggccttgcgccggcgatggttcattcaaatttctgccctatcaactttcgacggctgggtcttggccagccatggtgacaacgggtaacggagggttagggctcgaccccggagaaggagcctgagaaacggctactacatccaaggaaggcagcaggcgcgcaaattacccaatcccgattcggggaggtagtgacaataaatactgatacagggctcttttgggtcttgtaattggaatgagtacaatttaaatcccttaacgaggaacaattggagggcaagtctggtgccagcagccgcggtaattccagctccaatagcgtatattaaagttgttgcggttaaaaagctcgtagttgaaacttgggcctagctggccggtccgcctcaccgcgtgcactggtccggccgggcctttccctctggggaaccgcatgcccttcactgggcgtgtcggggaaccaggacttttactttgaaaaaattagagtgttcaaagcaggcctatgctcgaatacattagcatggaataatagaataggacgtgcggttctattttgttggtttctaggaccgccgtaatgattaatagggacagtcgctgccggtactggtgagttcgaggctggtatctccaaggatggccagactcgtgagcacgccctgctcgcctacaccctgggtgtgaagcagctcatcgtcgccatcaacaagatggacaccaccaagtggtccgaggctcgtttccaggaaatcatcaaggagaccagcaacttcatcaagaaggtcggctacaaccccaagcaggttgccttcgtgcccatctccggcttccacggcgacaacatgcttaccccctccgccaacgccccctggtacaagggttgggagaaggagaccaagggtggcaaggtcactggcaagaccctcctcgaggccatcgatgccattgagccccccaagcgtcccaccgacaagcccctccgccttccccttcaggacgtgtacaagatcggcggtattggcactgtgcccgtcggccgtatcgagactggtgtcctgaagcccggtatggtcgtcactttcgctccctccaacgtcaccactgaagtcaagtccgtcgagatgcaccacgagcagcttgccgagggtatgcccggtgacaacgtcggcttcaacgtgaagaacgtctccgtcaaggagattcgccgtggcaacgtcgctggtgactccaagaacgacccccccgccggtgctgcctccttcaacgcccaggtcatcgtcctgaaccaccccggccaggtcggtgctggttacgccccggtcttggattgccacactgcccacatcgcttgcaagttctccgagatcctggagaagatcgaccgccgtaccggcaagtcggtcgagaacaaccccaagttcatcaagtcgggtgacgctgccatcgtcaagatgattccgtccaagccta
>Xylolentia_yibinensis_GMBC5368
cattacggaagagttgcagactcgccaaccctttgtgaacttacctgaaccgttgcttcggcgggcagccccagggcggggccgccgcctcccgcagggaggtgcccgccggaagccacaccaactcttgttgttctgtgtcttctgagtaacaaaacaaaatgaatcaaaactttcaacaacggatctcttggctttggcatcgatgaagaacgcagcgaaatgcgataagtaatgtgaattgcagaattcagcgaatcatcgaatctttgaacgcacattgcgcccattagcattctagtgggcatgcctgtccgagcgtcatttcaaccctcaggcccgcctggtcgcctggtgttgggggccccgcggcgctgccgcggggcccccgaaagccatcggcggtgcctgccagcactccgggcgcagtagtacgcctcgccctggacgtctggcggcgctcctgccgctaaacgaagccgccgcggcagacgaaactggtgacctcgatcaggtaggagtgaagcggcaacagctcaaatttgaaatctggcctcggcccgagttgtaatttgcagaggatgcttttggcgaggcgccttccgagttccctggaacgggacgccatagagggtgagagccccgtacggttggacgccgagcctctgtaaagctccttcgacgagtcgagtagtttgggaatgctgctcaaaatgggaggtaaatttcttctaaagctaaataccggccaaagaccgatagcgcacaagtagagtgatcgaaagatgaaaagcactttgaaaagagggttaaacagcacgtgaaattgttgaaagggaagcgctcgtgaccagacttgcgccctacggatcagccggcgttctcgccggtgcctctgtagggcccaggccagcatcggtctccgcggggggataaaggcttagggaacgtggctcccccgggagtgttatagccctctgcagaataccgccgcggggaccgaggaccgcgcttcggcaaggatgctggcgtaatggtcaccagcgacccgtcttgaaacacggaccaaggagtcaagcattagggcgagtgtctgggtgtaaaacccgcacgcgaaatgaaagtgaacgttggtgagagcttcggcgcatcatcgaccgatccagatgttctcggatggatttgagtaagagccttaccgcttggacccgaaagttgatgaactatgcctgtatagggtgaagccagaggaaactctggtggaggctcgcagcggttctgacgtgcaaatcgatcgtcgcaaacagttcgacctgcgtgttggaatcaggcatcaaaccctgacaaacgccttgaaatactcgctcgccactggaaactggggcgagcagaagaaggccatgagctcaactgctggtgtatcccaggtcttgaaccgttatacatttgcttctaccctgtctcacttgaggcgaacgaatactccgatcggccgagacggcaagctcgcaaagccgcgtcagttgcacaacacacattggggtttggtctgccccgcagagactcccgaaggccaagcctgtggcctggtcaagaatctgtccctcatgtgctatgtcagtgtgggaacgccggccgagccaatcatcgagttcatggttgctcgaaatatggaggtgctcgaagagtacgagccactgcgctaccccaatgcgactaaaatcttcgtcaacggcacctgggttggtgtccaccaagatccaaagcacttggtgggtttggtccagggcttgcggaggaggggcgtcattcaatcggaggtctcgcttgttagagacattcgagaccgtgaattcaaggtcttctccgacgccggccgagtgatgaggccgttgtttgcagtagaacaagaggacaaccccgaaacagggggccagaaggggacgctcgtcctgaccaaggagcatgtcgccagattgagggctgacgacgatctggccaaggacgatccgcaattcttcggctgggacgggatctgccaagctggtgccatcgagtatctcgacgccgaggaagaagagacggcgatgatttgcatgacaccggaagatctggagaactatcgtcttcagaaagctgggttccagattcctgaggagagcggcgacgaggacctcaatcgccgattgaagacaaggatgaatccgacaacacacatgtatacgcattgtgagattcaccctagtatgctcctcggcatttgcgccagcattttgatagtaccttactacttggataaccgtggtaattctagagctaatacatgctaaaaatcccgacttcggaagggatgtatttattagattaaaaaccaatgccctctgggctcactggtgattcataataacttctcgaatcgcacggccttgcgccggcgatggttcattcaaatttctgccctatcaactttcgacggctgggtcttggccagccatggtgacaacgggtaacggagggttagggctcgaccccggagaaggagcctgagaaacggctactacatccaaggaaggcagcaggcgcgcaaattacccaatcccgattcggggaggtagtgacaataaatactgatacagggctcttttgggtcttgtaattggaatgagtacaatttaaatcccttaacgaggaacaattggagggcaagtctggtgccagcagccgcggtaattccagctccaatagcgtatattaaagttgttgcggttaaaaagctcgtagttgaaacttgggcctagctggccggtccgcctcaccgcgtgcactggtccggccgggcctttccctctggggaaccgcatgcccttcactgggcgtgtcggggaaccaggacttttactttgaaaaaattagagtgttcaaagcaggcctatgctcgaatacattagcatggaataatagaataggacgtgcggttctattttgttggtttctaggaccgccgtaatgattaatagggacagtcgctgccggtactggtgagttcgaggctggtatctccaaggatggccagactcgtgagcacgccctgctcgcctacaccctgggtgtgaagcagctcatcgtcgccatcaacaagatggacaccaccaagtggtccgaggctcgtttccaggaaatcatcaaggagaccagcaacttcatcaagaaggtcggctacaaccccaagcaggttgccttcgtgcccatctccggcttccacggcgacaacatgcttaccccctccgccaacgccccctggtacaagggttgggagaaggagaccaagggtggcaaggtcactggcaagaccctcctcgaggccatcgatgccattgagccccccaagcgtcccaccgacaagcccctccgccttccccttcaggacgtgtacaagatcggcggtattggcactgtgcccgtcggccgtatcgagactggtgtcctgaagcccggtatggtcgtcactttcgctccctccaacgtcaccactgaagtcaagtccgtcgagatgcaccacgagcagcttgccgagggtatgcccggtgacaacgtcggcttcaacgtgaagaacgtctccgtcaaggagattcgccgtggcaacgtcgctggtgactccaagaacgacccccccgccggtgctgcctccttcaacgcccaggtcatcgtcctgaaccaccccggccaggtcggtgctggttacgccccggtcttggattgccacactgcccacatcgcttgcaagttctccgagatcctggagaagatcgaccgccgtaccggcaagtcggtcgagaacaaccccaagttcatcaagtcgggtgacgctgccatcgtcaagatgattccgtccaagccta
>Rhodoveronaea_aquatica_MFLUCC_18_1339
----------------------tgctaaacccttgtgaatatacctgtttagttgcttcggcgagcagccccagggcggggccgcagcct-ttat----aggtgctcgccgatagcatta-aaactc-tatttttacagttattctgagttataaaac-aaataagtcaaaactttcaacaacggatctcttggctttggcatcgatgaagaacgcagcgaaatgcgataagtaatgtgaattgcagaattcagtgaatcatcgaatctttgaacgcacattgcgcccattagtattctagcgggcatgcctgttcgagcgtcatttcaaccctcaggcctt---agtcgcctggtgttagggcttctacagc-----gatgtaggccccgaaaattagtggcggtgctctccagcactccgggcgcagtagta-ttctcgcctaggacgtctggtaggctgccggccgtaaaaccacctattt---------tcaaaggttgacctcaatcaggtagg-----------------------------tctggcttaggcccgaattgtaatttgcagaggatgcttttgatgcggcgctttctgagttccctggaacgggacgccatagagggtgagagccccgtatagttagacgccaagtctctgtaaagctccttcgacgagtcgagtagtttgggaatgctgctcaaaatgggaggtaaatttcttctaaagctaaataccggccaaagaccgatagcgcacaagtagagtgatcgaaagatgaaaagcactttgaaaagagggttaaaaagcacgtgaaattgttgaaagggaagcgcttatgaccagacttgtgccttgtggataagccagcgttctcgctggtgtttcttctcggctcaggccagcatcggttttcttagggggataaaagctttaggaacgtagctctttcgggagtgttatagcctattgcacaatatccctagggggaccgaggaccgcgcttcggcaaggatgctggcgtaatggttatcagcgacccgtcttgaaacacggaccaaggagtcaagcattagggcgagtgtttgggtgtaaaacccgcacgcataatgaaagtgaacgctggtgagagcttcggcgcatcatcgaccgatcctgatgtattcggatggatttgagtaagagccttaccgcttggacccgaaagttgatgaactatgcctgtatagggtgaagccagaggaaactctggtggaggctcgcagcggttctgacgtgcaaatcgatcgtc??????????????????????????????????????????????????????????????????????????????????????????????????????????????????????????????????????????????????????????????????????????????????????????????????????????????????????????????????????????????????????????????????????????????????????????????????????????????????????????????????????????????????????????????????????????????????????????????????????????????????????????????????????????????????????????????????????????????????????????????????????????????????????????????????????????????????????????????????????????????????????????????????????????????????????????????????????????????????????????????????????????????????????????????????????????????????????????????????????????????????????????????????????????????????????????????????????????????????????????????????????????????????????????????????????????????????????????????????????????????????????????????????????????????????????????????????????????????????????????????????????????????ttgatagtaccttactacttggataaccgtggtaattctagagctaatacatgctaaaaatcccgacttcggaagggatgtatttattagattaaaaaccaatgccctctgggctcactggtgattcataataacttctcgaatcgcatggccttgtgccggcgatggttcattcaaatttctgccctatcaactttcgacggctgggtcttggccagccatggtgacaacgggtaacggagggttagggctcgaccccggagaaggagcctgagaaacggctactacatccaaggaaggcagcaggcgcgcaaattacccaatcccgacacggggaggtagtgacaataaatactgatacagggctcttttgggtcttgtaattggaatgagtacaatttaaatcccttaacgaggaacaattggagggcaagtctggtgccagcagccgcggtaattccagctccaatagcgtatattaaagttgttgcggttaaaaagctcgtagttgaaccttgggcctggctggccggtccgcctcaccgcgagtactggtccggccgggcctttccctctggggaaccgcatgcccttcactgggtgtgtcggggaaccaggacttttactttgaaaaaattagagtgttcaaagcaggcctatgctcgaatacattagcatggaataatagaataaggacggcggttctattttgttggtttctaggaccgccgtaatgattaatagggacagtcgccgccggtactggtgagttcgaggctggtatctccaaggatggccagactcgcgagcacgcccttctcgcctacactctcggtgtcaagcagctcatcgtcgccatcaacaagatggacaccaccaagtggtccgaggatcgtttccaggaaatcatcaaggagacgagcaacttcatcaagaaggtcggctacaaccccaagcaggttgccttcgtgcccatctccggcttcaacggcgacaacatgctcacgccatcccccaactgcccctggtacaagggctgggagaaggagaccaagggtggcaaggtcactggcaagaccctccttgaggccatcgatgccattgagccccccaagcgtcccaccgacaagccccttcgccttcctctccaggatgtctacaagatcggtggtatcggaactgtccctgtcggccgtatcgagactggtatcatcaagcccggtatggtcgtcacttttgctcccgccaacgtcaccactgaagtcaagtccgtcgagatgcaccacgagcagcttaccgagggcgttcccggcgacaacgttggtttcaacgtgaagaacgtctccgtcaaggaaatccgccgtggcaacgtctgcggtgattccaagaacgaccccccggcgggtgctgcctccttcaccgcccaggtcatcgttctcaaccaccccggccaggtcggtgccggttacgcccccgtcttggattgccacaccgcccacattgcttgcaagttctccgagatcctcgagaagatcgaccgccgtaccggcaagtcggttgagaacaaccccaagttcatcaagtcgggcgatgccgccatcgtcaagatgattccgtccaagccca
>Rhodoveronaea_aquatica_GZCC_20_0447
---------------------ctgctaaacccttgtgaatatacctgtttagttgcttcggcgagcagccccagggcggggccgcagccttttat----aggtgctcgccgatagcattg-aaactc-tatttttacagttattctgagttataaaac-aaataagtcaaaactttcaacaacggatctcttggctttggcatcgatgaagaacgcagcgaaatgcgataagtaatgtgaattgcagaattcagtgaatcatcgaatctttgaacgcacattgcgcccattagtattctagcgggcatgcctgttcgagcgtcatttcaaccctcaggcctc---agtcgcctggtgttggggcttctacagc-----gatgtaggccccgaaaattagtggcggtgctctccagcactccgggcgcagtagta-ttctcgcctaggacgtctggtaggctgccggccgtaaaaccccctattt----------tcaaggttgacctcaatcaggtaggagtgaagcggcaacagctcaaatttgaaatctggcttaggcccgaattgtaatttgcagaggatgcttttgatgcggcgctttctgagttccctggaacgggacgccatagagggtgagagccccgtatagttagacgccaagtctctgtaaagctccttcgacgagtcgagtagtttgggaatgctgctcaaaatgggaggtaaatttcttctaaagctaaataccggccaaagaccgatagcgcacaagtagagtgatcgaaagatgaaaagcactttgaaaagagggttaaaaagcacgtgaaattgttgaaagggaagcgcttatgaccagacttgtgccttgtggataagccagcgttctcgctggtgtttcttctcggctcaggccagcatcggttttcttagggggataaaagttttaggaacgtagctctttcgggagtgttatagcctattgcacaatatccctagggggaccgaggaccgcgcttcggcaaggatgctggcgtaatggttatcagcgacccgtcttgaaacacggaccaaggagtcaagcattagggcgagtgtttgggtgtaaaacccgcacgcgtaatgaaagtgaacgctggtgagagcttcggcgcatcatcgaccgatcctgatgtattcggatggatttgagtaagagccttaccgcttggacccgaaagttgatgaactatgcctgtatagggtgaagccagaggaaactctggtggaggctcgcagcggttctgacgtgcaaatcgatcgtcgcaagcaattcgacttgcgtgttggcataagacaccaaaccctgacgaatgctttgaagtactctcttgccactggaaattggggtgaccagaagaaagccatgagctcaacggccggagtctcgcaggtgttgaaccgatacacgtttgcatcgactctatcacatttgaggcggacaaacacgcccatcggtcgagacggcaagctcgccaagccgcgccagctgcacaatacacattggggtttggtttgtccggcagagacgcctgagggacaggcttgcggcttggtcaagaatctatcactcatgtgctacgtcagtgtcggaacgccggccgatccaatcatcgagttcatgactgccagaaacatggaagttcttgaagagtatgagccgctacgatacccgaacgcgaccaaagtcttcgtcaacggaacttgggtaggcgtccatcaggacccgaagcacctggtgggtctggtccaaggattgcgacgtaagggcgtcatccagtcagaagtgtcgctggtgagagatatacgagaccgagagttcaagatcttctccgatgccggccgagtgatgcggccacttttcgccgtggagcaggatgacgatcctgagaagggcaaagtgaagggtacactaattctcaacaaagaccacgtcgcacggctgcgcggagatgaggatttcgccaaagaccacagaaattactttggctgggacggcctttgcgaggctggtgccatagagtacctcgatgctgaggaggaagagacgtcgatgatctgcatgaccccggaagatctggagaactaccgactccagaaagctggttaccaaatacccgacgaccacggcgatgatgatcttaacaggcgcctgaagactaagatgaatcccacgacccacatgtatacacattgcgagattcatccaagtatgctgcttgggatctgtgccagtatcttgatagtaccttactacttggataaccgtggtaattctagagctaatacatgctaaaaatcccgacttcggaagggatgtatttattagattaaaaaccaatgccctctgggctcactggtgattcataataacttctcgaatcgcatggccttgtgccggcgatggttcattcaaatttctgccctatcaactttcgacggctgggtcttggccagccatggtgacaacgggtaacggagggttagggctcgaccccggagaaggagcctgagaaacggctactacatccaaggaaggcagcaggcgcgcaaattacccaatcccgacacggggaggtagtgacaataaatactgatacagggctcttttgggtcttgtaattggaatgagtacaatttaaatcccttaacgaggaacaattggagggcaagtctggtgccagcagccgcggtaattccagctccaatagcgtatattaaagttgttgcggttaaaaagctcgtagttgaaccttgggcctggctggccggtccgcctcaccgcgagtactggtccggccgggcctttccctctggggaaccgcatgcccttcactgggtgtgtcggggaaccaggacttttactttgaaaaaattagagtgttcaaagcaggcctatgctcgaatacattagcatggaataatagaataggacgtgcggttctattttgttggtttctaggaccgccgtaatgattaatagggacagtcgccgccggtactggtgagttcgaggctggtatctccaaggatggccagactcgcgagcacgcccttctcgcctacactctcggtgtcaagcagctcatcgtcgccatcaacaagatggacaccaccaagtggtccgaggatcgtttccaggaaatcatcaaggagacgagcaacttcatcaagaaggtcggctacaaccccaagcaggttgccttcgtgcccatctccggcttcaacggcgacaacatgcttgccccgtcccccaactgcccctggtacaagggctgggagaaggagaccaagggtggcaaggtcactggcaagaccctccttgaggccatcgatgccattgagccccccaagcgtcccaccgacaagcctcttcgccttcccctccaggatgtctacaagattggtggtatcggaactgtccctgtcggccgtatcgagactggtatcatcaagcccggtatggtcgtcacttttgctcccgccaacgtcaccactgaagtcaagtccgtcgagatgcaccacgagcagcttactgagggtgttcccggcgacaacgttggtttcaacgtgaagaacgtctccgtcaaggaaatccgccgtggcaacgtctgcggtgactccaagaacgacccgccggcgggtgctgcctccttcaccgcccaggtcatcgttctcaaccaccccggccaggttggtgccggttacgcccccgtcttggattgccacaccgcccacattgcttgcaagttctccgaaatcctcgagaagatcgaccgccgtaccggcaagtcggttgagaacaaccccaagttcatcaagtcgggtgatgccgccatcgtcaagatgattccgtccaagccca
>Rhodoveronaea_everniae_CBS_148309
cattaaaagagagtttaacgactcctcaacccttgtgaacatacctaaatcgttgcttcggcgggcagccccagggcggggccgcagcctgccta--gcaggtgcccgccgaaagcgccacaaactcttgtt-ttacagtatctctgagtctaaatac-aaataagtcaaaactttcaacaacggatctcttggctttggcatcgatgaagaacgcagcgaaatgcgataagtaatgtgaattgcagaattcagtgaatcatcgaatctttgaacgcacattgcgcccattagcattctagtgggcatgcctgttcgagcgtcatttcaaccctcaggccctc--ggctgcctggcgttggggcacctacggc----atacgtaggccccgaaaaacagtggcggtgctcgccagcactccgggcgcagtagtccttctcgcctaggacgtctggtgatctatcagccgttaaaccaccaattt---------acaaaggttgacctcaatcaggtagg---gaagcggcaacagctcaaatttgaaatctggcctcggcccgagttgtaatttgtagaggatgcttttgatgcggcgccttctgagttccctggaacgggacgccagagagggtgagagccccgtagagtcggacgccaagtctctgtaaagctccttcgacgagtcgagtagtttgggaatgctgctcaaaatgggaggtaaatttcttctaaagctaaataccggccaaagaccgatagcgcacaagtagagtgatcgaaagatgaaaagcactttgaaaagagggttaaaaagcacgtgaaattgttgaaagggaagcgctcatgaccagacttgcgccttgtggataagccagcgttctcgctggtgtttctgctcggttcaggccagcatcggttttcttagggggataaaagcttcgggaacgtggctcctccgggagtgttatagcccgctgcacaatatccctagggggaccgaggcccgcgcttcggcaaggatgctggcgtaatggtcatcagcgacccgtcttgaaacacggaccaaggagtcaagcattagggcgagtgtttgggtgtaaaacccgcacgcgaaatgaaagtgaacgctggtgagagcttcggcgcatcatcgaccgatcctgatgtactcggatggatttgagtaagagccttaccgcttggacccgaaagttgatgaactatgcctgtatagggtgaagccagaggaaactctggtggaggctcgcagcggttctgacgtgcaaatcgatcgtc-------------------------------------------------------------------------------------------------------------------------------------------------------------------ccacttgaggcgaactaatacgcccatcggccgagacggcaaacttgccaagccgcgccagttgcacaatacacactggggtctagtctgcccggccgagacccccgaggggcaggcgtgtggcttggtaaagaacctgtcactcatgtgctatgttagtgtcggaacaccagctgaaccgatcgtcgagttcatgactgccaggaacatggaagttctggaagagtatgagccgctgcgatacccgaacgcgaccaaaatctttgtcaatggtacatgggtgggcgttcatcaggacccgaagcacttggtcggcctggtccagggactacgaagaaagggcgtcattcagtcggaggtctcgcttgttagagacatacgagatcgggaattcaaaatcttttccgacgcaggtcgagtgatgaggccacttttcgcagtggagcaggaagataatggtgagacgggggtacagaagggatcgctcattctcaacaaagatcatattggaaggttgaggcaagatgaggatctggccaaggatcacgaagactatttcggctgggacgggatttgtgacgctggagccatcgaatatctggatgccgaggaagaggagaccgccatgatctgcatgactccagaggatctggagaattaccgacttcagaaggctggttacactctaccagaggatacgggcgaggaggacctcaacaggcgactgaagaccaaattgaatcccacaactcacatatacacccactgcgagattcacccgagtatgctcctcggcatttgcgccagcatt??????????????????????????????????????????????????????????????????????????????????????????????????????????????????????????????????????????????????????????????????????????????????????????????????????????????????????????????????????????????????????????????????????????????????????????????????????????????????????????????????????????????????????????????????????????????????????????????????????????????????????????????????????????????????????????????????????????????????????????????????????????????????????????????????????????????????????????????????????????????????????????????????????????????????????????????????????????????????????????????????????????????????????????????????????????????????????????????????????????????????????????????????????????????????????????????????????????????????????????????????????????????????????????????????????????????????????????????????????????????????????????????????????????????????????????????????????????????????????????????????????????????????????????????????????????????????????????????????????????????????????????????????????????????????????????????????????????????????????????????????????????????????????????????????????????????????????????????????????????????????????????????????????????????????????????????????????????????????????????????????????????????????????????????????????????????????????????????????????????????????????????????????????????????????????????????????????????????????????????????????????????????????????????????????????????????????????????????????????????????????????????????????????????????????????????????????????????????????????????????????????????????????????????
>Rhodoveronaea_hainanensis_GZCC_22_2020
cattacgagcacgttgaaaaactgctaaacccttgtgaatatacctgttcagttgcttcggcgggcagccccagggcggggccgcagccttttat---aaggtgcccgccgacagcgtca-aaactcttatttttacagttactctgagttataaaacaaaataagtcaaaactttcaacaacggatctcttggctttggcatcgatgaagaacgcagcgaaatgcgataagtaatgtgaattgcagaattcagtgaatcatcgaatctttgaacgcacattgcgcccattagtattctagcgggcatgcctgttcgagcgtcatttcaaccctcaggcctt---agtcgtctggtgttggggtatctacagc-----gatgtaggccccgaaaaacagtggcggtgctctccagcactccgggcgcagtagtatttctcgccttggacgtctggtaggctaccggccgtaaaaacccc----------------------------------------agtgaagcggcaacagctcaaatttgaaatctggcttaggcccgagttgtaatttgcagaggatgcttttgatgcggcgctttctgagttccctggaacgggacgccatagagggtgagagccccgtatagttagacgccaagtctctgtaaagctccttcgacgagtcgagtagtttgggaatgctgctcaaaatgggaggtaaatttcttctaaagctaaataccggccaaagaccgatagcgcacaagtagagtgatcgaaagatgaaaagcactttgaaaagagggttaaaaagcacgtgaaattgttgaaagggaagcgcttatgaccagacttgtgccttgtggataagccagcgttctcgctggtgtttcttctcggctcaggccagcatcggtttccttagggggataaaagctctgggaacgtagctctttcgggagtgttatagcccgctgcacaatatccctagggggaccgaggaccgcgcttcggcaaggatgctggcgtaatggttatcagcgacccgtcttgaaacacggaccaaggagtcaagcattagggcgagtgtttgggtgtaaaacccgcacgcgtaatgaaagtgaacgctggtgagagcttcggcgcatcatcgaccgatcctgatgtattcggatggatttgagtaagagccttaccgcttggacccgaaagttgatgaactatgcctgtatagggtgaagccagaggaaactctggtggaggctcgcagcggttctgacgtgcaaatcgatcgtc????????????????????????????????????????????????????????????????????????????????????????????????????????????????????????????????????????????????????????????????????????????????????????????????????????????????????????????????????????????????????????????????????????????????????????????????????????????????????????????????????????????????????????????????????????????????????????????????????????????????????????????????????????????????????????????????????????????????????????????????????????????????????????????????????????????????????????????????????????????????????????????????????????????????????????????????????????????????????????????????????????????????????????????????????????????????????????????????????????????????????????????????????????????????????????????????????????????????????????????????????????????????????????????????????????????????????????????????????????????????????????????????????????????????????????????????????????????????????????????????????????????????????????????????????????????????????????????????????????????????????????????????????????????????????????????????????????????????????????????????????????????????????????????????????????????????????????????????????????????????????????????????????????????????????????????????????????????????????????????????????????????????????????????????????????????????????????????????????????????????????????????????????????????????????????????????????????????????????????????????????????????????????????????????????????????????????????????????????????????????????????????????????????????????????????????????????????????????????????????????????????????????????????????????????????????????????????????????????????????????????????????????????????????????????????????????????????????????????????????????????????????????????????????????????????????????????????????????????????????????????????????????????????????????????????????????????????????????????????????????????????????????????????????????????????????????????????????????????????????????????????????????????????????????????????????????????????????????????????????????????????????????????????????????????????????????????????????????????????????????????????????????????????????????????????????????????????????????????????????????????????????????????????????????????????????????????????????????????????????????????????????????????????????????????????????????????????????????????????????????????????????????????????????????????????????????????????????????????????????????????????????????????????????????????????????????????????????????????????????????????????????????????????????????????????
>Rhodoveronaea_hyalina_GZCC_23_0622
cattacaagagagttgaaaaactcccaaacccctgtgaacatacctgtatagttgcttcggcgggcagccccagggcggggccccggccttttat----aggtgcccgccgatagccttacaaactctttt--tttcagtaactctgagtaaaaaacaaaaataagtcaaaactttcaacaacggatctcttggctttggcatcgatgaagaacgcagcgaaatgcgataagtaatgtgaattgcagaattcagtgaatcatcgaatctttgaacgcacattgcgcccattagtattctagtgggcatgcctgttcgagcgtcatttcaaccctcaggcctta--tgctgcctggtgttggggcacctaccgt---tacacgtaggccccgaaaaacagtggcagtgctcgccagcactccgggcgcagtaatttttctcgcctaggacgtctggtagcttacttgccgtaaaaccccaccata---------tcaaaggttgacctcaatcaggtaggagtgaagcggcaacagctcaaatttgaaatctggcttcggcccgagttgtaatttgcagaggatgcttttgatgcggcgccttctgagttccctggaacgggacgccagagagggtgagagccccgtagagttggacgccaagtctctgtaaagctccttcgacgagtcgagtagtttgggaatgctgctcaaaatgggaggtaaatttcttctaaagctaaataccggccaaagaccgatagcgcacaagtagagtgatcgaaagatgaaaagcactttgaaaagagggttaaaaagcacgtgaaattgttgaaagggaagcgctcatgaccagacttgcgccctgtggataagccagcgttctcgctggtgtttctgctaggctcaggccagcatcggttttctcagggggataaaagctttgggaacgtagctcctccgggagtgttatagcccactgcacaatacccctagggagaccgaggaccgcgcttcggcaaggatgctggcgtaatggttatcagcgacccgtcttgaaacacggaccaaggagtcaagcattagggcgagtgtttgggtgtaaaacccgcacgcgtaatgaaagtgaatgctggtgagagcttcggcgcatcatcgaccgatcctgatgtactcggatggatttgagtaagagccttaccgcttggacccgaaagttgatgaactatgcctgtatagggtgaagccagaggaaactctggtggaggctcgcagcggttctgacgtgcaaatcgatcgtc----------------------------------------cttgacgaatgctttgaagtactctcttgctacaggaaactggggcgaccaaaagaaagccatgagttccaccgctggagtctcgcaggtcctgaatcgatacacatttgcgtcgaccctctcccatctgagacggacaaacacaccaatcggccgagatggcaagcttgccaagccacgccaactgcacaacacccactggggcctggtctgcccggcagagacccctgaggggcaggcttgtggcttggtgaagaacttgtcacttatgtgctatgtcagcgtcggaacgccctctgagcctatagtcgagttcatgacagctaggaacatggaagtgctcgaggagtatgagcctctgagatatccgaacgcgacaaaagtctttgtcaacggtacgtgggttggcgtccatcaagatccaaagcatctcgtcagcctggtccaggggttgcgaaggaagggagtcattcaatcagaggtgtcgcttgttagggacatccgagaccgagaattcaagatcttttccgatgcggggcgtgtgatgcggcccctcttcgcagttgagcaggaggacaatcccgaaactagcgcacagaagggctcgcttatcctcacaaaggaccatgttgccaggctgagggcagacgaagacttggccaaggaccacgaagactatttcggttgggatggcatatgcgaagccggtgtcatcgagtatctcgatgctgaggaggaggagacggcgatgatctgcatgaccccggaagacctggagaattacagacttcagaaggccggctaccagatcccggacgatgcaggcgacgaggacctcaaccggcgcttgaagaccaagatgaatcccactacccacatatatacccattgcgagattcatccgagcatgctccttggtatctgcgccagcatcttgatagtaccttactacttggataaccgtggtaattctagagctaatacatgctaaaaatcccgacttcggaagggatgtatttattagattaaaaaccaatgccctctgggctcacaggtgattcataataacttctcgaatcgcatggccttgtgccggcgatggttcattcaaatttctgccctatcaactttcgacggctgggtattggccagccatggtgacaacgggtaacggagggttagggctcgaccccggagaaggagcctgagaaacggctactacatccaaggaaggcagcaggcgcgcaaattacccaatcccgacacggggaggtagtgacgataaatactgatacagggctcttttgggtcttgtaattggaatgagtacaatttaaatcccttaacgaggaacaattggagggcaagtctggtgccagcagccgcggtaattccagctccaatagcgtatattaaagttgttgcggttaaaaagctcgtagttgaaccttgggcctggctggccggtccgcctcaccgcgagtactggtccggccgggcctttccctctggggaaccgcatgcccttcactgggtgtgtcggggaaccaggacttttactttgaaaaaattagagtgttcaaagcaggcctatgctcgaatacattagcatggaataatagaataggacgtgcggttctattttgttggtttctaggaccgccgtaatgattaatagggacagtcgccgccggtaccggtgagttcgaggctggtatctccaaggatggccagacccgcgagcacgcccttctcgcctacacgctcggtgtcaagcagctcatcgtcgccatcaacaagatggacaccaccaagtggtccgaggatcgtttcaacgaaatcatcaaggagaccagcaacttcatcaagaaggtcggctacaaccccaagacggtcgccttcgtccccatctcgggcttcaacggcgacaacatgctgacggcctcccccaactgcccctggtacaagggctgggagaaggagaccaagggcggcaaggtcaccggcaagacgctgctcgaggctatcgatgccattgagcagcccaagcgtcccaccgacaagcccctccgccttcccctccaggatgtctacaagatcggcggtattggaactgtgcccgtcggccgtatcgagactggtatcctcaagcccggtatggtcgtcactttcgctcccgccaacgtcaccactgaagtcaagtctgtcgagatgcaccacgagcagctgactgagggtgttcccggcgacaacgtcggcttcaacgtgaagaacgtctccgtcaaggaaatccgccgtggaaacgtctgcggtgactccaagaacgacccccctcttggcgccgcctccttcaccgcccaggtcatcgtcctcaaccaccctggccaggttggtgccggatacgcccccgtcctggattgccacaccgcccacatcgcctgcaagttctccgagatcctcgagaagatcgatcgccgaaccggcaagtcggttgagaacaaccccaagttcatcaagtctggcgatgccgccattgtcaagatgattccttccaagccca
>Rhodoveronaea_hyalina_GZCC_23_0623
cattacaagagagttgaaaaactcccaaacccctgtgaacatacctgtatagttgcttcggcgggcagccccagggcggggccccggccttttat----aggtgcccgccgatagccttacaaactctttt--tttcagtaactctgagtaaaaaacaaaaataagtcaaaactttcaacaacggatctcttggctttggcatcgatgaagaacgcagcgaaatgcgataagtaatgtgaattgcagaattcagtgaatcatcgaatctttgaacgcacattgcgcccattagtattctagtgggcatgcctgttcgagcgtcatttcaaccctcaggcctta--tgctgcctggtgttggggcacctaccgt---tacacgtaggccccgaaaaacagtggcagtgctcgccagcactccgggcgcagtaatttttctcgcctaggacgtctggtagcttacttgccgtaaaaccccaccata---------tcaaaggttgacctcaatcaggtaggagtgaagcggcaacagctcaaatttgaaatctggcttcggcccgagttgtaatttgcagaggatgcttttgatgcggcgccttctgagttccctggaacgggacgccagagagggtgagagccccgtagagttggacgccaagtctctgtaaagctccttcgacgagtcgagtagtttgggaatgctgctcaaaatgggaggtaaatttcttctaaagctaaataccggccaaagaccgatagcgcacaagtagagtgatcgaaagatgaaaagcactttgaaaagagggttaaaaagcacgtgaaattgttgaaagggaagcgctcatgaccagacttgcgccctgtggataagccagcgttctcgctggtgtttctgctaggctcaggccagcatcggttttctcagggggataaaagctttgggaacgtagctcctccgggagtgttatagcccactgcacaatacccctagggagaccgaggaccgcgcttcggcaaggatgctggcgtaatggttatcagcgacccgtcttgaaacacggaccaaggagtcaagcattagggcgagtgtttgggtgtaaaacccgcacgcgtaatgaaagtgaatgctggtgagagcttcggcgcatcatcgaccgatcctgatgtactcggatggatttgagtaagagccttaccgcttggacccgaaagttgatgaactatgcctgtatagggtgaagccagaggaaactctggtggaggctcgcagcggttctgacgtgcaaatcgatcgtc-----------------------------------------ttgacgaatgctttgaagtactctcttgctacaggaaactggggcgaccaaaagaaagccatgagttccaccgctggagtctcgcaggtcctgaatcgatacacatttgcgtcgaccctctcccatctgagacggacaaacacaccaatcggccgagatggcaagcttgccaagccacgccaactgcacaacacccactggggcctggtctgcccggcagagacccctgaggggcaggcttgtggcttggtgaagaacttgtcacttatgtgctatgtcagcgtcggaacgccctctgagcctatagtcgagttcatgacagctaggaacatggaagtgctcgaggagtatgagcctctgagatatccgaacgcgacaaaagtctttgtcaacggtacgtgggttggcgtccatcaagatccaaagcatctcgtcagcctggtccaggggttgcgaaggaagggagtcattcaatcagaggtgtcgcttgttagggacatccgagaccgagaattcaagatcttttccgatgcggggcgtgtgatgcggcccctcttcgcagttgagcaggaggacaatcccgaaactagcgcacagaagggctcgcttatcctcacaaaggaccatgttgccaggctgagggcagacgaagacttggccaaggaccacgaagactatttcggttgggatggcatatgcgaagccggtgtcatcgagtatctcgatgctgaggaggaggagacggcgatgatctgcatgaccccggaagacctggagaattacagacttcagaaggccggctaccagatcccggacgatgcaggcgacgaggacctcaaccggcgcttgaagaccaagatgaatcccactacccacatatatacccattgcgagattcatccgagcatgctccttggtatctgcgccagcatcttgatagtaccttactacttggataaccgtggtaattctagagctaatacatgctaaaaatcccgacttcggaagggatgtatttattagattaaaaaccaatgccctctgggctcacaggtgattcataataacttctcgaatcgcatggccttgtgccggcgatggttcattcaaatttctgccctatcaactttcgacggctgggtattggccagccatggtgacaacgggtaacggagggttagggctcgaccccggagaaggagcctgagaaacggctactacatccaaggaaggcagcaggcgcgcaaattacccaatcccgacacggggaggtagtgacgataaatactgatacagggctcttttgggtcttgtaattggaatgagtacaatttaaatcccttaacgaggaacaattggagggcaagtctggtgccagcagccgcggtaattccagctccaatagcgtatattaaagttgttgcggttaaaaagctcgtagttgaaccttgggcctggctggccggtccgcctcaccgcgagtactggtccggccgggcctttccctctggggaaccgcatgcccttcactgggtgtgtcggggaaccaggacttttactttgaaaaaattagagtgttcaaagcaggcctatgctcgaatacattagcatggaataatagaataggacgtgcggttctattttgttggtttctaggaccgccgtaatgattaatagggacagtcgccgccggtaccggtgagttcgaggctggtatctccaaggatggccagacccgcgagcacgcccttctcgcctacacgctcggtgtcaagcagctcatcgtcgccatcaacaagatggacaccaccaagtggtccgaggatcgtttcaacgaaatcatcaaggagaccagcaacttcatcaagaaggtcggctacaaccccaagacggtcgccttcgtccccatctcgggcttcaacggcgacaacatgctgacggcctcccccaactgcccctggtacaagggctgggagaaggagaccaagggcggcaaggtcaccggcaagacgctgctcgaggctatcgatgccattgagcagcccaagcgtcccaccgacaagcccctccgccttcccctccaggatgtctacaagatcggcggtattggaactgtgcccgtcggccgtatcgagactggtatcctcaagcccggtatggtcgtcactttcgctcccgccaacgtcaccactgaagtcaagtctgtcgagatgcaccacgagcagctgactgagggtgttcccggcgacaacgtcggcttcaacgtgaagaacgtctccgtcaaggaaatccgccgtggaaacgtctgcggtgactccaagaacgacccccctcttggcgccgcctccttcaccgcccaggtcatcgtcctcaaccaccctggccaggttggtgccggatacgcccccgtcctggattgccacaccgcccacatcgcctgcaagttctccgagatcctcgagaagatcgatcgccgaaccggcaagtcggttgagaacaaccccaagttcatcaagtctggcgatgccgccattgtcaagatgattccttccaagccca
>Rhodoveronaea_lignicola_GZCC_23_0624
cattacaagcaagttgaaaaactgctaaacccttgtgaacatacctgtatagttgcttaggcgggcagccccagggcggggccgcagcctctcgt----aggtgcccgccgacagcacta-atactcttatttttatagttactctgagttataaaac-aaataagtcaaaactttcaacaacggatctcttggctttggcatcgatgaagaacgcagcgaaatgcgataagtaatgtgaattgcagaattcagtgaatcatcgaatctttgaacgcacattgcgcccattagtattctagcgggcatgcctgttcgagcgtcatttcaaccctcaggccttg--agctgcctggtgttggggcttctacagc-----gatgtaggcccttaaaaacagtggcggtgctcgccagcactccgggcgcagtagtatttctcgcctaggacgtctggcaggttaccggcctcgaaaccccccacta---------aacaaggttgacctcaatcaggtaggagtgaagcggcaacagctcaaatttgaaatctggctttggcccgagttgtaatttgcagaggatgcttttgatgcggcgctttctgagttccctggaacgggacgccatagagggtgagagccccgtatagttggacgccaagtctctgtaaagctccttcgacgagtcgagtagtttgggaatgctgctcaaaatgggaggtaaatttcttctaaagctaaataccggccaaagaccgatagcgcacaagtagagtgatcgaaagatgaaaagcactttgaaaagagggttaaaaagcacgtgaaattgttgaaagggaagcgcttatgaccagacttgtgccttgtggataagccagcgttctcgctggtgtttcttctcggctcaggccagcatcggttttcttagggggataaaagctctaggaacgtagctctttcgggagtgttatagcctactgcacaatatccctagggggaccgaggaccgcgcttcggcaaggatgctggcgtaatggttatcagcgacccgtcttgaaacacggaccaaggagtcaagcattagggcgagtgtttgggtgtaaaacccgcacgcgtaatgaaagtgaacgctggtgagagcttcggcgcatcatcgaccgatcctgatgtactcggatggatttgagtaagagccttaccgcttggacccgaaagttgatgaactatgcctgtatagggtgaagccagaggaaactctggtggaggctcgcagcggttctgacgtgcaaatcgatcgtcgcaagcagttcgacttgcgtgttggcatcagacaccagaccctgacgaatgccctgaagtactctcttgccactggaaactggggcgaccagaagaaagccatgagctcgacggccggagtctcacaggtgctgaatcgatacacgtttgcatcaaccctgtcccatttgaggcggacaaatacacctattggccgagacggcaagcttgccaagcctcgtcagctgcataatacacactggggattagtctgcccagcagagacgcccgagggacaagcctgtggcttggtgaagaatttgtcactcatgtgctacgtcagcgtcggaactccggcagagccaatcatcgagttcatgactgctaggaatatggaagttctcgaagagtacgagccgctacggtacccgaacgcgaccaaagtcttcgtcaacggaacttgggtaggtgttcatcaggacccgaagcacttggtgggcctggtccaaggattgcggcgaaagggcgttattcagtcagaagtgtcgcttgtgagagatattcgagaccgagagttcaagatcttttccgacgccggccgagtgatgcggccgctcttcgccgtggagcaggacgacgaccctgaaaagggtaaagtgaaaggaacgctgatcctgaacaaggatcatgtcgcacgattgcgcggagacgaagattttgccaaagaccatagaaactatttcggctgggacggcttgtgcgaggctggcgcgattgagtaccttgatgccgaggaggaagagacttcgatgatttgcatgactccggaggacttggagaactaccgactccagaaggctggctaccaaatacccgaggatcacggcgatgatgacctcaataggcgcctgaagacgaggatgaatcctacaacgcacatgtacacacattgcgagattcatccgagtatgctactcggaatttgtgccagcatcttgatagtaccttactacttggataaccgtggtaattctagagctaatacatgctaaaaatcccgacttcggaagggatgtatttattagattaaaaaccaatgccctctgggctcactggtgattcataataacttctcgaatcgcatggccttgtgccggcgatggttcattcaaatttctgccctatcaactttcgacggctgggtcttggccagccatggtgacaacgggtaacggagggttagggctcgaccccggagaaggagcctgagaaacggctactacatccaaggaaggcagcaggcgcgcaaattacccaatcccgacacggggaggtagtgacaataaatactgatacagggctcttttgggtcttgtaattggaatgagtacaatttaaatcccttaacgaggaacaattggagggcaagtctggtgccagcagccgcggtaattccagctccaatagcgtatattaaagttgttgcggttaaaaagctcgtagttgaaccttgggcctggctggccggtccgcctcaccgcgagtactggtccggccgggcctttccctctggggaaccgcatgcccttcactgggtgtgtcggggaaccaggacttttactttgaaaaaattagagtgttcaaagcaggcctatgctcgaatacattagcatggaataatagaataggacgtgcggttctattttgttggtttctaggaccgccgtaatgattaatagggacagtcgccgccggtactggtgagttcgaggctggtatctccaaggatggccagacccgcgagcacgcccttctcgcctacacccttggtgtcaagcaacttatcgttgccatcaacaagatggacaccaccaagtggtctgaggatcgttaccaggaaatcatcaaggagaccagcaacttcatcaagaaggtcggctacaaccccaagcaggtcgctttcgtgccaatctccggcttcaacggcgacaacatgcttaccccttcccccaactgcccctggtacaagggctgggagaaggagaccaagggcggcaaggtcaccggcaagaccctccttgaggccatcgatgccatcgagccccccaagcgtcccaccgacaagcccctccgccttcccctccaggatgtctacaagatcggtggtatcggaactgtccctgtcggccgtatcgagactggtatcctcaagcccggtatggtcgttactttcgctcccgccaacgtcaccactgaagtcaagtccgtcgagatgcaccacgagcagcttgctgagggtgttcccggcgacaacgtcggcttcaacgtgaagaacgtctccgtcaaggaaatccgccgtggcaacgtctgcggtgactccaagaacgacccgcccctgggtgctgcctcctttactgcccaggtcatcgttctcaaccaccccggccaggttggtgctggttacgctcccgtcttggattgccataccgcccacatcgcttgcaagttctccgagatcctcgagaagatcgaccgccgtaccggcaagtcggttgagaataaccccaagttcatcaagtcgggtgacgccgccatcgtcaagatggttccgtccaagccca
>Rhodoveronaea_lignicola_GZCC_23_0625
cattacaagcaagttgaaaaactgctaaacccttgtgaacatacctgtatagttgcttaggcgggcagccccagggcggggccgcagcctctcgt----aggtgcccgccgacagcacta-atactcttatttttatagttactctgagttataaaac-aaataagtcaaaactttcaacaacggatctcttggctttggcatcgatgaagaacgcagcgaaatgcgataagtaatgtgaattgcagaattcagtgaatcatcgaatctttgaacgcacattgcgcccattagtattctagcgggcatgcctgttcgagcgtcatttcaaccctcaggccttg--agctgcctggtgttggggcttctacagc-----gatgtaggcccttaaaaacagtggcggtgctcgccagcactccgggcgcagtagtatttctcgcctaggacgtctggcaggttaccggcctcgaaaccccccacta---------aacaaggttgacctcaatcaggtaggagtgaagcggcaacagctcaaatttgaaatctggctttggcccgagttgtaatttgcagaggatgcttttgatgcggcgctttctgagttccctggaacgggacgccatagagggtgagagccccgtatagttggacgccaagtctctgtaaagctccttcgacgagtcgagtagtttgggaatgctgctcaaaatgggaggtaaatttcttctaaagctaaataccggccaaagaccgatagcgcacaagtagagtgatcgaaagatgaaaagcactttgaaaagagggttaaaaagcacgtgaaattgttgaaagggaagcgcttatgaccagacttgtgccttgtggataagccagcgttctcgctggtgtttcttctcggctcaggccagcatcggttttcttagggggataaaagctctaggaacgtagctctttcgggagtgttatagcctactgcacaatatccctagggggaccgaggaccgcgcttcggcaaggatgctggcgtaatggttatcagcgacccgtcttgaaacacggaccaaggagtcaagcattagggcgagtgtttgggtgtaaaacccgcacgcgtaatgaaagtgaacgctggtgagagcttcggcgcatcatcgaccgatcctgatgtactcggatggatttgagtaagagccttaccgcttggacccgaaagttgatgaactatgcctgtatagggtgaagccagaggaaactctggtggaggctcgcagcggttctgacgtgcaaatcgatcgtcgcaagcagttcgacttgcgtgttggcatcagacaccagaccctgacgaatgccctgaagtactctcttgccactggaaactggggcgaccagaagaaagccatgagctcgacggccggagtctcacaggtgctgaatcgatacacgtttgcatcaaccctgtcccatttgaggcggacaaatacacctattggccgagacggcaagcttgccaagcctcgtcagctgcataatacacactggggattagtctgcccagcagagacgcccgagggacaagcctgtggcttggtgaagaatttgtcactcatgtgctacgtcagcgtcggaactccggcagagccaatcatcgagttcatgactgctaggaatatggaagttctcgaagagtacgagccgctacggtacccgaacgcgaccaaagtcttcgtcaacggaacttgggtaggtgttcatcaggacccgaagcacttggtgggcctggtccaaggattgcggcgaaagggcgttattcagtcagaagtgtcgcttgtgagagatattcgagaccgagagttcaagatcttttccgacgccggccgagtgatgcggccgctcttcgccgtggagcaggacgacgaccctgaaaagggtaaagtgaaaggaacgctgatcctgaacaaggatcatgtcgcacgattgcgcggagacgaagattttgccaaagaccatagaaactatttcggctgggacggcttgtgcgaggctggcgcgattgagtaccttgatgccgaggaggaagagacttcgatgatttgcatgactccggaggacttggagaactaccgactccagaaggctggctaccaaatacccgaggatcacggcgatgatgacctcaataggcgcctgaagacgaggatgaatcctacaacgcacatgtacacacattgcgagattcatccgagtatgctactcggaatttgtgccagcatcttgatagtaccttactacttggataaccgtggtaattctagagctaatacatgctaaaaatcccgacttcggaagggatgtatttattagattaaaaaccaatgccctctgggctcactggtgattcataataacttctcgaatcgcatggccttgtgccggcgatggttcattcaaatttctgccctatcaactttcgacggctgggtcttggccagccatggtgacaacgggtaacggagggttagggctcgaccccggagaaggagcctgagaaacggctactacatccaaggaaggcagcaggcgcgcaaattacccaatcccgacacggggaggtagtgacaataaatactgatacagggctcttttgggtcttgtaattggaatgagtacaatttaaatcccttaacgaggaacaattggagggcaagtctggtgccagcagccgcggtaattccagctccaatagcgtatattaaagttgttgcggttaaaaagctcgtagttgaaccttgggcctggctggccggtccgcctcaccgcgagtactggtccggccgggcctttccctctggggaaccgcatgcccttcactgggtgtgtcggggaaccaggacttttactttgaaaaaattagagtgttcaaagcaggcctatgctcgaatacattagcatggaataatagaataggacgtgcggttctattttgttggtttctaggaccgccgtaatgattaatagggacagtcgccgccggtactggtgagttcgaggctggtatctccaaggatggccagacccgcgagcacgcccttctcgcctacacccttggtgtcaagcaacttatcgttgccatcaacaagatggacaccaccaagtggtctgaggatcgttaccaggaaatcatcaaggagaccagcaacttcatcaagaaggtcggctacaaccccaagcaggtcgctttcgtgccaatctccggcttcaacggcgacaacatgcttaccccttcccccaactgcccctggtacaagggctgggagaaggagaccaagggcggcaaggtcaccggcaagaccctccttgaggccatcgatgccatcgagccccccaagcgtcccaccgacaagcccctccgccttcccctccaggatgtctacaagatcggtggtatcggaactgtccctgtcggccgtatcgagactggtatcctcaagcccggtatggtcgttactttcgctcccgccaacgtcaccactgaagtcaagtccgtcgagatgcaccacgagcagcttgctgagggtgttcccggcgacaacgtcggcttcaacgtgaagaacgtctccgtcaaggaaatccgccgtggcaacgtctgcggtgactccaagaacgacccgcccctgggtgctgcctcctttactgcccaggtcatcgttctcaaccaccccggccaggttggtgctggttacgctcccgtcttggattgccataccgcccacatcgcttgcaagttctccgagatcctcgagaagatcgaccgccgtaccggcaagtcggttgagaataaccccaagttcatcaagtcgggtgacgccgccatcgtcaagatggttccgtccaagccca
>Rhodoveronaea_nieuwwulvenica_CBS_149447
cattacaagcaagttgaaaaactgctaaacccttgtgaatatacctgtttagttgcttcggcgggcagccccagggcggggccgcagccttttat----aggtgcccgccgacagcataa-aaactc-tattttaaatgttactctgagttacaaaac-aaataagtcaaaactttcaacaacggatctcttggctttggcatcgatgaagaacgcagcgaaatgcgataagtaatgtgaattgcagaattcagtgaatcatcgaatctttgaacgcacattgcgcccattagtattctagcgggcatgcctgttcgagcgtcatttcaaccctcaggcctt---agtcgtctggtgttggggcatctacagc-----gatgtaggccccgaaaaacagtggcggtgctttccagcactccgggcgcagtagtatttctcgcctaggacgtctggtaggctgccggccgtgaaacccccctata---------aaaaaggttgacctcaatcaggt---agtgaagcggcaacagctcaaatttgaaatctggcttaggcccgagttgtaatttgcagaggatgcttttgatgcggcgctatctgagttccctggaacgggacgccatagagggtgagagccccgtatagctagacgccaagtctctgtaaagctccttcgacgagtcgagtagtttgggaatgctgctcaaaatgggaggtaaatttcttctaaagctaaataccggccaaagaccgatagcgcacaagtagagtgatcgaaagatgaaaagcactttgaaaagagggttaaaaagcacgtgaaattgttgaaagggaagcgcttatgaccagacttgtgccttgtggataagccagcgttctcgctggtgtttcttctcggctcaggccagcatcggttttcttagggggataaaagctctaggaacgtagctctttcgggagtgttatagcctactgcacaatatccctagggggaccgaggaccgcgcttcggcaaggatgctggcgtaatggttatcagcgacccgtcttgaaacacggaccaaggagtcaagcattagggcgagtgtttgggtgtaaaacccgcacgcataatgaaagtgaacgctggtgagagcttcggcgcatcatcgaccgatcctgatgtattcggatggatttgagtaagagccttaccgcttggacccgaaagttgatgaactatgcctgtatagggtgaagccagaggaaactctggtggaggctcgcagcggttctgacgtgcaaatcgatcgtc------------------------------------------------------------------------------------------------------------------ccggagtctcccaggtgctgaatcggtacacgtttgcatcgactctatcccatttgcggcggacgaacacgccgatcggtcgagatggcaagctcgccaagccgcgccagctgcacaatacacattggggcttggtgtgcccggcagagacgcctgagggacaggcttgcggcttggtcaagaatctgtcgctcatgtgctacgtcagcgtcggcacgccggcggatccgatcatcgagttcatgactgccagaaacatggaagttcttgaagagtatgagccgctacgatacccgaacgcgaccaaagtcttcgtcaacggaacttgggttggtgtccaccaggacccgaagcacttggtcggtttggtccagggattgcgacgtaagggcgtcatccagtcagaagtgtcgctcgtgagagacattcgagaccgagagttcaagatcttctctgacgctggccgagtgatgcgaccgctttttgcagtggagcaggatgacgatcccgagaagggcaaagtgaaaggcacactcattcttaacaaagaccacgttgcacggctgcgcggagatgaagactttgcgaaagaccatagaaattactttggctgggacggcctttgcgaggctggtgccatagaatatctcgatgccgaggaagaagagacgtcgatgatctgcatgactccggaagatctggagaattaccgactccagaaagctggataccaaatacccgacgaccacggcgatgatgatcttaacaggcgcctgaagactaagatgaatcccacgactcacatgtatacacattgcgagattcatccaagtatgctgcttggggtttgtgccagtatc??????????????????????????????????????????????????????????????????????????????????????????????????????????????????????????????????????????????????????????????????????????????????????????????????????????????????????????????????????????????????????????????????????????????????????????????????????????????????????????????????????????????????????????????????????????????????????????????????????????????????????????????????????????????????????????????????????????????????????????????????????????????????????????????????????????????????????????????????????????????????????????????????????????????????????????????????????????????????????????????????????????????????????????????????????????????????????????????????????????????????????????????????????????????------------------------aggctggtatctccaaagatggccagactcgcgagcacgcccttctcgcctacactcttggtgtcaagcagctcatcgtcgccatcaacaagatggacaccaccaagtggtccgaggatcgtttccaggaaatcatcaaggagaccagcaacttcatcaagaaggtcggctacaaccccaagcaggttgccttcgtgcccatctccggcttcaacggcgacaacatgcttaacccgtcccccaactgcccctggtacaagggctgggagaaggagaccaagggtggcaaggttaccggcaagaccctccttgaggctattgacgccattgagccccccaagcgtcccaccgacaagcccctccgccttcctctccaggatgtctacaagatcggtggtatcggaactgtccctgtcggccgtatcgagactggtatcctcaagcccggtatggtcgttacttttgctcccgccaacgtcaccactgaagtcaagtccgtcgagatgcaccacgagcagcttactgagggtatgcccggtgacaacgtcggcttcaacgtgaagaacgtctccgtcaaggaaattcgccgtggcaacgtctgcggtgactccaagaacgaccccccgctcggtgctgcctccttcaccgcccaggtcatcgttctcaaccaccccggccaggttggtgccggctacgctcccgtcttggattgccacactgcccacattgcctgcaagttctccgagatcctcgagaagatcgaccgtcgtaccggcaagtcggttgagaacaaccccaagttcatcaagtcgggtgatgccgccattgtgaagatggttccgtccaagccca
>Rhodoveronaea_varioseptata_CBS_431_88
cattaaaagagagtttaacaactcctcaacccttgtgaatatacctaaatcgttgcttcggcgggcagccccagggcggggccgcagcctgccta--gcaggtgcccgccgaaagcgccacaaactcttgtt-ttatagtatctctgagtctaaacac-aaataagttaaaactttcaacaacggatctcttggctttggcatcgatgaagaacgcagcgaaatgcgataagtaatgtgaattgcagaattcagtgaatcatcgaatctttgaacgcacattgcgcccattagcactctagtgggcatgcctgttcgagcgtcatttcaaccctcaggccctc--ggctgcctggcgttggggcacctacggc----gtacgtaggccccgaaaaatagtggcggtgctcgccagcactccgggcgcagtagtccttctcgcctaggacgtctggtgatctatcagccgttaaaccaccaattt---------acaaaggttgacctcaatcaggtaggagtgaagcggcaacagctcaaatttgaaatctggcctcggcccgagttgtaatttgtagaggatgcttttgatgcggcgccttctgagttccctggaacgggacgccagagagggtgagagccccgtagagtcggacgccaagtctctgtaaagctccttcgacgagtcgagtagtttgggaatgctgctcaaaatgggaggtaaatttcttctaaagctaaataccggccaaagaccgatagcgcacaagtagagtgatcgaaagatgaaaagcactttgaaaagagggttaaaaagcacgtgaaattgttgaaagggaagcgctcatgaccagacttgcgccttgtggataagccagcgttctcgctggtgtttctgctcggttcaggccagcatcggttttcttagggggataaaagcttcgggaacgtggctcctccgggagtgttatagcccgctgcacaatatccctagggggaccgaggcccgcgcttcggcaaggatgctggcgtaatggtcatcagcgacccgtcttgaaacacggaccaaggagtcaagcattagggcgagtgtttgggtgtaaaacccgcacgcgaaatgaaagtgaacgctggtgagagcttcggcgcatcatcgaccgatcctgatgtactcggatggatttgagtaagagccttaccgcttggacccgaaagttgatgaactatgcctgtatagggtgaagccagaggaaactctggtggaggctcgcagcggttctgacgtgcaaatcgatcgtc????????????????????????????????????????????????????????????????????????????????????????????????????????????????????????????????????????????????????????????????????????????????????????????????????????????????????????????????????????????????????????????????????????????????????????????????????????????????????????????????????????????????????????????????????????????????????????????????????????????????????????????????????????????????????????????????????????????????????????????????????????????????????????????????????????????????????????????????????????????????????????????????????????????????????????????????????????????????????????????????????????????????????????????????????????????????????????????????????????????????????????????????????????????????????????????????????????????????????????????????????????????????????????????????????????????????????????????????????????????????????????????????????????????????????????????????????????????????????????????????????????????????????????????????????????????????????????????????????????????????????????????????????????????????????????????????????????????????????????????????????????????????????????????????????????????????????????????????????????????????????????????????????????????????????????????????????????????????????????????????????????????????????????????????????????????????????????????????????????????????????????????????????????????????????????????????????????????????????????????????????????????????????????????????????????????????????????????????????????????????????????????????????????????????????????????????????????????????????????????????????????????????????????????????????????????????????????????????????????????????????????????????????????????????????????????????????????????????????????????????????????????????????????????????????????????????????????????????????????????????????????????????????????????????????????????????????????????????????????????????????????????????????????????????????????????????????????????????????????????????????????????????????????????????????????????????????????????????????????????????????????????????????????????????????????????????????????????????????????????????????????????????????????????????????????????????????????????????????????????????????????????????????????????????????????????????????????????????????????????????????????????????????????????????????????????????????????????????????????????????????????????????????????????????????????????????????????????????????????????????????????????????????????????????????????????????????????????????????????????????????????????????????????????????????????
>Rhodoveronaea_varioseptata_CBS_123472
cattaaaagagagtttaacaactcctcaacccttgtgaatatacctaaatcgttgcttcggcgggcagccccagggcggggccgcagcctgccta--gcaggtgcccgccgaaagcgccacaaactcttgtt-ttatagtatctctgagtctaaacac-aaataagttaaaactttcaacaacggatctcttggctttggcatcgatgaagaacgcagcgaaatgcgataagtaatgtgaattgcagaattcagtgaatcatcgaatctttgaacgcacattgcgcccattagcactctagtgggcatgcctgttcgagcgtcatttcaaccctcaggccctc--ggctgcctggcgttggggcacctacggc----gtacgtaggccccgaaaaacagtggcggtgctcgccagcactccgggcgcagtagtccttctcgcctaggacgtctggtgatctatcagccgttaaaccaccaattt---------acaaaggttgacctc-----------agtgaagcggcaacagctcaaatttgaaatctggcctcggcccgagttgtaatttgtagaggatgcttttgatgcggcgccttctgagttccctggaacgggacgccagagagggtgagagccccgtagagtcggacgccaagtctctgtaaagctccttcgacgagtcgagtagtttgggaatgctgctcaaaatgggaggtaaatttcttctaaagctaaataccggccaaagaccgatagcgcacaagtagagtgatcgaaagatgaaaagcactttgaaaagagggttaaaaagcacgtgaaattgttgaaagggaagcgcttatgaccagacttgcgccttgtggataagccagcgttctcgctggtgtttctgcttggttcaggccagcatcggttttcttagggggataaaagcttcgggaacgtggctcctccgggagtgttatagcccgctgcacaatatccctagggggaccgaggcccgcgcttcggcaaggatgctggcgtaatggtcatcagcgacccgtcttgaaacacggaccaaggagtcaagcattagggcgagtgtttgggtgtaaaacccgcacgcgaaatgaaagtgaacgctggtgagagcttcggcgcatcatcgaccgatcctgatgtactcggatggatttgagtaagagccttaccgcttggacccgaaagttgatgaactatgcctgtatagggtgaagccagaggaaactctggtggaggctcgcagcggttctgacgtgcaaatcgatcgtcgcaagcagttcgacttgcgcgttggcataaggcatcagaccttgacaaacgctttgaagtactctcttgccactggcaactggggcgaccaaaagaaggctatgagctcgactgcgggagtctcccaggtgctgaatcgatacacctttgcctcgaccctgtcccacttaaggcgaactaacacgcccattggccgggacggcaaactcgccaagccgcgccagctgcacaatacacactggggcctggtctgcccggccgagacccccgaagggcaggcatgtggcttggtgaagaacctgtcactcatgtgctatgtcagcgtcggaacgccagctgaacccatcgtcgagttcatgactgccaggaacatggaagtcctggaagagtatgagccgctgcgatacccgaacgcgactaaaatcttcgtcaacggtacatgggtcggcgttcatcaggacccgaagcatttggtcggcctggtccagggactgcgaaggaagggtgttattcagtcggaggtctcgcttgttagagacatacgagaccgcgaattcaagatcttctccgacgccggccgagtgatgaggcctctcttcgcagtggagcaggaagacaacggtgatacgggggcacagaaggggtcgctcattctcagcaaggaccatgtcgggaggctaagggcagatgaggatcttgccaaggatcacgaagactatttcggctgggacgggatttgcgacgccggagccattgagtatctggatgccgaggaagaggagacggccatgatctgcatgactccagaggatctagagaattaccgacttcagaaggccggttacacgctacccgaggagacgggcgacgagggcctcaacaggcgactgaagaccaagttgaatcccacaactcacatatatacccattgcgagattcatccgagtatgctcctcggcatttgcgccagcattttgatagtaccttactacttggataaccgtggtaattctagagctaatacatgctaaaaatcccgacttcggaagggatgtatttattagattaaaaaccaatgccctctgggctcaatggtgattcataataacttctcgaatcgcatggccttgcgccggcgatggttcattcaaatttctgccctatcaactttcgacggctgggtattggccagccatggtgacaacgggtaacggagggttagggctcgaccccggagaaggagcctgagaaacggctactacatccaaggaaggcagcaggcgcgcaaattacccaatcccgacacggggaggtagtgacaataaatactgatacagggctcttttgggtcttgtaattggaatgagtacaatttaaatcccttaacgaggaacaattggagggcaagtctggtgccagcagccgcggtaattccagctccaatagcgtatattaaagttgttgcggttaaaaagctcgtagttgaaccttgggcttggttggccggtccgcctcaccgcgagtactggtccgaccgagcctttccctctggggaaccgcatgcccttcactgggtgtgtcggggaaccaggacttttactttgaaaaaattagagtgttcaaagcaggcctatgctcgaatacattagcatggaataatagaataggacgtgcggttctattttgttggtttctaggaccgccgtaatgattaatagggacag????????????????????????????????????????????????????????????????????????????????????????????????????????????????????????????????????????????????????????????????????????????????????????????????????????????????????????????????????????????????????????????????????????????????????????????????????????????????????????????????????????????????????????????????????????????????????????????????????????????????????????????????????????????????????????????????????????????????????????????????????????????????????????????????????????????????????????????????????????????????????????????????????????????????????????????????????????????????????????????????????????????????????????????????????????????????????????????????????????????????????????????????????????????????????????????????????????????????????????????????????????????????????????????????????????????????????????????????????????????
>Myrmecridium_sorbicola_CBS_143433_out
cattac--gagagttgaaaaactcccaacccattgtttacctacctgtaatcgtgcttcggcaggcagccccgggacggggcccccgccttctcc-agaaggtgcctgccgctggcccaacaaactctgtcatcaagttaccatctgagtctataaac-aaataagttaaaactttcaacaacggatctcttggttctggcatcgatgaagaacgcagcgaaatgcgataagtaatgtgaattgcagaattcagtgaatcatcgaatctttgaacgcacattgcgcccattagtactctagtgggcatgcctgttcgagcgtcatttcaaccctcaagc-------actgcttggtgttggggc-cctacg------cagcgtaggccctaaaattcagtggcgg-actcgctatgactccgagcgcagtaactattctcgctctgggcgtctggcgc-ggccctgccgttaaaccccccattt---------ctcgtggttgacctcgatcaggtaggagtgaagcggcaacagctcaaatttgaaatctggctcacgcccgagttgtaatttgtagaggatgcttttggtgcggtgccttctgagttccctggaacgggacgccggagagggtgagagccccgtatagtcggacacctagcctctgtaaagctccttcgacgagtcgagtagtttgggaatgctgctcaaaatgggaggtaaatgccttctaaagctaaatactggccagagaccgatagcgcacaagtagagtgatcgaaagatgaaaagcactttgaaaagagggttaaatagtacgtgaaattgttgaaagggaagggctcatgaccagacttgcgcccagtgaatcatccggcgttctcgctggtgccttcgctgggctcaggccagcatcgattcttctagggggacaaaagcagcgggaacgtggctcctccgggagtgttatagcccgttgcagaatacccctggggggatcgaggaccgcgcttcggcaaggatgctggcgtaatggtcatcagccacccgtcttgaaacacggaccaaggagtcaagcattagggcgagtgtttgggtgtcaaacccgcacgcgaaatgaaagtgaacgcaggtgagagcttcggcgcatcatcgaccgatcctgatgtattcggatggatttgagtaagagccttaccgcttggacccgaaagatggtgaactatgcttggatagggtgaagccagaggaaactctggtggaggctcgcagcggttctgacgtgcaaatcgatcgtc????????????????????????????????????????????????????????????????????????????????????????????????????????????????????????????????????????????????????????????????????????????????????????????????????????????????????????????????????????????????????????????????????????????????????????????????????????????????????????????????????????????????????????????????????????????????????????????????????????????????????????????????????????????????????????????????????????????????????????????????????????????????????????????????????????????????????????????????????????????????????????????????????????????????????????????????????????????????????????????????????????????????????????????????????????????????????????????????????????????????????????????????????????????????????????????????????????????????????????????????????????????????????????????????????????????????????????????????????????????????????????????????????????????????????????????????????????????????????????????????????????????????????????????????????????????????????????????????????????????????????????????????????????????????????????????????????????????????????????????????????????????????????????????????????????????????????????????????????????????????????????????????????????????????????????????????????????????????????????????????????????????????????????????????????????????????????????????????????????????????????????????????????????????????????????????????????????????????????????????????????????????????????????????????????????????????????????????????????????????????????????????????????????????????????????????????????????????????????????????????????????????????????????????????????????????????????????????????????????????????????????????????????????????????????????????????????????????????????????????????????????????????????????????????????????????????????????????????????????????????????????????????????????????????????????????????????????????????????????????????????????????????????????????????????????????????????????????????????????????????????????????????????????????????????????????????????????????????????????????????????????????????????????????????????????????????????????????????????????????????????????????????????????????????????????????????????????????????????????????????????????????????????????????????????????????????????????????????????????????????????????????????????????????????????????????????????????????????????????????????????????????????????????????????????????????????????????????????????????????????????????????????????????????????????????????????????????????????????????????????????????????????????????????????????????
>Myrmecridium_schulzeri_CBS_100_54_out
cattac--gagagtgtcaccactcccaacccactgtttacctacccgtcaccgtgcttcggcaggcagtcctgggacagggcctcgccccc----gagggggtgcctgccgctggccccaaaaattctagctgttttgtaccatctgagtcttcc---acaaataaacaaaactttcaacaacggatctcttggttctggcatcgatgaagaacgcagcgaaatgcgataagtaatgtgaattgcagaattcagtgaatcatcgaatctttgaacgcacattgcgcccactagtattctggtgggcatgcctgttcgagcgtcatttcaaccctcaagcctg-------gcttggtgttggggc-tctgcg-------tctgcagtcccttaaatccagtggcgg-acacgctaggtctccgagcgcagtagttctcctcgctcagggcgtccggcgt-gggcttgcctcgcacccatc--------------tacaaggttgacctcgatcaggtaggagtgaagcggcaacagctcaaatttgaaatctggcgcaagcccgagttgtaatttgcagaggatgcttttggcgcggtgccttctgagttccctggaacgggacgccggagagggtgagagccccgtacagttggacaccaagcctttgtaaagctccttcgacgagtcgagtagtttgggaatgctgctcaaaatgggaggtaaatgccttctaaagctaaataccggccagagaccgatagcgcacaagtagagtgatcgaaagatgaaaagcactttgaaaagagggttaaacagtacgtgaaattgttgaaagggaagcgctcgtgaccagacttgcgcccggcggatcatccggccttctggccggtgcctccgccgggctcaggccagcatcggttttcctggggggataaaagtggcgggaacgtagctcctccgggagtgttatagcccgccgcagcatacccccggggggaccgaggaccgcgcttcggcaaggatgctggcgtaatggtcaccagcgacccgtcttgaaacacggaccaaggagtcaagcattagggcgagtgtttgggtgtcaaacccgcacgcgaaatgaaagtgaacgcaggtgagagcttcggcgcatcatcgaccgatcctgatgttttcggatggatttgagtaagagccttgccgcttggacccgaaagatggtgaactatgcttggatagggtgaagccagaggaaactctggtggaggctcgcagcggttctgacgtgcaaatcgatcgtc????????????????????????????????????????????????????????????????????????????????????????????????????????????????????????????????????????????????????????????????????????????????????????????????????????????????????????????????????????????????????????????????????????????????????????????????????????????????????????????????????????????????????????????????????????????????????????????????????????????????????????????????????????????????????????????????????????????????????????????????????????????????????????????????????????????????????????????????????????????????????????????????????????????????????????????????????????????????????????????????????????????????????????????????????????????????????????????????????????????????????????????????????????????????????????????????????????????????????????????????????????????????????????????????????????????????????????????????????????????????????????????????????????????????????????????????????????????????????????????????????????????????????????????????????????????????????????????????????????????????????????????????????????????????????????????????????????????????????????????????????????????????????????????????????????????????????????????????????????????????????????????????????????????????????????????????????????????????????????????????????????????????????????????????????????????????????????????????????????????????????????????????????????????????????????????????????????????????????????????????????????????????????????????????????????????????????????????????????????????????????????????????????????????????????????????????????????????????????????????????????????????????????????????????????????????????????????????????????????????????????????????????????????????????????????????????????????????????????????????????????????????????????????????????????????????????????????????????????????????????????????????????????????????????????????????????????????????????????????????????????????????????????????????????????????????????????????????????????????????????????????????????????????????????????????????????????????????????????????????????????????????????????????????????????????????????????????????????????????????????????????????????????????????????????????????????????????????????????????????????????????????????????????????????????????????????????????????????????????????????????????????????????????????????????????????????????????????????????????????????????????????????????????????????????????????????????????????????????????????????????????????????????????????????????????????????????????????????????????????????????????????????????????????????????????
>Rhamphoria_delicatula_CBS_132724
-----ctagcgagtttacaactccacaacccactgtaaacctacc---atttattgctcggcgggcggccccaggg-ggggtctcggcttc--------ggcagcccgc--agggcattccaaactcgtacttttagtggtattctgagtcaaaagac-aaat-aatcaaaactttcaacaacggatctcttggttttggcatcgatgaagaacgcagcgaaatgcgataagtaatgtgaattgcagaattcagtgaatcatcgaatctttgaacgcacattgcgcccactagcattctggtgggcatgcctgttcgagcgtcatttcaaccctcaggccct---ggctgcctggtgatggggc-tatacagcgct--gctgtatgccccgaaatacagtggcggtgtccgccagcactccgggcgcagtagta--tctcgcctaggacgtctggcggccgaccggccgttaaaccccaactta---------cagaaggttgacctc-----------agtgaagcggcaacagctcaaatttgaaatctggcctcggcccgagttgtaatttgcagaggatgcttttggcgaggcgccttccgagttccctggaacgggacgccagagagggtgagagccccgtatggttggacgccgagcctctgtaaagctccttcgacgagtcgagtagtttgggaatgctgctcaaaataggaggtaaatttcttctaaagctaaatacaggccaaagaccgatagcgcacaagtagagtgatcgaaagatgaaaagcactttgaaaagagggttaaacagtacgtgaaattgttgaaagggaagcgctcatgaccagacttgtgccctgtggataagccagcgttctcgctggtgtttccgctcggctcaggccagcatcggttctcttggggggacaaaagccctgggaacgtggctcctccgggagtgttatagcccaccgcacaatatccccagggggaccgaggaccgcgcttcggcaaggatgctggcgtaatggtcatcagcgacccgtcttgaaacacggaccaaggagtcaagcattagggcgagtgtttgggtgtaaaacccgcacgcgtaatgaaagtgaatgcaggtgagagcttcggcgcatcatcgaccgatcctgatgtactcggatggatttgagtaagagccttaccgcttggacccgaaagttgatgaactatgcctgtatagggtgaagccagaggaaactctggtggaggctcgcagcggttctgacgtgcaaatcgatcgtcgcaagcagttcgacctgcgtgtgggcataagacaccagaccttgacgaacgcgctgaagtactccctcgccacggggaactggggcgatcagaagaaggccatgagctcgaccgccggcgtgtcccaggtgctgaaccggtacactttcgcctcgaccctgtcccacctgaggcgcaccaacactcccatcggccgagatggcaagctggccaagccgcggcagctgcacaacacgcactggggcctggtttgtccggcagagacgcccgaaggccaggcttgcggacttgtcaagaatctgtcgctcatgtgctacgtcagtgtcggaaccccggccgagcccatcgtcgagtttatggttgccagaaatatggaggtgcttgaagaatacgaacctctgcggtatcctaacgcgaccaagatcttcgtcaacggcacatgggtgggtgtccaccaggatccgaaacacctggtcggcttggtccaggggctgcggcggagaggcgtcatccagtccgaggtctcccttgttagggacattcgagaccgcgagttcaagatcttttccgatgccggccgcgtcatgcgacctctgttcgccgtggagcccgaggacaatgccgagactggggcgcagaaaggctcgctggtcttgaccaaggagcacgtcgggagactgagggcagacgaggacctggtcaagaaccacgacgattacttcggctgggaaggaatctgccaggctggtgtgatcgagtatctcgacgccgaggaagaagagactgccatgatttgcatgacccccgaggatctggagaactaccgactccagaaggccggctaccagatacccgaggacatcggcgacgaggatctcaacaggcgcctcaagacgaagatgaaccccacgacgcacatgtacacccactgtgagatccacccgagcatgctcctcggantctgcgccagcattttgatagtaccttactacttggataaccgtggtaattctagagctaatacatgctaaaaatcccgacttcggaagggatgtatttattagattaaaaaccaatgccctttgggcctaaaggtgattcataataacttctcgaatcgcaaggccttgcgccggcgatggttcattcaaatttctgccctatcaactttcgacggctgggtcttggccagccatggtgacaacgggtaacggagggttagggctcgaccccggagaaggagcctgagagacggctactacatccaaggaaggcagcaggcgcgcaaattacccaatcccaactcggggaggtagtgacaataaatactgatacagggctcttttgggtcttgtaattggaatgagtacaatttaaatcccttaacgaggaacaattggagggcaagtctggtgccagcagccgcggtaattccagctccaatagcgtatattaaagttgttgcggttaaaaagctcgtagttgaaccttgggcttggctggccggtccgcctcaccgcgtgcactggtccggccgagcctttccctctggggagccgcatgcccttcactgggtgtgtcggggaaccaggacttttactttgaaaaaattagagtgttcaaagcaggcctatgctcggatacattagcatggaataatagaataggacgtgcggtcttattttgttggtttctaggaccgccgtaatgattaatagggacag????????????????????????????????????????????????????????????????????????????????????????????????????????????????????????????????????????????????????????????????????????????????????????????????????????????????????????????????????????????????????????????????????????????????????????????????????????????????????????????????????????????????????????????????????????????????????????????????????????????????????????????????????????????????????????????????????????????????????????????????????????????????????????????????????????????????????????????????????????????????????????????????????????????????????????????????????????????????????????????????????????????????????????????????????????????????????????????????????????????????????????????????????????????????????????????????????????????????????????????????????????????????????????????????????????????????????????????????????????????
>Rhamphoria_pyriformis_CBS_139024
-----ctagcgagtttacaactccataacccactgtgaacctacctgt-tcgttgcctcggcgggcagccccagggcggggcctcggccact------aggtggtccgccggaggattttcaaactcgtgtcttatatggtattctgagtccacagac-aaat-aattaaaactttcaacaacggatctcttggttttggcatcgatgaagaacgcagcgaaatgcgataagtaatgtgaattgcagaattcagtgaatcatcgaatctttgaacgcacattgcgcccattagtattctagtgggcatgcctgttcgagcgtcatttcaaccctcaggccct---ggctgcctggtgatggggcatatacagcgct--gctgtatgccccgaattatagtggcggtgtctgccagcactctgggcgcagtagtactcctcgccctggacgtctggcggcctaccggccgttaaaccccaactta---------cacaaggttgacctc-----------agtgaagcggcaacagctcaaatttgaaatctggcctcggcccgagttgtaatttgcagaggatgcttttggcgaggcgccttccgagttccctggaacgggacgccagagagggtgagagccccgtatggttggatgccgagcctctgtaaagctccttcgacgagtcgagtagtttgggaatgctgctcaaaatgggaggtaaatttcttctaaagctaaatacaggccaaagaccgatagcgcacaagtagagtgatcgaaagatgaaaagcactttgaaaagagggttaaacagtacgtgaaattgttgaaagggaagcgcttatgaccagacttgtgccctgtggataagccagcgttctcgctggtgtttctgctcggctcaggccagcatcggttctctcggggggacaaaagctctgggaacgtagctcctccgggagtgttatagcccgctgcacaatatccccggggggaccgaggaccgcgcttcggcaaggatgctggcgtaatggtcatcagcgacccgtcttgaaacacggaccaaggagtcaagcattagggcgagtgtttgggtgtaaaacccgcacgcgtaatgaaagtgaatgcaggtgagagcttcggcgcatcatcgaccgatcctgatgtattcggatggatttgagtaagagccttaccgcttggacccgaaagttgatgaactatgcctgtatagggtgaagccagaggaaactctggtggaggctcgcagcggttctgacgtgcaaatcgatcgtcgcaagcaattcgacntgcgcgtngggatcagacaccagaccttgacgaatgctttgaagtactcgctggccacgggtaactggggtgaccagaagaaggccatgagctcaaccgccggagtgtcgcaggtgctgaaccggtatactttcgcctccaccctctcccatcttcggcggacgaacacgcccatcggacgagacggcaagcttgccaagccccgccagctgcacaacacacannnnnnnnnnnnnnnnnnnnnnnnnnnnnnnnnnnnnnnnnnnnnnnnnnnnnnnnnnnnnnnnnnnnnnatgtgctacgtcagcgtgggaacgccggccgagcccatcgtcgagttcatggttgctaggaacatggaggttctcgaggagtacgaacctctgcgctatcccaacgcgaccaagatcttcgtcaacggcacgtgggttggtgtccaccaggacccgaagcatctggtcggcctggtccagggactgcggcggagaggcgtcatccagtcggaggtgtcacttgttagggacattagagatcgcgagtttaagatcttttccgatgccggccgagtgatgaggcccctcttcgccgtggagcccgaggacaaccccgagactggcgcccagaagggctcgctggtgctgaccaaggaccacattgcgcgactgagggcggacgaggacttggcgaaggacgacccggagtattttggctgggaaggcatctgccaggccggcgtgatcgagtatctcgacgccgaggaggaggagacggccatgatctgcatgacgcccgaggatctggagaactaccggctacagaaggccggctaccagatccccgaggacacgggggatgacgatcccaacaggcgtctcaagaccaagatcaatcccacgacccacatgtatacccattgcgagatccatccgagcatgctcctcggagtctgtgccagcatc--------------------------------------------------atgctgaaaatcccgacttcggaagggatgtatttattagattaaaaaccaatgccctctgggcttactggtgattcataataacttctcgaatcgcatggccttgcgccggcgatggttcattcaaatttctgccctatcaactttcgacggctgggtcttggccagccatggtgacaacgggtaacggagggttagggctcgaccccggagaaggagcctgagaaacggctactacatccaaggaaggcagcaggcgcgcaaattacccaatcccaactcggggaggtagtgacaataaatactgatacagggctcttttgggtcttgtaattggaatgagtacaatttaaatcccttaacgaggaacaattggagggcaagtctggtgccagcagccgcggtaattccagctccaatagcgtatattaaagttgttgcggttaaaaagctcgtagttgaaccttgggcttggctggccggtccgcctcaccgcgtgcactggtccggccgagcctttccctctggggaaccgcatgcccttcactgggtgtgtcggggaaccaggacttttactttgaaaaaattagagtgttcaaagcaggcctatgctcgaatacattagcatggaataatagaataggacgtgcggtcttattttgttggtttctaggaccgccgtaatgattaatagggacag????????????????????????????????????????????????????????????????????????????????????????????????????????????????????????????????????????????????????????????????????????????????????????????????????????????????????????????????????????????????????????????????????????????????????????????????????????????????????????????????????????????????????????????????????????????????????????????????????????????????????????????????????????????????????????????????????????????????????????????????????????????????????????????????????????????????????????????????????????????????????????????????????????????????????????????????????????????????????????????????????????????????????????????????????????????????????????????????????????????????????????????????????????????????????????????????????????????????????????????????????????????????????????????????????????????????????????????????????????????
>Rhamphoria_pyriformis_CBS_139033
-----ctagcgagtttacaactccataacccactgtgaacctacctgt-tcgttgcctcggcgggcagccccagggcggggcctcggccact------aggtggtccgccggaggattttcaaactcgtgtcttatatggtattctgagtccacagac-aaat-aatcaaaactttcaacaacggatctcttggttttggcatcgatgaagaacgcagcgaaatgcgataagtaatgtgaattgcagaattcagtgaatcatcgaatctttgaacgcacattgcgcccattagtattctagtgggcatgcctgttcgagcgtcatttcaaccctcaggccct---ggctgcctggtgatggggcatatacagcgct--gctgtatgccccgaattatagtggcggtgtctgccagcactctgggcgcagtagtactcctcgccctggacgtctggcggcctaccggccgttaaaccccaactta---------cacaagg-------------------agtgaagcggcaacagctcaaatttgaaatctggcctcggcccgagttgtaatttgcagaggatgcttttggcgaggcgccttccgagttccctggaacgggacgccagagagggtgagagccccgtatggttggatgccgagcctctgtaaagctccttcgacgagtcgagtagtttgggaatgctgctcaaaatgggaggtaaatttcttctaaagctaaatacaggccaaagaccgatagcgcacaagtagagtgatcgaaagatgaaaagcactttgaaaagagggttaaacagtacgtgaaattgttgaaagggaagcgcttatgaccagacttgtgccctgtggataagccagcgttctcgctggtgtttctgctcggctcaggccagcatcggttctctcggggggacaaaagctctgggaacgtagctcctccgggagtgttatagcccgctgcacaatatccccggggggaccgaggaccgcgcttcggcaaggatgctggcgtaatggtcatcagcgacccgtcttgaaacacggaccaaggagtcaagcattagggcgagtgtttgggtgtaaaacccgcacgcgtaatgaaagtgaatgcaggtgagagcttcggcgcatcatcgaccgatcctgatgtattcggatggatttgagtaagagccttaccgcttggacccgaaagttgatgaactatgcctgtatagggtgaagccagaggaaactctggtggaggctcgcagcggttctgacgtgcaaatcgatcgtcgcaagcaattcgacttgcgcgtcgggatcagacaccagaccttgacgaatgctttgaagtactcgctggccacgggtaactggggtgaccagaagaaggccatgagctcaaccgccggagtgtcgcaggtgctgaaccggtatactttcgcctccaccctctcccatcttcggcggacgaacacgcccatcggacgagacggcaagcttgccaagccccgccagctgcacaacacacactggggcctcgtctgtccggccgagactcccgaggggcaggcctgcgggcttgttaagaatctgtcgctcatgtgctacgtcagcgtgggaacgccggccgagcccatcgtcgagttcatggttgctaggaacatggaggttctcgaggagtacgaacctctgcgctatcccaacgcgaccaagatcttcgtcaacggcacgtgggttggtgtccaccaggacccgaagcatctggtcggcctggtccagggactgcggcggagaggcgtcatccagtcggaggtgtcacttgttagggacattagagatcgcgagtttaagatcttttccgatgccggccgagtgatgaggcccctcttcgccgtggagcccgaggacaaccccgagaccggcgcccagaagggctcgctggtg--------------------------------------------------------------------------------------------------------------------------------------------------------------------------------------------------------------------------------------------------------------------------------------------------------------------------------------------------------------------------------------------atcccgacttcggaagggatgtatttattagattaaaaaccaatgccctctgggcttactggtgattcataataacttctcgaatcgcatggccttgcgccggcgatggttcattcaaatttctgccctatcaactttcgacggctgggtcttggccagccatggtgacaacgggtaacggagggttagggctcgaccccggagaaggagcctgagaaacggctactacatccaaggaaggcagcaggcgcgcaaattacccaatcccaactcggggaggtagtgacaataaatactgatacagggctcttttgggtcttgtaattggaatgagtacaatttaaatcccttaacgaggaacaattggagggcaagtctggtgccagcagccgcggtaattccagctccaatagcgtatattaaagttgttgcggttaaaaagctcgtagttgaaccttgggcttggctggccggtccgcctcaccgcgtgcactggtccggccgagcctttccctctggggaaccgcatgcccttcactgggtgtgtcggggaaccaggacttttactttgaaaaaattagagtgttcaaagcaggcctatgctcgaatacattagcatggaataatagaataggacgtgcggtcttattttgttggtttctaggaccgccgtaatgattaatagggacag????????????????????????????????????????????????????????????????????????????????????????????????????????????????????????????????????????????????????????????????????????????????????????????????????????????????????????????????????????????????????????????????????????????????????????????????????????????????????????????????????????????????????????????????????????????????????????????????????????????????????????????????????????????????????????????????????????????????????????????????????????????????????????????????????????????????????????????????????????????????????????????????????????????????????????????????????????????????????????????????????????????????????????????????????????????????????????????????????????????????????????????????????????????????????????????????????????????????????????????????????????????????????????????????????????????????????????????????????????????
>ZSP69
-----------------------------------------tacctgaacagttgcttcggcgggcagccccagggcggggccgccgcctcccgcagggaggtgcccgccagaagccactttaactcttgtt-ttacctgtcttctgagtctataaacaaaataaatcaaaactttcaacaacggatctcttggctttggcatcgatgaagaacgcagcgaaatgcgataagtaatgtgaattgcagaattcagcgaatcatcgaatctttgaacgcacattgcacctattagcattctagtaggtatgcctgtccgagcgtcatttcaaccctcaggcctgcttga-ggcctggtgttgggggccccgcggctaggctgcggggccccctaaagctatcggcggtgcctgccagcactccgggcgcagtaatacacctcgccctggacgtctggcggcgcgcccgccgctaaacgagccgcctgcgacagcactaatggttgacctcgatcaggtaggagtgaagcggcaacagctcaaatttgaaatctggcttcggcccgagttgtaatttgcagaggatgcttttggcgaggcgccttccgagttccctggaacgggacgccatagagggtgagagccccgtacggttggacgccgagcctctgtaaagctccttcgacgagtcgagtagtttgggaatgctgctcaaaatgggaggtaaatttcttctaaagctaaataccggccaaagaccgatagcgcacaagtagagtgatcgaaagatgaaaagcactttgaaaagagggttaaacagcacgtgaaattgttgaaagggaagcgctcgtgaccagacttgcgccctgcggatcagccagcgttctcgctggtgcctctgcagggcccaggccagcatcggtctcggcggggggataaaggctcagggaacgtatctcctccgggagtgttatagccctctgcagaataccgccgcggggaccgaggaccgcgcttcggcaaggatgctggcgtaatggtcatcagcgacccgtcttgaaacacggaccaaggagtcaagcattagggcgagtgtttgggtgtaaaacccgcacgcgaaatgaaagtgaacgttggtgagagcttcggcgcatcatcgaccgatccagatgttctcggatggatttgagtaagagccttaccgcttggacccgaaagttgatgaactatgcctgtatagggtgaagccagaggaaactctggtggaggctcgcagcggttctgacgtgcaaatcgatcgtcgcaagcagttcgacttgcgtgtcggaatcaggcatcagacattgacgaacgctctgaaatactcgctcgccactggaaactggggagagcagaagaaggccatgagctctactgctggtgtctcccaagtgttgaatcgttatacatttgcgtccactctgtcccatctgaggcggaccaatacccctattggcagagatggcaagctcgcaaagccacgccagctgcacaatacgcactggggtttggtctgccctgcagagactcctgaaggccaagcttgtggcttggtcaagaatctgtctcttatgtgttatgtcagtgtgggaaccccggctgagccaatcatcgagttcatggttgctcgaaacatggaggtgcttgaagagtacgagcccctgcgataccctaacgcaaccaaaatctttgtcaatggcacatgggtcggcgtccaccaggacccaaagcacttggtgggtctggtccaaggattgcgcagaaggggtgtcatccagtcggaggtctcccttgttagagacatacgagaccgtgaattcaaaatcttctctgacgccggccgagtgatgaggccgctctatgcggtagagcaggaggacaaccccgaaaccggaggtcagaaagggtcgctcgtcctgaccaaggagcacattgctaggctgcgggcagacgatgatctcgccaaggatgatccgcgctatttcggctgggacgggatttgccaagctg-----------------------------------------------------------------------------------------------------------------------------------------------------------------------------------------------------------------------------------ttgatagtaccttactacttggataaccgtggtaattctagagctaatacatgctaaaaatcccgacttcggaagggatgtatttattagattaaaaaccaatgccctctgggctccctggtgattcataataacttctcgaatcgcacggccttgcgccggcgatggttcattcaaatttctgccctatcaactttcgacggctgggtcttggccagccatggtgacaacgggtaacggagggttagggctcgaccccggagaaggagcctgagaaacggctactacatccaaggaaggcagcaggcgcgcaaattacccaatcccgattcggggaggtagtgacaataaatactgatacagggctcttttgggtcttgtaattggaatgagtacaatttaaatcccttaacgaggaacaattggagggcaagtctggtgccagcagccgcggtaattccagctccaatagcgtatattaaagttgttgcggttaaaaagctcgtagttgaaacttgggcctagctggccggtccgcctcaccgcgtgcactggtccggccgggcctttccctctggggaaccgcatgcccttcactgggcgtgtcggggaaccaggacttttactttgaaaaaattagagtgttcaaagcaggcctatgctcgaatacattagcatggaataatagaataggacgtgcggttctattttgttggtttctaggaccgccgtaatgattaatagggacag-------------------------ggctggtatctccaaggatggccagactcgtgagcacgcccttctcgcctacaccctgggtgtgaagcagctcatcgttgccatcaacaagatggacaccaccaagtggtctgagtctcgtttccaggaaatcatcaaggagaccagcaacttcatcaagaaggtcggctacaaccccaagcaggttgccttcgtgcccatctccggcttccacggcgacaacatgcttactccttccgccaacgctccctggtacaagggctgggagaaggagaccaagggtggcaaggtcactggcaagactcttcttgaggccattgatgctatcgagccccccaagcgtcccaccgacaagcccctccgtcttcccctccaggatgtctacaagatcggtggtattggcactgtgcccgtcggccgtatcgagactggtatcctcaagcccggtatggtcgtcactttcgctccctccaacgtcaccactgaagtcaagtccgtcgagatgcaccacgagcagcttgccgaaggtgtccccggtgacaacgtcggcttcaacgtgaagaacgtctccgtcaaggaaatccgccgtggcaacgtcgccggtgactccaagaacgatccccccatgggcgctgcttccttcaacgcccaggtcatcgttctgaaccaccccggccaggtcggtgccggttacgcccccgtcttggattgccacactgcccacatcgcctgcaagttctccgagatcctcgagaagattgaccgccgtaccggcaagtcggtc-------------------------------------------------------------------
>ZSP69a
-------------------------------tatgtgaacctacctgaacagttgcttcggcgggcagccccagggcggggccgccgcctcccgcagggaggtgcccgccagaagccactttaactcttgtt-ttacctgtcttctgagtctataaacaaaataaatcaaaactttcaacaacggatctcttggctttggcatcgatgaagaacgcagcgaaatgcgataagtaatgtgaattgcagaattcagcgaatcatcgaatctttgaacgcacattgcacctattagcattctagtaggtatgcctgtccgagcgtcatttcaaccctcaggcctgcttga-ggcctggtgttgggggccccgcggctaggctgcggggccccctaaagctatcggcggtgcctgccagcactccgggcgcagtaatacacctcgccctggacgtctggcggcgcgcccgccgctaaacgagccgcctgcgacagcactaatggttgacctcgatcaggtaggagtgaagcggcaacagctcaaatttgaaatctggcttcggcccgagttgtaatttgcagaggatgcttttggcgaggcgccttccgagttccctggaacgggacgccatagagggtgagagccccgtacggttggacgccgagcctctgtaaagctccttcgacgagtcgagtagtttgggaatgctgctcaaaatgggaggtaaatttcttctaaagctaaataccggccaaagaccgatagcgcacaagtagagtgatcgaaagatgaaaagcactttgaaaagagggttaaacagcacgtgaaattgttgaaagggaagcgctcgtgaccagacttgcgccctgcggatcagccagcgttctcgctggtgcctctgcagggcccaggccagcatcggtctcggcggggggataaaggctcagggaacgtatctcctccgggagtgttatagccctctgcagaataccgccgcggggaccgaggaccgcgcttcggcaaggatgctggcgtaatggtcatcagcgacccgtcttgaaacacggaccaaggagtcaagcattagggcgagtgtttgggtgtaaaacccgcacgcgaaatgaaagtgaacgttggtgagagcttcggcgcatcatcgaccgatccagatgttctcggatggatttgagtaagagccttaccgcttggacccgaaagttgatgaactatgcctgtatagggtgaagccagaggaaactctggtggaggctcgcagcggttctgacgtgcaaatcgatcgtcgcaagcagttcgacttgcgtgttggaatcaggcatcagacattgacgaacgctctgaaatactcgctcgccactggaaactggggagagcagaagaaggccatgagctctactgctggtgtctcccaagtgttgaatcgttatacatttgcgtccactctgtcccatttgaggcggaccaatacccccattggcagagacggcaagctcgcaaagccgcgccagctgcacaatacgcactggggtttggtctgccctgcagagactcctgaaggccaagcttgtggcttggtcaagaatctgtctcttatgtgttatgtcagtgtgggaaccccggctgagccaatcatcgagttcatggttgctcgaaacatggaagtgcttgaagagtacgagcccctgcgataccctaacgcaaccaaaatctttgtcaatggcacatgggtcggcgtccaccaggatccaaagcacttggtgggtctggtccagggattgcgcagaaggggtgtcatccagtcggaggtctcccttgttagagacatacgagaccgtgaattcaaaatcttctctgatgccggccgagtgatgaggccgctctatgcggtagagcaggaggacaaccccgaaactggaggtcagaaagggtcgctcgtcctgaccaaggagcacattgctaggctgcgggcagacgatgacctggccaaggatgatccgcgctatttcggctgggacgggatttgccaagctggtgtcatcgagtatctcgacgccg-----------------------------------------------------------------------------------------------------------------------------------------------------------------------------------------------------------ttgatagtaccttactacttggataaccgtggtaattctagagctaatacatgctaaaaatcccgacttcggaagggatgtatttattagattaaaaaccaatgccctctgggctccctggtgattcataataacttctcgaatcgcacggccttgcgccggcgatggttcattcaaatttctgccctatcaactttcgacggctgggtcttggccagccatggtgacaacgggtaacggagggttagggctcgaccccggagaaggagcctgagaaacggctactacatccaaggaaggcagcaggcgcgcaaattacccaatcccgattcggggaggtagtgacaataaatactgatacagggctcttttgggtcttgtaattggaatgagtacaatttaaatcccttaacgaggaacaattggagggcaagtctggtgccagcagccgcggtaattccagctccaatagcgtatattaaagttgttgcggttaaaaagctcgtagttgaaacttgggcctagctggccggtccgcctcaccgcgtgcactggtccggccgggcctttccctctggggaaccgcatgcccttcactgggcgtgtcggggaaccaggacttttactttgaaaaaattagagtgttcaaagcaggcctatgctcgaatacattagcatggaataatagaataggacgtgcggttctattttgttggtttctaggaccgccgtaatgattaatagggacag-------------------------ggctggtatctccaaggatggccagactcgtgagcacgcccttctcgcctacaccctgggtgtgaagcagctcatcgttgccatcaacaagatggacaccaccaagtggtctgagtctcgtttccaggaaatcatcaaggagaccagcaacttcatcaagaaggtcggctacaaccccaagcaggttgccttcgtgcccatctccggcttccacggcgacaacatgcttactccttccgccaacgctccctggtacaagggctgggagaaggagaccaagggtggcaaggtcactggcaagactcttcttgaggccattgatgctatcgagccccccaagcgtcccaccgacaagcccctccgtcttcccctccaggatgtctacaagatcggtggtattggcactgtgcccgtcggccgtatcgagactggtatcctcaagcccggtatggtcgtcactttcgctccctccaacgtcaccactgaagtcaagtccgtcgagatgcaccacgagcagcttgccgaaggtgtccccggtgacaacgtcggcttcaacgtgaagaacgtctccgtcaaggaaatccgccgtggcaacgtcgccggtgactccaagaacgatccccccatgggcgctgcttccttcaacgcccaggtcatcgttctgaaccaccccggccaggtcggtgccggttacgcccccgtcttggattgccacactgcccacatcgcctgcaagttctccgagatcctcgagaagattgaccgccgtaccggcaagtcggtc-------------------------------------------------------------------
>XCY183
------------------------------ctttgtgaacctaccggagtcgtcgcttcggcgggcagccccagggcggggccgcagccccctctgagggggtgcccgccggcagcaacccaaactcttgcctcaaccggccatctgagctaccatacaaatgacatcaaaactttcaacaacggatctcttggctttggcatcgatgaagaacgcagcgaaatgcgataagtaatgtgaattgcagaattcagcgaatcatcgaatctttgaacgcacattgcacctattagcattctagtaggtatgcctgtccgagcgtcatttcaaccctcagctcggcccggccgtctggtgttggggctgccgcggccgacggccgcgggccccgaaagctatcggcggtgcctgccagcactccgggcgcagtaatacccctcgccctggacgtctggcggcgcgcccgccgctaaacacccccatc---------ttacaggttgacctcgatcaggtaggagtgaagcggcaacagctcaaatttgaaatctggcctcggcccgagttgtaatttgcagaggatgcttttggcgaggcgccttccgagttccctggaacgggacgccgcagagggtgagagccccgtacggtcggacgccgagcctctgtaaagctccttcgacgagtcgagtagtttgggaatgctgctcaaaatgggaggtaaatttcttctaaagctaaataccggccaaagaccgatagcgcacaagtagagtgatcgaaagatgaaaagcactttgaaaagagggttaaacagcacgtgaaattgttgaaagggaagcgctcatgaccagacttgcgccctccggatcagccggcgttctcgccggtgcctccgctgggcccaggccagcatcggttcccgcggggggataaaggcggagggaacgtgactcccccgggagtgttatagccctccgcagaataccgccgcggggaccgaggaccgcgcttcggcaaggatgctggcgtaatggtcatcagcgacccgtcttgaaacacggaccaaggagtcaagcattagggcgagtgtttgggtgtaaaacccgcacgcgtaatgaaagtgaacgctggtgagagcttcggcgcatcatcgaccgatcctgatgttctcggatggatttgagtaagagccttaccgcttggacccgaaagttgatgaactatgcctgtatagggtgaagccagaggaaactctggtggaggctcgcagcggttctgacgtgcaaatcgatcgtcgcaagcagttcgacctccgcgtcggcatacggcaccagacgttgacgaacgccctgaagtactctctcgccaccggcaactggggagaccagaagaaggctatgagctcgacggctggcgtctcgcaggtcttgaatcgctacaccttcgcctcaactctctcccatctccggcggacgaacacgccgattgggcgagacggcaagctcgcgaaaccgcgccagctgcacaacacgcactggggtctggtttgcccggctgagactcccgagggccaggcgtgtggtttggtcaagaatctgtcgctcatgtgctacgtgagcgtcggcacacctgccgagccgatcatcgagttcatggttgcgagaaacatggaggtgctcgaggagtacgagcccctgcgataccccaacgcgaccaagatctttgtcaatggtacgtgggtgggagtccaccaggacccgaagcacctcgtcggcctcgtgcagggcctgcgacgaaggggcgtcatccagtccgaggtctcgcttgttagagacatacgagatcgcgagttcaagatcttctccgacgccggtcgggtgatgagacccctgttcgcggtggagcaagaagacagctcagagagcggtgtgcagaagggctctctcatcctcaccaaagaccacatcgccaagctgagggcagatgaggatttggccaaggatgatccgcgatactttgggtgggatgggatcactcaagctggcgtcattgagtatcttgatg--------------------------------------------------------------------------------------------------------------------------------------------------------------------------------------------------------------ttgatagtaccttactacttggataaccgtggtaattctagagctaatacatgctaaaaatcccgacttcggaagggatgtatttattagattaaaaaccaatgccctctgggctcaatggtgattcataataacttctcgaatcgcacggccttgcgccggcgatggttcattcaaatttctgccctatcaactttcgacggctgggtcttggccagccatggtgacaacgggtaacggagggttagggctcgaccccggagaaggagcctgagaaacggctactacatccaaggaaggcagcaggcgcgcaaattacccaatcccaattcggggaggtagtgacaataaatactgatacagggctcttttgggtcttgtaattggaatgagtacaatttaaatcccttaacgaggaacaattggagggcaagtctggtgccagcagccgcggtaattccagctccaatagcgtatattaaagttgttgcggttaaaaagctcgtagttgaaacttgggcctagctggccggtccgcctcaccgcgtgcactggctcggccgggcctttccctctggggaaccgcatgcccttcgctgggcgtgtcggggaaccaggacttttactttgaaaaaattagagtgttcaaagcaggcctatgctcgaatacattagcatggaataatagaatagg--------------------------------------------------------????????????????????????????????????????????????????????????????????????????????????????????????????????????????????????????????????????????????????????????????????????????????????????????????????????????????????????????????????????????????????????????????????????????????????????????????????????????????????????????????????????????????????????????????????????????????????????????????????????????????????????????????????????????????????????????????????????????????????????????????????????????????????????????????????????????????????????????????????????????????????????????????????????????????????????????????????????????????????????????????????????????????????????????????????????????????????????????????????????????????????????????????????????????????????????????????????????????????????????????????????????????????????????????????????????????????????????????????????????????
>XCY183a
------------------------------------gaacctaccggagtcgtcgcttcggcgggcagccccagggcggggccgcagccccctctgagggggtgcccgccggcagcaacccaaactcttgcctcaaccggccatctgagctaccatacaaatgacatcaaaactttcaacaacggatctcttggctttggcatcgatgaagaacgcagcgaaatgcgataagtaatgtgaattgcagaattcagcgaatcatcgaatctttgaacgcacattgcacctattagcattctagtaggtatgcctgtccgagcgtcatttcaaccctcagctcggcccggccgtctggtgttggggctgccgcggccgacggccgcgggccccgaaagctatcggcggtgcctgccagcactccgggcgcagtaatacccctcgccctggacgtctggcggcgcgcccgccgctaaacacccccatc---------ttacaggttgacctcgatcaggtaggagtgaagcggcaacagctcaaatttgaaatctggcctcggcccgagttgtaatttgcagaggatgcttttggcgaggcgccttccgagttccctggaacgggacgccgcagagggtgagagccccgtacggtcggacgccgagcctctgtaaagctccttcgacgagtcgagtagtttgggaatgctgctcaaaatgggaggtaaatttcttctaaagctaaataccggccaaagaccgatagcgcacaagtagagtgatcgaaagatgaaaagcactttgaaaagagggttaaacagcacgtgaaattgttgaaagggaagcgctcatgaccagacttgcgccctccggatcagccggcgttctcgccggtgcctccgctgggcccaggccagcatcggttcccgcggggggataaaggcggagggaacgtgactcccccgggagtgttatagccctccgcagaataccgccgcggggaccgaggaccgcgcttcggcaaggatgctggcgtaatggtcatcagcgacccgtcttgaaacacggaccaaggagtcaagcattagggcgagtgtttgggtgtaaaacccgcacgcgtaatgaaagtgaacgctggtgagagcttcggcgcatcatcgaccgatcctgatgttctcggatggatttgagtaagagccttaccgcttggacccgaaagttgatgaactatgcctgtatagggtgaagccagaggaaactctggtggaggctcgcagcggttctgacgtgcaaatcgatcgtcgcaagcagttcgacctccgcgtcggcatacggcaccagacgttgacgaacgccctgaagtactctctcgccaccggcaactggggagaccagaagaaggctatgagctcgacggctggcgtctcgcaggtcttgaatcgctacaccttcgcctcaactctctcccatctccggcggacgaacacgccgattgggcgagacggcaagctcgcgaaaccgcgccagctgcacaacacgcactggggtctggtttgcccggctgagactcccgagggccaggcgtgtggtttggtcaagaatctgtcgctcatgtgctacgtgagcgtcggcacacctgccgagccgatcatcgagttcatggttgcgagaaacatggaggtgctcgaggagtacgagcccctgcgataccccaacgcgaccaagatctttgtcaatggtacgtgggtgggagtccaccaggacccgaagcacctcgtcggcctcgtgcagggcctgcgacgaaggggcgtcatccagtccgaggtctcgcttgttagagacatacgagatcgcgagttcaagatcttctccgacgccggtcgggtgatgagacccctgttcgcggtggagcaagaagacagctcagagagcggtgtgcagaagggctctctcatcctcaccaaagaccacatcgccaagctgagggcagatgaggatttggccaaggatgatccgcgatactttgggtgggatgggatcactcaagctggcgtcattgagtatcttgatgcggaa---------------------------------------------------------------------------------------------------------------------------------------------------------------------------------------------------------ttgatagtaccttactacttggataaccgtggtaattctagagctaatacatgctaaaaatcccgacttcggaagggatgtatttattagattaaaaaccaatgccctctgggctcaatggtgattcataataacttctcgaatcgcacggccttgcgccggcgatggttcattcaaatttctgccctatcaactttcgacggctgggtcttggccagccatggtgacaacgggtaacggagggttagggctcgaccccggagaaggagcctgagaaacggctactacatccaaggaaggcagcaggcgcgcaaattacccaatcccaattcggggaggtagtgacaataaatactgatacagggctcttttgggtcttgtaattggaatgagtacaatttaaatcccttaacgaggaacaattggagggcaagtctggtgccagcagccgcggtaattccagctccaatagcgtatattaaagttgttgcggttaaaaagctcgtagttgaaacttgggcctagctggccggtccgcctcaccgcgtgcactggctcggccgggcctttccctctggggaaccgcatgcccttcgctgggcgtgtcggggaaccaggacttttactttgaaaaaattagagtgttcaaagcaggcctatgctcgaatacattagcatggaataatagaataggacgtgcggttctattttgttggtttctaggaccgccgtaatgattaatagggacag????????????????????????????????????????????????????????????????????????????????????????????????????????????????????????????????????????????????????????????????????????????????????????????????????????????????????????????????????????????????????????????????????????????????????????????????????????????????????????????????????????????????????????????????????????????????????????????????????????????????????????????????????????????????????????????????????????????????????????????????????????????????????????????????????????????????????????????????????????????????????????????????????????????????????????????????????????????????????????????????????????????????????????????????????????????????????????????????????????????????????????????????????????????????????????????????????????????????????????????????????????????????????????????????????????????????????????????????????????????
>Rhamphoriopsis_glauca_CBS_480_75
???????????????????????????????????????????????????????????????????????????????????????????????????????????????????????????????????????????????????????????????????????????????????????????????????????????????????????????????????????????????????????????????????????????????????????????????????????????????????????????????????????????????????????????????????????????????????????????????????????????????????????????????????????????????????????????????????????????????????????????????????????????????????????????????????????agtgaagcggcaacagctcaaatttgaaatctggcccaggcccgagttgtaatttgcagaggatgcttttggcgaggcgccttccgagttccctggaacgggacgccacagagggtgagagccccgtaaggtcggacgccgagcctctgtaaagctccttcgacgagtcgagtagtttgggaatgctgctcaaaatgggaggtaaatttcttctaaagctaaatacaggccaaagaccgatagcgcacaagtagagtgatcgaaagatgaaaagcactttgaaaagagggttaaacagcacgtgaaattgttgaaagggaagcgctcgtgaccagacttgcgcccggcggatcagccagcgttctcgctggtgcctccgccgggtccaggccagcatcggtctccgcggggggataaaggccatgggaacgtgactcccccgggagtgttatagccctaggcagaataccgccgcggggaccgaggaccgcgcttcggcaaggatgctggcgtaatggtcaccagcgacccgtcttgaaacacggaccaaggagtcaagcattagggcgagtgtctgggtgtaaaacccgcacgcgtaatgaaagtaaacgctggtgagagcctcggcgcatcatcgaccgatcctgatgttctcggacggatttgagtaagagccttaccgcttggacccgaaagttgatgaactatgcctgtatagggtgaagccagaggaaactctggtggaggctcgcagcggttctgacgtgcaaatcgatcgtc????????????????????????????????????????????????????????????????????????????????????????????????????????????????????????????????????????????????????????????????????????????????????????????????????????????????????????????????????????????????????????????????????????????????????????????????????????????????????????????????????????????????????????????????????????????????????????????????????????????????????????????????????????????????????????????????????????????????????????????????????????????????????????????????????????????????????????????????????????????????????????????????????????????????????????????????????????????????????????????????????????????????????????????????????????????????????????????????????????????????????????????????????????????????????????????????????????????????????????????????????????????????????????????????????????????????????????????????????????????????????????????????????????????????????????????????????????????????????????????????????????????????????????????????????????????????????????????????????????????????????????????????????????????????????????????????????????????????????????????????????????????????????????????????????????????????????????????????????????????????????????????????????????????????????????????????????????????????????????????????????????????????????????????????????????????????????????????????????????????????????????????????????????????????????????????????????????????????????????????????????????????????????????????????????????????????????????????????????????????????????????????????????????????????????????????????????????????????????????????????????????????????????????????????????????????????????????????????????????????????????????????????????????????????????????????????????????????????????????????????????????????????????????????????????????????????????????????????????????????????????????????????????????????????????????????????????????????????????????????????????????????????????????????????????????????????????????????????????????????????????????????????????????????????????????????????????????????????????????????????????????????????????????????????????????????????????????????????????????????????????????????????????????????????????????????????????????????????????????????????????????????????????????????????????????????????????????????????????????????????????????????????????????????????????????????????????????????????????????????????????????????????????????????????????????????????????????????????????????????????????????????????????????????????????????????????????????????????????????????????????????????????????????????????????????
>Rhamphoriopsis_muriformis_CBS_131269
???????????????????????????????????????????????????????????????????????????????????????????????????????????????????????????????????????????????????????????????????????????????????????????????????????????????????????????????????????????????????????????????????????????????????????????????????????????????????????????????????????????????????????????????????????????????????????????????????????????????????????????????????????????????????????????????????????????????????????????????????????????????????????????????????????agtgaagcggcaacagctcaaatttgaaatctggcccaggcccgagttgtaatttgcagaggatgcttttggcgaggcgccttccgagttccctggaacgggacgccatagagggtgagagccccgtaaggtcggacgccgagcctctgtaaagctccttcgacgagtcgagtagtttgggaatgctgctcaaaatgggaggtaaatttcttctaaagctaaatacaggccaaagaccgatagcgcacaagtagagtgatcgaaagatgaaaagcactttgaaaagagggttaaacagcacgtgaaattgttgaaagggaagcgctcgtgaccagacttgcgcccggcggatcagccagcgttctcgctggtgcctccgccgggtccaggccagcatcggtttccgcggggggataaaggccatgggaacgtgactcccccgggagtgttatagccctaggcagaataccgccgcggggaccgaggaccgcgcttcggcaaggatgctggcgtaatggtcaccagcgacccgtcttgaaacacggaccaaggagtcaagcattagggcgagtgtctgggtgtaaaacccgcacgcgtaatgaaagtaaacgctggtgagagcttcggcgcatcatcgaccgatcctgatgttctcggacggatttgagtaagagccttaccgcttggacccgaaagttgatgaactatgcctgtatagggtgaagccagaggaaactctggtggaggctcgcagcggttctgacgtgcaaatcgatcgtcgcaagcagtttgacttgcgtgttggcattaggcaccagaccttgacgaatgctctaaagtactcgcttgccacgggcaactggggcgatcagaagaaggccatgagctcgacggcaggtgtctcgcaggtcttgaatcgctacacgttcgcctctaccctctcccatctgaggcggacgaacacgccgattggacgtgacggcaagctcgccaaaccgcgccagctgcacaatacgcactggggcctggtctgcccggccgagacgcccgagggtcaggcctgtggcctggtgaagaacctctcgctgatgtgctacgtcagcgtgggaacccctgccgagccgatcatcgagttcatggttgccaggaatatggaggtgctcgaagagtacgagcccctgcgttaccccaacgcaaccaagatcttcgtgaacggtacgtgggtcggtgttcaccaggatccgaaacacttggtcggcctagtccagggcctgcggagaaggggcgtcatccagtccgaagtctcccttgtcagagacattcgagatcgtgaattcaagatcttctctgacgccggccgggtcatgaggcccttgttcgcggttgagcaagaagacaactcggagactggcgcacagaaaggttccctcattcttgccaaggatcacattgccaggctgagagcagacgaggacctggccaaggacgatccgcgctattttggctgggacggaatcacccaggctggtgccatcgagtaccttgatgccgaagaggaagagacgtcgatgatctgcatgacgcccgaggatctggagaactaccggctacagaaggccggttaccagatacccgacgacaacggcgatgaggatctcaaccggcgactgaagacgaagatgaatcccacgacgcacatgtacacgcattgcgagatccatcccagcatgcttctcgggatctgcgccagcatc---------ccttactacttggataaccgtggtaattctagagctaatacatgctgaaaatcccgacttcggaagggatgtatttattagattaaaaaccaatgccctctgggctcaatggtgattcataataacttctcgaatcgcacggccttgcgccggcgatggttcattcaaatttctgccctatcaactttcgacggctgggtcttggccagccatggtgacaacgggtaacggagggttagggctcgaccccggagaaggagcctgagaaacggctactacatccaaggaaggcagcaggcgcgcaaattacccaatcccaattcggggaggtagtgacaataaatactgatacagggctcttttgggtcttgtaattggaatgagtacaatttaaatcccttaacgaggaacaattggagggcaagtctggtgccagcagccgcggtaattccagctccaatagcgtatattaaagttgttgcggttaaaaagctcgtagttgaaacttgggcctagctggccggtccgcctcaccgcgtgcactggtccggccgggcctttccctctggggaaccgcatgcccttcactgggcgtgtcggggaaccaggacttttactttgaaaaaattagagtgttcaaagcaggcctatgctcgaatacattagcatggaataatagaataggacgtgcggttctattttgttggtttctaggaccgccgtaatgattaatagggacag????????????????????????????????????????????????????????????????????????????????????????????????????????????????????????????????????????????????????????????????????????????????????????????????????????????????????????????????????????????????????????????????????????????????????????????????????????????????????????????????????????????????????????????????????????????????????????????????????????????????????????????????????????????????????????????????????????????????????????????????????????????????????????????????????????????????????????????????????????????????????????????????????????????????????????????????????????????????????????????????????????????????????????????????????????????????????????????????????????????????????????????????????????????????????????????????????????????????????????????????????????????????????????????????????????????????????????????????????????????
>Rhamphoriopsis_hyalospora__HKAS_105140_
???????????????????????????????????????????????????????????????????????????????????????????????????????????????????????????????????????????????????????????????????????????????????????????????????????????????????????????????????????????????????????????????????????????????????????????????????????????????????????????????????????????????????????????????????????????????????????????????????????????????????????????????????????????????????????????????????????????????????????????????????????????????????????????????????????agtgaagcggcaacagctcaaatttgaaatctggcctcggcccgagttgtaatttgcagaggatgcttttggcgaggcgccttccgagttccctggaacgggacgccatagagggtgagagccccgtaaggtcggacgccgagcctctgtaaagctccttcgacgagtcgagtagtttgggaatgctgctcaaaatgggaggtaaatttcttctaaagctaaataccggccaaagaccgatagcgcacaagtagagtgatcgaaagatgaaaagcactttgaaaagagggttaaacagcacgtgaaattgttgaaagggaagcgctcatgaccagacttgcgccctccggatcagccagcgttctcgctggtgcctccgctgggcccaggccagcatcggttttcgcggggggataaaggcctagggaacgtaactcccccgggagtgttatagcccttggcagaataccgccgcggggaccgaggaccgcgcttcggcaaggatgctggcgtaatggtcatcagcgacccgtcttgaaacacggaccaaggagtcaagcattagggcgagtgtttgggtgtaaaacccgcacgcgtaatgaaagtaaacgctggtgagagcttcggcgcatcatcgaccgatcctgatgttctcggatggatttgagtaagagccttaccgcttggacccgaaagttgatgaactatgcctgtatagggtgaagccagaggaaactctggtggaggctcgcagcggttctgacgtgcaaatcgatcgtc????????????????????????????????????????????????????????????????????????????????????????????????????????????????????????????????????????????????????????????????????????????????????????????????????????????????????????????????????????????????????????????????????????????????????????????????????????????????????????????????????????????????????????????????????????????????????????????????????????????????????????????????????????????????????????????????????????????????????????????????????????????????????????????????????????????????????????????????????????????????????????????????????????????????????????????????????????????????????????????????????????????????????????????????????????????????????????????????????????????????????????????????????????????????????????????????????????????????????????????????????????????????????????????????????????????????????????????????????????????????????????????????????????????????????????????????????????????????????????????????????????????????????????????????????????????????????????????????????????????????????????????????????????????????????????????????????????????????????????????????????????????????????????????????????????????????????????????????????????????????????????????????????????????????????????????????????????????????????????????????????????????????????????????????????????????????????????????????????????????????????????????????????????????????????????????????????????????????????????????????????????????????????????????????????????????????????????????????????????????????????????????????????????????????????????????????????????????????????????????????????????????????????????????????????????????????????????????????????????????????????????????????????????????????????????????tcgctgccggtactggtgagttcgaggctggtatctccaaagatggccagacccgcgagcacgccctcctcgcctacaccctgggtgtcaagcagctcatcgttgccatcaacaagatggacaccaccaagtggtctgaggcccgtttccaggaaatcatcaaggagaccagcaacttcatcaagaaggtcggctacaaccccaagcaggttgccttcgtgcccatctcgggcttccacggcgacaacatgctggccccctccaccaactgcccctggtacaagggctgggagaaggagaccaagggtggcaaggccactggcaagaccctccttgaggctatcgacgccattgagccccccaagcgtcccaccgacaagcccctccgcctgcccctccaggatgtctacaagatcggtggtattggaactgtgccggtcggccgtatcgagactggtgtcctcaagcccggtatggtcgttaccttcgctccctccaacgtcaccactgaagtcaagtccgtcgagatgcaccacgagcagctcgctgagggtgttcccggcgacaacgttggcttcaacgtgaagaacgtctccgttaaggagattcgccgtggcaacgtcgccggtgactccaagaacgaccccccgctgggtgccgcttctttcaacgctcaggtcatcgtcctgaaccaccctggtcaggttggtgccggttacgcgcccgtcctggattgccacaccgcccacatcgcctgcaagttctccgagatcctggagaagatcgaccgccgtaccggcaagtcggttgagaacaaccccaagttcatcaagtcgggtgacgccgccatcgtcaagatggtgccgtccaagccca
