# Supplementary material for: Multi-locus phylogenetic analyses and morphology reveal new species, new records, and taxonomic updates of saprobic Dothideomycetes and Sordariomycetes from freshwater habitats in China
Source: IMA Fungus. 2026 Jun 25;17:e188546. doi: 10.3897/imafungus.17.188546 (PMC13329429; doi:10.3897/imafungus.17.188546)
Supplement: Supplementary material 1 — Tree alignment [file imafungus-17-e188546-s001.zip › Tree alignments/Sporidesmiella.fas]

>Cancellidium_cinereum_MFLUCC_18_0424_T
actgtgaaccttacctgtatcg--ttgcttcggcaggcggccccagggcggggccacc--
gcc------gtcaggtgcctgccgaaggatacc--caaactctttatatagttgtctatc
tgagtcaagacaaaataagtcaaaactttcaacaacggatctcttggttctggcatcgat
gaagaacgcagcgaaatgcgataagtaatgtgaattgcagaattcagtgaatcatcgaat
ctttgaacgcacattgcgcctgccagtattctggcaggcatgcctgttcgagcgtcattt
caaccctcaggccctgtgggcctggcgttggggcatctgctgaagcaggccctcaagacc
agtggcgg-gctcgctgtgaccccgagcgtagtagttattctcgctttgggtgtcccggt
gggcttcctgccatcaaacctcttc------------ttttttttactgaaaggttgacc
tcggatcaggtaggaatacccgctgaacttaagcatatcagtgaagcggcaacagctcaa
atttgaaatctggctc----acgcccgagttgtaatttgtagaggatgcttttggttagg
tgccttctgagttccctggaacgggacgccagagagggtgagagccccgtatagttggac
accaagcctctgtaaagctccttcgacgagtcgagtagtttgggaatgctgctcaaaatg
ggaggtaaatttcttctaaagctaaataccggccagagaccgatagcgcacaagtagagt
gatcgaaagatgaaaagcactttgaaaagagggttaaacagcacgtgaaattgttgaaag
ggaagcgcttgtgaccagacttgcgccaggcgaatcatccagcgttctcgctggtgcact
tcgcctggct-caggccagcatcggttttcccagggggataaaggcgccgggaacgtggc
tctctcgggagtgttatagcccggtgtacaatatccttggggggaccgaggttcgcgctc
tgcaaggatgctggcgtaatggtcatcagcgacccgtcttgaaacacggaccaaggagtc
aagcattagggcgagtgtttgggtgttaaacccgcacgcgaaatgaaagtgaacgcaggt
gagagcttcggcgcatcatcgaccgatcctgatgtattcggatggatttgagtaagagcc
ttaccgcttggacccgaaagatggtgaactatgcttgtatagggtgaagccagaggaaac
tctggtggaggctcgcagcggttctgacgtgcaaatcgatcgtcaaatatgagcatgggg
gcgaaagactaatcgaaccatctagtagct------------------------------
------------------------------------------------------------
------------------------------------------------------------
------------------------------------------------------------
------------------------------------------------------------
------------------------------------------------------------
------------------------------------------------------------
-------------------------------------ctcgactgccggtgtctcgcagg
ttctgaatcgttataccttcgcttcaacgctctcacatctgcggcgaacaaacactccta
ttggaagggacggcaagctggcgaagcctcggcaactccacaatacgcactggggcttgg
tgtgccctgccgagacgcccgagggacaggcttgcggtttggtgaagaacctctctctga
tgtgctatgtgagtgtggggacgcccgcagagcccatcgtggagttcatgattgcccgaa
atatggaggtcctggaagagtacgagccgcttcgctacccgaacgcgacgaagatctttg
tcaacggaacctgggttggcgtccaccaggatccaaagcatcttgtcagccttgtccagg
gccttagacggagaggcgtgattcaaggcgaggtgtcgctgatccgcgatatccgagacc
gggaattcaagatcttctctgacgctggtcgtgtcatgaggcccctcttcgccgtagaac
aggaggacaacccggagacgggccagtccagtggcaacctggtgctctcgaaggaacata
tcaagaggttggagaacgatcgggacattggtaaagacaaccccggctactttggatggc
aaggtctctgcgacgccggagctatagaataccttgacgccgaagaggaggagactgcca
tgatttgcatgacgcccgaagacctggagaattacaggctgcagaaggctggatacgaag
taccagatgattacggagatgaggatctcaaccgccgcctgaagacgaagatgaatccta
ctacgcacaagtacacccactgcgagattcatccgagcatgcttcttggtatctgtgcca
gcattatcccgttccccgatcataaccagg??????????????????????????????
????????????????????????????????????????????????????????????
????????????????????????????????????????????????????????????
????????????????????????????????????????????????????????????
????????????????????????????????????????????????????????????
????????????????????????????????????????????????????????????
????????????????????????????????????????????????????????????
????????????????????????????????????????????????????????????
????????????????????????????????????????????????????????????
????????????????????????????????????????????????????????????
????????????????????????????????????????????????????????????
????????????????????????????????????????????????????????????
????????????????????????????????????????????????????????????
????????????????????????????????????????????????????????????
????????????????????????????????????????????????????????
>Dictyosporella_chiangmaiensis_MFLUCC_17_2345_T
accgtctatctatctcgaaagagcctgcctcggcgggcggccccggggaggggccgcg--
gtcggcgcatctcggcgcccgccggagggggcc--ccaattcgtaccattagtgtctctc
tgagcctaaagacaaatcgtcaaaactttcaacaacggatctcttggtttgg----cata
gaaaaacgcagcgaaatgcgataagtaatgtgaattgcagaattcagtgaatcatcgaat
ctttgaacgcacattgcgcccgccagtattctggcgggcatgcctgttcgagcgtcattt
cgaccctcgggcccccgaggcccggtgttgggggacctgccgccgcagcccccgaaatcc
agtggcgg-tcccgacgagtccccgagcgcagtaacacccctcgctcgcggt-gtccggc
gggccaccggccgtaaaacccgcgg-gcgccccaggggccc-------------------
---------------------------------------agtgaagcggcaacagctcag
atttgaaatctggccc-tccgggtccgagttgtaatctgtagaggatgctttcggcaaga
cgccttctgagtcccctggaacggggcgccatagagggtgagagccccgtacggttggac
gtcgcgcctctgtaaagcaccttcgacgagtcgagtagtttgggaatgctgctcaaagcg
ggaggtaaatttcttctaaagctaaataccggccagagaccgatagcgcacaagtagagt
gatcgaaagatgaaaagcactttgaaaagagggttaaaaagcacgtgaaattgttgaaag
ggaagcgtttgtgaccagactggatctcggcggatcatccggcgttctcgccggtgcact
ccgccgggtt-tcggccagcatcggtttccccgggggcataaaggcgtcgggaacgtagc
tcctccgggagtgttatagcccgtcgcacaatacccccggggggaccgaggcccgcgcat
cgcaaggatgctggcgtaatggtcaccagcgacccgtcttgaaacacggaccaaggagtc
aagcattagggcgagtgtttgggtgccaaacccgcacgcgaaatgaaagtgaacgctggt
gagagcctcggcgcatcatcgaccgatcctgatgtactcggatggatttgagtaagagcc
ttaccgcttggacccgaaagatgctgaactatgcttgtatagggtgaagccagaggaaac
tctggtggaggctcgcagcggttctgacgtgcaaatcgatcgtcaaatatgagcatgggg
gcgaaagac---------------------------------------------------
------------------------------------------------------------
------------------------------------------------------------
------------------------------------------------------------
------------------------------------------------------------
------------------------------------------------------------
------------------------------------------------------------
-------------------------------------???????????????????????
????????????????????????????????????????????????????????????
????????????????????????????????????????????????????????????
????????????????????????????????????????????????????????????
????????????????????????????????????????????????????????????
????????????????????????????????????????????????????????????
????????????????????????????????????????????????????????????
????????????????????????????????????????????????????????????
????????????????????????????????????????????????????????????
????????????????????????????????????????????????????????????
????????????????????????????????????????????????????????????
????????????????????????????????????????????????????????????
????????????????????????????????????????????????????????????
????????????????????????????????????????????????????????????
????????????????????????????????????????????????????????????
????????????????????????????????????????????????????????????
????????????????????????????????????????????????????????????
????????????????????????????????????????????????????????????
????????????????????????????????????????????????????????????
????????????????????????????????????????????????????????????
????????????????????????????????????????????????????????????
????????????????????????????????????????????????????????????
????????????????????????????????????????????????????????????
????????????????????????????????????????????????????????????
????????????????????????????????????????????????????????????
????????????????????????????????????????????????????????????
????????????????????????????????????????????????????????????
????????????????????????????????????????????????????????????
????????????????????????????????????????????????????????????
????????????????????????????????????????????????????????
>Dictyosporella_guizhouensis_MFLU_18_1505_T
accgtctatctatctcgaaagagcctgcttcggcgggcggccccggggaggggtcgcg--
gccggcgcctcccggcgcccgccggagggggcc--ccaattcgtaccgttagtgtctctc
tgagc-ctaagacaaatagtcaaaactttcaacaacggatctcttggttctggcatcgat
gaagaacgcagcgaaatgcgataagtaatgtgaattgcagaattcagtgaatcatcgaat
ctttgaacgcacattgcgcccgctagtattctggcgggcatgcctgttcgagcgtcattt
cgaccctcgggccctcgtggcccggtgttggggcgtcctcgcccgcagcccccgaaattc
agtggcgg-tcccgacgagaccccgagcgcagtaatacccctcgctcgcggc-gtccggc
gggtcaccagccgtaaaacctacgg-gtgcctccgggccccgtactacccaaggttgacc
tcggatcaggtaggaatacccgctgaacttaagcatatcagtgaagcggcaacagctcag
atttgaaatctggccc-tccgggtccgagttgtaatctgtagaggatgcttttggcaaga
cgccttctgagtcccctggaacggggcgccatagagggtgagagccccgtacggttggac
gtcgcgcctctgtaaagcaccttcgacgagtcgagtagtttgggaatgctgctcaaagcg
ggaggtaaatttcttctaaagctaaataccggccagagaccgatagcgcacaagtagagt
gatcgaaagatgaaaagcactttgaaaagagggttaaaaagcacgtgaaattgttgaaag
ggaagcgtttgtgaccagacttggtcccggcggatcatccggcgttctcgccggtgcact
ccgccgggtt-caggccagcatcggttttcccgggggcataaaggcgtcgggaacgtagc
tcctccgggagtgttatagcccgtcacacaatacccccggggggaccgaggcccgcgcat
tgcaaggatgctggcgtaatggtcaccagcgacccgtcttgaaacacggaccaaggagtc
aagcattagggcgagtgtttgggtgtcaaacccgcacgcgaaatgaaagtgaacgctggt
gagagcctcggcgcatcatcgaccgatcctgatgtattcggatggatttgagtaagagcc
ttaccgcttggacccgaaagatgctgaactatgcttgtatagggtgaagccagaggaaac
tctggtggaggctcgcagcggttctgacgtgcaaatcgatcgtcaaatatgagcatgggg
gcgaaagactaatcgaagcatctagta---------------------------------
------------------------------------------------------------
------------------------------------------------------------
------------------------------------------------------------
------------------------------------------------------------
------------------------------------------------------------
------------------------------------------------------------
-------------------------------------???????????????????????
????????????????????????????????????????????????????????????
????????????????????????????????????????????????????????????
????????????????????????????????????????????????????????????
????????????????????????????????????????????????????????????
????????????????????????????????????????????????????????????
????????????????????????????????????????????????????????????
????????????????????????????????????????????????????????????
????????????????????????????????????????????????????????????
????????????????????????????????????????????????????????????
????????????????????????????????????????????????????????????
????????????????????????????????????????????????????????????
????????????????????????????????????????????????????????????
????????????????????????????????????????????????????????????
????????????????????????????????????????????????????????????
????????????????????????????????????????????????????????????
????????????????????????????????????????????????????????????
????????????????????????????????????????????????????????????
????????????????????????????????????????????????????????????
????????????????????????????????????????????????????????????
????????????????????????????????????????????????????????????
????????????????????????????????????????????????????????????
????????????????????????????????????????????????????????????
????????????????????????????????????????????????????????????
????????????????????????????????????????????????????????????
????????????????????????????????????????????????????????????
????????????????????????????????????????????????????????????
????????????????????????????????????????????????????????????
????????????????????????????????????????????????????????????
????????????????????????????????????????????????????????
>Dictyosporella_guizhouensis_MFLUCC_18_1232
accgtctatctatctcgaaagagcctgcttcggcgggcggccccggggaggggtcgcg--
gccggcgccttccggcgcccgccggagggggcc--ccaattcgtaccgttagtgtctctc
tgagc-ctaagacaaatagtcaaaactttcaacaacggatctcttggttctggcatcgat
gaagaacgcagcgaaatgcgataagtaatgtgaattgcagaattcagtgaatcatcgaat
ctttgaacgcacattgcgcccgctagtattctggcgggcatgcctgttcgagcgtcattt
cgaccctcgggcccccgtggcccggtgttggggcgtcctcgcccgcagcccccgaaattc
agtggcgg-tcccgacgagaccccgagcgcagtaatacccctcgctcgcggc-gtccggc
gggtcaccggccgtaaaatctacgg-gtgcctccgggctccgtactacccaaggttgacc
tcggatcaggtaggaatacccgctgaacttaag------agtgaagcggcaacagctcag
atttgaaatctggccc-tccgggtccgagttgtaatctgtagaggatgcttttggcaaga
cgccttctgagtcccctggaacggggcgccatagagggtgagagccccgtacggttggac
gtcgcgcctctgtaaagcaccttcgacgagtcgagtagtttgggaatgctgctcaaagcg
ggaggtaaatttcttctaaagctaaataccggccagagaccgatagcgcacaagtagagt
gatcgaaagatgaaaagcactttgaaaagagggttaaaaagcacgtgaaattgttgaaag
ggaagcgtttgtgaccagacttggtcccggcggatcatccggcgttctcgccggtgcact
ccgccgggtt-caggccagcatcggttttcccgggggcataaaggcgtcgggaacgtagc
tcctccgggagtgttatagcccgtcacacaatacccccggggggaccgaggcccgcgcat
tgcaaggatgctggcgtaatggtcaccagcgacccgtcttgaaacacggaccaaggagtc
aagcattagggcgagtgtttgggtgtcaaacccgcacgcgaaatgaaagtgaacgctggt
gagagcctcggcgcatcatcgaccgatcctgatgtattcggatggatttgagtaagagcc
ttaccgcttggacccgaaagatgctgaactatgcttgtatagggtgaagccagaggaaac
tctggtggaggctcgcagcggttctgacgtgcaaatcgatcgtcaaatatgagcatgggg
gcgaaagactaatcgaag------------------------------------------
------------------------------------------------------------
------------------------------------------------------------
------------------------------------------------------------
------------------------------------------------------------
------------------------------------------------------------
------------------------------------------------------------
-------------------------------------???????????????????????
????????????????????????????????????????????????????????????
????????????????????????????????????????????????????????????
????????????????????????????????????????????????????????????
????????????????????????????????????????????????????????????
????????????????????????????????????????????????????????????
????????????????????????????????????????????????????????????
????????????????????????????????????????????????????????????
????????????????????????????????????????????????????????????
????????????????????????????????????????????????????????????
????????????????????????????????????????????????????????????
????????????????????????????????????????????????????????????
????????????????????????????????????????????????????????????
????????????????????????????????????????????????????????????
????????????????????????????????????????????????????????????
??????????????????????????????gtactggtgagttcgaggccggtatttcca
aggatggtcagacccgcgagcacgccctgctcgctttcaccctcggtgtccgtcagctca
tcgtcgccatcaacaagatggacaccaccaagtggtccgaggatcggttcaacgagatca
tcaaggagacgtccaacttcatcaagaaggtcggctacaatcccaagcaggttgccttcg
tccccatctcgggcttcaacggcgacaacatgctcgaggcctccaagaactgcccctggt
acaagggctgggagaaggagatcaagggtggcaaggttaccggcaagacgctcctcgagg
ccatcgacgccatcgagccccccaagcgtcccaccgacaagcccctccgtcttccccttc
aggacgtctacaagatcggcggtatcggcactgtccctgtcggccgtatcgagactggtg
tgctcaagcccggcatggttgtcaccttcgctccggccaacgtgaccactgaagtcaagt
ccgtcgagatgcaccacgagcagcttacggagggtgttcccggtgacaatgttggcttca
acgtgaagaacgtctccgtcaaggaaatccgccgtggcaacgtcgccggcgactccaaga
acgaccccccgcagggcgccgcgtccttcaccgcccaggtcatcgttctcaaccaccccg
gccaggttggtgccggctacgcccctgtcctggactgccacaccgcccacatcgcctgca
agttctctgagctcctggagaagattgaccgccgtaccggcaagtcggtcgagaacaacc
ccaagttcgtcaagtcgggcgacgccgccatcgttaagatgattccctcgaagccc
>Dictyosporella_thailandensis_MFLUCC_15_0985_T
accgtctatctatctcgaagaggcctgcctcggcgggcggccccggggaggggccgcg--
gccggcgtgtcccggcgcccgccggaggaggcc-ccaaattcgtaccattagtgtccctc
tgagc-ccaagacaaatcgtcaaaactttcaacaacggatctcttggttctggcatcgat
gaagaacgcagcgaaatgcgataagtaatgtgaattgcagaattcagtgaatcatcgaat
ctttgaacgcacattgcgcccgccagtattctggcgggcatgcctgttcgagcgtcattt
cgaccctcgggtccccaggtcccggtgttggggttgtctgtgccgcagcccccgaaatcc
agtggcgg-tctcgacgagaccccgagcgcagtaacacttctcgctcgaggc-gtccggc
gggcttccggccgtaaaatccgcgg-gctctccagggccccgtaaacatcaagg-tgacc
tcggat---------------------------------agtgaagcggcaacagctcag
atttgaaatctggccc-tccgggtccgagttgtaatctgtagaggatgctttcggcaaga
cgccttctgagtcccctggaacggggcgccatagagggtgagagccccgtacggttggac
gtcgcgcctctgtaaagcaccttcgacgagtcgagtagtttgggaatgctgctcaaagcg
ggaggtaaatttcttctaaagctaaataccggccagagaccgatagcgcacaagtagagt
gatcgaaagatgaaaagcactttgaaaagagggttaaaaagcacgtgaaattgttgaaag
ggaagcgtttgtgaccagactgggtcccggcggatcatccggcgttctcgccggtgcact
ccgccgggtt-ccggccagcatcggtttccccgggggcataaaggcgtcgggaacgtagc
tcctccgggagtgttatagcccgtcgcacaatacccccggggggaccgaggcccgcgcac
cgcaaggatgctggcgtaatggtcaccagcgacccgtcttgaaacacggaccaaggagtc
aagcattagggcgagtgtttgggtgccaaacccgcacgcgaaatgaaagtgaacgctggt
gagagcctcggcgcatcatcgaccgatcctgatgtattcggatggatttgagtaagagcc
ttaccgcttggacccgaaagatgctgaactatgcttgtatagggtgaagccagaggaaac
tctggtggaggctcgcagcggttctgacgtgcaaatcgatcgtcaaatatgagcatgggg
gcgaaagactaatcgaagcatctagtagctgg----------------------------
------------------------------------------------------------
------------------------------------------------------------
------------------------------------------------------------
------------------------------------------------------------
------------------------------------------------------------
------------------------------------------------------------
-------------------------------------caccgttgccggtgtctcgcagg
tactgaaccggtacaccttcgcctccaccctgtcccatctgcgccgcaccaacactccca
tcggccgcgatggcaaactcgccaagccgcgtcagctacacaacacccactggggcctgg
tgtgtcccgcagagactccagaaggtcaggcttgcgggttggtcaagaacttgtcgctga
tgtgttatgtgagcgtcggcactacatccgagcccataaccgacttcttgatagcccaga
atatggaggtgctcgaagagtacgagccgcttcgccaaccccacgccaccaaggtctttg
tgaacggcacctgggtgggcgtccacgaggatccaagacacctggtcagtgtgattaaaa
acttgcgtagagagggcacgcttccgcaggaagtgtctctcgttcgcgacattcgggacc
gcgagttcaaaatctttaccgatgccggccgcgtcatgcgaccactgttcgccatcgaac
aggaaggaaaccccaagacaggtgtggagaagggcgctttgattctcacgaaggagcaca
tcgcccgcttggaggaagacgacggtctttggccggagcatccagactatttcggctggg
cgcagctcgaaaagaagggcgctgttgaatacctcgatgcagaagaggaagagaccgcga
tgatctgcatgactcccgaggatctcgaaaattaccgagaggaaagggcaagcaggccag
cgcaggaagaggtgttggatgatgaccctaacagacgcgtcaaacaaaagcataatccga
cgacgcacatgtacacacattgcgagattcatcccagcatgctgctcggcatttgcgcga
gcatcatccctttcccagatcacaaccagggcactggtgagttcgaggctggtatctcca
aggatggtcagacccgcgagcacgccttgctcgccttcactcttggcgtccgtcagctca
tcgtcgccattaacaagatggacaccaccaagtggtccgaggatcggttcaacgaaatta
tcaaagagacttccaacttcatcaagaaggtcggctacaaccccaagcaggttgccttcg
tccccatctccggcttcaacggcgacaacatgctcgaggcctccaagaactgcccatggt
acaagggctgggagaaagagatcaagggaggcaaggtcaccggcaagacgctcctcgagg
ctatcgacgccatcgagccccccaagcgtcccactgacaagcccctccggcttccacttc
aggatgtctacaagatcggcggtatcggcactgtgcctgtcggccgtatcgagactggtg
tgctcaagcctggtatggttgtcaccttcgctccggccaacgtgaccactgaagtcaagt
cggttgagatgcaccacgagcaacttcaggagggtgtccccggcgacaacgtcggtttca
acgtgaagaacgtctccgtcaaggaaatccgccgtggcaacgtcgctggcgactccaaga
acgatcccccgctaggtgctgcttccttcacggcccaggtcatcgtcctcaaccaccccg
gccaggttggtgccggttatgctcccgtcctggactgccataccgcccatatcgcctgca
aattctccgagctccttgagaagattgatcgccgtaccggcaagtctgtcgagaacaatc
ccaagttcgtcaagtcgggcgacgccgctatcgtcaagatgattccctcgaaaccc
>Junewangia_aquatic_HFJAU_0700T
actgtttacctatctgaaaaccgtctgcttcggcgggcggccccagggcggggccgcg--
gtccacgc-tttgggcgcccgccggaggagaccttataaactctgtcatcagtatca-tc
tgagcttaaaaacaaatagtcaaaactttcaacaacggatctcttggttctggcatcgat
gaagaacgcagcgaaatgcgataagtaatgtgaattgcagaattcagtgaatcatcgaat
ctttgaacgcacattgcgcccgccagcattctggcgggcatgcctgttcgagcgtcattt
cgaccctcaagccct-gcggcttggtgttggggtgcttctggccgcaggccccgaaatcc
agtggcgg-tcccgacgaggccctgagcgcagtactac-tctcgcttctggctccccggc
gggctacttgccgtaaaaccccaca-gcgccctcgcggccttgaaccaccaaggttgacc
tcggatcaggtaggaatacccgctgaacttaagcatat-agtgaagcggcaacagctcag
atttgaaatctggccc-tatgggtccgagttgtaatctgtagaggatgcttttggcaaga
cgccttctgagtcccctggaacggggcgccatagagggtgagagccccgtacggttggac
gtcgcgcctctgtaaagcaccttcgacgagtcgagtagtttgggaatgctgctcaaagcg
ggaggtaaatttcttctaaagctaaataccggccagagaccgatagcgcacaagtagagt
gatcgaaagatgaaaagcactttgaaaagagggttaaaaagtacgtgaaattgttgaaag
ggaagcgtttgtgaccagacttggtctcggcggatcacccggcgttctcgccggggtact
ctgtcgggtt-caggccagcatcggtttctccgggggcataaaggccctgggaacgtagc
tctttcgggagtgttatagcccatcgcacaatacccccggggggaccgaggcccgcgcat
tgcaaggatgctggcgtaatggtcaccagcgacccgtcttgaaacacggaccaaggagtc
aagcattagggcgagtgtttgggtggaaaacccgcacgcgaaatgaaagtgaacgctggt
gagagcttcggcgcatcatcgaccgatcctgatgttctcggatggatttgagtaagagcc
ttaccgcttggacccgaaagatggtgaactatgcttgtatagggtgaagccagaggaaac
tctggtggaggctcgcagcggttctgacgtgcaaatcgatcgtcaaatatgagcatgggg
gcgaaagactaatcgaaccatctagtagctggttaccgccgaagtttccctcaggatagc
agtgttgttttcagttttatgaggtaaagcgaacgattagggacccgggggcgctattag
ccttcatccattctcgaactttaaatatgtaag---------------------------
------------------------------------------------------------
------------------------------------------------------------
------------------------------------------------------------
------------------------------------------------------------
-------------------------------------???????????????????????
????????????????????????????????????????????????????????????
????????????????????????????????????????????????????????????
????????????????????????????????????????????????????????????
????????????????????????????????????????????????????????????
????????????????????????????????????????????????????????????
????????????????????????????????????????????????????????????
????????????????????????????????????????????????????????????
????????????????????????????????????????????????????????????
????????????????????????????????????????????????????????????
????????????????????????????????????????????????????????????
????????????????????????????????????????????????????????????
????????????????????????????????????????????????????????????
????????????????????????????????????????????????????????????
????????????????????????????????????????????????????????????
????????????????????????????????????????????????????????????
????????????????????????????????????????????????????????????
????????????????????????????????????????????????????????????
????????????????????????????????????????????????????????????
????????????????????????????????????????????????????????????
????????????????????????????????????????????????????????????
????????????????????????????????????????????????????????????
????????????????????????????????????????????????????????????
????????????????????????????????????????????????????????????
????????????????????????????????????????????????????????????
????????????????????????????????????????????????????????????
????????????????????????????????????????????????????????????
????????????????????????????????????????????????????????????
????????????????????????????????????????????????????????????
????????????????????????????????????????????????????????
>Junewangia_globulosa_CBS_126093
cctgtatatctatctgaaaaccgtctgcttcggcgggcggccccagggcggggccgca--
gcccgcgt-ttcgggcgcccgccggaggagacgccccaaactctgttatcagtactattc
tgagcctaaagacaaataatcaaaactttcaacaacggatctcttggttctggcatcgat
gaagaacgcagcgaaatgcgataagtaatgtgaattgcagaattcagtgaatcatcgaat
ctttgaacgcacattgcgcctgctagcattctggcaggcatgcctgttcgagcgtcattt
cgaccctcaagccct-acggcttggtgttggggtgcttctagccgcaggccccgaaatac
agtggcgg-tcccgacgaggccctgagcgcagtaacttttctcgcttttggcgtcccggc
gggtgacttgccgtaaaaccccaca-gcgtcctcgcgctcttgaatcaccaaggttgacc
tcggatcaggtaggaatacccgctgaacttaagcatatcagtgaagcggcaacagctcag
atttgaaatctggcct-tatgggtccgagttgtaatctgtagaggatgcttttggcaaga
cgccttctgagtcccctggaacggggcgccatagagggtgagagccccgtacggttggac
gttgcgcctctgtaaagcaccttcgacgagtcgagtagtttgggaatgctgctcaaagcg
ggaggtaaatttcttctaaagctaaatactggccagagaccgatagcgcacaagtagagt
gatcgaaagatgaaaagcactttgaaaagagggttaaaaagcacgtgaaattgttgaaag
ggaagcgtttgtgaccagacttggtcccggcggatcacccggcgttctcgccggggtact
ccgtcgggtt-caggccagcatcggtttcgctgggggcataaaggccttgggaacgtagc
tctttcgggagtgttatagcccattgcacaatacccccggggggaccgaggcccgcgcat
tgcaaggatgctggcgtaatggtcaccagcgacccgtcttgaaacacggaccaaggagtc
aagcattagggcgagtgtttgggtggaaaacccgcacgcgaaatgaaagtgaacgctggt
gagagcttcggcgcatcatcgaccgatcctgatgttctcggatggatttgagtaagagcc
ttaccgcttggacccgaaagatggtgaactatgcttgtatagggtgaagccagaggaaac
tctggtggaggctcgcagcggttctgacgtgcaaatcgatcgtcaaatatgagcatgggg
gcgaaagactaatcgaaccatctagtagctggttacc-----------------------
------------------------------------------------------------
------------------------------------------------------------
------------------------------------------------------------
------------------------------------------------------------
------------------------------------------------------------
------------------------------------------------------------
-------------------------------------???????????????????????
????????????????????????????????????????????????????????????
????????????????????????????????????????????????????????????
????????????????????????????????????????????????????????????
????????????????????????????????????????????????????????????
????????????????????????????????????????????????????????????
????????????????????????????????????????????????????????????
????????????????????????????????????????????????????????????
????????????????????????????????????????????????????????????
????????????????????????????????????????????????????????????
????????????????????????????????????????????????????????????
????????????????????????????????????????????????????????????
????????????????????????????????????????????????????????????
????????????????????????????????????????????????????????????
????????????????????????????????????????????????????????????
????????????????????????????????????????????????????????????
????????????????????????????????????????????????????????????
????????????????????????????????????????????????????????????
????????????????????????????????????????????????????????????
????????????????????????????????????????????????????????????
????????????????????????????????????????????????????????????
????????????????????????????????????????????????????????????
????????????????????????????????????????????????????????????
????????????????????????????????????????????????????????????
????????????????????????????????????????????????????????????
????????????????????????????????????????????????????????????
????????????????????????????????????????????????????????????
????????????????????????????????????????????????????????????
????????????????????????????????????????????????????????????
????????????????????????????????????????????????????????
>Junewangia_lamma_HSAUPH_4695
-----ttatctatcttacagc-gtctgcttcggcgggcggccccagggcggggccgct--
gttcgcgt-ttcgggcgcccgccggaggagacacaaaaactcttgttat-agtgaaactc
tgagcaaaagacaaaatagtcaaaactttcaacaacggatctcttggttctggcatcgat
gaagaacgcagcgaaatgcgataagtaatgtgaattgcagaattcagtgaatcatcgaat
ctttgaacgcacattgcgcccgccagcattctggcgggcatgcctgttcgagcgtcattt
caaccctcaagccct--aggcttggtgctggggtgcttctgaccgtaggccccgaaatac
agtggcgg-gcctgacgagaccccgagcgcagtaatacttctcgctatgggcgtcgcggc
gggcgaccggccgta---------------------------------------------
------------------------------------------------------------
--------tctgg--c-tatgggtccgagttgtaatctgtagaggatgcttttggcaaga
cgccttctgagtcccctggaacggggcgccatagagggtgagagccccgtacggttggac
gtcgcgcctctgtaaagcaccttcgacgagtcgagtagtttgggaatgctgctcaaagcg
ggaggtaaatttcttctaaagctaaataccggccagagaccgatagcgcacaagtagagt
gatcgaaagatgaaaagcactttgaaaagagggttaaaaagcacgtgaaattgttgaaag
ggaagcgtttgtgaccagacttgttcccggcggatcatccagcgttctcgctggtgcact
ccgccgggtttcaggccagcatcggtttcttcggaggcataaaggccctgggaacgtagc
tcttc--ggagtgttatagcccatcgcaaaataccttcagggggaccgaggcccgcgcat
tgcaaggatgctggcgtaatggtcaccagcgacccgtctt--------------------
------------------------------------------------------------
------------------------------------------------------------
------------------------------------------------------------
------------------------------------------------------------
------------------------------------------------------------
------------------------------------------------------------
------------------------------------------------------------
------------------------------------------------------------
------------------------------------------------------------
------------------------------------------------------------
------------------------------------------------------------
-------------------------------------???????????????????????
????????????????????????????????????????????????????????????
????????????????????????????????????????????????????????????
????????????????????????????????????????????????????????????
????????????????????????????????????????????????????????????
????????????????????????????????????????????????????????????
????????????????????????????????????????????????????????????
????????????????????????????????????????????????????????????
????????????????????????????????????????????????????????????
????????????????????????????????????????????????????????????
????????????????????????????????????????????????????????????
????????????????????????????????????????????????????????????
????????????????????????????????????????????????????????????
????????????????????????????????????????????????????????????
????????????????????????????????????????????????????????????
????????????????????????????????????????????????????????????
????????????????????????????????????????????????????????????
????????????????????????????????????????????????????????????
????????????????????????????????????????????????????????????
????????????????????????????????????????????????????????????
????????????????????????????????????????????????????????????
????????????????????????????????????????????????????????????
????????????????????????????????????????????????????????????
????????????????????????????????????????????????????????????
????????????????????????????????????????????????????????????
????????????????????????????????????????????????????????????
????????????????????????????????????????????????????????????
????????????????????????????????????????????????????????????
????????????????????????????????????????????????????????????
????????????????????????????????????????????????????????
>Junewangia_lamma_HMAS_44438
-----ttatctatcttatgagcgtctgcttcggcgggcagccccagggcggggctgca--
gttcgcgt-ttcgggcgcccgccggaggagacaccaaaactcttgttat-agtggaactc
tgagcaaaaaaacaaatagtcaaaactttcaacaacggatctcttggttctggcatcgat
gaagaacgcagcgaaatgcgataagtaatgtgaattgcagaattcagtgaatcatcgaat
ctttgaacgcacattgcgcccgccagcattctggcgggcatgcctgttcgagcgtcattt
caaccctcaagccct--aggcttggtgatggggtgcatctcgctgtaggccccgaaatac
agtggcgg-gcccgacgagaccccgagcgcagtaatgcttctcgctatgggcgtcgcggc
gggcgaccggccgtaa--------------------------------------------
------------------------------------------------------------
--------tctggccc-tacgggtccgagttgtaatctgtagaggatgcttttggcaaga
cgccttctgagtcccctggaacggggcgccatagagggtgagagccccgtacggttggac
gtcgcgcctctgtaaagcaccttcgacgagtcgagtagtttgggaatgctgctcaaagcg
ggaggtaaatttcttctaaagctaaataccggccagagaccgatagcgcacaagtagagt
gatcgaaagatgaaaagcactttgaaaagagggttaaaaagcacgtgaaattgttgaaag
ggaagcgtttgtgaccagacttgttcccggcggatcatccagcgttctcgctggtgcact
ccgccgggtttcaggccagcatcggtttcgccggaggcataaaggccttgggaacgtagc
tcttc--ggagtgttatagcccattgcaaaataccttcagggggaccgaggcccgcgcat
tgcaaggatgctggcgtaatggtcaccagcgacccgtctt--------------------
------------------------------------------------------------
------------------------------------------------------------
------------------------------------------------------------
------------------------------------------------------------
------------------------------------------------------------
------------------------------------------------------------
------------------------------------------------------------
------------------------------------------------------------
------------------------------------------------------------
------------------------------------------------------------
------------------------------------------------------------
-------------------------------------???????????????????????
????????????????????????????????????????????????????????????
????????????????????????????????????????????????????????????
????????????????????????????????????????????????????????????
????????????????????????????????????????????????????????????
????????????????????????????????????????????????????????????
????????????????????????????????????????????????????????????
????????????????????????????????????????????????????????????
????????????????????????????????????????????????????????????
????????????????????????????????????????????????????????????
????????????????????????????????????????????????????????????
????????????????????????????????????????????????????????????
????????????????????????????????????????????????????????????
????????????????????????????????????????????????????????????
????????????????????????????????????????????????????????????
????????????????????????????????????????????????????????????
????????????????????????????????????????????????????????????
????????????????????????????????????????????????????????????
????????????????????????????????????????????????????????????
????????????????????????????????????????????????????????????
????????????????????????????????????????????????????????????
????????????????????????????????????????????????????????????
????????????????????????????????????????????????????????????
????????????????????????????????????????????????????????????
????????????????????????????????????????????????????????????
????????????????????????????????????????????????????????????
????????????????????????????????????????????????????????????
????????????????????????????????????????????????????????????
????????????????????????????????????????????????????????????
????????????????????????????????????????????????????????
>Junewangia_queenslandica_HSAUPmyr_7722
-ttatctacctgacataggtcgtcttgcttcggcgggctgctccagggcggagctgta--
gcctgcgcctctgggcgcccgccgaagaagaccacccaactcttgttgtcagtgtatctc
tgagcctaaagacaaattgttaaaactttcaacaacggatctcttggttctggcatcgat
gaagaacgcagcgaaatgcgataagtaatgtgaattgcagaattcagtgaatcatcgaat
ctttgaacgcacattgcgcccgccagcattctggcgggcatgcctgttcgagcgtcattt
caaccctcaagcccttggagcttggtgttggggcctctctagctgtaggccccgaaatct
agtggcgg-gccca-cgagaccccgagcgcagtagcacttctcgctcagggcgtcgcggc
gggcgaccagccgtaa--------------------------------------------
------------------------------------------------------------
--------tctggctc---tgggtc--gattgtaatctgtagaggatgcttttggcaaga
cgccttctgagtctcctggaacggggcgccatagagggtgagagccccgtacggttggac
gtcgcgcctctgtaaagcaccttcgacgagtcgagtagtttgggaatgctgctcaaagcg
ggaggtaaatttcttctaaagctaaataccggccagagaccgatagcgcacaagtagagt
gatcgaaagatgaaaagcactttgaaaagagggttaaaaagcacgtgaaattgttgaaag
ggaagcgcttatgaccagacttggtcccggcggatcatctggcgttctcgccagtgcact
ccaccgggtgccaggccagcatcggtttctctaggggcataaaggctctgggaacgtagc
tcttccgggagtgttatagcccactgcataatacctctggggggaccgaggcccgcgcat
cgcaaggatgctggcgtaatggtcatcagcggcccgtctt--------------------
------------------------------------------------------------
------------------------------------------------------------
------------------------------------------------------------
------------------------------------------------------------
------------------------------------------------------------
------------------------------------------------------------
------------------------------------------------------------
------------------------------------------------------------
------------------------------------------------------------
------------------------------------------------------------
------------------------------------------------------------
-------------------------------------???????????????????????
????????????????????????????????????????????????????????????
????????????????????????????????????????????????????????????
????????????????????????????????????????????????????????????
????????????????????????????????????????????????????????????
????????????????????????????????????????????????????????????
????????????????????????????????????????????????????????????
????????????????????????????????????????????????????????????
????????????????????????????????????????????????????????????
????????????????????????????????????????????????????????????
????????????????????????????????????????????????????????????
????????????????????????????????????????????????????????????
????????????????????????????????????????????????????????????
????????????????????????????????????????????????????????????
????????????????????????????????????????????????????????????
????????????????????????????????????????????????????????????
????????????????????????????????????????????????????????????
????????????????????????????????????????????????????????????
????????????????????????????????????????????????????????????
????????????????????????????????????????????????????????????
????????????????????????????????????????????????????????????
????????????????????????????????????????????????????????????
????????????????????????????????????????????????????????????
????????????????????????????????????????????????????????????
????????????????????????????????????????????????????????????
????????????????????????????????????????????????????????????
????????????????????????????????????????????????????????????
????????????????????????????????????????????????????????????
????????????????????????????????????????????????????????????
????????????????????????????????????????????????????????
>Junewangia_sphaerospora_HSAUPmyr_4733
-----ttatctattttatgagcgtctgcttcggcgggcggccccagggcggggccgct--
gtccgcgc-ttcgggcgcccgccggagaagacaccaaaactcttgttat-agtgaaactc
tgagcctaaagacaaattatcaaaactttcaacaacggatctcttggttctggcatcgat
gaagaacgcagcgaaatgcgataagtaatgtgaattgcagaattcagtgaatcatcgaat
ctttgaacgcacattgcgcccgccagtattctggcgggcatgcctgttcgagcgtcattt
caaccctcaagccct--gggcttggtgatggggtgcctctcgccgtaggccccgaaatac
agtggcgg-gcccgacgagaccccgagcgcagtaatgcttctcgctatgggcgtcgcggc
gggcgaccggccgta---------------------------------------------
------------------------------------------------------------
--------tctgg--c-tacgggtccgagttgtaatctgtagaggatgtttttggcaaga
cgccttctgagtcccctggaacggggcgccatagagggtgagagccccgtacggttggac
gtcgcgcctctgtaaagcaccttcgacgagtcgagtagtttgggaatgctgctcaaagcg
ggaggtaaatttcttctaaagctaaataccggccagagaccgatagcgcacaagtagagt
gatcgaaagatgaaaagcactttgaaaagagggttaaaaagcacgtgaaattgttgaaag
ggaagcgtttgtgaccagacttgttcccggcggatcatccggcgttctcgccggtgcact
ccaccgggtttcaggccagcatcggtttcttcggaggcataaaggctttgggaacgtagc
tcttc--ggagtgttatagcccattgcaaaataccttcagggggaccgaggcccgcgcat
tgcaaggatgctggcgtaatggtcaccagcgacccgtctt--------------------
------------------------------------------------------------
------------------------------------------------------------
------------------------------------------------------------
------------------------------------------------------------
------------------------------------------------------------
------------------------------------------------------------
------------------------------------------------------------
------------------------------------------------------------
------------------------------------------------------------
------------------------------------------------------------
------------------------------------------------------------
-------------------------------------???????????????????????
????????????????????????????????????????????????????????????
????????????????????????????????????????????????????????????
????????????????????????????????????????????????????????????
????????????????????????????????????????????????????????????
????????????????????????????????????????????????????????????
????????????????????????????????????????????????????????????
????????????????????????????????????????????????????????????
????????????????????????????????????????????????????????????
????????????????????????????????????????????????????????????
????????????????????????????????????????????????????????????
????????????????????????????????????????????????????????????
????????????????????????????????????????????????????????????
????????????????????????????????????????????????????????????
????????????????????????????????????????????????????????????
????????????????????????????????????????????????????????????
????????????????????????????????????????????????????????????
????????????????????????????????????????????????????????????
????????????????????????????????????????????????????????????
????????????????????????????????????????????????????????????
????????????????????????????????????????????????????????????
????????????????????????????????????????????????????????????
????????????????????????????????????????????????????????????
????????????????????????????????????????????????????????????
????????????????????????????????????????????????????????????
????????????????????????????????????????????????????????????
????????????????????????????????????????????????????????????
????????????????????????????????????????????????????????????
????????????????????????????????????????????????????????????
????????????????????????????????????????????????????????
>Sporidesmiella_aquatica_S_777_T
-ttgtttatttatcttatagc-gtctactttggtgagcaatcccagggcgggattgat--
gct--------tcggcgctcaccaaagagacc---taaactcttgaattttttgaaactc
tgaga-ataaaacaaataattaaaactttcaacaacggatctcttggttctggcatcgat
gaagaacgcagcgaaatgcgataagtaatgtgaattgcagaattcagtgaatcatcgaat
ctttgaacgcacattgcgcctactagtattctggtaggcatgcctgttcgagcgtcattt
caaccctcaagct----ctgcttggtgttgaggtttttacttttgtaaacctctaaatct
agtggcaggatgttttaaaactccaagtgcagtaatt-ttattcgctttgagaattatag
caa--actagccgtaaaacacagg--acccttaaaaagccta-tttttacaaggttgacc
tcggatcaggtaggaatacccgctgaacttaagca-------------------------
-----------------tttgagttcgagttgtaatctgtagaggatgcttttgatgcga
tgccttctgagttccctggaacgggacgccatagagggtgagagccccgtacggttggac
atcaaatctttgtaaagcaccttcgacgagtcgagtagtttgggaatgctgctcaaagcg
ggaggtaaatttcttctaaagctaaatattggccagagaccgatagcgcacaagtagagt
gatcgaaagatgaaaagcactttgaaaagagggttaaaaagcacgtgaaattgttgaaag
ggaagcgtttatgaccagacttgtttttagctgatcatctggtgttctcaccagtgcact
cggttatattacaggccagcatcggtttttttagaggcataaaggttttaggaacgtagc
tctttcgggagtgttatagcctattacacaatacctctgaggggaccgaggcccgcgcat
tgcaaggatgctggcgtaatggtcatcagcgacccgtcttgaaacacggaccaaggagtc
aagcattagggcgagtgtttgggtgaaaaacccgcacgcgaaatgaaagtgaacgctggt
gagagcttcggcgcatcatcgaccgatcctgaagttttcggatggatttgagtaagagcc
ttaacgcttggacccgaaagatggtgaactatgcttgtatagggtgaagccagaggaaac
tctggtggaggctcgcagcggttctgacgtgcaaatcgatcgtcaaatatgagcatgggg
gcgaaagactaatcgaaccatctagtagctggttaccgccgaagtttccctcaggatagc
agtgttgttttcagttttatgaggtaaagcgaacgattagggacgcgggggcgctattag
ccttcatccattctcgaactttaaatatgtaagaagctcttgttactttgctgaacgtga
gcattcgaatgtatcaacactagtgggccatttttggtaagcagaactggcgatgcggga
tgaaccgaacgtgggaataaggcgccggagtgaacgctcatcagacaccacaaaaggcgt
taatacatctggacagtaggacggtggccatggaagtcggaatccgctaaggactgtgta
acaactcacctaccgaatgtattagccctgaaaatggatggcgctcaagcgttccgccca
tctcccacctttggggtagaaacgatgccccaaagag???????????????????????
????????????????????????????????????????????????????????????
????????????????????????????????????????????????????????????
????????????????????????????????????????????????????????????
????????????????????????????????????????????????????????????
????????????????????????????????????????????????????????????
????????????????????????????????????????????????????????????
????????????????????????????????????????????????????????????
????????????????????????????????????????????????????????????
????????????????????????????????????????????????????????????
????????????????????????????????????????????????????????????
????????????????????????????????????????????????????????????
????????????????????????????????????????????????????????????
????????????????????????????????????????????????????????????
????????????????????????????????????????????????????????????
??????????????????????????????gtactggtgagttcgaggctggtatctcca
aggatggccagactcgcgagcacgctctgctcgccttcacgctcggtgtccgtcagctca
tcgtcgccatcaacaagatggacactgccaagtgggccgaggaccgattcaacgagatca
tcaaggagacctccaacttcatcaagaaggttggctacaaccccaagcaggttgccttcg
tccccatctcgggcttcaacggcgacaacatgctcgagtcctccaagaactgcccttggt
acaagggctgggagaaggagatcaagggcggcaaggccagcggcaagactcttctcgagg
ctattgatgccatcgagccccccaagcgcccgactgacaagcccctccgtcttcccctcc
aggacgtgtacaagattggcggtatcggcactgttcccgtcggccgtatcgagactggta
tcctgaagcccggtatgatcgtcacgtttgcccccgccaacgtcaccactgaagtcaagt
ccgtcgagatgcaccacgagcagcttactgagggtatgcccggcgacaacgtcggcttca
acgtgaagaacgtctccgtcaaggaaattcgccgtggcaacgtcgccggcgactccaaga
acgaccccccggctggtgccgcttccttcaccgcccaggtcatcgtcctcaaccaccccg
gtcaggttggtgccggttacgctcccgtcctggattgccacacggcccacatcgcctgca
agttctccgagctcctggagaagattgaccgccgtaccggcaagtcggtcgagaacaacc
ccaagttcgtcaagtctggtgacgccgccatcgtcaagatgattccgtccaagccc
>Sporidesmiella_dujuanhuensis_KUNCC_23_13445_T
attgtttatttatcttatagc-gtctactttggtgagcaatcccagggcgggattgat--
gct--------tcggcgctcaccaaagaagacc--taaactcttgaattttttgaaactc
tgaga-ataaaacaaataattaaaactttcaacaacggatctcttggttctggcatcgat
gaagaacgcagcgaaatgcgataagtaatgtgaattgcagaattcagtgaatcatcgaat
ctttgaacgcacattgcgcctactagtattctggtaggcatgcctgttcgagcgtcattt
caaccctcaagct----ttgcttggtgttgaggttttac-ttttgtaagcctctaaatct
agtggcaggatgttgtaaaactccaagtgcagtaatt-ttattcgctttgagaattgtaa
caa--actagccgtaaaacacagg--acccttagggg-ccta-tttttacaaggttgacc
tcggatcaggtaggaatacccgctgaacttaagca--------------------ctcag
atttgaaatctaactc-tttgagttcgagttgtaatctgtagaggatgcttttgatgcga
tgccttctgagttccctggaacgggacgccatagagggtgagagccccgtacggttggac
atcaaatctttgtaaagcaccttcgacgagtcgagtagtttgggaatgctgctcaaagcg
ggaggtaaatttcttctaaagctaaatattggccagagaccgatagcgcacaagtagagt
gatcgaaagatgaaaagcactttgaaaagagggttaaaaagcacgtgaaattgttgaaag
ggaagcgtttatgaccagacttgtttttagctgatcatctggtgttctcaccagtgcact
cggttatattacaggccagcatcggtttttttagaggcataaaggttttaggaacgtagc
tctttcgggagtgttatagcctattacacaatacctctgaggggaccgaggcccgcgcat
tgcaaggatgctggcgtaatggtcatcagcgacccgtcttgaaacacggaccaaggagtc
aagcattagggcgagtgtttgggtgaaaaacccgcacgcgaaatgaaagtgaacgctggt
gagagcttcggcgcatcatcgaccgatcctgaagttttcggatggatttgagtaagagcc
ttaacgcttggacccgaaagatggtgaactatgcttgtatagggtgaagccagaggaaac
tctggtggaggctcgcagcggttctgacgtgcaaatcgatcgtcaaatatgagcatgggg
gcgaaagactaatcgaaccatctagtagctggttaccgccgaagtttccctcaggatagc
agtgttgttttcagttttatgaggtaaagcgaacgattagggacgcgggggcgctattag
ccttcatccattctcgaactttaaatatgtaagaagctcttgttactttgctgaacgtga
gcattcgaatgtatcaacactagtgggccatttttggtaagcagaactggcgatgcggga
tgaaccgaacgtgggaataaggcgccggagtgaacgctcatcagacaccacaaaaggcgt
taatacatctggacagtaggacggtggccatggaagtcggaatccgctaaggactgtgta
acaactcacctaccgaatgtattagccctgaaaatggatggcgctcaagcgttccgccca
tctcccacctttggggtagaaacgatgccccaaagagcaccgtagcaggtgtctcacagg
tgttgaatcgatacacctttgcatcgaccttgtcccatttgcggcgcaccaacacgccca
tcggtcgtgacggcaagcttgccaagccacgccaacttcacaacacccactggggtctag
tgtgccctgccgagacaccggaaggacaggcctgcgggttggtgaagaacctgtcactaa
tgtgctacgtcagcgtcggaacaccggccgagcccatcgtggatttcatggtggctagga
acatggaggtactcgaagagtacgaaccactccgttaccccaatgctaccaaggtctttg
tgaacggtacctgggttggtgttcatcaagatccgaagcacttggttcgtctggtgcagg
ggttgcgccgaaaaggtatcatccaagccgaggtctctctggttcgtgatatccgagacc
gcgagtttaagatcttttccgatgccggccgcgtcatgcgacccttgtttgccgtcgaac
aggaagaaaatgccgagtcgggtgcgcaacagggtgctttgatcctcaccaaagagcaca
ttgcgcggttggagcaagacgaggccattgatgagcatcaccctgatcactttggctggc
aaggtctccaagacgttggtgctatcgagtacctcgatgctgaagaagaagagacctcca
tgatctgtatgacgcctgaagatcttgaaaactaccggttgcaaaaggctggccgtccag
ctcaggaggaggtggcagacgacgacctcaacaggcgtctcaagacaaagctgaacccta
cgacgcacatgtacacgcactgcgagattcaccccagcatgcttctcggcatctgcgcga
gtatcattcctttccctgatcacaaccagggtactggtgagttcgaggctggtatctcca
aggatggccagactcgcgagcatgctctgctcgccttcacgctcggtgtccgtcagctca
tcgttgccatcaacaagatggacactgccaagtgggccgaggatcgattcaacgaaatca
tcaaggagacctccaacttcatcaagaaggtcggctacaaccccaagcaggttgccttcg
tccccatctcgggcttcaacggcgacaacatgcttgaggcctccaagaactgcccttggt
acaagggctgggagaaggagatcaagggcggcaaggccagcggcaagactcttctcgagg
ctattgatgccatcgagccccccaagcgcccgactgacaagcccctccgtcttcccctcc
aggacgtgtacaagattggcggtatcggcactgttcccgtcggccgtatcgagactggta
tcctgaagcccggtatgatcgtcacgtttgcccccgccaacgtcaccactgaagtcaagt
ccgtcgagatgcaccacgagcagcttactgagggtatgcccggcgacaacgtcggcttca
acgtgaagaacgtctccgtcaaggaaattcgccgtggcaacgtcgctggcgactccaaga
acgaccccccggctggtgctgcttccttcaccgcccaggtcatcgtcctcaaccaccccg
gtcaggttggtgccggttacgctcccgtcctggattgtcacacggcccacatcgcctgca
agttctccgagcttctggagaagattgaccgccgtaccggcaagtcggttgagaacaacc
ccaagttcgtcaagtctggtgacgccgccatcgtcaagatgattccgtccaagccc
>Sporidesmiella_dulongjiangensis_KUNCC_23_16480_T
attgtttatctatattttaagcgtctcctttggtaggcaatcccagggcgggattgat--
gct-----tttatagcgcctaccaaagagacct--aaaactcttgaatt-tttgaaactc
tgagc-ctaaaacaaataattaaaactttcaacaacggatctcttggttctggcatcgat
gaagaacgcagcgaaatgcgataagtaatgtgaattgcagaattcagtgaatcatcgaat
ctttgaacgcacattgcgcctgctagcattctggcaggcatgcctgttcgagcgtcattt
caaccctcaaacttt-atagtttggtgttgaggtttcta-aattataggcctctaaatct
attggcagtacgtca-tgaactccaagtgtagtaaatctttattcactgggtagttgttg
ataatacttgccgtaaaacacag---gtactttcgagtccta-tttttacaaggttgacc
tcggatcaggtaggaatacccgctgaacttaagcatatc-----agcggcaacagctcag
atttgaaatctagcccttctgggttcgagttgtaatctgtagaggatgcttttggcgaga
caccttctgagtcccctggaacggggcgccatagagggtgagagccccgtacggttggat
gtcaagcctttgtaaagcaccttcgacgagtcgagtagtttgggaatgctgctcaaagcg
ggaggtaaatttcttctaaagctaaatattggccagagaccgatagcgcacaagtagagt
gatcgaaagatgaaaagcactttgaaaagagggttaaaaagcacgtgaaattgttgaaag
ggaagcgtttatgaccagacttgttcttggctgatcatccggcgttctcgccggtgcact
cggttaggttacaggccagcatcggtttctttagagacataaaggttctaggaacgtagc
tctttcgggagtgttatagcctattacacaatatctctgaggggaccgaggcccgcgcat
tgcaaggatgctggcgtaatggtcatcagcgacccgtcttgaaacacggaccaaggagtc
aagcattagggcgagtgtttgggtgaaaaacccgcacgcgaaatgaaagtgaacgctggt
gagagcttcggcgcatcatcgaccgatcctgaagttttcggatggatttgagtaagagcc
ttaacgcttggacccgaaagatggtgaactatgcttgtatagggtgaagccagaggaaac
tctggtggaggctcgcagcggttctgacgtgcaaatcgatcgtcaaatatgagcatgggg
gcgaaagactaatcgaaccatctagtagctggttaccgccgaagtttccctcaggatagc
agtgttgttttcagttttatgaggtaaagcgaacgattagggacgcgggggcgctattag
ccttcatccattctcgaactttaaatatgtaagaagcccttgttactttgctgaacgtgg
gccttcgaatgtatcaacactagtgggccatttttggtaagcagaactggcgatgcggga
tgaaccgaacgtgggaataaggcgccggagtgaacgctcatcagacaccacaaaaggcgt
taatacatctggacagtaggacggtggccatggaagtcggaatccgctaaggactgtgta
acaactcacctaccgaatgtattagccctgaaaatggatggcgctcaagcgttccgccca
tctcccacctttggggtagaaacgatgccccaaagag-----------------------
------------------------------------------------------------
------------------------------------------------------------
---------------------------------------------------------taa
tgtgctatgtcagtgtgggaaccccggccgaacccattgtggatttcatggtagccagaa
acatggaagtactcgaagagtacgagccgcttcgttaccccaatgccaccaaggtctttg
tcaacggcacctgggtcggcgtccatcaggacccgaaacatttggttcgactggttcagg
gtttgcgccgaaaagggatcatccaagccgaggtctccctcgttcgcgatatccgagacc
gcgagttcaaaatcttctccgatgctggccgcgtcatgcgacccttgtttgccgtcgaac
aggaggagaacgccgagtctggcgcacaacagggtgccttaatcctcactaaagagcaca
tcgcccggttggagcaagacgaggctattgacgagcaacatcccgaccactttggctggc
agggactccaagacgttggcgccattgagtatctcgatgccgaggaagaagaaacctcta
tgatttgcatgacacccgaagacctcgaaaattaccgcttgcaaaaggctggccgtccgg
cccaggaagaggtggccgacgacgacctcaacaggcgtctcaagacgaagctcaacccga
caacgcacatgtacacacattgcgagatccatcccagcatgcttctcggcatctgcgcaa
gcatcatccctttccccgatcacaaccagggtaccggtgagttcgaggctggtatctcca
aggatggccagactcgcgagcacgccctgctcgccttcaccctcggtgtccgtcagctca
tcgtcgccatcaacaagatggacactgccaagtgggccgaggaccggttcaacgagatcg
tcaaggagacctccaacttcatcaagaaggtcggctacaacccgaagcaggttgccttcg
tccccatttcgggcttcaacggcgacaacatgcttgaggtctccaagaactgcccttggt
acaagggctgggagaaggagatcaagggcggcaagtccagcggcaagacgctcctcgagg
ccatcgacgccatcgagccccccaagcgcccgactgacaagcctctccgtcttccccttc
aggacgtgtacaagatcggcggtatcggcactgtccccgtcggccgtatcgagactggtg
tcctgaagcctggcatgatcgtcacctttgctcccgccaacgtcaccacggaagtcaagt
ccgtcgagatgcaccacgagcagcttaccgagggtctgcccggcgacaacgtcggcttca
acgtgaagaacgtctccgttaaggaaattcgccgtggcaacgtcgccggcgactccaaga
acgaccctccggctggtgccgcttccttcactgcccaggtcatcgtcctcaaccaccccg
gtcaggttggtgccggctacgcccccgtcctggattgccacacggcccatatcgcctgca
agttctccgagctcctcgagaagattgaccgccgtaccggcaagtcggttgagaacaacc
ccaagttcgtcaagtctggtgacgccgccattgtcaagatgattccgtcgaagccc
>Sporidesmiella_guttulata_KUNCC_23_14231
actgtttatctattttataatggtttcctttggtaggcaatcccagggcgggattgattt
gct---attttatagcgcctaccaaagatacct--aaaactcttgaatt-tttaaaactc
tgagaataaaaacaaataattaaaactttcaacaacggatctcttggttctggcatcgat
gaagaacgcagcgaaatgcgataagtaatgtgaattgcagaattcagtgaatcatcgaat
ctttgaacgcacattgcgcctgctagcattctggcaggcatgcctgttcgagcgtcattt
caaccctcaagct----ttgcttggtgttgaggttctat-aattataggcctctaaatct
attggcagaacgtcataaactctcaattgtagtaaattttatttctattgaagaattttg
actattctagccgtaaaacacagcgtgctcttttgagccctattttttacaaggttgacc
tcggatcaggtaggaatacccgctgaactt------------------------------
-------------ccctttagggttcgaattgtaatctgtagaggatgcttttggtgaga
tgccttctgagtctcctggaacggagcgccatagagggtgagagccccgtacggttggac
atcaaacctttgtaaagcaccttcgacgagtcgagtagtttgggaatgctgctcaaagcg
ggaggtaaatttcttctaaagctaaatattggccagagaccgatagcgcacaagtagagt
gatcgaaagatgaaaagcactttgaaaagagggttaaaaagcacgtgaaattgttgaaag
ggaagcgtttatgaccagacttgttcttggctgatcatccagcgttttcgctggtgcact
cggttaggttacaggccagcatcggtttttttagaggcataaaggttttaggaacgtagc
tctttcgggagtgttatagcctattacacaatacctctgaagggaccgaggcccgcgcat
tgcaaggatgctggcgtaatggtcatcagcgacccgtcttgaaacacggaccaaggagtc
aagcattagggcgagtgtttgggtgtaaaacccgcacgcgaaatgaaagtgaacgctggt
gagagcttcggcgcatcatcgaccgatcctgaagttttcggatggatttgagtaagagcc
ttaacgcttggacccgaaagatggtgaactatgcttgtatagggtgaagccagaggaaac
tctggtggaggctcgcagcggttctgacgtgcaaatcgatcgtcaaatatgagcatgggg
gcgaaagactaatcgaaccatctagtagctggttaccgccgaagtttccctcaggatagc
agtgttgttttcagttttatgaggtaaagcgaacgattagggacgcgggggcgctattag
ccttcatccattctcgaactttaaatatgtaagaagcccttgttactttgctgaacgtgg
gccttcgaatgtatcaacactagtgggccatttttggtaagcagaactggcgatgcggga
tgaaccgaacgtgggaataaggcgccggagtgaacgctcatcagacaccacaaaaggcgt
taatacatctggacagtaggacggtggccatggaagtcggaatccgctaaggactgtgta
acaactcacctaccgaatgtattagccctgaaaatggatggcgctcaagcgttccgccca
tctcccacctttggggtagaaacgatgccccaaagag-----------------------
------------------------------------------------------------
------------------------------------------------------------
----cccagccgagactccagaggggcaggcctgcgggttggtgaagaatctgtctctaa
tgtgctacgtcagcgtgggaaccccggcggaacctattgtggatttcatggtcgccagaa
atatggaagtgctcgaggagtacgagccgctccgttatcccaacgccaccaaggtttttg
tcaacggcacctgggttggtgtccatcaagatccaaaacacttggttcgtctggttcagg
gcttgcgtcgaaagggcatcatccaagccgaggtctcccttgttcgcgatatccgagacc
gcgagttcaagatcttttccgacgccggccgcgtcatgcgaccgctgtttgccgtcgaac
aggaaaaggatggcgagtctggcgcacaacaaggtgccctaatcctcaccaaggagcaca
ttgcccggttggagcaagacgaggttattgacgaacatcaccccgactactttggctggc
agggtctccaagatgttggcgccatcgagtatctcgacgccgaagaagaagaaaccgcca
tgatatgcatgacgcccgaagacctcgaaaactatcggttgcaaaaggctggtcgtcctg
cccaggaggaggcgaccgatgacgacctgaacaggcgtctcaagaccaagctcaacccga
caacgcacatgtacactcattgcgagatccacccaagcatgcttctcggcatctgcgcga
gcatcatccctttccccgaccacaaccagggtactggtgagttcgaggctggtatctcca
aggatggccagactcgcgagcacgccctgctcgccttcaccctcggtgtccgtcagctca
tcgtcgccatcaacaagatggacactgccaagtggtctgaggatcgttacaacgaaatca
tcaaggagacctccaacttcatcaagaaggtcggctacaaccccaagcaggttgccttcg
tccccatctcgggcttcaacggcgacaacatgcttgaggcctccaagaactgcccttggt
acaagggttgggagaaggaggtcaagggcggcaaggtcaccggcaagacactcctcgagg
ctatcgatgccattgagccccccaagcgcccgactgacaagcccctccgtctccccctcc
aggacgtgtacaagattggcggtatcggcactgttcccgtcggccgtatcgagactggta
tcttgaagcccggtatggtcgtcacctttgcccccgccaacgtcactacggaagtcaagt
ccgtggagatgcaccacgagcagcttaccgagggtctgcccggtgacaacgtcggcttca
acgtgaagaacgtctccgtcaaggaaatccgtcgtggcaacgtcgccggcgactccaaga
acgaccccccggctggtgccgcttccttcaccgcccaggtcatcgtcctcaaccaccccg
gtcaggtcggcgccggctacgcccccgtcctggattgccacacggctcacattgcctgca
agttctccgagctcctggagaagattgaccgccgtaccggcaagtcggttgagaacaacc
ccaagttcgtcaagtctggtgacgctgccatcgtcaagatgattccgtccaagccc
>Sporidesmiella_guttulata_KUNCC_23_14257_T
actgtttatctattttataatggtttcctttggtaggcaatcccagggcgggattgattt
gct---attttatagcgcctaccaaagatacct--aaaactcttgaatt-tttaaaactc
tgagaataaaaacaaataattaaaactttcaacaacggatctcttggttctggcatcgat
gaagaacgcagcgaaatgcgataagtaatgtgaattgcagaattcagtgaatcatcgaat
ctttgaacgcacattgcgcctgctagcattctggcaggcatgcctgttcgagcgtcattt
caaccctcaagct----ttgcttggtgttgaggttctat-aattataggcctctaaatct
attggcagaacgtcataaactctcaattgtagtaaattttatttctattgaagaattttg
actattctagccgtaaaacacagcgtgctcttttgagccctattttttacaaggttgacc
tcggatcaggtaggaatacccgctgaacttaagcatat-agtgaagcggcaacagctcag
atttgaaatctagccctttagggttcgaattgtaatctgtagaggatgcttttggtgaga
tgccttctgagtctcctggaacggagcgccatagagggtgagagccccgtacggttggac
atcaaacctttgtaaagcaccttcgacgagtcgagtagtttgggaatgctgctcaaagcg
ggaggtaaatttcttctaaagctaaatattggccagagaccgatagcgcacaagtagagt
gatcgaaagatgaaaagcactttgaaaagagggttaaaaagcacgtgaaattgttgaaag
ggaagcgtttatgaccagacttgttcttggctgatcatccagcgttttcgctggtgcact
cggttaggttacaggccagcatcggtttttttagaggcataaaggttttaggaacgtagc
tctttcgggagtgttatagcctattacacaatacctctgaagggaccgaggcccgcgcat
tgcaaggatgctggcgtaatggtcatcagcgacccgtcttgaaacacggaccaaggagtc
aagcattagggcgagtgtttgggtgtaaaacccgcacgcgaaatgaaagtgaacgctggt
gagagcttcggcgcatcatcgaccgatcctgaagttttcggatggatttgagtaagagcc
ttaacgcttggacccgaaagatggtgaactatgcttgtatagggtgaagccagaggaaac
tctggtggaggctcgcagcggttctgacgtgcaaatcgatcgtcaaata-----------
------------------------------------------------------------
------------------------------------------------------------
------------------------------------------------------------
------------------------------------------------------------
------------------------------------------------------------
------------------------------------------------------------
------------------------------------------------------------
-------------------------------------caccgtggcgggtgtctcgcagg
tgttgaaccgctacacctttgcgtcaactctgtcccatttgaggcgtacaaacacgccca
tcggccgtgacggcaagcttgcgaagccacgccagctgcacaacacccactggggcttgg
tgtgcccagccgagactccagaggggcaggcctgtgggttggtgaagaatctgtcgctaa
tgtgctacgtcagcgtgggaaccccggcggaacctattgtggatttcatggtcgccagaa
atatggaagtgctcgaggagtacgagccgcttcgttatcccaacgccaccaaggtttttg
tcaacggcacctgggttggtgtccatcaagatccaaaacacttggttcgtctggttcagg
gcttgcgtcgaaagggcatcatccaagccgaggtctcccttgttcgcgatatccgagacc
gcgagttcaagatcttttccgacgccggccgcgtcatgcgaccgctgtttgccgtcgaac
aggaaaaggatggcgagtctggcgcacaacaaggtgccctaatcctcaccaaggagcaca
ttgcccggttggagcaagacgaggttattgacgaacatcaccccgactactttggctggc
agggcctccaagatgttggcgccatcgagtatctcgacgccgaagaagaagaaaccgcca
tgatatgcatgacgcccgaagacctcgaaaactatcggttgcaaaaggctggtcgtcctg
cccaggaggaggcgaccgatgacgacctgaacaggcgtctcaagaccaagctcaacccga
caacgcacatgtacactcattgcgagatccacccaagcatgcttctcggcatctgcgcga
gcatcatccctttccccgaccacaaccagggtactggtgagttcgaggctggtatctcca
aggatggccagactcgcgagcacgctctgctcgccttcaccctcggtgtccgtcagctca
tcgtcgccatcaacaagatggacactgccaagtggtctgaggatcgttacaacgaaatca
tcaaggagacctccaacttcatcaagaaggtcggctacaaccccaagcaggttgccttcg
tccccatctcgggcttcaacggcgacaacatgcttgaggcctccaagaactgcccttggt
acaagggttgggagaaggaggtcaagggcggcaaggtcaccggcaagacactcctcgagg
ctatcgatgccattgagccccccaagcgcccgactgacaagcccctccgtctccccctcc
aggacgtgtacaagattggcggtatcggcactgttcccgtcggccgtatcgagactggta
tcttgaagcccggtatggtcgtcacctttgcccccgccaacgtcactacggaagtcaagt
ccgtggagatgcaccacgagcagctttccgagggtctgcccggtgacaacgtcggcttca
acgtgaagaacgtctccgtcaaggaaatccgtcgtggcaacgtcgccggcgactccaaga
acgaccccccggctggtgccgcttccttcaccgcccaggtcatcgtcctcaaccaccccg
gtcaggtcggcgccggctacgcccccgtcctggattgccacacggctcacattgcctgca
agttctccgagctcctggagaagattgaccgccgtaccggcaagtcggttgagaacaacc
ccaagttcgtcaagtctggtgacgctgccatcgtcaagatgattccgtccaagccc
>Sporidesmiella_guttulata_KUNCC_23_13416
actgtttatctattttataatggtttcctttggtaggcaatcccagggcgggattgattt
gct---attttatagcgcctaccaaagatacct--aaaactcttgaatt-tttaaaactc
tgagaataaaaacaaataattaaaactttcaacaacggatctcttggttctggcatcgat
gaagaacgcagcgaaatgcgataagtaatgtgaattgcagaattcagtgaatcatcgaat
ctttgaacgcacattgcgcctgctagcattctggcaggcatgcctgttcgagcgtcattt
caaccctcaaactta-atcgtttggtgttgaggttctat-aa-tataggcctctaaatct
attggcagaacgtcataaactctcaattgtagtaaattttatttctattgaagaattttg
actattctagccgtaaaacacagcgtgctcttttgagccctattttttacaaggttgacc
tcggatcaggtaggaatacccgctgaacttaa----------------------------
--------------cctttagggttcgaattgtaatctgtagaggatgcttttggtgaga
tgccttctgagtctcctggaacggagcgccatagagggtgagagccccgtacggttggac
atcaaacctttgtaaagcaccttcgacgagtcgagtagtttgggaatgctgctcaaagcg
ggaggtaaatttcttctaaagctaaatattggccagagaccgatagcgcacaagtagagt
gatcgaaagatgaaaagcactttgaaaagagggttaaaaagcacgtgaaattgttgaaag
ggaagcgtttatgaccagacttgttcttggctgatcatccagcgttttcgctggtgcact
cggttaggttacaggccagcatcggtttttttagaggcataaaggttttaggaacgtagc
tctttcgggagtgttatagcctattacacaatacctctgaagggaccgaggcccgcgcat
tgcaaggatgctggcgtaatggtcatcagcgacccgtcttgaaacacggaccaaggagtc
aagcattagggcgagtgtttgggtgtaaaacccgcacgcgaaatgaaagtgaacgctggt
gagagcttcggcgcatcatcgaccgatcctgaagttttcggatggatttgagtaagagcc
ttaacgcttggacccgaaagatggtgaactatgcttgtatagggtgaagccagaggaaac
tctggtggaggctcgcagcggttctgacgtgcaaatcgatcgtcaaatatgagcatgggg
gcgaaagactaatcgaaccatctagtagctggttaccgccgaagtttccctcaggatagc
agtgttgttttcagttttatgaggtaaagcgaacgattagggacgcgggggcgctattag
ccttcatccattctcgaactttaaatatgtaagaagcccttgttactttgctgaacgtgg
gccttcgaatgtatcaacactagtgggccatttttggtaagcagaactggcgatgcggga
tgaaccgaacgtgggaataaggcgccggagtgaacgctcatcagacaccacaaaaggcgt
taatacatctggacagtaggacggtggccatggaagtcggaatccgctaaggactgtgta
acaactcacctaccgaatgtattagccctgaaaatggatggcgctcaagcgttccgccca
tctcccacctttggggtagaaacgatgccccaaagagcaccgtggcgggtgtctcgcagg
tgttgaaccgctacacctttgcgtcaactctgtcccatttgaggcgtacaaacacgccca
tcggccgtgacggcaagcttgcgaagccacgccagctgcacaacacccactggggcttgg
tgtgcccagccgagactccagaggggcaggcctgcgggttggtgaagaatctgtctctaa
tgtgctacgtcagcgtgggaaccccggcggaacctattgtggatttcatggtcgccagaa
atatggaagtgctcgaggagtacgagccgctccgttatcccaacgccaccaaggtttttg
tcaacggcacctgggttggtgtccatcaagatccaaaacacttggttcgtctggttcagg
gcttgcgtcgaaagggcatcatccaagccgaggtctcccttgttcgcgatatccgagacc
gcgagttcaagatcttttccgacgccggccgcgtcatgcgaccgctgtttgccgtcgaac
aggaaaaggatggcgagtctggcgcacaacaaggtgccctaatcctcaccaaggagcaca
ttgcccggttggagcaagacgaggttattgacgaacatcaccccgactactttggctggc
agggtctccaagatgttggcgccatcgagtatctcgacgccgaagaagaagaaaccgcca
tgatatgcatgacgcccgaagacctcgaaaactatcggttgcaaaaggctggtcgtcctg
cccaggaggaggcgaccgatgacgacctgaacaggcgtctcaagaccaagctcaacccga
caacgcacatgtacactcattgcgagatccacccaagcatgcttctcggcatctgcgcga
gcatcatccctttccccgaccacaaccagg-tactggtgagttcgaggctggtatctcca
aggatggccagactcgcgagcacgctctgctcgccttcaccctcggtgtccgtcagctca
tcgtcgccatcaacaagatggacactgccaagtggtctgaggatcgttacaacgaaatca
tcaaggagacctccaacttcatcaagaaggtcggctacaaccccaagcaggttgctttcg
tccccatctcgggcttcaacggcgacaacatgcttgaggcctccaagaactgcccttggt
acaagggttgggagaaggaggtcaagggcggcaaggtcaccggcaagacactcctcgagg
ctattgatgccattgagccccccaagcgcccgactgacaagcccctccgtctccccctcc
aggacgtgtacaagattggcggtatcggcactgttcccgtcggccgtatcgagactggta
tcttgaagcccggtatggtcgtcacctttgcccccgccaacgtcactacggaagtcaagt
ccgtggagatgcaccacgagcagcttaccgagggtctgcccggtgacaacgtcggcttca
acgtgaagaacgtctccgtcaaggaaatccgtcgtggcaacgtcgccggcgactccaaga
acgaccccccggctggtgccgcttccttcaccgcccaggtcatcgtcctcaaccaccccg
gtcaggtcggcgccggctacgcccccgtcctggattgccacacggctcacattgcctgca
agttctccgagctcctggagaagattgaccgccgtaccggcaagtcggttgagaacaacc
ccaagttcgtcaagtctggtgacgctgccatcgtcaa-------------------
>Sporidesmiella_guttulata_KUNCC_23_13431
actgtttatctattttataatggtttcctttggtaggcaatcccagggcgggattgattt
gct---attttatagcgcctaccaaagatacct--aaaactcttgaatt-tttaaaactc
tgagaataaaaataaataattaaaactttcaacaacggatctcttggttctggcatcgat
gaagaacgcagcgaaatgcgataagtaatgtgaattgcagaattcagtgaatcatcgaat
ctttgaacgcacattgcgcctgctagcattctggcaggcatgcctgttcgagcgtcattt
caaccctcaagct----ttgcttggtgttgaggttctat-aattataggcctctaaatct
attggcagaacgtcataaactctcaattgtagtaaattttatttctattgaagaattttg
actattctagccgtaaaacacagcgtgctcttttgagccctattttttacaaggttgacc
tcggatcaggtaggaatacccgctgaacttaa----------------------------
atttgaaatctagccctttagggttcgaattgtaatctgtagaggatgcttttggtgaga
tgccttctgagtctcctggaacggagcgccatagagggtgagagccccgtacggttggac
atcaaacctttgtaaagcaccttcgacgagtcgagtagtttgggaatgctgctcaaagcg
ggaggtaaatttcttctaaagctaaatattggccagagaccgatagcgcacaagtagagt
gatcgaaagatgaaaagcactttgaaaagagggttaaaaagcacgtgaaattgttgaaag
ggaagcgtttatgaccagacttgttcttggctgatcatccagcgttttcgctggtgcact
cggttaggttacaggccagcatcggtttttttagaggcataaaggttttaggaacgtagc
tctttcgggagtgttatagcctattacacaatacctctgaagggaccgaggcccgcgcat
tgcaaggatgctggcgtaatggtcatcagcgacccgtcttgaaacacggaccaaggagtc
aagcattagggcgagtgtttgggtgtaaaacccgcacgcgaaatgaaagtgaacgctggt
gagagcttcggcgcatcatcgaccgatcctgaagttttcggatggatttgagtaagagcc
ttaacgcttggacccgaaagatggtgaactatgcttgtatagggtgaagccagaggaaac
tctggtggaggctcgcagcggttctgacgtgcaaatcgatcgtcaaatatgagcatgggg
gcgaaagactaatcgaaccatctagtagctggttaccgccgaagtttccctcaggatagc
agtgttgttttcagttttatgaggtaaagcgaacgattagggacgcgggggcgctattag
ccttcatccattctcgaactttaaatatgtaagaagcccttgttactttgctgaacgtgg
gccttcgaatgtatcaacactagtgggccatttttggtaagcagaactggcgatgcggga
tgaaccgaacgtgggaataaggcgccggagtgaacgctcatcagacaccacaaaaggcgt
taatacatctggacagtaggacggtggccatggaagtcggaatccgctaaggactgtgta
acaactcacctaccgaatgtattagccctgaaaatggatggcgctcaagcgttccgccca
tctcccacctttggggtagaaacgatgccccaaagagcaccgtggcgggtgtctcgcagg
tgttgaaccgctacacctttgcgtcaactctgtcccatttgaggcgtacaaacacgccca
tcggccgtgacggcaagcttgcgaagccacgccagctgcacaacacccactggggcttgg
tgtgcccagccgagactccagaggggcaggcctgcgggttggtgaagaatctgtctctaa
tgtgctacgtcagcgtgggaaccccggcggaacctattgtggatttcatggtcgccagaa
atatggaagtgctcgaggagtacgagccgctccgttatcccaacgccaccaaggtttttg
tcaacggcacctgggttggtgtccatcaagatccaaaacacttggttcgtctggttcagg
gcttgcgtcgaaagggcatcatccaagccgaggtctcccttgttcgcgatatccgagacc
gcgagttcaagatcttttccgacgccggccgcgtcatgcgaccgctgtttgccgtcgaac
aggaaaaggatggcgagtctggcgcacaacaaggtgccctaatcctcaccaaggagcaca
ttgcccggttggagcaagacgaggttattgacgaacatcaccccgactactttggctggc
agggtctccaagatgttggcgccatcgagtatctcgacgccgaagaagaagaaaccgcca
tgatatgcatgacgcccgaagacctcgaaaactatcggttgcaaaaggctggtcgtcctg
cccaggaggaggcgaccgatgacgacctgaacaggcgtctcaagaccaagctcaacccga
caacgcacatgtacactcattgcgagatccacccaagcatgcttctcggcatctgcgcga
gcatcatccctttccccgaccacaaccagggtactggtgagttcgaggctggtatctcca
aggatggccagactcgcgagcacgctctgctcgccttcaccctcggtgtccgtcagctca
tcgtcgccatcaacaagatggacactgccaagtggtctgaggatcgttacaacgaaatca
tcaaggagacctccaacttcatcaagaaggtcggctacaaccccaagcaggttgccttcg
tccccatctcgggcttcaacggcgacaacatgcttgaggcctccaagaactgcccttggt
acaagggttgggagaaggaggtcaagggcggcaaggtcaccggcaagacactcctcgagg
ctatcgatgccattgagccccccaagcgcccgactgacaagcccctccgtctccccctcc
aggacgtgtacaagattggcggtatcggcactgttcccgtcggccgtatcgagactggta
tcttgaagcccggtatggtcgtcacctttgcccccgccaacgtcactacggaagtcaagt
ccgtggagatgcaccacgagcagctttccgagggtctgcccggtgacaacgtcggcttca
acgtgaagaacgtctccgtcaaggaaatccgtcgtggcaacgtcgccggcgactccaaga
acgaccccccggctggtgccgcttccttcaccgcccaggtcatcgtcctcaaccaccccg
gtcaggtcggcgccggctacgcctccgtcctggattgccacacggctcacattgcctgca
agttctccgagctcctggagaagattgaccgccgtaccggcaagtcggttgagaacaacc
ccaagttcgtcaagtctggtgatgctgccatcgtcaagat----------------
>Sporidesmiella_hongheensis_KUNCC_23_13444_T
attgtttatttatcttatagc-gtctactttggtagg-aatcccagggcgggattgat--
gct--------tttgcgcctaccaaagagacc---taaactcttgaatttcttgaaactc
tgagt-aaaaaacaaataattaaaactttcaacaacggatctcttggttctggcatcgat
gaagaacgcagcgaaatgcgataagtaatgtgaattgcagaattcagtgaatcatcgaat
ctttgaacgcacattgcgcctactagtattctggtaggcatgcctgttcgagcgtcattt
caaccctcaagct----ttgcttggtgttgaggttttac-ttttgtaaacctctaaatct
agtggcagaattttgtaaaactccaagtgtagtaatt-ttattcgctttgagaattacta
taa--actagccgtaaaacacagg--actctttagag-cct--atttttcaaggttgacc
tcggatcaggtaggaatacccgctgaacttaagcatatc-------------cagctcag
atttgaaatctaactc-tttgagttcgagttgtaatctgtagaggatgcttttgatgcga
tgccttctgagttccctggaacgggacgccatagagggtgagagccccgtacggttggac
atcaaatctttgtaaagcaccttcgacgagtcgagtagtttgggaatgctgctcaaagcg
ggaggtaaatttcttctaaagctaaatattggccagagaccgatagcgcacaagtagagt
gatcgaaagatgaaaagcactttgaaaagagggttaaaaagcacgtgaaattgttgaaag
ggaagcgtttatgaccagacttgtttttagctgatcatctggtgttctcaccagtgcact
cggttatattacaggccagcatcggtttttttagagacataaaggttttaggaacgtagc
tctttcgggagtgttatagcctattacacaatatctctaaagggaccgaggcccgcgcat
tgcaaggatgctggcgtaatggtcatcagcgacccgtcttgaaacacggaccaaggagtc
aagcattagggcgagtgtttgggtgaaaaacccgcacgcgaaatgaaagtgaacgctggt
gagagcttcggcgcatcatcgaccgatcctgaagttttcggatggatttgagtaagagcc
ttaacgcttggacccgaaagatggtgaactatgcttgtatagggtgaagccagaggaaac
tctggtggaggctcgcagcggttctgacgtgcaaatcgatcgtcaaatatgagcatgggg
gcgaaagactaatcgaaccatctagtagctggttaccgccgaagtttccctcaggatagc
agtgttgttttcagttttatgaggtaaagcgaacgattagggacgcgggggcgctattag
ccttcatccattctcgaactttaaatatgtaagaagctcttgttactttgctgaacgtga
gcattcgaatgtatcaacactagtgggccatttttggtaagcagaactggcgatgcggga
tgaaccgaacgtgggaataaggcgccggagtgaacgctcatcagacaccacaaaaggcgt
taatacatctggacagtaggacggtggccatggaagtcggaatccgctaaggactgtgta
acaactcacctaccgaatgtattagccctgaaaatggatggcgctcaagcgttccgccca
tctcccacctttggggtagaaacgatgccccaaagagcaccgtggcaggtgtctcgcagg
tgttgaatcggtacacttttgcatcgaccttgtcccatttgcggcgcaccaacacgccca
tcggtcgtgacggcaagcttgccaagccacgccagcttcacaacactcactggggtctag
tgtgccctgccgagacaccggaaggacaggcttgcgggttggtgaagaacctgtcactaa
tgtgctacgtcagcgtgggaacaccagccgaacccattgtggatttcatggtggcacgga
acatggaagtactcgaagagtacgaaccactccgttaccccaacgctaccaaggtctttg
tcaatggtacctgggttggcgttcatcaagatccgaagcacttggttcgtctggtgcagg
ggctacgccgaaaaggtatcatccaagccgaggtctctctggttcgtgatattcgagacc
gcgagttcaagatcttttccgacgccggccgtgtcatgcgacccttgtttgccgtcgaac
aggaagaaaatgccgagtcgggtgcgcaacagggtgccttgatcctcaccaaagagcaca
ttgcgcggttggagcaagacgaggctattgatgagcatcaccccgatcactttggctggc
aaggtcttcaagacgttggtgctatcgagtacctcgacgcagaagaagaagaaacctcca
tgatctgtatgactcccgaagatcttgaaaactatcggttgcaaaaggctggccgtccag
ctcaggaggaggcagtagacgacgacctcaacaggcgtctcaagacaaagctgaacccta
ctacgcacatgtacacgcattgcgagattcaccctagcatgcttctcggcatctgcgcca
gtatcattcctttccctgatcacaaccagggtactggtgagttcgaggctggtatctcca
aggatggccagactcgcgagcacgctctgctcgccttcacgcttggtgtccgtcagctca
ttgtcgccatcaacaagatggacactgccaagtgggccgaggatcgtttcaacgaaatta
tcaaggaaacctccaacttcatcaagaaggttggctacaaccccaagcaggttgccttcg
tccccatctcgggcttcaacggcgacaacatgcttgaggcctccaagaactgcccttggt
acaagggctgggagaaggagatcaagggtggcaaggccagcggcaagactcttctcgagg
ctattgatgccatcgagccccccaagcgcccgactgacaagcccctccgtctccccctcc
aggacgtgtacaagattggcggtatcggcactgttcccgtcggccgtatcgagactggtg
tcctgaagcccggcatgatcgtcacgtttgcccccgccaacgttaccactgaagtcaagt
ccgtcgagatgcaccacgagcagcttcaggagggtcttcccggcgacaacgtcggcttca
acgtgaagaacgtctctgtcaaggaaattcgccgtggcaatgtcgccggtgactccaaga
acgaccccccggctggtgccgcttccttcaccgcccaggtcatcgttctcaaccaccccg
gtcaggttggtgccggttacgctcccgtcttggattgccacactgcccacatcgcctgca
agttctccgagctccttgagaagattgaccgccgtaccggcaagtcggttgagaacaacc
ccaagttcgtcaagtctggtgacgccgccatcgtcaagatgattccctccaagccc
>Sporidesmiella_hyalosperma_MFLUCC_18_1013
actgtttatctattttataatggtttcctttggtaggcaatcccagggcgggattgattt
gct---attttatagcgcctaccaaagatacct--aaaactcttgaatt-tttaaaactc
tgagaataaaaacaaataattaaaactttcaacaacggatctcttggttctggcatcgat
gaagaacgcagcgaaatgcgataagtaatgtgaattgcagaattcagtgaatcatcgaat
ctttgaacgcacattgcgcctgctagcattctggcaggcatgcctgttcgagcgtcattt
caaccctcaagcctt--ttgcttggtgttgaggttctat-aattataggcctctaaatct
attggcagaacgtcataaactctcaattgtagtaaattttatttctattgaagaattttg
acttttctagccgtaaaacacagcgtgctc------------------------------
----------------------------------------------cggcaacagctcag
atttgaaatctagccctttagggttcgaattgtaatctgtagaggatgcttttggtgaga
tgccttctgagtctcctggaacggagcgccatagagggtgagagccccgtacggttggac
atcaaacctttgtaaagcaccttcgacgagtcgagtagtttgggaatgctgctcaaagcg
ggaggtaaatttcttctaaagctaaatattggccagagaccgatagcgcacaagtagagt
gatcgaaagatgaaaagcactttgaaaagagggttaaaaagcacgtgaaattgttgaaag
ggaagcgtttatgaccagacttgttcttggctgatcatccagcgttttcgctggtgcact
cggttaggttacaggccagcatcggtttttttagaggcataaaggttttaggaacgtagc
tctttcgggagtgttatagcctattacacaatacctctgaagggaccgaggcccgcgcat
tgcaaggatgctggcgtaatggtcatcagcgacccgtcttgaaacacggaccaaggagtc
aagcattagggcgagtgtttgggtgaaaaacccgcacgcgaaatgaaagtgaacgctggt
gagagcttcggcgcatcatcgaccgatcctgaagttttcggatggatttgagtaagagcc
ttaacgcttggacccgaaagatggtgaactatgcttgtatagggtgaagccagaggaaac
tctggtggaggctcgcagcggttctgacgtgcaaatcgatcgtcaaatatgagcatgggg
gcgaaagactaatcgaacca----------------------------------------
------------------------------------------------------------
------------------------------------------------------------
------------------------------------------------------------
------------------------------------------------------------
------------------------------------------------------------
------------------------------------------------------------
------------------------------------------------------------
------------------ttgcgtcaactctgtcccatttgaggcgtacgaacacgccca
tcggccgtgacggcaagcttgcgaagccacgccagctgcacaacacccactggggcttgg
tgtgcccagccgagactccagaggggcaagcctgcgggttggtgaagaatctgtcgctaa
tgtgctacgtcagcgtgggaaccccggcggaacctattgtggatttcatggtcgccagaa
acatggaagtacttgaggagtacgagccgcttcgttaccccaatgccaccaaagtctttg
tcaacggcacctgggttggtgtccaccaagatccgaaacacttggttcgtctagttcagg
gcttgcgtcgaaagggcatcatccaagccgaggtctcccttgttcgtgatatccgagacc
gcgagttcaagatcttttccgacgccggccgcgtcatgcgacctctgtttgccgtcgaac
aggaaaaggatggcgagtctggcgcacaacaaggtgccctcatcctcaccaaagagcaca
ttgcccggttggagcaggacgaggctattgacgaacaccaccccgaccactttggctggc
agggtctccaagatgttggcgccatcgagtatctcgacgccgaagaagaagaaacctcca
tgatatgcatgacacccgaagacctcgaaaactaccggttgcaaaaggctggtcgtcctg
cccaggaggaggcgcccgatgacgacctcaacaggcgtctcaagacgaagctcaacccga
cgacgcacatgtacactcattgcgagatccacccaagcatgcttctcggcatctgcgcaa
gcatcatccctttccccgaccacaaccagg------------------------------
aggatggccagactcgcgagcacgctctgctcgccttcaccctcggtgtccgtcagctca
tcgtcgccatcaacaagatggacactgccaagtggtctgaggatcggttcaacgaaatca
tcaaggagacctccaacttcatcaagaaggtcggctacaaccccaagcaggttgccttcg
tccccatctcgggcttcaacggcgacaacatgcttgaggcctccaagaactgcccttggt
acaagggttgggagaaggaggtcaagggcggcaaagtcaccggcaagacgctcctcgagg
ctattgatgccatcgagccccccaagcgcccgactgacaagcccctccgtctccccctcc
aggatgtgtacaagattggcggtatcggcactgttcccgtcggccgtatcgagactggtg
tcttgaagcccggtatggtcgtcacctttgcccccgccaacgtcactacggaagtcaagt
ccgttgagatgcaccacgagcagcttaccgagggtatgcccggtgacaacgtcggcttca
acgtgaagaacgtctccgtcaaggaaatccgtcgtggcaacgtcgccggcgactccaaga
acgaccccccggctggtgccgcttccttcaccgcccaggtcatcgtcctcaaccaccccg
gtcaggtcggcgccggctacgcccccgtcctggattgccacacggctcacattgcctgca
agttctccgaactcctggagaagattgaccgccgtaccggcaagtcggttgagaacaacc
ccaagtttgtcaagtctggcgacgctgccatcgtcaagatgattccgtcgaagccc
>Sporidesmiella_hyalosperma_CPC_37552
actgtttatttatcttataacggtttcctttggtaggcaatcccagggcgggattgattt
gct---gttttacagcgcctaccaaagatacct--aaaactcttgaatt-tttaaaactc
tgagaataaaaacaaataattaaaactttcaacaacggatctcttggttctggcatcgat
gaagaacgcagcgaaatgcgataagtaatgtgaattgcagaattcagtgaatcatcgaat
ctttgaacgcacattgcgcctgctagtattctggcaggcatgcctgttcgagcgtcattt
caaccctcaagctt---ttgcttggtgttgaggttctat-aattataggccttcaaatct
attggcagaacgtcataaactctcaattgtagtaaatttta-ttctattgaagattttgg
actattctagccgtaaaacacagcgtgctcttt-gagccctaatttttacaaggttgacc
tcggatcaggtaggaatacccgctgaacttaagcatatcagtgaagcggcaacagctcag
atttgaaatctagccctttagggttcgaattgtaatctgtagaggatgcttttggtgaga
tgccttctgagtctcctggaacggagcgccatagagggtgagagccccgtacggttggac
atcaaacctttgtaaagcaccttcgacgagtcgagtagtttgggaatgctgctcaaagcg
ggaggtaaatttcttctaaagctaaatattggccagagaccgatagcgcacaagtagagt
gatcgaaagatgaaaagcactttgaaaagagggttaaaaagcacgtgaaattgttgaaag
ggaagcgtttatgaccagacttgttcttggctgatcatccagtgttttcactggtgcact
cggttaggttacaggccagcatcggtttttttagaggcataaaggttttaggaacgtagc
tctttcgggagtgttatagcctattacacaatacctctgaagggaccgaggaccgcgcat
tgcaaggatgctggcgtaatggtcatcagcgacccgtcttgaaacacggaccaaggagtc
aagcattagggcgagtgtttgggtgtaaaacccgcacgcgaaatgaaagtgaacgctggt
gagagcttcggcgcatcatcgaccgatcctgaagttttcggatggatttgagtaagagcc
ttaacgcttggacccgaaagatggtgaactatgcttgtatagggtgaagccagaggaaac
tctggtggaggctcgcagcggttctgacgtgcaaatcgatcgtcaaatatgagcatgggg
gcgaaagact--------------------------------------------------
------------------------------------------------------------
------------------------------------------------------------
------------------------------------------------------------
------------------------------------------------------------
------------------------------------------------------------
------------------------------------------------------------
------------------------------------------------------------
-----------------------------------catttgaggcgtacaaacacgccca
tcggccgtgacggcaagcttgcgaagccacgccagctgcacaacacccactggggcttgg
tgtgcccagccgagactccagaggggcaggcctgcgggttggtgaagaatctgtcgctaa
tgtgctatgtcagcgtgggaaccccggcggaacctattgtggatttcatggttgccagaa
atatggaagtgctcgaggagtacgagccgcttcgttatcccaacgccaccaaggtctttg
tcaacggcacctgggttggtgtccatcaagatccaaaacacttggttcgtctggttcagg
gcttgcgtcgaaagggcatcatccaagccgaggtctcccttgttcgcgatatccgagacc
gcgagttcaagatcttttccgacgccggccgcgtcatgcgaccgctgtttgccgtcgaac
aggaaaaggatggcgagtctggcgcacagcaaggtgccctaatcctcaccaaggagcaca
ttgcccggttggagcaagacgaggttattgacgaacatcaccccgactactttggctggc
agggcctccaagatgttggcgccatcgagtatctcgacgccgaagaagaagaaaccgcca
tgatatgcatgacgcccgaagacctcgaaaactatcggttgcaaaaggctggtcgtcctg
cccaggaggaggcaaccgatgacgacctgaacaggcgtctcaagaccaaactcaacccga
caacgcacatgtacactcattgcgagatccacccaagcatgcttctcggcatctgtgcga
gcatcatccctttccccgaccacaatcagg??????????????????????????????
????????????????????????????????????????????????????????????
????????????????????????????????????????????????????????????
????????????????????????????????????????????????????????????
????????????????????????????????????????????????????????????
????????????????????????????????????????????????????????????
????????????????????????????????????????????????????????????
????????????????????????????????????????????????????????????
????????????????????????????????????????????????????????????
????????????????????????????????????????????????????????????
????????????????????????????????????????????????????????????
????????????????????????????????????????????????????????????
????????????????????????????????????????????????????????????
????????????????????????????????????????????????????????????
????????????????????????????????????????????????????????
>Sporidesmiella_hydei_KUNCC_23_14293_T
attgtttatctatcttatagc-gtctactttggtaggcaatcccagggcgggattgat--
gct--------tcggcgcctaccaaagaagacctaaaaactcttgaatttcttgaaactc
tgaga-ataaaacaaataattaaaactttcaacaacggatctcttggttctggcatcgat
gaagaacgcagcgaaatgcgataagtaatgtgaattgcagaattcagtgaatcatcgaat
ctttgaacgcacattgcgcctgctagcattctggcaggcatgcctgttcgagcgtcattt
caaccctcaagctccttttgcttggtgttgaggtttttttttttgtaagcctctaaatct
attggcaggatgttgaagaactccaagtgcagtaatt-ttattcgctttgagaactttgg
caa--actagccgtaaaacacaggttactcttaggagtccta-ttttttcaaggttgacc
tcggatcaggtaggaatacccgctgaacttaagca----------------acagctcag
atttgaaatctaactcttttgagttcgagttgtaatctgtagaggatgcttttggtgaga
cgccttctgagtcccctggaacggggcgccatagagggtgagagccccgtacggttggac
gtcaaacctttgtaaagcaccttcgacgagtcgagtagtttgggaatgctgctcaaagcg
ggaggtaaatttcttctaaagctaaatattggccagagaccgatagcgcacaagtagagt
gatcgaaagatgaaaagcactttgaaaagagggttaaaaagcacgtgaaattgttgaaag
ggaagcgtttatgaccagacttgtttgtagctgatcatctggcgttctcgccagtgcact
cggttatattacaggccagcatcggtttttttagaggcataaaggttttgggaacgtagc
tctttcgggagtgttatagcccactacacaatacctctgaggggaccgaggcccgcgcat
tgcaaggatgctggcgtaatggtcatcagcgacccgtcttgaaacacggaccaaggagtc
aagcattagggcgagtgtttgggtgaaaaacccgcacgcgaaatgaaagtgaacgctggt
gagagcttcggcgcatcatcgaccgatcctgaagttttcggatggatttgagtaagagcc
ttaacgcttggacccgaaagatggtgaactatgcttgtatagggtgaagccagaggaaac
tctggtggaggctcgcagcggttctgacgtgcaaatcgatcgtcaaatatgagcatgggg
gcgaaagactaatcgaaccatctagtagctggttaccgccgaagtttccctcaggatagc
agtgttgttttcagttttatgaggtaaagcgaacgattagggacgcgggggcgctattag
ccttcatccattctcgaactttaaatatgtaagaagctcttgttactttgctgaacgtga
gcattcgaatgtatcaacactagtgggccatttttggtaagcagaactggcgatgcggga
tgaaccgaacgtgggaataaggcgccggagtgaacgctcatcagacaccacaaaaggcgt
taatacatctggacagtaggacggtggccatggaagtcggaatccgctaaggactgtgta
acaactcacctaccgaatgtattagccctgaaaatggatggcgctcaagcgttccgccca
tctcccacctttggggtagaaacgatgccccaaagagcactgtggcaggcgtttcgcagg
tgttgaatcggtacacctttgcatcgaccttgtcccatttgcggcgtaccaacacgccca
tcggtcgtgatggcaagcttgccaagccgcgccagcttcacaacacccactggggtttag
tgtgccctgccgagacaccggagggacaggcctgcgggttggtgaagaacttgtcactaa
tgtgctacgtcagcgtcggaacgccggcagagcccattgtggatttcatggtggccagga
acatggaagtactcgaagagtatgaaccactccgttaccccaacgctaccaaggtctttg
tcaacggtacttgggttggcgttcatcaggatccgaagcacttggttcgtctggtgcagg
gattgcgccgaaaaggcatcatccaagccgaggtctctctggttcgtgatattcgagacc
gtgagttcaagatcttttccgacgccggccgtgtcatgcgacccttgtttgccgtcgaac
aggaggaaaatgccgagtcgggtgcgcaacagggtgccctgatcctcaccaaagagcaca
ttgcgcggttggagcaagacgaggctattgatgagcatcaccccgatcactttggctggc
aaggtctccaagacgtcggtgctatcgagtacctcgacgctgaagaggaagaaacctcca
tgatctgtatgacgcccgaagatcttgaaaactaccggttgcaaaaggccggccgtccag
ctcaggaggaggcggcagatgacgacctcaacaggcgtctcaagacaaagctgaacccta
cgacgcacatgtacacacactgcgagattcaccccagcatgcttcttggtatctgcgcca
gtatcattcctttccctgatcacaaccagggtaccggtgagttcgaggctggtatctcca
aggatggccagactcgcgagcatgctctgctcgccttcacgctcggtgtccgtcagctca
ttgtcgccatcaacaagatggacactgccaagtgggccgaggatcggttcaacgagatca
tcaaggagacctccaacttcatcaagaaggttggctacaaccccaagcaggttgctttcg
tccccatctcgggcttcaacggcgacaacatgctcgaggcctccaagaactgcccctggt
acaagggctgggagaaggagatcaagggcggcaaggccagcggcaagactctcctcgagg
ctattgatgccatcgagccccccaagcgcccgactgacaagcccctccgtcttcccctcc
aggacgtgtacaagatcggcggtatcggcactgttcccgtcggccgtatcgagactggtg
tcctgaagcccggcatgatcgtcacgtttgcccccgccaacgtcaccactgaagtcaagt
ccgtcgagatgcaccacgagcagcttaccgagggtctaccaggcgacaacgtcggcttca
acgtgaagaacgtctccgtcaaggaaattcgccgtggcaatgtcgccggtgactccaaga
acgaccccccggctggtgccgcttccttcaccgcacaggtcatcgtcctcaaccaccccg
gtcaagttggtgccggctacgctcccgtcctggattgccacacggcccacatcgcctgca
agttctccgagctcctggagaagattgaccgccgtaccggcaagtcggttgagaacaacc
ccaagttcgtcaagtctggtgacgccgccatcgtcaagatgattccgtctaagccc
>Sporidesmiella_junci_CBS_149443_T
actgtttatctatctcttaccggtttcctttggtaggcaatcccagggcgggattgattg
ctg---tttttacagcgcctaccaaagagacct--aaaactcttgaatt-tttgaaactc
tgagttacaaaacaaataattaaaactttcaacaacggatctcttggttctggcatcgat
gaagaacgcagcgaaatgcgataagtaatgtgaattgcagaattcagtgaatcatcgaat
ctttgaacgcacattgcgcctgctagcattctggcaggcatgcctgttcgagcgtcattt
caaccctcaaactta-atcgtttggtgttgaggttctat-atttataggcctctaaatct
attggcagaacgtcataaactctcaattgtagtaaattttatttctattgaagaattttg
atgattctagccgtaaaacacagcgtgctcttttgagcccta-tttttacaaggttgacc
tcggatcaggtaggaatacccgctgaacttaag------agtgaagcggcaacagctcag
atttgaaatctagccctttagggttcgagttgtaatctgtagaggatgcttttggtgaga
tgccttctgagtcccctggaacggggcgccatagagggtgagagccccgtacggttggac
atcaaacctttgtaaagcaccttcgacgagtcgagtagtttgggaatgctgctcaaagcg
ggaggtaaatttcttctaaagctaaatattggccagagaccgatagcgcacaagtagagt
gatcgaaagatgaaaagcactttgaaaagagggttaaaaagcacgtgaaattgttgaaag
ggaagcgtttatgaccagacttgttcttggctgatcatccagcgttttcgctggtgcact
cggttaggttacaggccagcatcggtttttttagaggcataaaggttttaggaacgtagc
tctttcgggagtgttatagcctattacacaatacctctgaagggaccgaggcccgcgcat
tgcaaggatgctggcgtaatggtcatcagcgacccgtcttgaaacacggaccaaggagtc
aagcattagggcgagtgtttgggtgaaaaacccgcacgcgaaatgaaagtgaacgctggt
gagagcttcggcgcatcatcgaccgatcctgaagttttcggatggatttgagtaagagcc
ttaacgcttggacccgaaagatggtgaactatgcttgtatagggtgaagccagaggaaac
tctggtggaggctcgcagcggttctgacgtgcaaatcgatcgtcaaatatgagcatgggg
g-----------------------------------------------------------
------------------------------------------------------------
------------------------------------------------------------
------------------------------------------------------------
------------------------------------------------------------
------------------------------------------------------------
------------------------------------------------------------
------------------------------------------------------------
---------------------------------------------------acacgccca
tcggccgtgacggcaagcttgcgaagccgcgccagctgcacaacacccactggggcctgg
tgtgccccgccgagactcccgaagggcaggcctgcgggttggtgaagaacctgtcgctaa
tgtgctacgtcagcgtgggaaccccggccgaacctattgtggatttcatggtggccagaa
atatggaagtgctcgaggagtacgagccgcttcgataccctaatgccaccaaggtctttg
tcaacggtacctgggttggcgtccatcaggatcccaaacacttggttcgtttggttcagg
gcttgcgccgaaagggtatcatccaagccgaggtttcccttgttcgcgatatccgagacc
gcgagttcaagatcttttccgacgccggccgcgtcatgcgacctctgtttgccgtcgaac
aagagggtgatcccgatacgggcacacaacaaggtgctctaattctcaccaaagagcaca
ttgcccggttggagcaggatgaggctattgacgaacaccaccccgaccactttggttggc
aaggtctccaagatgttggcgccatcgagtatctcgacgccgaagaagaagaaacggcca
tgatttgcatgacaccagaagacctcgaaaactaccggttgcaaaaggctggtcgtcttg
cccaggaggaagcaacggatgacgacctcaacaggcgtctcaagacgaagctcaacccga
cgacacacatgtacactcattgcgaaatccacccaagcatgcttctcggtatctgcgcga
gcatcatccctttccccgaccacaaccagg??????????????????????????????
????????????????????????????????????????????????????????????
????????????????????????????????????????????????????????????
????????????????????????????????????????????????????????????
????????????????????????????????????????????????????????????
????????????????????????????????????????????????????????????
????????????????????????????????????????????????????????????
????????????????????????????????????????????????????????????
????????????????????????????????????????????????????????????
????????????????????????????????????????????????????????????
????????????????????????????????????????????????????????????
????????????????????????????????????????????????????????????
????????????????????????????????????????????????????????????
????????????????????????????????????????????????????????????
????????????????????????????????????????????????????????
>Sporidesmiella_juncicola_CPC_41075
attgtttatttatcttatagc-gtctactttggtaggcaatcccagggcgggattgat--
gct--------tcggcgcctaccaaagaagacc--taaactcttgaattttttgaaactc
tgaga-ataaaacaaataattaaaactttcaacaacggatctcttggttctggcatcgat
gaagaacgcagcgaaatgcgataagtaatgtgaattgcagaattcagtgaatcatcgaat
ctttgaacgcacattgcgcctactagtattctggtaggcatgcctgttcgagcgtcattt
caaccctcaagct----ttgcttggtgttgaggtttttt-ttttgtaagcctctaaatct
agtggcaggatgttttaaaactccaagtgcagtaatt-ttattcgctttgagaattataa
caa--actagccgtaaaacacagg--acccctaaaaa-ccta-tttttacaaggttgacc
tcggatcaggtaggaatacccgctgaacttaagcatatcagtgaagcggcaacagctcag
atttgaaatctaactc-tttgagttcgagttgtaatctgtagaggatgcttttgatgcga
tgccttctgagttccctggaacgggacgccatagagggtgagagccccgtacggttggac
atcaaatctttgtaaagcaccttcgacgagtcgagtagtttgggaatgctgctcaaagcg
ggaggtaaatttcttctaaagctaaatattggccagagaccgatagcgcacaagtagagt
gatcgaaagatgaaaagcactttgaaaagagggttaaaaagcacgtgaaattgttgaaag
ggaagcgtttatgaccagacttgtttttagctgatcatctggtgttctcaccagtgcact
cggttatattacaggccagcatcggtttttttagaggcataaaggttttaggaacgtagc
tctttcgggagtgttatagcctattacacaatacctctgaggggaccgaggcccgcgcat
tgcaaggatgctggcgtaatggtcatcagcgacccgtcttgaaacacggaccaaggagtc
aagcattagggcgagtgtttgggtgaaaaacccgcacgcgaaatgaaagtgaacgctggt
gagagcttcggcgcatcatcgaccgatcctgaagttttcggatggatttgagtaagagcc
ttaacgcttggacccgaaagatggtgaactatgcttgtatagggtgaagccagaggaaac
tctggtggaggctcgcagcggttctgacgtgcaaatcgatcgtcaaatatgagcatgggg
------------------------------------------------------------
------------------------------------------------------------
------------------------------------------------------------
------------------------------------------------------------
------------------------------------------------------------
------------------------------------------------------------
------------------------------------------------------------
------------------------------------------------------------
------------------------------------------------------------
-------------------------------------------cacccactggggtctag
tgtgccctgccgagacaccggaaggacaggcctgcgggttggtgaagaacctgtcactaa
tgtgctacgtcagcgtcggaacaccggccgagcccatcgtggatttcatggtggctagga
acatggaggtactcgaagagtacgaaccactccgttaccccaacgctaccaaggtctttg
tgaacggtacctgggtcggcgttcatcaagatcccaagcacttggttcgtctggtgcagg
ggttgcgccgaaaaggtatcatccaagccgaggtctctctggttcgtgatattcgagacc
gcgagttcaagatcttttccgatgccggccgcgtcatgcgacccttgtttgccgtcgaac
aggaagaaaatgccgagtcgggtgcgcaacagggtgctttgatcctcaccaaagagcaca
ttgcgcggttggagcaagacgaggccattgatgagcatcaccctgatcactttggctggc
aaggtctccaagacgttggtgctatcgagtacctcgatgctgaagaagaagaaacctcca
tgatctgtatgacgcctgaagatcttgaaaactaccggttgcaaaaggctggccgtccag
ctcaggaggaggtggcagacgacgacctcaacaggcgtctcaagacaaagctgaacc---
------------------------------------------------------------
------------------------------??????????????????????????????
????????????????????????????????????????????????????????????
????????????????????????????????????????????????????????????
????????????????????????????????????????????????????????????
????????????????????????????????????????????????????????????
????????????????????????????????????????????????????????????
????????????????????????????????????????????????????????????
????????????????????????????????????????????????????????????
????????????????????????????????????????????????????????????
????????????????????????????????????????????????????????????
????????????????????????????????????????????????????????????
????????????????????????????????????????????????????????????
????????????????????????????????????????????????????????????
????????????????????????????????????????????????????????????
????????????????????????????????????????????????????????
>Sporidesmiella_juncicola_CPC_41109
attgtttatttatcttatagc-gtctactttggtaggcaatcccagggcgggattgat--
gct--------tcggcgcctaccaaagaagacc--taaactcttgaattttttgaaactc
tgaga-ataaaacaaataattaaaactttcaacaacggatctcttggttctggcatcgat
gaagaacgcagcgaaatgcgataagtaatgtgaattgcagaattcagtgaatcatcgaat
ctttgaacgcacattgcgcctactagtattctggtaggcatgcctgttcgagcgtcattt
caaccctcaagct----ttgcttggtgttgaggtttttt-ttttgtaagcctctaaatct
agtggcaggatgttttaaaactccaagtgcagtaatt-ttattcgctttgagaattataa
caa--actagccgtaaaacacagg--acccctaaaaacccta-tttttacaaggttgacc
tcg-------------------------------------gtgaagcggcaacagctcag
atttgaaatctaactc-tttgagttcgagttgtaatctgtagaggatgcttttgatgcga
tgccttctgagttccctggaacgggacgccatagagggtgagagccccgtacggttggac
atcaaatctttgtaaagcaccttcgacgagtcgagtagtttgggaatgctgctcaaagcg
ggaggtaaatttcttctaaagctaaatattggccagagaccgatagcgcacaagtagagt
gatcgaaagatgaaaagcactttgaaaagagggttaaaaagcacgtgaaattgttgaaag
ggaagcgtttatgaccagacttgtttttagctgatcatctggtgttctcaccagtgcact
cggttatattacaggccagcatcggtttttttagaggcataaaggttttaggaacgtagc
tctttcgggagtgttatagcctattacacaatacctctgaggggaccgaggcccgcgcat
tgcaaggatgctggcgtaatggtcatcagcgacccgtcttgaaacacggaccaaggagtc
aagcattagggcgagtgtttgggtgaaaaacccgcacgcgaaatgaaagtgaacgctggt
gagagcttcggcgcatcatcgaccgatcctgaagttttcggatggatttgagtaagagcc
ttaacgcttggacccgaaagatggtgaactatgcttgtatagggtgaagccagaggaaac
tctggtggaggctcgcagcggttctgacgtgcaaatcgatcgtcaaatatgagcatgggg
------------------------------------------------------------
------------------------------------------------------------
------------------------------------------------------------
------------------------------------------------------------
------------------------------------------------------------
------------------------------------------------------------
------------------------------------------------------------
------------------------------------------------------------
----------------ctttgcatcgaccttgtcccacttgcggcgcaccaacacgccca
tcggtcgtgacggcaagcttgccaagccacgccaacttcacaacacccactggggtctag
tgtgccctgccgagacaccggaaggacaggcctgcgggttggtgaagaacctgtcactaa
tgtgctacgtcagcgtcggaacaccggccgagcccatcgtggatttcatggtggctagga
acatggaggtactcgaagagtacgaaccactccgttaccccaacgctaccaaggtctttg
tgaacggtacctgggtcggcgttcatcaagatcccaagcacttggttcgtctggtgcagg
ggttgcgccgaaaaggtatcatccaagccgaggtctctctggttcgtgatattcgagacc
gcgagttcaagatcttttccgatgccggccgcgtcatgcgacccttgtttgccgtcgaac
aggaagaaaatgccgagtcgggtgcgcaacagggtgctttgatcctcaccaaagagcaca
ttgcgcggttggagcaagacgaggccattgatgagcatcaccctgatcactttggctggc
aaggtctccaagacgttggtgctatcgagtacctcgatgctgaagaagaagaaacctcca
tgatctgtatgacgcctgaagatcttgaaaactaccggttgcaaaaggctggccgtccag
ctcaggaggaggtggcagacgacgacctcaacaggcgtctcaagacaaagctgaacccta
cgacgcacatgtacacgcactgcgagattcaccccagcatgcttctcggcatctgcgcga
gtatcattcctttccctgatcacaaccagg??????????????????????????????
????????????????????????????????????????????????????????????
????????????????????????????????????????????????????????????
????????????????????????????????????????????????????????????
????????????????????????????????????????????????????????????
????????????????????????????????????????????????????????????
????????????????????????????????????????????????????????????
????????????????????????????????????????????????????????????
????????????????????????????????????????????????????????????
????????????????????????????????????????????????????????????
????????????????????????????????????????????????????????????
????????????????????????????????????????????????????????????
????????????????????????????????????????????????????????????
????????????????????????????????????????????????????????????
????????????????????????????????????????????????????????
>Sporidesmiella_lacustris_KUNCC_23_14747_T
actgtttatctatcttttaacggtttcctttggtaggcaatcccagggcgggattgattg
ctg---tttttacagcgcctaccaaagagacct--aaaactcttgaatt-tttgaaactc
tgagttaccaaacaaataattaaaactttcaacaacggatctcttggttctggcatcgat
gaagaacgcagcgaaatgcgataagtaatgtgaattgcagaattcagtgaatcatcgaat
ctttgaacgcacattgcgcctgctagcattctggcaggcatgcctgttcgagcgtcattt
caaccctcaaactta-atcgtttggtgttgaggttttct-atttataggcctctaaatct
attggcagaacgtcataaactctcaattgtagtaaattttatttctattgaagaattttg
atgattctagccgtaaaacacagcgtgctcttttgagccctattttttacaaggttgacc
tcggatcaggtaggaatacccgctgaacttaa------------------aacagctcag
atttgaaatctagccctttagggttcgagttgtaatctgtagaggatgcttttggtgaga
tgccttctgagtcccctggaacggggcgccatagagggtgagagccccgtacggttggac
atcaaacctttgtaaagcaccttcgacgagtcgagtagtttgggaatgctgctcaaagcg
ggaggtaaatttcttctaaagctaaatattggccagagaccgatagcgcacaagtagagt
gatcgaaagatgaaaagcactttgaaaagagggttaaaaagcacgtgaaattgttgaaag
ggaagcgtttatgaccagacttgttcttggctgatcatccagcgttttcgctggtgcact
cggttaggttacaggccagcatcggtttttttagaggcataaaggttttaggaacgtagc
tctttcgggagtgttatagcctattacacaatacctctgaagggaccgaggcccgcgcat
tgcaaggatgctggcgtaatggtcatcagcgacccgtcttgaaacacggaccaaggagtc
aagcattagggcgagtgtttgggtgaaaaacccgcacgcgaaatgaaagtgaacgctggt
gagagcttcggcgcatcatcgaccgatcctgaagttttcggatggatttgagtaagagcc
ttaacgcttggacccgaaagatggtgaactatgcttgtatagggtgaagccagaggaaac
tctggtggaggctcgcagcggttctgacgtgcaaatcgatcgtcaaatatgagcatgggg
gcgaaagactaatcgaaccatctagtagctggttaccgccgaagtttccctcaggatagc
agtgttgttttcagttttatgaggtaaagcgaacgattagggacgcgggggcgctattag
ccttcatccattctcgaactttaaatatgtaagaagcccttgttactttgctgaacgtgg
gccttcgaatgtatcaacactagtgggccatttttggtaagcagaactggcgatgcggga
tgaaccgaacgtgggaataaggcgccggagtgaacgctcatcagacaccacaaaaggcgt
taatacatctggacagtaggacggtggccatggaagtcggaatccgctaaggactgtgta
acaactcacctaccgaatgtattagccctgaaaatggatggcgctcaagcgttccgccca
tctcccacctttggggtagaaacgatgccccaaagagcaccgtggcgggtgtctcgcagg
tgttgaatcgctacacctttgcgtcaactttgtcccatctgagacgtaccaacacgccca
tcggccgtgacggcaagcttgcgaagccgcgccagctgcacaacacccactggggcttgg
tgtgccccgccgagactcctgaagggcaggcctgcgggttggtgaagaacctgtcgctaa
tgtgctacgtcagcgtgggaaccccggccgaacctattgtggatttcatggtggccagaa
atatggaagtgctcgaggagtacgagccgcttcgttatcctaacgccaccaaggtctttg
tcaacggcacctgggttggcgtccatcaggatccgaaacacttggttcgtttggttcagg
gcttgcgccgaaagggcatcatccaagccgaggtttcccttgttcgcgatatccgagacc
gcgagttcaagatcttttccgacgccggccgcgtcatgcgacctctgtttgccgtcgaac
aggagggtgatcccgatacgggcgcccaacaaggtgctctaattctcaccaaagagcaca
ttgcccggttggagcaggatgaggctattgacgaacaccaccccgaccactttggttggc
agggtctccaagatgttggcgctatcgagtatctcgacgccgaagaagaagaaacggcca
tgatttgcatgacacccgaagacctcgaaaactaccggttacaaaaggccggtcgtcttg
cccaggaggaagcaacggatgacgacctcaacaggcgtctcaagacgaagctcaacccga
cgacgcacatgtacactcattgcgaaatccacccaagcatgcttctcggtatatgcgcga
gcatcatccctttccccgaccacaaccag-gtactggtgagttcgaggctggtatctcca
aggatggccagactcgcgagcacgctctgctcgccttcaccctcggtgtccgtcagctca
tcgtcgccatcaacaagatggacactgccaagtggtctgaggatcggttcaacgaaatta
tcaaggagacgtccaacttcatcaagaaggtcggctacaaccccaagacggttgccttcg
tccccatctcgggcttcaacggcgacaacatgcttgagccctccaagaactgcccttggt
acaagggttgggagaaggagatcaagggcggcaaggccaccggcaagacgctccttgagg
ccatcgatgccatcgagccccccaagcgcccgactgacaagcccctccgtctccccctcc
aggatgtgtacaagattggcggtatcggcactgttcccgtcggccgtatcgagactggtg
tcctcaagcccggcatgatcgtcacctttgcccccgccaacgtcactacggaagtcaagt
ccgttgagatgcaccacgagcagcttaccgagggtctccccggtgacaacgtcggcttca
acgtgaagaacgtctccgtcaaggaaatccgtcgtggcaacgtcgccggcgactccaaga
acgatcccccggctggtgccgcttccttcaccgcccaggtcattgtcctcaaccaccccg
gtcaggtcggcgctggctacgctcccgtcctggattgccacacggcccacattgcctgca
agttctccgagctcctggagaagattgaccgccgtaccggcaagtcggttgagaacaacc
ccaagttcgtcaagtctggtgatgctgccatcgtcaagatgattccgtcgaagccc
>Sporidesmiella_lacustris_KUNCC_23_14751
actgtttatctatcttttaacggtttcctttggtaggcaatcccagggcgggattgattg
ctg----ttttacagcgcctaccaaagagacct--aaaactcttgaatt-tttaaaactc
tgagtaacaaaacaaataattaaaactttcaacaacggatctcttggttctggcatcgat
gaagaacgcagcgaaatgcgataagtaatgtgaattgcagaattcagtgaatcatcgaat
ctttgaacgcacattgcgcctgctagcattctggcaggcatgcctgttcgagcgtcattt
caaccctcaaactta-atcgtttggtgttgaggttttct-atttataggcctctaaatct
attggcagaacgtcataaactctcaattgtagtaaattttatttctattgaagaattttg
atgattctagccgtaaaacacagcgtgctcttttgagccctattttttacaaggttgacc
tcggatcaggtaggaatacccgctgaacttaa---------------------agctcag
atttgaaatctagccctttagggttcgagttgtaatctgtagaggatgcttttggtgaga
tgccttctgagtcccctggaacggggcgccatagagggtgagagccccgtacggttggac
atcaaacctttgtaaagcaccttcgacgagtcgagtagtttgggaatgctgctcaaagcg
ggaggtaaatttcttctaaagctaaatattggccagagaccgatagcgcacaagtagagt
gatcgaaagatgaaaagcactttgaaaagagggttaaaaagcacgtgaaattgttgaaag
ggaagcgtttatgaccagacttgttcttggctgatcatccagcgttttcgctggtgcact
cggttaggttacaggccagcatcggtttttttagaggcataaaggttttaggaacgtagc
tctttcgggagtgttatagcctattacacaatacctctgaagggaccgaggcccgcgcat
tgcaaggatgctggcgtaatggtcatcagcgacccgtcttgaaacacggaccaaggagtc
aagcattagggcgagtgtttgggtgaaaaacccgcacgcgaaatgaaagtgaacgctggt
gagagcttcggcgcatcatcgaccgatcctgaagttttcggatggatttgagtaagagcc
ttaacgcttggacccgaaagatggtgaactatgcttgtatagggtgaagccagaggaaac
tctggtggaggctcgcagcggttctgacgtgcaaatcgatcgtcaaatatgagcatgggg
gcgaaagactaatcgaaccatctagtagctggttaccgccgaagtttccctcaggatagc
agtgttgttttcagttttatgaggtaaagcgaacgattagggacgcgggggcgctattag
ccttcatccattctcgaactttaaatatgtaagaagcccttgttactttgctgaacgtgg
gccttcgaatgtatcaacactagtgggccatttttggtaagcagaactggcgatgcggga
tgaaccgaacgtgggaataaggcgccggagtgaacgctcatcagacaccacaaaaggcgt
taatacatctggacagtaggacggtggccatggaagtcggaatccgctaaggactgtgta
acaactcacctaccgaatgtattagccctgaaaatggatggcgctcaagcgttccgccca
tctcccacctttggggtagaaacgatgccccaaagagcaccgtggcgggtgtctcgcagg
tgttgaatcgctatacctttgcgtcaactttgtcccatctgagacgtaccaacacgccca
tcggccgtgacggcaagcttgcgaagccgcgccagctgcacaacacccactggggcttgg
tgtgccccgccgagactcctgaagggcaggcctgcgggttggtgaagaacctgtcgctaa
tgtgctacgtcagcgtgggaaccccggccgaacctattgtggatttcatggtggccagaa
atatggaagtgctcgaggagtacgagccgcttcgttatcctaacgccaccaaggtctttg
tcaacggcacctgggttggcgtccatcaggatccgaaacacttggttcgtttggttcagg
gcttgcgccgaaagggcatcatccaagccgaggtttcccttgttcgcgatatccgagacc
gcgagttcaagatcttttccgacgccggccgcgtcatgcgacctctgtttgccgtcgaac
aggagggtgatcccgatacgggcgcccaacaaggtgctctaattctcaccaaagagcaca
ttgcccggttggagcaggatgaggctattgacgaacaccaccccgaccactttggttggc
agggtctccaagatgttggcgctatcgagtatctcgacgccgaagaagaagaaacggcca
tgatttgcatgacacccgaagacctcgaaaactaccggttgcaaaaggccggtcgtcttg
cccaggaggaagcaacggatgacgacctcaacaggcgtctcaagacgaagctcaacccga
cgacgcacatgtacactcattgcgaaatccacccaagcatgcttctcggtatatgcgcga
gcatcatccctttccccgaccacaaccagggtactggtgagttcgaggctggtatctcca
aggatggccagactcgcgagcacgctctgctcgccttcaccctcggtgtccgtcagctca
tcgtcgccatcaacaagatggacactgccaagtggtctgaggatcggttcaacgaaatca
tcaaggagacgtccaacttcatcaagaaggtcggttacaaccccaagacggttgccttcg
tccccatctcgggcttcaacggcgacaacatgcttgagccctccaagaactgcccttggt
acaagggttgggagaaggagatcaagggcggcaaggccaccggcaagacgctccttgagg
ccatcgatgccatcgagccccccaagcgcccgactgacaagcccctccgtctccccctcc
aggatgtgtacaagattggcggtatcggcactgttcccgtcggccgtatcgagactggtg
tcctcaagcccggcatgatcgtcacctttgcccccgccaacgtcactacggaagtcaagt
ccgttgagatgcaccacgagcagcttaccgagggtctccccggtgacaacgtcggcttca
acgtgaagaacgtctccgtcaaggaaatccgtcgtggcaacgtcgccggcgactccaaga
acgatcccccggctggtgccgcttccttcaccgcccaggtcattgtcctcaaccaccccg
gtcaggtcggcgctggctacgctcccgtcctggattgccacacggcccacattgcctgca
agttctccgagctcctggagaagattgaccgccgtaccggcaagtcggttgagaacaacc
ccaagttcgtcaagtctggtgatgctgccatcgtcaagatgattccgtcgaagccc
>Sporidesmiella_lignicola_JAUCC_3436_T
--------tctatcttataacggtttcctttggtaggcaatcccagggcgggattgattt
ctg---tttttacagcgcctaccaaagatacct-aaaaactcttgaatt-tttaaaactc
tgagaataaaaacaaataattaaaactttcaacaacggatctcttggttctggcatcgat
gaagaacgcagcgaaatgcgataagtaatgtgaattgcagaattcagtgaatcatcgaat
ctttgaacgcacattgcgcctgctagcattctggcaggcatgcctgttcgagcgtcattt
caaccctcaaactta-atcgtttggtgttgaggttctat-aattataggcctctaaatct
attggcagaacgtcataaactctcaattgtagtaaattttatttctattgaagaatttag
actgctctagccgtaaaacacagcgtgctcttttgagccctattttttacaaggttgacc
tcggatcaggtaggaatacccgctgaacttaagcat---agtgaagcggcaacagctcag
atttgaaatctagccctttagggttcgagttgtaatctgtagaggatgcttttggtgaga
cgccttctgagtcccctggaacggggcgccatagagggtgagagccccgtacggttggac
gtcaaacctttgtaaagcaccttcgacgagtcgagtagtttgggaatgctgctcaaagcg
ggaggtaaatttcttctaaagctaaatattggccagagaccgatagcgcacaagtagagt
gatcgaaagatgaaaagcactttgaaaagagggttaaaaagcacgtgaaattgttgaaag
ggaagcgtttatgaccagacttgttcttggctgatcatccagcgttctcgctggtgcact
cggttaggttacaggccagcatcggtttttttagaggcataaaggttttaggaacgtagc
tctttcgggagtgttatagcctattacacaatacctctgaagggaccgaggcccgcgcat
tgcaaggatgctggcgtaatggtcatcagcgacccgtcttgaaacacggaccaaggagtc
aagcattagggcgagtgtttgggtgaaaaacccgcacgcgaaatgaaagtgaacgctggt
gagagcttcggcgcatcatcgaccgatcctgaagttttcggatggatttgagtaagagcc
ttaacgcttggacccgaaagatggtgaactatgcttgtatagggtgaagccagaggaaac
tctggtggaggctcgcagcggttctgacgtgcaaatcgatcgtcaaatatgagcatgggg
gcgaaagactaatcgaaccatctagtagctggt---------------------------
------------------------------------------------------------
------------------------------------------------------------
------------------------------------------------------------
------------------------------------------------------------
------------------------------------------------------------
------------------------------------------------------------
-------------------------------------caccgtggctggtgtctcgcagg
tgttgaaccgctacacctttgcgtcaactctgtcccatttgagacgtacgaacacgccca
tcggccgtgacggcaagcttgcgaagccacgccagctgcacaacacccactggggcttgg
tgtgcccagccgagaccccagaaggacaggcctgtgggttggtgaagaacctgtcgctga
tgtgctacgtcagcgtgggaaccccggccgagcctattgtggatttcatggtggccagaa
atatggaagtgcttgaagagtacgagccgcttcgttaccccaatgccaccaaggtctttg
tcaacggtacctgggttggcgtccatcaggatccgaaacacttggttcgtctggttcagg
gcttgcgtcgaaagggcatcatccaagccgaggtctccctggttcgcgatatccgagatc
gtgagttcaaaatcttttccgacgccggccgcgtcatgcgacctctgtttgccgtcgaac
aggaaaaggatggcgagtctggcgcacaacaaggtgccctaatcctcaccaaagagcaca
ttgcccggctggagcaagacgaggctattgacgagcaccaccctgaccactttggctggc
agggtctccaagatgttggtgccatcgaatatctcgacg---------------------
------------------------------------------------------------
------------------------------------------------------------
------------------------------------------------------------
------------------------------gtactggtgagttcgaggctggtatctcca
aggatggccagactcgcgagcacgctctgctcgccttcaccctcggtgtccgtcagctca
tcgtcgccatcaacaagatggacactgccaagtggtctgaggatcggtacaacgaaatca
tcaaggagacctccaacttcatcaagaaggtcggctacaaccccaagcaggttgccttcg
tccccatctcgggcttcaacggcgacaacatgcttgaggcctccaagaactgcccttggt
acaagggttgggagaaggaggtcaagggcggcaaggtcaccggcaagacgctcctcgagg
ctattgatgccatcgagccccccaagcgcccgactgacaagcccctccgtctccccctcc
aggatgtgtacaagattggcggtatcggcactgttcccgtcggccgtatcgagactggta
tcctgaagcccggcatggtcgtcacctttgcccccgccaacgtcactacggaagtcaagt
ccgttgagatgcaccacgagcagcttaccgagggtctccccggtgacaacgtcggcttca
acgtgaagaacgtctccgtcaaggaaatccgtcgtggcaacgtcgccggcgactccaaga
acgaccccccggctggtgccgcttccttcaccgcccaggtcatcgtcctcaaccaccccg
gtcaggtcggcgccggctacgcccccgtcctggattgccacacggctcacattgcctgca
agttctccgagctcttggagaagattgaccgtcgtaccggcaagtcggttgagaacaacc
ccaagttcgtcaagtctggcgacgctgccatcgtcaagatgattccgtccaagccc
>Sporidesmiella_motuoensis_KUNCC_10425_T
actgtttatctatattttaagcgtctcctttggtaggcaatcccagggcgggattgat--
gct---ttttataggcgcctaccaaagaggcct--aaaactcttgaatt-tttgaaactc
tgagc-ctaaaacaaataattaaaactttcaacaacggatctcttggttctggcatcgat
gaagaacgcagcgaaatgcgataagtaatgtgaattgcagaattcagtgaatcatcgaat
ctttgaacgcacattgcgcctgctagcattctggcaggcatgcctgttcgagcgtcattt
caaccctcaaacttt-atagtttggtgttgaggttctat-atttataggcctctaaatct
attggcagtacgtca-tgaactccaagtgtagtaaatttttattcactgggtggttattg
ataatacttgccgtaaaacacag---gtactttcgagtcctattttttacaaggttgacc
tcggatcaggtaggaatacccgctgaacttaagat----agtgaagcggcaacagctcag
atttgaaatctagcccttctgggttcgagttgtaatctgtagaggatgcttttggtgaga
caccttctgagtcccctggaacggggcgccatagagggtgagagccccgtacggttggat
gtcaagcctctgtaaagcaccttcgacgagtcgagtagtttgggaatgctgctcaaagcg
ggaggtaaatttcttctaaagctaaatattggccagagaccgatagcgcacaagtagagt
gatcgaaagatgaaaagcactttgaaaagagggttaaaaagcacgtgaaattgttgaaag
ggaagcgtttatgaccagacttgttcttggctgatcatccggcgttctcgccggtgcact
cggttaggttacaggccagcatcggtttctttagagacataaaggttttaggaacgtagc
tctttcgggagtgttatagcctactacacaatatctctgaagggaccgaggcccgcgcat
tgcaaggatgctggcgtaatggtcatcagcgacccgtcttgaaacacggaccaaggagtc
aagcattagggcgagtgtttgggtgaaaaacccgcacgcgaaatgaaagtgaacgctggt
gagagcttcggcgcatcatcgaccgatcctgaagttttcggatggatttgagtaagagcc
ttaacgcttggacccgaaagatggtgaactatgcttgtatagggtgaagccagaggaaac
tctggtggaggctcgcagcggttctgacgtgcaaatcgatcgtcaaatatgagcatgggg
gcgaa-------------------------------------------------------
------------------------------------------------------------
------------------------------------------------------------
------------------------------------------------------------
------------------------------------------------------------
------------------------------------------------------------
------------------------------------------------------------
-------------------------------------???????????????????????
????????????????????????????????????????????????????????????
????????????????????????????????????????????????????????????
????????????????????????????????????????????????????????????
????????????????????????????????????????????????????????????
????????????????????????????????????????????????????????????
????????????????????????????????????????????????????????????
????????????????????????????????????????????????????????????
????????????????????????????????????????????????????????????
????????????????????????????????????????????????????????????
????????????????????????????????????????????????????????????
????????????????????????????????????????????????????????????
????????????????????????????????????????????????????????????
????????????????????????????????????????????????????????????
????????????????????????????????????????????????????????????
????????????????????????????????????????????????????????????
????????????????????????????????????????????????????????????
????????????????????????????????????????????????????????????
????????????????????????????????????????????????????????????
????????????????????????????????????????????????????????????
????????????????????????????????????????????????????????????
????????????????????????????????????????????????????????????
????????????????????????????????????????????????????????????
????????????????????????????????????????????????????????????
????????????????????????????????????????????????????????????
????????????????????????????????????????????????????????????
????????????????????????????????????????????????????????????
????????????????????????????????????????????????????????????
????????????????????????????????????????????????????????????
????????????????????????????????????????????????????????
>Sporidesmiella_novae_zelandiae_S_951
attgtttatttatcttacaac-gtctcctttggtgggcaatcccagggcgggattgat--
gct----tttataagcgcccaccaaagaagact-aaaaactcttgttttcaatgaaactc
tgaga-ataaaacaaataattaaaactttcaacaacggatctcttggttctggcatcgat
gaagaacgcagcgaaatgcgataagtaatgtgaattgcagaattcagtgaatcatcgaat
ctttgaacgcacattgcgcctgctagcattctggcaggcatgcctgttcgagcgtcattt
caaccctcaagcttt-attgcttggttttgaggttctatatttaataggcttctaaatac
attggcggaacgtcaaaaacttccaagtgtagtaaattttattcatttagaaagttttga
cggtttcttgccgtaaaacacagg--acccctttggg-cctattttttacaaggttgacc
tcggatcaggtaggaatacccgctgaacttaagcata-----------------------
-tttgaaatctggcct-ttatggtccgagttgtaatctgtagaggatgcttttggcaaga
cgccttctgagtcccctggaacggggcgccatagagggtgagagccccgtacggttggac
gtcgcgcctctgtaaagcaccttcgacgagtcgagtagtttgggaatgctgctcaaagcg
ggaggtaaatttcttctaaagctaaatattggccagagaccgatagcgcacaagtagagt
gatcgaaagatgaaaagcactttgaaaagagggttaaaaagcacgtgaaattgttgaaag
ggaagcgtttatgaccagacttgttcttagcagatcatccagcgttttcgctggtgcact
ctgttaggtttcaggccagcatcggtttttttagaggcataaaggttttaggaacgtagc
tctttcgggagtgttatagcctattacacaatacttctgaagggaccgaggcccgcgcat
tgcaaggatgctggcgtaatggtcatcagcgacccgtcttgaaacacggaccaaggagtc
aagcattagggcgagtgtttgggtgaaaaacccgcacgcgaaatgaaagtgaacgctggt
gagagcttcggcgcatcatcgaccgatcctgaagttttcggatggatttgagtaagagcc
ttaacgcttggacccgaaagatggtgaactatgcttgtatagggtgaagccagaggaaac
tctggtggaggctcgcagcggttctgacgtgcaaatcgatcgtcaaatatgagcatgggg
gcgaaagactaatcgaaccatctagtagctggttaccgccgaagtttccctcaggatagc
agtgttgttttcagttttatgaggtaaagcgaacgattagggacgcgggggcgctattag
ccttcatccattctcgaactttaaatatgtaagaagcccttgttactttgctgaacgcgg
gccttcgaatgtatcaacactagtgggccatttttggtaagcagaactggcgatgcggga
tgaaccgaacgtgggaataaggcgccggagtgaacgctcatcagacaccacaaaaggcgt
taatacatctggacagtaggacggtggccatggaagtcggaatccgctaaggactgtgta
acaactcacctaccgaatgtattagccctgaaaatggatggcgctcaagcgttccgccca
tctcccacc----------------------------cactgtggcaggtgtctcgcagg
tgctgaaccggtatacctttgcgtcaaccttgtcccatctgcggcgtaccaacacgccca
tcggtcgtgacggcaagcttgcaaagccgcgccagctgcacaacactcactggggcctgg
tgtgccctgccgagaccccagagggccaagcctgtgggttggtgaagaatctgtcgttga
tgtgctacgtcagtgtgggaacaccggccgagcccatcgtggatttcatggtggccagga
acatggaagtgctagaagagtacgaaccccttcgttatcccaacgctaccaaggtctttg
tcaacggcacgtgggttggcgtccatcaagatccgaagcacttggttcgccttgttcagg
gcctgcgccgtaagggcatcattcaggccgaggtctccctcgttcgcgatattcgagacc
gcgagttcaaaatcttttccgacgctggtcgtgttatgcgacctttgtttgccgttgaac
aggaggaaaatgccgaatctggcgcgcaacagggtgctttgatcctcactaaagagcata
tcgcacggctggagcaagacgaggctattgacgagcaacaccccgaccactttggctggc
agggcctccaagacgttggcgctatcgagtatctcgacgctgaagaggaagaaaccgcta
tgatctgcatgacgcccgaagacctcgaaaactatcggttgcaaaaggctggccgtccag
cacaggaagaggtgaccgacgacgatctcaacaggcgtctcaagacgaagctcaacccga
ctacacacatgtacacgcattgcgagattcatcccagtatgctt----------------
--------------------------------------gagtttgaggccggtatctcca
aggatggccagactcgcgagcacgccctgctcgccttcacgctcggtgtccgtcagctca
tcgttgccatcaacaagatggatactgccaagtggtccgaggatcggttcaacgaaatca
tcaaggagacctccaacttcatcaagaaggtcggctacaaccccaagcaggttgccttcg
tccccatctcgggcttcaacggcgacaacatgcttgaggcctccaagaactgcccctggt
acaagggctgggagaaggagatcaagggcggcaaggccagcggcaagacgctccttgagg
ccatcgacgccattgaaccccccaagcgccccacagacaagcctctccgtcttcccctcc
aggacgtgtacaagatcggcggtatcggcactgttcccgtcggccgtatcgagactggtg
tcctgaagcccggcatgatcgtcaccttcgctcccgccaacgtcaccactgaagtcaagt
ccgtcgagatgcaccacgagcagctcactgagggtctgcccggtgacaatgtcggcttca
acgtgaagaacgtctccgtcaaggaaatccgccgtggcaacgttgctggcgactccaaga
acgatcccccggctggtgccgcttcattcaccgcccaggtcatcgtcctcaaccaccccg
gtcaggttggtgctggctacgcccccgtcctggattgccacactgcccatatcgcctgca
agttctccgagctcctggagaagattgaccgccgtaccggcaagtcggttgagaacaacc
ccaagttcgtcaagtctggcgacgccgcc---------------------------
>Sporidesmiella_novae_zelandiae_S_048
attgtttacttatcttacaac-gtctcctttggtgggcaatcccagggcgggattgat--
gct---ttttataagcgcccaccaaagaagactcaaaaactcttgttttcaatgaaactc
tgaga-ataaaacaaataattaaaactttcaacaacggatctcttggttctggcatcgat
gaagaacgcagcgaaatgcgataagtaatgtgaattgcagaattcagtgaatcatcgaat
ctttgaacgcacattgcgcctgctagcattctggcaggcatgcctgttcgagcgtcattt
caaccctcaagcttt-attgcttggttttgaggtttctatttttataggcttctaaatac
attggcggaacgtcaaaaacttccaagtgtagtaaattttattcatttagaaagttttga
cggtttcttgccgtaaaacacagg--a-ccctttggg-cctattttttacaaggttgacc
tcggatcaggtaggaatacccgctgaacttaagcatatc---------------------
-tttgaaatctggcct-ttatggtccgagttgtaatctgtagaggatgcttttggcaaga
cgccttctgagtcccctggaacggggcgccatagagggtgagagccccgtacggttggac
gtcgcgcctctgtaaagcaccttcgacgagtcgagtagtttgggaatgctgctcaaagcg
ggaggtaaatttcttctaaagctaaatattggccagagaccgatagcgcacaagtagagt
gatcgaaagatgaaaagcactttgaaaagagggttaaaaagcacgtgaaattgttgaaag
ggaagcgtttatgaccagacttgttcttagcagatcatccagcgttttcgctggtgcact
ctgttaggtttcaggccagcatcggtttttttagaggcataaaggttttaggaacgtagc
tctttcgggagtgttatagcctattacacaatacctctgaggggaccgaggcccgcgcat
tgcaaggatgctggcgtaatggtcatcagcgacccgtcttgaaacacggaccaaggagtc
aagcattagggcgagtgtttgggtgaaaaacccgcacgcgaaatgaaagtgaacgctggt
gagagcttcggcgcatcatcgaccgatcctgaagttttcggatggatttgagtaagagcc
ttaacgcttggacccgaaagatggtgaactatgcttgtatagggtgaagccagaggaaac
tctggtggaggctcgcagcggttctgacgtgcaaatcgatcgtcaaatatgagcatgggg
gcgaaagactaatcgaaccatctagtagctggttaccgccgaagtttccctcaggatagc
agtgttgttttcagttttatgaggtaaagcgaacgattagggacgcgggggcgctattag
ccttcatccattctcgaactttaaatatgtaagaagcccttgttactttgctgaacgcgg
gccttcgaatgtatcaacactagtgggccatttttggtaagcagaactggcgatgcggga
tgaaccgaacgtgggaataaggcgccggagtgaacgctcatcagacaccacaaaaggcgt
taatacatctggacagtaggacggtggccatggaagtcggaatccgctaaggactgtgta
acaactcacctaccgaatgtattagccctgaaaatggatggcgctcaagcgttccgccca
tctcccacctttggggtagaaacgatgccccaaagag???????????????????????
????????????????????????????????????????????????????????????
????????????????????????????????????????????????????????????
????????????????????????????????????????????????????????????
????????????????????????????????????????????????????????????
????????????????????????????????????????????????????????????
????????????????????????????????????????????????????????????
????????????????????????????????????????????????????????????
????????????????????????????????????????????????????????????
????????????????????????????????????????????????????????????
????????????????????????????????????????????????????????????
????????????????????????????????????????????????????????????
????????????????????????????????????????????????????????????
????????????????????????????????????????????????????????????
????????????????????????????????????????????????????????????
????????????????????????????????????????????????????????????
????????????????????????????????????????????????????????????
????????????????????????????????????????????????????????????
????????????????????????????????????????????????????????????
????????????????????????????????????????????????????????????
????????????????????????????????????????????????????????????
????????????????????????????????????????????????????????????
????????????????????????????????????????????????????????????
????????????????????????????????????????????????????????????
????????????????????????????????????????????????????????????
????????????????????????????????????????????????????????????
????????????????????????????????????????????????????????????
????????????????????????????????????????????????????????????
????????????????????????????????????????????????????????????
????????????????????????????????????????????????????????
>Sporidesmiella_novae_zelandiae_S_1256
attgtttacttatcttacaac-gtctcctttggtgggcaatcccagggcgggattgat--
gct---ttttataagcgcccaccaaagaagact--aaaactcttgttttcaatgaaactc
tgaga-ataaaacaaataattaaaactttcaacaacggatctcttggttctggcatcgat
gaagaacgcagcgaaatgcgataagtaatgtgaattgcagaattcagtgaatcatcgaat
ctttgaacgcacattgcgcctgctagcattctggcaggcatgcctgttcgagcgtcattt
caaccctcaagcttt-attgcttggttttgaggtttctatttttataggcttctaaatac
attggcggaacgtcaaaaacttccaagtgtagtaaattttattcatttagagagttttga
cggtttcttgccgtaaaacacagg--a-ccctttggg-cctattttttacaaggttgacc
tcggatcaggtaggaatacccgctgaacttaagcatatc----aagcggcaacagctcag
atttgaaatctggcct-ttatggtccgagttgtaatctgtagaggatgcttttggcaaga
cgccttctgagtcccctggaacggggcgccatagagggtgagagccccgtacggttggac
gtcgcgcctctgtaaagcaccttcgacgagtcgagtagtttgggaatgctgctcaaagcg
ggaggtaaatttcttctaaagctaaatattggccagagaccgatagcgcacaagtagagt
gatcgaaagatgaaaagcactttgaaaagagggttaaaaagcacgtgaaattgttgaaag
ggaagcgtttatgaccagacttgttcttagcagatcatccagcgttttcgctggtgcact
ctgttaggtttcaggccagcatcggtttttttagaggcataaaggttttaggaacgtagc
tctttcgggagtgttatagcctattacacaatacctctgaggggaccgaggcccgcgcat
tgcaaggatgctggcgtaatggtcatcagcgacccgtcttgaaacacggaccaaggagtc
aagcattagggcgagtgtttgggtgaaaaacccgcacgcgaaatgaaagtgaacgctggt
gagagcttcggcgcatcatcgaccgatcctgaagttttcggatggatttgagtaagagcc
ttaacgcttggacccgaaagatggtgaactatgcttgtatagggtgaagccagaggaaac
tctggtggaggctcgcagcggttctgacgtgcaaatcgatcgtcaaatatgagcatgggg
gcgaaagactaatcgaaccatctagtagctggttaccgccgaagtttccctcaggatagc
agtgttgttttcagttttatgaggtaaagcgaacgattagggacgcgggggcgctattag
ccttcatccattctcgaactttaaatatgtaagaagcccttgttactttgctgaacgcgg
gccttcgaatgtatcaacactagtgggccatttttggtaagcagaactggcgatgcggga
tgaaccgaacgtgggaataaggcgccggagtgaacgctcatcagacaccacaaaaggcgt
taatacatctggacagtaggacggtggccatggaagtcggaatccgctaaggactgtgta
acaactcacctaccgaatgtattagccctgaaaatggatggcgctcaagcgttccgccca
tctcccacctttggggtagaaacgatgccccaaagag???????????????????????
????????????????????????????????????????????????????????????
????????????????????????????????????????????????????????????
????????????????????????????????????????????????????????????
????????????????????????????????????????????????????????????
????????????????????????????????????????????????????????????
????????????????????????????????????????????????????????????
????????????????????????????????????????????????????????????
????????????????????????????????????????????????????????????
????????????????????????????????????????????????????????????
????????????????????????????????????????????????????????????
????????????????????????????????????????????????????????????
????????????????????????????????????????????????????????????
????????????????????????????????????????????????????????????
????????????????????????????????????????????????????????????
????????????????????????????????????????????????????????????
????????????????????????????????????????????????????????????
????????????????????????????????????????????????????????????
????????????????????????????????????????????????????????????
????????????????????????????????????????????????????????????
????????????????????????????????????????????????????????????
????????????????????????????????????????????????????????????
????????????????????????????????????????????????????????????
????????????????????????????????????????????????????????????
????????????????????????????????????????????????????????????
????????????????????????????????????????????????????????????
????????????????????????????????????????????????????????????
????????????????????????????????????????????????????????????
????????????????????????????????????????????????????????????
????????????????????????????????????????????????????????
>Sporidesmiella_obovoidia_MFLUCC_17_2372_T
attgtttatctattttataacggtttcctttggtaggcaatcccagggcgggattgattt
gcttgttttttacagcgcctaccaaagatacct-aaaaactcttgaatt-tttaaaactc
tgagaataaaaacaaataattaaaactttcaacaacggatctcttggttctggcatcgat
gaagaacgcagcgaaatgcgataagtaatgtgaattgcagaattcagtgaatcatcgaat
ctttgaacgcacattgcgcctgctagcattctggcaggcatgcctgttcgagcgtcattt
caaccctcaaactta-atcgtttggtgttgaggttctat-attaataggcctctaaatct
attggcagaacgtcataaactctcaattgtagtaaattttatttctattgaagaatttag
actgctctagccgtaaaacacagcgtgctcttttgagccctattttttacaaggttgacc
tcggatcaggtaggaatacccgctgaac-----------agtgaagcggcaacagctcag
atttgaaatctagccctttagggttcgaattgtaatctgtagaggatgcttttggtgaga
cgccttctgagtcccctggaacggggcgccatagagggtgagagccccgtacggttggac
gtcaaacctttgtaaagcaccttcgacgagtcgagtagtttgggaatgctgctcaaagcg
ggaggtaaatttcttctaaagctaaatattggccagagaccgatagcgcacaagtagagt
gatcgaaagatgaaaagcactttgaaaagagggttaaaaagcacgtgaaattgttgaaag
ggaagcgtttatgaccagacttgttcttggctgatcatccagcgttctcgctggtgcact
cggttaggttacaggccagcatcggtttttttagaggcataaaggttttaggaacgtagc
tctttcgggagtgttatagcctactacacaatacctctgaggggaccgaggcccgcgcat
tgcaaggatgctggcgtaatggtcatcagcgacccgtcttgaaacacggaccaaggagtc
aagcattagggcgagtgtttgggtgaaaaacccgcacgcgaaatgaaagtgaacgctggt
gagagcttcggcgcatcatcgaccgatcctgaagttttcggatggatttgagtaagagcc
ttaacgcttggacccgaaagatggtgaactatgcttgtatagggtgaagccagaggaaac
tctggtggaggctcgcagcggttctgacgtgcaaatcgatcgtcaa--------------
------------------------------------------------------------
------------------------------------------------------------
------------------------------------------------------------
------------------------------------------------------------
------------------------------------------------------------
------------------------------------------------------------
------------------------------------------------------------
-------------------------------------???????????????????????
????????????????????????????????????????????????????????????
????????????????????????????????????????????????????????????
????????????????????????????????????????????????????????????
????????????????????????????????????????????????????????????
????????????????????????????????????????????????????????????
????????????????????????????????????????????????????????????
????????????????????????????????????????????????????????????
????????????????????????????????????????????????????????????
????????????????????????????????????????????????????????????
????????????????????????????????????????????????????????????
????????????????????????????????????????????????????????????
????????????????????????????????????????????????????????????
????????????????????????????????????????????????????????????
????????????????????????????????????????????????????????????
????????????????????????????????????????????????????????????
????????????????????????????????????????????????????????????
????????????????????????????????????????????????????????????
????????????????????????????????????????????????????????????
????????????????????????????????????????????????????????????
????????????????????????????????????????????????????????????
????????????????????????????????????????????????????????????
????????????????????????????????????????????????????????????
????????????????????????????????????????????????????????????
????????????????????????????????????????????????????????????
????????????????????????????????????????????????????????????
????????????????????????????????????????????????????????????
????????????????????????????????????????????????????????????
????????????????????????????????????????????????????????????
????????????????????????????????????????????????????????
>Sporidesmiella_pini_CPC_40067_T
attgtttatctattttttaacggtttcctttggtaggcaatcccagggcgggattgatt-
-gc---tgtttacagcgcctaccaaagatacct--aaaactcttgaatt-tttgaatctc
tgagaa-aaaaacaaataattaaaactttcaacaacggatctcttggttctggcatcgat
gaagaacgcagcgaaatgcgataagtaatgtgaattgcagaattcagtgaatcatcgaat
ctttgaacgcacattgcgcctgctagcattctggcaggcatgcctgttcgagcgtcattt
caaccctcaagcttt--ttgcttggtgttgaggttctat-aattataggcctctaaatct
attggcagaacgtcataaactctcaattgtagtaaattttatttctattgaagaattttg
acagtactagccgtaaaacacagcgtgctctttttgagccctatttttacaaggttgacc
tcggatcaggtaggaatacccgctgaacttaagcatat-agtgaagcggcaacagctcag
atttgaaatctagccctttagggttcgagttgtaatctgtagaggatgcttttggtgaga
cgccttctgagtcccctggaacggggcgccatagagggtgagagccccgtacggttggac
gtcaaacctttgtaaagcaccttcgacgagtcgagtagtttgggaatgctgctcaaagcg
ggaggtaaatttcttctaaagctaaatattggccagagaccgatagcgcacaagtagagt
gatcgaaagatgaaaagcactttgaaaagagggttaaaaagcacgtgaaattgttgaaag
ggaagcgtttatgaccagacttgttcttggctgatcatccagcgttttcgctggtgcact
cggttaggttacaggccagcatcggtttttttagaggcataaaggttttaggaacgtagc
tctttcgggagtgttatagcctattacacaatacctctgaggggaccgaggcccgcgcat
tgcaaggatgctggcgtaatggtcatcagcgacccgtcttgaaacacggaccaaggagtc
aagcattagggcgagtgtttgggtgaaaaacccgcacgcgaaatgaaagtgaacgctggt
gagagcttcggcgcatcatcgaccgatcctgaagttttcggatggatttgagtaagagcc
ttaacgcttggacccgaaagatggtgaactatgcttgtatagggtgaagccagaggaaac
tctggtggaggctcgcagcggttctgacgtgcaaatcgatcgtcaaatatgagcatgggg
ggc---------------------------------------------------------
------------------------------------------------------------
------------------------------------------------------------
------------------------------------------------------------
------------------------------------------------------------
------------------------------------------------------------
------------------------------------------------------------
------------------------------------------------------------
--------------------------------------ttgagacgtaccaacacgccca
tcggccgtgacggcaagcttgcaaagccgcgccagctacacaacactcattggggcttgg
tgtgccccgccgagactcccgagggtcaggcctgcgggttggtgaagaacctgtcgctaa
tgtgctacgtaagcgtgggaaccccggccgaacctattgtggatttcatggtggccagga
atatggaagtgctcgaggagtacgagccgcttcgttaccccaatgccaccaaggtgtttg
tcaacggtacctgggttggcgtccatcaggatcccaaacacttggttcgtctggttcagg
gcttgcgccgaaagggtattatccaagccgaggtctcccttgttcgcgatatccgagacc
gcgagttcaagatcttttccgacgccggccgcgtcatgcgacctctatttgccgtcgaac
aggaggacaccaacgactctggcgcacaacaaggtgccctaatcctcaacaaagagcaca
tcgcccggttggagcaagacgagtctattgacgaacaccaccccgattactttggctggc
agggtctccaagatgttggtgccatcgagtatctcgacgccgaagaagaagaaacctcca
tgatttgcatgacacctgaagacctcgagaactaccggttgcaaaaggctggtcgtcctg
cccaggaggagacgaccgatgacgacctcaacaggcgtctcaagacgaagctcaacccga
cgacgcacatgtacactcattgcgagattcaccccagcatgcttctcggcatctgcgcca
gcatcatccctttcccggaccacaaccagg??????????????????????????????
????????????????????????????????????????????????????????????
????????????????????????????????????????????????????????????
????????????????????????????????????????????????????????????
????????????????????????????????????????????????????????????
????????????????????????????????????????????????????????????
????????????????????????????????????????????????????????????
????????????????????????????????????????????????????????????
????????????????????????????????????????????????????????????
????????????????????????????????????????????????????????????
????????????????????????????????????????????????????????????
????????????????????????????????????????????????????????????
????????????????????????????????????????????????????????????
????????????????????????????????????????????????????????????
????????????????????????????????????????????????????????
>Sporidesmiella_sichuanensis_HKAS_136267_T
attgtttatctatattmtatgagtctcttttggtgggtaaccctcgggagggtttctttt
gtc--------tgacaacccaccaaaaaagacctaaaaactcttgaatttttagtacatc
tgagc-ctaaaacaaataattaaaactttcaacaacggatctcttggttctggcatcgat
gaagaacgcagcgaaatgcgataagtaatgtgaattgcagaattcagtgaatcatcgaat
ctttgaacgcacattgcgcctaccagtattctgataggcatgcctgttcgagcgtcattt
caaccctcaagcctt-atggtttggtgttgaggttcttctatgggaagtcctctaaatac
agtggcggaagtcataaaaactccaagtgtagtaattttttctctcttgaaagtttaatg
ata--acttgccgtaaaa------------------------------------------
------------------------------------------------------------
-------atctaactcttttgagttcgaattgtaatctgtagaggatgcttttgatgcga
tgccttctgagtcccctggaacggggcgccatagagggtgagagccccgtacggttggac
atcaaatctttgtaaagcaccttcgacgagtcgagtagtttgggaatgctgctcaaagcg
ggaggtaaatttcttctaaagctaaatattggccagagaccgatagcgcacaagtagagt
gatcgaaagatgaaaagcactttgaaaagagggttaaaaagcacgtgaaattgttgaaag
ggaagcgtttatgaccagacttgtttttaattgatcatccagtgttttcactggtgcact
ctgttagata-caggccagcatcagtttcttcagaggcataaaggttttaggaacgtagc
tcttc--ggagtgttatagcctattacacaatacctctagagggactgaggaccgcgcat
tgcaaggatgctggcgtaatggtcatcagcgacccgtcttgaaacacggaccaaggagtc
aagcattagggcgagtgtttgggtgaaaaacccgcacgcgaaatgaaagtgaacgctggt
gagagcttcggcgcatcatcgaccgatcctgaagttttcggatggatttgagtaagagcc
ttaacgcttggacccgaaagatggtgaactatgcttgtatagggtgaagccagaggaaac
tctggtggaggctcgca-------------------------------------------
------------------------------------------------------------
------------------------------------------------------------
------------------------------------------------------------
------------------------------------------------------------
------------------------------------------------------------
------------------------------------------------------------
------------------------------------------------------------
------------------------------------------------------------
------------------------------------atctgcgtcgcaccaatacgccca
tcggtcgagatggcaaacttgcaaagccacgccagttgcacaacacccactggggtttgg
tgtgccctgccgagactccagaagggcaggcttgcggtttggtgaagaacctgtcactaa
tgtgctacgtcagcgtgggaaccccggccgaacccattgtggatttcatggtagccagga
acatggaagtgctagaagagtatgagccgcttcgttaccccaatgccaccaaggtctttg
tcaacggcacctgggtcggcgtccatcaggatccaaaacatttggttcgtttggttcagg
gtttacgccgaaagggaatcatccaagccgaggtctccctcgttcgcgatatccgagacc
gcgagttcaagatcttctccgacgctggtcgtgttatgagacccttattcgctgtcgaac
aggaagagaatgcggaatctggtgcacaacagggtgccttgatcctcaccaaagagcaca
ttgcccgactggaacaagacgaggctattgatgagcaccaccccgaccattttggctggc
agggccttcaagacgttggcgccatcgagtatctcgatgccgaagaagaagaaacctcta
tgatttgcatgacacctgaagatctcgaaaactatcggttgcaaaaggctggccgcccca
cccaggaggaggtaaccgacgacgatctcaacaggcgtctcaagacgaagctcaatccaa
cgacgcacatgtacacacattgcgagattcaccccagtatgcttcttggcatctgtgcga
gcatcatccccttccccgaccacaatcagg--------------gaggctggtatctcca
aggatggccagactcgcgagcacgccctgcttgccttcacactcggtgtccgtcagctca
tcgtcgccatcaacaagatggacactgccaagtgggctgaggatcggtacaacgaaatca
tcaaggagacctccaacttcatcaagaaggtcggctacaaccccaagcaggttgccttcg
tccccatctctggcttcaacggcgacaacatgcttgaggcctccaagaactgcccctggt
acaagggctgggagaaggagatcaagggcggcaaggccaccggcaagactctcctcgagg
ccatcgatgccatcgagccccccaagcgccctactgacaagcccctccgtctccccctcc
aggacgtgtacaagattggcggtattggcactgttcccgtcggccgtatcgagactggtg
tcctgaagcccggtatggtcgtcacctttgctcccgccaacgtcactacggaagtcaagt
ccgtcgagatgcaccacgagcagcttaccgagggtgttcccggtgacaacgtcggcttca
acgtgaagaacgtctccgtcaaggaaattcgccgtggcaacgttgctggcgactccaaga
acgaccccccggctggtgccgcttccttcaccgcccaggtcattgtcctcaaccaccccg
gtcaggttggtgccggctacgcccccgtgctggattgccacacggcccacattgcctgca
agttctccgagctcttggagaagattgaccgccgtaccggcaagtcggttgagaacaacc
ccaagttcgtcaagtctggcgacgccgccatcgtcaagatgattccctcga-----
>Sporidesmiella_sp__S3_1
actgtttatctattttacaac-gtttactttggtgggtaattccagggcggaattaca--
gct--------taggcacccaccaaaggaaact--aaaactcttgtttataccaaaactc
tgagc-ctaaaacaaataattaaaactttcaacaacggatctcttggttctggcatcgat
gaagaacgcagcgaaatgcgataagtaatgtgaattgcagaattcagtgaatcatcgaat
ctttgaacgcacattgcgcctattagtattctgataggcatgcctgttcgagcgtcattt
caaccctcaagcctttatggtttggtgttgaggcttctatgattatagtcctctaaatca
agtggcgg-acctaaaaggattctaaacgcagtaaattttattcgtttatgagaacttta
gtg--acttgccgtaaaactttta--gtggcttcggcttcttattttttcaaggttgacc
tcggatcaggtaggaatacccgctgaacttaagcata--agtgaagcggcaacagctcag
atttgaaatctggcccttctgggtccgagttgtaatctgtagaggatgcttttggtgaga
cgccttctgagtcccctggaacggggcgccatagagggtgagagccccgtacggttggac
gtcaaacctctgtaaagcaccttcgacgagtcgagtagtttgggaatgctgctcaaagcg
ggaggtaaatttcttctaaagctaaatattggccagagaccgatagcgcacaagtagagt
gatcgaaagatgaaaagcactttgaaaagagggttaaaaagcacgtgaaattgttgaaag
ggaagcgtttatgaccagacttgttacctatagatcatccaacgttctcgttggtgcact
ctatgagtta-caggccagcatcggttttctttggggcataaaggctttggaaacgtagc
tctttcgggagtgttatagtccatggcaaaataccttcaagaggaccgaggaccgcgcat
tgcaaggatgctggcgtaatggtcatcagcgacccgtcttgaaacacggaccaaggagtc
aagcattagggcgagtgtttgggtgaaaaacccgcacgcgaaatgaaagtgaacgctggt
gagagcttcggcgcatcatcgaccgatcctgaagttttcggatggatttgagtaagagcc
ttaacgcttggacccgaaagatggtgaactatgcttgtatagggtgaagccagaggaaac
tctggtggaggctcgcagcggttctgacgtgcaaatcgatcgtcaaatatgagcatgggg
gcgaaagactaatcgaaccatctagt----------------------------------
------------------------------------------------------------
------------------------------------------------------------
------------------------------------------------------------
------------------------------------------------------------
------------------------------------------------------------
------------------------------------------------------------
-------------------------------------???????????????????????
????????????????????????????????????????????????????????????
????????????????????????????????????????????????????????????
????????????????????????????????????????????????????????????
????????????????????????????????????????????????????????????
????????????????????????????????????????????????????????????
????????????????????????????????????????????????????????????
????????????????????????????????????????????????????????????
????????????????????????????????????????????????????????????
????????????????????????????????????????????????????????????
????????????????????????????????????????????????????????????
????????????????????????????????????????????????????????????
????????????????????????????????????????????????????????????
????????????????????????????????????????????????????????????
????????????????????????????????????????????????????????????
????????????????????????????????????????????????????????????
????????????????????????????????????????????????????????????
????????????????????????????????????????????????????????????
????????????????????????????????????????????????????????????
????????????????????????????????????????????????????????????
????????????????????????????????????????????????????????????
????????????????????????????????????????????????????????????
????????????????????????????????????????????????????????????
????????????????????????????????????????????????????????????
????????????????????????????????????????????????????????????
????????????????????????????????????????????????????????????
????????????????????????????????????????????????????????????
????????????????????????????????????????????????????????????
????????????????????????????????????????????????????????????
????????????????????????????????????????????????????????
>Sporidesmiella_sp__SN31
attgcttatctattttttaacggtttcctttggtaggcaatcccagggcgggattgattt
gct---gttttacagcgcctaccaaagatacct--aaaactcttgaatt-tttaaaactc
tgagaataaaaacaaataattaaaactttcaacaacggatctcttggttctggcatcgat
gaagaacgcagcgaaatgcgataagtaatgtgaattgcagaattcagtgaatcatcgaat
ctttgaacgcacattgcgcctgctagcattctggcaggcatgcctgttcgagcgtcattt
caaccctcaaactttaatcgtttggtgttgaggttctat-aattataggcctctaaatct
attggcagaacgtcataaactctcaattgcagtaaattttatttctattgaagaattttg
acagtactagccgtaaaacacagcgtgctcttttgagccctattttttacaaggttgacc
tcggatcaggtaggaatacccgctgaacttaagcat---agtgaagcggcaacagctcag
atttgaaatctagccctttagggttcgagttgtaatctgtagaggatgcttttggtgcga
cgccttctgagtcccctggaacggggcgccatagagggtgagagccccgtacggttggac
gtcaaacctttgtaaagcaccttcgacgagtcgagtagtttgggaatgctgctcaaagcg
ggaggtaaatttcttctaaagctaaatattggccagagaccgatagcgcacaagtagagt
gatcgaaagatgaaaagcactttgaaaagagggttaaaaagcacgtgaaattgttgaaag
ggaagcgtttatgaccagacttgttcttggctgatcatccagcgttttcgctggtgcact
cggttaggttacaggccagcatcggtttttttagaggcataaaggttttaggaacgtagc
tctttcgggagtgttatagcctattacacaatacctctgaagggaccgaggcccgcgcat
tgcaaggatgctggcgtaatggtcatcagcgacccgtcttgaaacacggaccaaggagtc
aagcattagggcgagtgtttgggtgaaaaacccgcacgcgaaatgaaagtgaacgctggt
gagagcttcggcgcatcatcgaccgatcctgaagttttcggatggatttgagtaagagcc
ttaacgcttggacccgaaagatggtgaactatgcttgtatagggtgaagccagaggaaac
tctggtggaggctcgcagcggttctgacgtgcaaatcgatcgtcaaatatgagcatgggg
gcgaaagactaa------------------------------------------------
------------------------------------------------------------
------------------------------------------------------------
------------------------------------------------------------
------------------------------------------------------------
------------------------------------------------------------
------------------------------------------------------------
-------------------------------------???????????????????????
????????????????????????????????????????????????????????????
????????????????????????????????????????????????????????????
????????????????????????????????????????????????????????????
????????????????????????????????????????????????????????????
????????????????????????????????????????????????????????????
????????????????????????????????????????????????????????????
????????????????????????????????????????????????????????????
????????????????????????????????????????????????????????????
????????????????????????????????????????????????????????????
????????????????????????????????????????????????????????????
????????????????????????????????????????????????????????????
????????????????????????????????????????????????????????????
????????????????????????????????????????????????????????????
????????????????????????????????????????????????????????????
????????????????????????????????????????????????????????????
????????????????????????????????????????????????????????????
????????????????????????????????????????????????????????????
????????????????????????????????????????????????????????????
????????????????????????????????????????????????????????????
????????????????????????????????????????????????????????????
????????????????????????????????????????????????????????????
????????????????????????????????????????????????????????????
????????????????????????????????????????????????????????????
????????????????????????????????????????????????????????????
????????????????????????????????????????????????????????????
????????????????????????????????????????????????????????????
????????????????????????????????????????????????????????????
????????????????????????????????????????????????????????????
????????????????????????????????????????????????????????
>Sporidesmiella_sp__SN23
attgtttatttatcttatagc-gtctactttggtaggcaatcccagggcgggattgat--
gct--------tcggcgcctaccaaagagacc---taaactcttgaattttttgaaactc
tgagtaaaaaaacaaataattaaaactttcaacaacggatctcttggttctggcatcgat
gaagaacgcagcgaaatgcgataagtaatgtgaattgcagaattcagtgaatcatcgaat
ctttgaacgcacattgcgcctactagtattctggtaggcatgcctgttcgagcgtcattt
caaccctcaagcttt-cttgcttggtgttgaggtttttacttttgtaagcctctaaatct
agtggcaggatattataaaactccaagtgcagtaatt-ttattcgctttgagaattctaa
taa--actagccgtaaaacacagg--actcttaggag-cctatttttttcaaggttgacc
tcggatcaggtaggaatacccgctgaacttaagcatatcagtgaagcggcaacagctcag
atttgaaatctaactc-tttgagttcgagttgtaatctgtagaggatgcttttgatgcga
tgccttctgagttccctggaacgggacgccatagagggtgagagccccgtacggttggac
atcaaatctttgtaaagcaccttcgacgagtcgagtagtttgggaatgctgctcaaagcg
ggaggtaaatttcttctaaagctaaatattggccagagaccgatagcgcacaagtagagt
gatcgaaagatgaaaagcactttgaaaagagggttaaaaagcacgtgaaattgttgaaag
ggaagcgtttatgaccagacttgtttttagctgatcatctggtgttctcaccagtgcact
cggttatattacaggccagcatcggttttttcagagacataaaggttttaggaacgtagc
tctttcgggagtgttatagcctactacacaatatctctgaagggaccgaggcccgcgcat
tgcaaggatgctggcgtaatggtcatcagcgacccgtcttgaaacacggaccaaggagtc
aagcattagggcgagtgtttgggtgaaaaacccgcacgcgaaatgaaagtgaacgctggt
gagagcttcggcgcatcatcgaccgatcctgaagttttcggatggatttgagtaagagcc
ttaacgcttggacccgaaagatggtgaactatgcttgtatagggtgaagccagaggaaac
tctggtggaggctcgcagcggttctgacgtgcaaatcgatcgtcaaatatgagcatgggg
gcgaaagactaatcgaac------------------------------------------
------------------------------------------------------------
------------------------------------------------------------
------------------------------------------------------------
------------------------------------------------------------
------------------------------------------------------------
------------------------------------------------------------
-------------------------------------???????????????????????
????????????????????????????????????????????????????????????
????????????????????????????????????????????????????????????
????????????????????????????????????????????????????????????
????????????????????????????????????????????????????????????
????????????????????????????????????????????????????????????
????????????????????????????????????????????????????????????
????????????????????????????????????????????????????????????
????????????????????????????????????????????????????????????
????????????????????????????????????????????????????????????
????????????????????????????????????????????????????????????
????????????????????????????????????????????????????????????
????????????????????????????????????????????????????????????
????????????????????????????????????????????????????????????
????????????????????????????????????????????????????????????
????????????????????????????????????????????????????????????
????????????????????????????????????????????????????????????
????????????????????????????????????????????????????????????
????????????????????????????????????????????????????????????
????????????????????????????????????????????????????????????
????????????????????????????????????????????????????????????
????????????????????????????????????????????????????????????
????????????????????????????????????????????????????????????
????????????????????????????????????????????????????????????
????????????????????????????????????????????????????????????
????????????????????????????????????????????????????????????
????????????????????????????????????????????????????????????
????????????????????????????????????????????????????????????
????????????????????????????????????????????????????????????
????????????????????????????????????????????????????????
>Sporidesmiella_sp__S1_13
attgtttatctatcttatagc-gtctactttggtaggcaatcccagggcgggattgat--
gct--------tcggcgcctaccaaagaagacctaaaaactcttgaatttcttgaaactc
tgaga-ataaaacaaataattaaaactttcaacaacggatctcttggttctggcatcgat
gaagaacgcagcgaaatgcgataagtaatgtgaattgcagaattcagtgaatcatcgaat
ctttgaacgcacattgcgcctgctagcattctggcaggcatgcctgttcgagcgtcattt
caaccctcaagcttcttttgcttggtgttgaggtttttttttttgtaagcctctaaatct
attggcaggatgttgaagaactccaagtgcagtaatt-ttattcgctttgagaactttgg
caa--actagccgtaaaacacaggttactcttaggagtccta-ttttttcaaggttgacc
tcggatcaggtaggaatacccgctgaacttaagc-----agtgaagcggcaacagctcag
atttgaaatctaactcttttgagttcgagttgtaatctgtagaggatgcttttggtgaga
cgccttctgagtcccctggaacggggcgccatagagggtgagagccccgtacggttggac
gtcaaacctttgtaaagcaccttcgacgagtcgagtagtttgggaatgctgctcaaagcg
ggaggtaaatttcttctaaagctaaatattggccagagaccgatagcgcacaagtagagt
gatcgaaagatgaaaagcactttgaaaagagggttaaaaagcacgtgaaattgttgaaag
ggaagcgtttatgaccagacttgtttgtagctgatcatctggcgttctcgccagtgcact
cggttatattacaggccagcatcggtttttttagaggcataaaggttttgggaacgtagc
tctttcgggagtgttatagcccactacacaatacctctgaggggaccgaggcccgcgcat
tgcaaggatgctggcgtaatggtcatcagcgacccgtcttgaaacacggaccaaggagtc
aagcattagggcgagtgtttgggtgaaaaacccgcacgcgaaatgaaagtgaacgctggt
gagagcttcggcgcatcatcgaccgatcctgaagttttcggatggatttgagtaagagcc
ttaacgcttggacccgaaagatggtgaactatgcttgtatagggtgaagccagaggaaac
tctggtggaggctcgcagcggttctgacgtgcaaatcgatcgtcaaatatgagcatgggg
gcgaaagactaatcgaaccatctagtagctgg----------------------------
------------------------------------------------------------
------------------------------------------------------------
------------------------------------------------------------
------------------------------------------------------------
------------------------------------------------------------
------------------------------------------------------------
-------------------------------------???????????????????????
????????????????????????????????????????????????????????????
????????????????????????????????????????????????????????????
????????????????????????????????????????????????????????????
????????????????????????????????????????????????????????????
????????????????????????????????????????????????????????????
????????????????????????????????????????????????????????????
????????????????????????????????????????????????????????????
????????????????????????????????????????????????????????????
????????????????????????????????????????????????????????????
????????????????????????????????????????????????????????????
????????????????????????????????????????????????????????????
????????????????????????????????????????????????????????????
????????????????????????????????????????????????????????????
????????????????????????????????????????????????????????????
????????????????????????????????????????????????????????????
????????????????????????????????????????????????????????????
????????????????????????????????????????????????????????????
????????????????????????????????????????????????????????????
????????????????????????????????????????????????????????????
????????????????????????????????????????????????????????????
????????????????????????????????????????????????????????????
????????????????????????????????????????????????????????????
????????????????????????????????????????????????????????????
????????????????????????????????????????????????????????????
????????????????????????????????????????????????????????????
????????????????????????????????????????????????????????????
????????????????????????????????????????????????????????????
????????????????????????????????????????????????????????????
????????????????????????????????????????????????????????
>Sporidesmiella_sp__SN19
actgtttatctatactttaac-gtctactttggtgggcaatcccagggcgggattgat--
gtttgagttttcaaacgcccaccaaagaagacatttaaactcttgatttttcagtacatc
tgagcctaaaaacaaataattaaaactttcaacaacggatctcttggttctggcatcgat
gaagaacgcagcgaaatgcgataagtaatgtgaattgcagaattcagtgaatcatcgaat
ctttgaacgcacattgcgcctattagcattctagtaggcatgcctgttcgagcgtcattt
caaccctcaagcctttatggtttggtgttgaggtttctatttttataggcctctaaatct
attggcggaacgtcataaaactccaagtgtagtaaattttatttctcttgaggttttagg
cggtatctagccgtaaaaccctgg-----ctttaggg-cctattttttacaaggttgacc
tcggatcaggtaggaatacccgctgaacttaagca----agtgaagcggcaacagctcag
atttgaaatctggcct-tttaggtccgaattgtaatctgtagaggatgcttttggtacga
tgccttctgagtcccctggaacggggcgccatagagggtgagagccccgtacggttggac
attgtacctctgtaaagcaccttcgacgagtcgagtagtttgggaatgctgctcaaagcg
ggaggtaaatttcttctaaagctaaatattggccagagaccgatagcgcacaagtagagt
gatcgaaagatgaaaagcactttgaaaagagggttaaaaagcacgtgaaattgttgaaag
ggaagcgtttgtgaccagacttggttttagcagatcatccggcgttctcgccggtgcact
ctgttggatt-caggccagcatcggttttttgagagacataaaggttttaggaacgtagc
tcttc--ggagtgttatagcctattacacaatatctcttaggggaccgaggcccgcgcat
tgcaaggatgctggcgtaatggtcaccagcgacccgtcttgaaacacggaccaaggagtc
aagcattagggcgagtgtttgggtgaaaaacccgcacgcgaaatgaaagtgaacgctggt
gagagcttcggcgcatcatcgaccgatcctgaagttttcggatggatttgagtaagagcc
ttaacgcttggacccgaaagatggtgaactatgcttgtatagggtgaagccagaggaaac
tctggtggaggctcgcagcggttctgacgtgcaaatcgatcgtcaaatatgagcatgggg
gcgaaagactaa------------------------------------------------
------------------------------------------------------------
------------------------------------------------------------
------------------------------------------------------------
------------------------------------------------------------
------------------------------------------------------------
------------------------------------------------------------
-------------------------------------???????????????????????
????????????????????????????????????????????????????????????
????????????????????????????????????????????????????????????
????????????????????????????????????????????????????????????
????????????????????????????????????????????????????????????
????????????????????????????????????????????????????????????
????????????????????????????????????????????????????????????
????????????????????????????????????????????????????????????
????????????????????????????????????????????????????????????
????????????????????????????????????????????????????????????
????????????????????????????????????????????????????????????
????????????????????????????????????????????????????????????
????????????????????????????????????????????????????????????
????????????????????????????????????????????????????????????
????????????????????????????????????????????????????????????
????????????????????????????????????????????????????????????
????????????????????????????????????????????????????????????
????????????????????????????????????????????????????????????
????????????????????????????????????????????????????????????
????????????????????????????????????????????????????????????
????????????????????????????????????????????????????????????
????????????????????????????????????????????????????????????
????????????????????????????????????????????????????????????
????????????????????????????????????????????????????????????
????????????????????????????????????????????????????????????
????????????????????????????????????????????????????????????
????????????????????????????????????????????????????????????
????????????????????????????????????????????????????????????
????????????????????????????????????????????????????????????
????????????????????????????????????????????????????????
>Sporidesmiella_yadongensis_KUNCC_24_17996_T
actgtttatctatcctttacc-gtctactttggtgggcaatcccagggcgggattgat--
gct------ttcgagcgcccaccaaagaagacatttaaactcttgatttttcagtacatc
tgagactaaaaacaaataattaaaactttcaacaacggatctcttggttctggcatcgat
gaagaacgcagcgaaatgcgataagtaatgtgaattgcagaattcagtgaatcatcgaat
ctttgaacgcacattgcgcctattagcattctagtaggcatgcctgttcgagcgtcattt
caaccctcaagcctttatggtttggtgttgaggttctat-aataataggcctctaaatct
attggcggaatgtcataaaactccaagtgtagtaaattttatttctcttgaggtttttga
caatatctagccgtaaaactccag----gctttaggg-cctattttttacaaggttgacc
tcggatcaggtaggaatacccgctgaacttaagcatat-agtgaagcggcaacagctcag
atttgaaatctggcct-tttaggtccgaattgtaatctgtagaggatgcttttggtacga
tgccttctgagtcccctggaacggggcgccatagagggtgagagccccgtacggttggac
attgtacctctgtaaagcaccttcgacgagtcgagtagtttgggaatgctgctcaaagcg
ggaggtaaatttcttctaaagctaaatattggccagagaccgatagcgcacaagtagagt
gatcgaaagatgaaaagcactttgaaaagagggttaaaaagcacgtgaaattgttgaaag
ggaagcgtttgtgaccagacttggttttagcggatcatccggcgttctcgccggtgcact
ctgttgaatt-caggccagcatcggttttttgagagacataaaggttttaggaacgtagc
tcttc--ggagtgttatagcctattacacaatatctcttgggggaccgaggcccgcgcat
tgcaaggatgctggcgtaatggtcaccagcgacccgtcttgaaacacggaccaaggagtc
aagcattagggcgagtgtttgggtgaaaaacccgcacgcgaaatgaaagtgaacgctggt
gagagcttcggcgcatcatcgaccgatcctgaagttttcggatggatttgagtaagagcc
ttaacgcttggacccgaaagatggtgaactatgcttgtatagggtgaagccagaggaaac
tctggtggaggctcgcagcggttctgacgtgcaaatcgatc-------------------
------------------------------------------------------------
------------------------------------------------------------
------------------------------------------------------------
------------------------------------------------------------
------------------------------------------------------------
------------------------------------------------------------
------------------------------------------------------------
-------------------------------------???????????????????????
????????????????????????????????????????????????????????????
????????????????????????????????????????????????????????????
????????????????????????????????????????????????????????????
????????????????????????????????????????????????????????????
????????????????????????????????????????????????????????????
????????????????????????????????????????????????????????????
????????????????????????????????????????????????????????????
????????????????????????????????????????????????????????????
????????????????????????????????????????????????????????????
????????????????????????????????????????????????????????????
????????????????????????????????????????????????????????????
????????????????????????????????????????????????????????????
????????????????????????????????????????????????????????????
????????????????????????????????????????????????????????????
????????????????????????????????????????????????????????????
????????????????????????????????????????????????????????????
????????????????????????????????????????????????????????????
????????????????????????????????????????????????????????????
????????????????????????????????????????????????????????????
????????????????????????????????????????????????????????????
????????????????????????????????????????????????????????????
????????????????????????????????????????????????????????????
????????????????????????????????????????????????????????????
????????????????????????????????????????????????????????????
????????????????????????????????????????????????????????????
????????????????????????????????????????????????????????????
????????????????????????????????????????????????????????????
????????????????????????????????????????????????????????????
????????????????????????????????????????????????????????
>Sporidesmiella_yunnanensis_KUNCC_24_18359_T
aatgtttatctattttttaacggtttcctttggtaggcaatcccagggcgggattgattt
gct---gttttacagcgcctaccaaagatacct--aaaactcttgaatt-tttaaaactc
tgagcaaaaaaacaaataattaaaactttcaacaacggatctcttggttctggcatcgat
gaagaacgcagcgaaatgcgataagtaatgtgaattgcagaattcagtgaatcatcgaat
ctttgaacgcacattgcgcctgctagcattctggcaggcatgcctgttcgagcgtcattt
caaccctcaagctt---ttgcttggtgttgaggttctat-aattataggcctctaaatct
attggcagaacgtcataaactctcaattgtagtaaattttatttctattgaagaattttg
acagtactagccgtaaaacacagcgtgctcttttgagccctattttttacaaggttgacc
tcggatcaggtaggaatacccgctgaacttaagcatatcagtgaagcggcaacagctcag
atttgaaatctagccctttagggttcgagttgtaatctgtagaggatgcttttggtgaga
cgccttctgagtcccctggaacggggcgccatagagggtgagagccccgtacggttggac
gtcaaacctttgtaaagcaccttcgacgagtcgagtagtttgggaatgctgctcaaagcg
ggaggtaaatttcttctaaagctaaatattggccagagaccgatagcgcacaagtagagt
gatcgaaagatgaaaagcactttgaaaagagggttaaaaagcacgtgaaattgttgaaag
ggaagcgtttatgaccagacttgttcttggctgatcatccagcgttttcgctggtgcact
cggttaggttacaggccagcatcggtttttttagaggcataaaggttttaggaacgtagc
tctttcgggagtgttatagcctattacacaatacctctgaggggaccgaggcccgcgcat
tgcaaggatgctggcgtaatggtcatcagcgacccgtcttgaaacacggaccaaggagtc
aagcattagggcgagtgtttgggtgaaaaacccgcacgcgaaatgaaagtgaacgctggt
gagagcttcggcgcatcatcgaccgatcctgaagttttcggatggatttgagtaagagcc
ttaacgcttggacccgaaagatggtgaactatgcttgtatagggtgaagccagaggaaac
tctggtggaggctcgcagcggttctgacgtgcaaatcgatcgtcaaatatgag-------
------------------------------------------------------------
------------------------------------------------------------
------------------------------------------------------------
------------------------------------------------------------
------------------------------------------------------------
------------------------------------------------------------
------------------------------------------------------------
-------------------------------------???????????????????????
????????????????????????????????????????????????????????????
????????????????????????????????????????????????????????????
????????????????????????????????????????????????????????????
????????????????????????????????????????????????????????????
????????????????????????????????????????????????????????????
????????????????????????????????????????????????????????????
????????????????????????????????????????????????????????????
????????????????????????????????????????????????????????????
????????????????????????????????????????????????????????????
????????????????????????????????????????????????????????????
????????????????????????????????????????????????????????????
????????????????????????????????????????????????????????????
????????????????????????????????????????????????????????????
????????????????????????????????????????????????????????????
????????????????????????????????????????????????????????????
????????????????????????????????????????????????????????????
????????????????????????????????????????????????????????????
????????????????????????????????????????????????????????????
????????????????????????????????????????????????????????????
????????????????????????????????????????????????????????????
????????????????????????????????????????????????????????????
????????????????????????????????????????????????????????????
????????????????????????????????????????????????????????????
????????????????????????????????????????????????????????????
????????????????????????????????????????????????????????????
????????????????????????????????????????????????????????????
????????????????????????????????????????????????????????????
????????????????????????????????????????????????????????????
????????????????????????????????????????????????????????
>Sporidesmiella_yunnanensis_KUNCC_23_14751
actgtttatctatcttttaacggtttcctttggtaggcaatcccagggcgggattgattg
ctg----ttttacagcgcctaccaaagagacct--aaaactcttgaatt-tttaaaactc
tgagtaacaaaacaaataattaaaactttcaacaacggatctcttggttctggcatcgat
gaagaacgcagcgaaatgcgataagtaatgtgaattgcagaattcagtgaatcatcgaat
ctttgaacgcacattgcgcctgctagcattctggcaggcatgcctgttcgagcgtcattt
caaccctcaaactta-atcgtttggtgttgaggttttct-atttataggcctctaaatct
attggcagaacgtcataaactctcaattgtagtaaattttatttctattgaagaattttg
atgattctagccgtaaaacacagcgtgctcttttgagccctattttttacaaggttgacc
tcggatcaggtaggaatacccgctgaacttaa---------------------agctcag
atttgaaatctagccctttagggttcgagttgtaatctgtagaggatgcttttggtgaga
tgccttctgagtcccctggaacggggcgccatagagggtgagagccccgtacggttggac
atcaaacctttgtaaagcaccttcgacgagtcgagtagtttgggaatgctgctcaaagcg
ggaggtaaatttcttctaaagctaaatattggccagagaccgatagcgcacaagtagagt
gatcgaaagatgaaaagcactttgaaaagagggttaaaaagcacgtgaaattgttgaaag
ggaagcgtttatgaccagacttgttcttggctgatcatccagcgttttcgctggtgcact
cggttaggttacaggccagcatcggtttttttagaggcataaaggttttaggaacgtagc
tctttcgggagtgttatagcctattacacaatacctctgaagggaccgaggcccgcgcat
tgcaaggatgctggcgtaatggtcatcagcgacccgtcttgaaacacggaccaaggagtc
aagcattagggcgagtgtttgggtgaaaaacccgcacgcgaaatgaaagtgaacgctggt
gagagcttcggcgcatcatcgaccgatcctgaagttttcggatggatttgagtaagagcc
ttaacgcttggacccgaaagatggtgaactatgcttgtatagggtgaagccagaggaaac
tctggtggaggctcgcagcggttctgacgtgcaaatcgatcgtcaaatatgagcatgggg
gcgaaagactaatcgaaccatctagtagctggttaccgccgaagtttccctcaggatagc
agtgttgttttcagttttatgaggtaaagcgaacgattagggacgcgggggcgctattag
ccttcatccattctcgaactttaaatatgtaagaagcccttgttactttgctgaacgtgg
gccttcgaatgtatcaacactagtgggccatttttggtaagcagaactggcgatgcggga
tgaaccgaacgtgggaataaggcgccggagtgaacgctcatcagacaccacaaaaggcgt
taatacatctggacagtaggacggtggccatggaagtcggaatccgctaaggactgtgta
acaactcacctaccgaatgtattagccctgaaaatggatggcgctcaagcgttccgccca
tctcccacctttggggtagaaacgatgccccaaagagcaccgtggcgggtgtctcgcagg
tgttgaatcgctatacctttgcgtcaactttgtcccatctgagacgtaccaacacgccca
tcggccgtgacggcaagcttgcgaagccgcgccagctgcacaacacccactggggcttgg
tgtgccccgccgagactcctgaagggcaggcctgcgggttggtgaagaacctgtcgctaa
tgtgctacgtcagcgtgggaaccccggccgaacctattgtggatttcatggtggccagaa
atatggaagtgctcgaggagtacgagccgcttcgttatcctaacgccaccaaggtctttg
tcaacggcacctgggttggcgtccatcaggatccgaaacacttggttcgtttggttcagg
gcttgcgccgaaagggcatcatccaagccgaggtttcccttgttcgcgatatccgagacc
gcgagttcaagatcttttccgacgccggccgcgtcatgcgacctctgtttgccgtcgaac
aggagggtgatcccgatacgggcgcccaacaaggtgctctaattctcaccaaagagcaca
ttgcccggttggagcaggatgaggctattgacgaacaccaccccgaccactttggttggc
agggtctccaagatgttggcgctatcgagtatctcgacgccgaagaagaagaaacggcca
tgatttgcatgacacccgaagacctcgaaaactaccggttgcaaaaggccggtcgtcttg
cccaggaggaagcaacggatgacgacctcaacaggcgtctcaagacgaagctcaacccga
cgacgcacatgtacactcattgcgaaatccacccaagcatgcttctcggtatatgcgcga
gcatcatccctttccccgaccacaaccagggtactggtgagttcgaggctggtatctcca
aggatggccagactcgcgagcacgctctgctcgccttcaccctcggtgtccgtcagctca
tcgtcgccatcaacaagatggacactgccaagtggtctgaggatcggttcaacgaaatca
tcaaggagacgtccaacttcatcaagaaggtcggttacaaccccaagacggttgccttcg
tccccatctcgggcttcaacggcgacaacatgcttgagccctccaagaactgcccttggt
acaagggttgggagaaggagatcaagggcggcaaggccaccggcaagacgctccttgagg
ccatcgatgccatcgagccccccaagcgcccgactgacaagcccctccgtctccccctcc
aggatgtgtacaagattggcggtatcggcactgttcccgtcggccgtatcgagactggtg
tcctcaagcccggcatgatcgtcacctttgcccccgccaacgtcactacggaagtcaagt
ccgttgagatgcaccacgagcagcttaccgagggtctccccggtgacaacgtcggcttca
acgtgaagaacgtctccgtcaaggaaatccgtcgtggcaacgtcgccggcgactccaaga
acgatcccccggctggtgccgcttccttcaccgcccaggtcattgtcctcaaccaccccg
gtcaggtcggcgctggctacgctcccgtcctggattgccacacggcccacattgcctgca
agttctccgagctcctggagaagattgaccgccgtaccggcaagtcggttgagaacaacc
ccaagttcgtcaagtctggtgatgctgccatcgtcaagatgattccgtcgaagccc
>Sporidesmiella_yunnanensis_HKAS_131657
actgtttatctatcttttaacggtttcctttggtaggcaatcccagggcgggattgattg
ctg----ttttacagcgcctaccaaagagacct-taaaactcttgaatt-tttgaaactc
tgagttaccaaacaaataattaaaactttcaacaacggatctcttggttctggcatcgat
gaagaacgcagcgaaatgcgataagtaatgtgaattgcagaattcagtgaatcatcgaat
ctttgaacgcacattgcgcctgctagcattctggcaggcatgcctgttcgagcgtcattt
caaccctcaaactta-atcgtttggtgttgaggttctat-atttataggcctctaaatct
attggcagaacgtcataaactctcaattgtagtaaattttatttctattgaagaattttg
atgattctagccgtaaaacacagcgtgctcttttgagcccta------------------
--------------------------------------------agcggcaacagctcag
atttgaaatctagccctttagggttcgagttgtaatctgtagaggatgcttttggtgaga
tgccttctgagtcccctggaacggggcgccatagagggtgagagccccgtacggttggac
atcaaacctttgtaaagcaccttcgacgagtcgagtagtttgggaatgctgctcaaagcg
ggaggtaaatttcttctaaagctaaatattggccagagaccgatagcgcacaagtagagt
gatcgaaagatgaaaagcactttgaaaagagggttaaaaagcacgtgaaattgttgaaag
ggaagcgtttatgaccagacttgttcttggctgatcatccagcgttttcgctggtgcact
cggttaggttacaggccagcatcggtttttttagaggcataaaggttttaggaacgtagc
tctttcgggagtgttatagcctattacacaatacctctgaagggaccgaggcccgcgcat
tgcaaggatgctggcgtaatggtcatcagcgacccgtcttgaaacacggaccaaggagtc
aagcattagggcgagtgtttgggtgaaaaacccgcacgcgaaatgaaagtgaacgctggt
gagagcttcggcgcatcatcgaccgatcctgaagttttcggatggatttgagtaagagcc
ttaacgcttggacccgaaagatggtgaactatgcttgtatagggtgaagccagaggaaac
tctggtggaggctcgcagcggttctgacgtgcaaatcgatcgtcaaatatgagcatgggg
gcgaaagactaatcgaaccatctagtagctggttaccgccgaagtttccctcaggatagc
agtgttgttttcagttttatgaggtaaagcgaacgattagggacgcgggggcgctattag
ccttcatccattctcgaactttaaatatgtaagaagcccttgttactttgctgaacgtgg
gccttcgaatgtatcaacactagtgggccatttttggtaagcagaactggcgatgcggga
tgaaccgaacgtgggaataaggcgccggagtgaacgctcatcagacaccacaaaaggcgt
taatacatctggacagtaggacggtggccatggaagtcggaatccgctaaggactgtgta
acaactcacctaccgaatgtattagccctgaaaatggatggcgctcaagcgttccgccca
tctcccacctttggggtagaaacgatgccccaaagag???????????????????????
????????????????????????????????????????????????????????????
????????????????????????????????????????????????????????????
????????????????????????????????????????????????????????????
????????????????????????????????????????????????????????????
????????????????????????????????????????????????????????????
????????????????????????????????????????????????????????????
????????????????????????????????????????????????????????????
????????????????????????????????????????????????????????????
????????????????????????????????????????????????????????????
????????????????????????????????????????????????????????????
????????????????????????????????????????????????????????????
????????????????????????????????????????????????????????????
????????????????????????????????????????????????????????????
????????????????????????????????????????????????????????????
????????????????????????????????????????????????????????????
????????????????????????????????????????????????????????????
????????????????????????????????????????????????????????????
????????????????????????????????????????????????????????????
????????????????????????????????????????????????????????????
????????????????????????????????????????????????????????????
????????????????????????????????????????????????????????????
????????????????????????????????????????????????????????????
????????????????????????????????????????????????????????????
????????????????????????????????????????????????????????????
????????????????????????????????????????????????????????????
????????????????????????????????????????????????????????????
????????????????????????????????????????????????????????????
????????????????????????????????????????????????????????????
????????????????????????????????????????????????????????
>Sporidesmiella_obovoidispora__GZAAS_24_0048_T
attgtttatctattttacaac-gtttactttggtgggtaattccagggcggaattaca--
gct--------taggcacccaccagaggaaact--aaaactcttgtttataccaaaactc
tgagc-ctaaaacaaataattaaaactttcaacaacggatctcttggttctggcatcgat
gaagaacgcagcgaaatgcgataagtaatgtgaattgcagaattcagtgaatcatcgaat
ctttgaacgcacattgcgcctattagtattctgataggcatgcctgttcgagcgtcattt
caaccctcaagcctt-atggtttggtgttgaggcttctatgattatagtcctctaaatca
agtggcgg-acctaaaaggattctaaacgcagtaaattttattcgtttatgagaatttta
gtg--acttgccgtaaaactttta--gtggcttcggcttcttatttttctaaggttgacc
tcggatcaggtaggaatacccgctgaacttaagcatatcagtgaagcggcaacagctcag
atttgaaatctggcccttctgggtccgagttgtaatctgtagaggatgcttttggtgaga
cgccttctgagtcccctggaacggggcgccatagagggtgagagccccgtacggttggac
gtcaaacctctgtaaagcaccttcgacgagtcgagtagtttgggaatgctgctcaaagcg
ggaggtaaatttcttctaaagctaaatattggccagagaccgatagcgcacaagtagagt
gatcgaaagatgaaaagcactttgaaaagagggttaaaaagcacgtgaaattgttgaaag
ggaagcgtttatgaccagacttgttacctatagatcatccaacgttctcgttggtgcact
ctatgagtta-caggccagcatcggttttttttggggcataaaggctttggaaacgtagc
tctttcgggagtgttatagtccatggcaaaataccttcaaaaggaccgaggaccgcgcat
tgcaaggatgctggcgtaatggtcatcagcgacccgtcttgaaacacggaccaaggagtc
aagcattagggcgagtgtttgggtgaaaaacccgcacgcgaaatgaaagtgaacgctggt
gagagcttcggcgcatcatcgaccgatcctgaagttttcggatggatttgagtaagagcc
ttaacgcttggacccgaaagatggtgaactatgcttgtatagggtgaagccagaggaaac
tctggtggaggctcgcagcggttctgacgtgcaaatcgatcgtcaaatatgagcatgggg
gcgaaagactaatcgaaccatctagta---------------------------------
------------------------------------------------------------
------------------------------------------------------------
------------------------------------------------------------
------------------------------------------------------------
------------------------------------------------------------
------------------------------------------------------------
-------------------------------------???????????????????????
????????????????????????????????????????????????????????????
????????????????????????????????????????????????????????????
????????????????????????????????????????????????????????????
????????????????????????????????????????????????????????????
????????????????????????????????????????????????????????????
????????????????????????????????????????????????????????????
????????????????????????????????????????????????????????????
????????????????????????????????????????????????????????????
????????????????????????????????????????????????????????????
????????????????????????????????????????????????????????????
????????????????????????????????????????????????????????????
????????????????????????????????????????????????????????????
????????????????????????????????????????????????????????????
????????????????????????????????????????????????????????????
????????????????????????????????????????????????????????????
????????????????????????????????????????????????????????????
????????????????????????????????????????????????????????????
????????????????????????????????????????????????????????????
????????????????????????????????????????????????????????????
????????????????????????????????????????????????????????????
????????????????????????????????????????????????????????????
????????????????????????????????????????????????????????????
????????????????????????????????????????????????????????????
????????????????????????????????????????????????????????????
????????????????????????????????????????????????????????????
????????????????????????????????????????????????????????????
????????????????????????????????????????????????????????????
????????????????????????????????????????????????????????????
????????????????????????????????????????????????????????
>Sporidesmiella_sp__KUNCC_25_19462
attgtttatctattttatatgagtctcttttggtgggtaaccctcgggagggtttacg--
tct--------ttgacacccaccaaagtgacca-aaaaactcttgaatttttagtacatc
tgagc-ctaaaacaaataatcaaaactttcaacaacggatctcttggttctggcatcgat
gaagaacgcagcgaaatgcgataagtaatgtgaattgcagaattcagtgaatcatcgaat
ctttgaacgcacattgcgcctaccagtattctgataggcatgcctgttcgagcgtcattt
caaccctcaagcctt-atggtttggtgttgaggttcttctaattgaagtcctctaaatac
agtggcgg-aagtcataaaactccaagtgtagtaattttttctctcttagaggccttatg
ata--acttgccgtaaaaaacagcg---gttttaggaccctattttt-tcaaggttgacc
tcggatcaggtaggaatacccgctgaacttaagcatatc--------ggcaacagctcag
atttgaaatctaactc-tttgagttcgaattgtaatctgtagaggatgcttttgatgcga
tgccttctgagtcccctggaacggggcgccatagagggtgagagccccgtacggttggac
atcaaatctttgtaaagcaccttcgacgagtcgagtagtttgggaatgctgctcaaagcg
ggaggtaaatttcttctaaagctaaatattggccagagaccgatagcgcacaagtagagt
gatcgaaagatgaaaagcactttgaaaagagggttaaaaagcacgtgaaattgttgaaag
ggaagcgtttatgaccagacttgtttttaattgatcatccagtgttctcactggtgcact
ctgttagata-caggccagcatcagtttcttcagaagcataaaggttttaggaacgtagc
tcttc--ggagtgttatagcctattacacaatacttctagagggactgaggaccgcgcat
tgcaaggatgctggcgtaatggtcatcagcgacccgtcttgaaacacggaccaaggagtc
aagcattagggcgagtgtttgggtgaaaaacccgcacgcgaaatgaaagtgaacgctggt
gagagcttcggcgcatcatcgaccgatcctgaagttttcggatggatttgagtaagagcc
ttaacgcttggacccgaaagatggtgaactatgcttgtatagggtgaagccagaggaaac
tctggtggaggctcgcagcggttctgacgtgcaaatcgatcgtcaaatatgagcatgggg
gcgaaa------------------------------------------------------
------------------------------------------------------------
------------------------------------------------------------
------------------------------------------------------------
------------------------------------------------------------
------------------------------------------------------------
------------------------------------------------------------
-------------------------------------???????????????????????
????????????????????????????????????????????????????????????
????????????????????????????????????????????????????????????
????????????????????????????????????????????????????????????
????????????????????????????????????????????????????????????
????????????????????????????????????????????????????????????
????????????????????????????????????????????????????????????
????????????????????????????????????????????????????????????
????????????????????????????????????????????????????????????
????????????????????????????????????????????????????????????
????????????????????????????????????????????????????????????
????????????????????????????????????????????????????????????
????????????????????????????????????????????????????????????
????????????????????????????????????????????????????????????
????????????????????????????????????????????????????????????
????????????????????????????????????????????????????????????
????????????????????????????????????????????????????????????
????????????????????????????????????????????????????????????
????????????????????????????????????????????????????????????
????????????????????????????????????????????????????????????
????????????????????????????????????????????????????????????
????????????????????????????????????????????????????????????
????????????????????????????????????????????????????????????
????????????????????????????????????????????????????????????
????????????????????????????????????????????????????????????
????????????????????????????????????????????????????????????
????????????????????????????????????????????????????????????
????????????????????????????????????????????????????????????
????????????????????????????????????????????????????????????
????????????????????????????????????????????????????????
>ZSP82_JAUCC_7440
-ttgtttatctatctattt---acgtattttggtgagtgagctcaggggagttcatc---
actatcctcttgtggtactcaccagaagacaca--aaaactcttgttatttttgaaactc
tgagt-tctaaaaaaataatcaaaactttcaacaacggatctcttggttctggcatcgat
gaagaacgcagcgaaatgcgataagtaatgtgaattgcagaattcagtgaatcatcgaat
ctttgaacgcacattgcacctattagcattctaataggtatgcctgttcgagcgtcattt
caaccctcaagcctccctggtttggtgttgaggttctat-aattgtaggcctctaaatac
attggcag-tcttgattagactttgaacgcagtaatttttttctcgttttaggttctctt
caaccactagccgtaaaacacag---gtggtttcgacccctaatttttacaaggttgacc
tcggatcaggtaggaatacccgctgaacttaagcatatcagtgaagcggcaacagctcag
atttgaaatctggcct-tttaggtccgaattgtaatctgtagaggatgcttttggtaaga
tgccttctgagtcccctggaacggggcgccatagagggtgagagccccgtacggttggac
atcgaacctctgtaaagcaccttcgacgagtcgagtagtttgggaatgctgctcaaagcg
ggaggtaaatttcttctaaagctaaatattggccagagaccgatagcgcacaagtagagt
gatcgaaagatgaaaagcactttgaaaagagggttaaaaagcacgtgaaattgttgaaag
ggaagcgtttatgaccagacttgtttttagttgatcatccagtgttctcactggtgcact
cggctatatt-caggccagcatcgattttttcggggtaataaaggttttgggaacgtagc
tcttc--ggagtgttatagcccactacaaaatacccccgaggggatcgaggccagcgcat
tgcaaggatgctggcgtaatggtcatcagcgacccgtcttgaaacacggaccaaggagtc
aagcattagggcgagtgtttgggtgaaaaacccgcacgcgaaatgaaagtgaacgctggt
gagagcttcggcgcatcatcgaccgatcctgaagttttcggatggatttgagtaagagcc
ttaccgcttggacccgaaagatggtgaactatgcttgtatagggtgaagccagaggaaac
tctggtggaggctcgcagcggttctgacgtgcaaatcgatcgtcaaatatgagcatgggg
gcgaa-------------------------------------------------------
------------------------------------------------------------
------------------------------------------------------------
------------------------------------------------------------
------------------------------------------------------------
------------------------------------------------------------
------------------------------------------------------------
-------------------------------------cactgtagcaggtgtctcgcaag
tgctgaaccggtacacgttcgcgtcgacactgtcccatctgcggcgtaccaatacgccca
tcggtcgtgacggcaaactcgccaagccgcgtcaactgcacaacacccactggggcctgg
tgtgccctgccgagaccccggagggtcaggcttgtgggctggtgaagaacctgtctctga
tgtgctacgtcagcgtgggaaccccggccgagcccatcgtagacttcatggtggccagaa
acatggaagttctggaagagtacgaaccccttcgttaccccaacgccaccaaggttttcg
taaatggtacttgggttggcgtccaccaggatccgaagcacttggtccgtttggtccaag
gtttgcgccggaagggcatcatccaagccgaggtctccctcgttcgcgatatccgagacc
gcgagttcaagatcttctccgacgccggccgtgtcatgcgacctctgttcgccgtcgaac
aggaagagaatgccgaatctggcgcgcaaaagggtgccctgattctcaacaaggagcata
ttgctcggctagagcaagacgagagtattgacgagcaacaccccgactattttggctggc
agggcctccaagacgttggcgccatcgagtatctcgacgctgaagaggagg---------
------------------------------------------------------------
------------------------------------------------------------
------------------------------------------------------------
------------------------------??????????????????????????????
????????????????????????????????????????????????????????????
????????????????????????????????????????????????????????????
????????????????????????????????????????????????????????????
????????????????????????????????????????????????????????????
????????????????????????????????????????????????????????????
????????????????????????????????????????????????????????????
????????????????????????????????????????????????????????????
????????????????????????????????????????????????????????????
????????????????????????????????????????????????????????????
????????????????????????????????????????????????????????????
????????????????????????????????????????????????????????????
????????????????????????????????????????????????????????????
????????????????????????????????????????????????????????????
????????????????????????????????????????????????????????
>ZSP82_JAUCC_7441
-ttgtttatctatctattt---acgtattttggtgagtgagctcaggggagttcatc---
actatcctcttgtggtactcaccagaagacaca--aaaactcttgttatttttgaaactc
tgagt-tctaaaaaaataatcaaaactttcaacaacggatctcttggttctggcatcgat
gaagaacgcagcgaaatgcgataagtaatgtgaattgcagaattcagtgaatcatcgaat
ctttgaacgcacattgcacctattagcattctaataggtatgcctgttcgagcgtcattt
caaccctcaagcctccctggtttggtgttgaggttctat-aattgtaggcctctaaatac
attggcag-tcttgattagactttgaacgcagtaatttttttctcgttttaggttctctt
caaccactagccgtaaaacacag---gtggtttcgacccctaatttttacaaggttgacc
tcggatcaggtaggaatacccgctgaacttaagcatatcagtgaagcggcaacagctcag
atttgaaatctggcct-tttaggtccgaattgtaatctgtagaggatgcttttggtaaga
tgccttctgagtcccctggaacggggcgccatagagggtgagagccccgtacggttggac
atcgaacctctgtaaagcaccttcgacgagtcgagtagtttgggaatgctgctcaaagcg
ggaggtaaatttcttctaaagctaaatattggccagagaccgatagcgcacaagtagagt
gatcgaaagatgaaaagcactttgaaaagagggttaaaaagcacgtgaaattgttgaaag
ggaagcgtttatgaccagacttgtttttagttgatcatccagtgttctcactggtgcact
cggctatatt-caggccagcatcgattttttcggggtaataaaggttttgggaacgtagc
tcttc--ggagtgttatagcccactacaaaatacccccgaggggatcgaggccagcgcat
tgcaaggatgctggcgtaatggtcatcagcgacccgtcttgaaacacggaccaaggagtc
aagcattagggcgagtgtttgggtgaaaaacccgcacgcgaaatgaaagtgaacgctggt
gagagcttcggcgcatcatcgaccgatcctgaagttttcggatggatttgagtaagagcc
ttaccgcttggacccgaaagatggtgaactatgcttgtatagggtgaagccagaggaaac
tctggtggaggctcgcagcggttctgacgtgcaaatcgatcgtcaaatatgagcatgggg
gcgaa-------------------------------------------------------
------------------------------------------------------------
------------------------------------------------------------
------------------------------------------------------------
------------------------------------------------------------
------------------------------------------------------------
------------------------------------------------------------
-------------------------------------cactgtagcaggtgtctcgcaag
tgctgaaccggtacacgttcgcgtcgacactgtcccatctgcggcgtaccaatacgccca
tcggtcgtgacggcaaactcgccaagccgcgtcaactgcacaacacccactggggcctgg
tgtgccctgccgagaccccggagggtcaggcttgtgggctggtgaagaacctgtctctga
tgtgctacgtcagcgtgggaaccccggccgagcccatcgtagacttcatggtggccagaa
acatggaagttctggaagagtacgaaccccttcgttaccccaacgccaccaaggttttcg
taaatggtacttgggttggcgtccaccaggatccgaagcacttggtccgtttggtccaag
gtttgcgccggaagggcatcatccaagccgaggtctccctcgttcgcgatatccgagacc
gcgagttcaagatcttctccgacgccggccgtgtcatgcgacctctgttcgccgtcgaac
aggaagagaatgccgaatctggcgcgcaaaagggtgccctgattctcaacaaggagcata
ttgctcggctagagcaagacgagagtattgacgagcaacaccccgactattttggctggc
agggcctccaagacgttggcgccatcgagtatctcgacgctgaagaggagg---------
------------------------------------------------------------
------------------------------------------------------------
------------------------------------------------------------
------------------------------??????????????????????????????
????????????????????????????????????????????????????????????
????????????????????????????????????????????????????????????
????????????????????????????????????????????????????????????
????????????????????????????????????????????????????????????
????????????????????????????????????????????????????????????
????????????????????????????????????????????????????????????
????????????????????????????????????????????????????????????
????????????????????????????????????????????????????????????
????????????????????????????????????????????????????????????
????????????????????????????????????????????????????????????
????????????????????????????????????????????????????????????
????????????????????????????????????????????????????????????
????????????????????????????????????????????????????????????
????????????????????????????????????????????????????????
>XCY134_JAUCC_7022
attgtttatctattttatatgagtctcttttggtgggtaaccctcgggagggtttacg--
tct--------ttgacacccaccaaagtgaccaaaaaaactcttgaatttttagtacatc
tgagc-ctaaaacaaataatcaaaactttcaacaacggatctcttggttctggcatcgat
gaagaacgcagcgaaatgcgataagtaatgtgaattgcagaattcagtgaatcatcgaat
ctttgaacgcacattgcgcctaccagtattctgataggcatgcctgttcgagcgtcattt
caaccctcaagcctt-ttggtttggtgttgaggctcttctattggaagtcctctaaatac
agtggcgg-aagtcataaaactccaagtgtagtaattttttctctcttagaggctttatg
ata--acttgccgtaaaaaacagtg---gttttaggaccctatttttatcaaggttgacc
tcggatcaggtaggaatacccgctgaacttaagcatatc------gcggcaacagctcag
atttgaaatctaactc-tttgagttcgaattgtaatctgtagaggatgcttttgatgcga
tgccttctgagtcccctggaacggggcgccatagagggtgagagccccgtacggttggac
atcaaatctttgtaaagcaccttcgacgagtcgagtagtttgggaatgctgctcaaagcg
ggaggtaaatttcttctaaagctaaatattggccagagaccgatagcgcacaagtagagt
gatcgaaagatgaaaagcactttgaaaagagggttaaaaagcacgtgaaattgttgaaag
ggaagcgtttatgaccagacttgtttttaattgatcatccagtgttctcactggtgcact
ctgttagata-caggccagcatcagtttcttcagaagcataaaggttttaggaacgtagc
tcttc--ggagtgttatagcctattacacaatacttctagagggactgaggaccgcgcat
tgcaaggatgctggcgtaatggtcatcagcgacccgtcttgaaacacggaccaaggagtc
aagcattagggcgagtgtttgggtgaaaaacccgcacgcgaaatgaaagtgaacgctggt
gagagcttcggcgcatcatcgaccgatcctgaagttttcggatggatttgagtaagagcc
ttaacgcttggacccgaaagatggtgaactatgcttgtatagggtgaagccagaggaaac
tctggtggaggctcgcagcggttctgacgtgcaaatcgatcgtcaaatatgagcatgggg
gcgaaagactatcgaa--------------------------------------------
------------------------------------------------------------
------------------------------------------------------------
------------------------------------------------------------
------------------------------------------------------------
------------------------------------------------------------
------------------------------------------------------------
-------------------------------------caccgtggctggtgtctcgcaag
tgctgaaccgctacacctttgcgtcaacgttatcccatctgcggcgcaccaatacgccca
tcggtcgagatggaaaacttgcaaaaccacgccagttgcacaacacccactggggtttgg
tgtgccctgccgagactccagaagggcaggcttgcgggttggtgaaaaacctgtcactaa
tgtgctacgtcagcgtgggaactccagccgaacccattgtggatttcatggtggctagga
acatggaagtgctagaagagtatgagccgcttcgctaccctaatgccaccaaggtctttg
tcaacggcacttgggtcggcgtccatcaggatccaaaacatttggttcgtttggttcagg
gtttgcgccgaaagggcatcatccaagccgaggtctctctcgttcgcgatatccgagacc
gcgagttcaagatcttctctgacgctggccgtgtcatgcgacctctgtttgccgtggaac
aggaagagaatgcggaatctggtgcgcaacagggtgccttgatcctcaccaaagagcaca
ttgcccgactagaacaagatgaggctattgatgagcatcaccccgaccattttggctggc
agggtcttcaagacgtcggcgccattgagtatctcgacgccgaggaagaagaaacctcta
tgatctgcatgacacctgaagatctcgaaaactatcggttgc-aaaggctggccgccca-
cccaggaggagg-aaccgacgacgat----------------------------------
------------------------------------------------------------
------------------------------gtaccggtgagttcgaggctggtatctcca
aggatgcccagactcgcgagcacgccctgcttgccttcacactcggtgtccgtcagctca
tcgtcgccatcaacaagatggatactgccaagtgggccgaggatcgttacaacgaaatca
tcaaggagacttccaacttcatcaagaaggttggctacaaccccaagcaggttgccttcg
tccccatctcgggcttcaacggcgacaacatgcttgaggcctccaagaactgcccctggt
acaagggctgggagaaggagatcaagggcggcaaggccaccggcaagactcttctcgagg
ccatcgatgccatcgagccccccaagcgccctactgacaagcccctccgtctccccctcc
aggacgtgtacaagattggcggtattggcacggttcccgtcggccgtatcgagactggtg
tcctgaagcccggtatggtcgtcacctttgctcccgccaacgtcactacggaagtcaagt
ccgtcgagatgcaccacgagcagcttaccgagggtgttcccggtgacaacgtcggcttca
acgtgaagaacgtctccgtcaaggaaatccgtcgtggcaacgtcgctggcgactccaaga
acgaccccccggctggtgccgcttccttcaccgcccaggtcattgtcctcaaccaccccg
gtcaggttggtgccggctacgcccccgtcctggattgccacacggcccacattgcctgca
agttctccgagctcctggagaagattgaccgtcgtaccggcaagtcggttgagaacaacc
ccaagttcgtcaagtctggcgacgccgccatcgtcaagatgattccctcgaagccc
>XCY134_JAUCC_7447
attgtttatctattttatatgagtctcttttggtgggtaaccctcgggagggtttacg--
tct--------ttgacacccaccaaagtgaccaaaaaaactcttgaatttttagtacatc
tgagc-ctaaaacaaataatcaaaactttcaacaacggatctcttggttctggcatcgat
gaagaacgcagcgaaatgcgataagtaatgtgaattgcagaattcagtgaatcatcgaat
ctttgaacgcacattgcgcctaccagtattctgataggcatgcctgttcgagcgtcattt
caaccctcaagcctt-ttggtttggtgttgaggctcttctattggaagtcctctaaatac
agtggcgg-aagtcataaaactccaagtgtagtaattttttctctcttagaggctttatg
ata--acttgccgtaaaaaacagtg---gttttaggaccctatttttatcaaggttgacc
tcggatcaggtaggaatacccgctgaacttaagcatatc------gcggcaacagctcag
atttgaaatctaactc-tttgagttcgaattgtaatctgtagaggatgcttttgatgcga
tgccttctgagtcccctggaacggggcgccatagagggtgagagccccgtacggttggac
atcaaatctttgtaaagcaccttcgacgagtcgagtagtttgggaatgctgctcaaagcg
ggaggtaaatttcttctaaagctaaatattggccagagaccgatagcgcacaagtagagt
gatcgaaagatgaaaagcactttgaaaagagggttaaaaagcacgtgaaattgttgaaag
ggaagcgtttatgaccagacttgtttttaattgatcatccagtgttctcactggtgcact
ctgttagata-caggccagcatcagtttcttcagaagcataaaggttttaggaacgtagc
tcttc--ggagtgttatagcctattacacaatacttctagagggactgaggaccgcgcat
tgcaaggatgctggcgtaatggtcatcagcgacccgtcttgaaacacggaccaaggagtc
aagcattagggcgagtgtttgggtgaaaaacccgcacgcgaaatgaaagtgaacgctggt
gagagcttcggcgcatcatcgaccgatcctgaagttttcggatggatttgagtaagagcc
ttaacgcttggacccgaaagatggtgaactatgcttgtatagggtgaagccagaggaaac
tctggtggaggctcgcagcggttctgacgtgcaaatcgatcgtcaaatatgagcatgggg
gcgaaagactatcgaa--------------------------------------------
------------------------------------------------------------
------------------------------------------------------------
------------------------------------------------------------
------------------------------------------------------------
------------------------------------------------------------
------------------------------------------------------------
-------------------------------------caccgtggctggtgtctcgcaag
tgctgaaccgctacacctttgcgtcaacgttatcccatctgcggcgcaccaatacgccca
tcggtcgagatggaaaacttgcaaaaccacgccagttgcacaacacccactggggtttgg
tgtgccctgccgagactccagaagggcaggcttgcgggttggtgaaaaacctgtcactaa
tgtgctacgtcagcgtgggaactccagccgaacccattgtggatttcatggtggctagga
acatggaagtgctagaagagtatgagccgcttcgctaccctaatgccaccaaggtctttg
tcaacggcacttgggtcggcgtccatcaggatccaaaacatttggttcgtttggttcagg
gtttgcgccgaaagggcatcatccaagccgaggtctctctcgttcgcgatatccgagacc
gcgagttcaagatcttctctgacgctggccgtgtcatgcgacctctgtttgccgtggaac
aggaagagaatgcggaatctggtgcgcaacagggtgccttgatcctcaccaaagagcaca
ttgcccgactagaacaagatgaggctattgatgagcatcaccccgaccattttggctggc
agggtcttcaagacgtcggcgccattgagtatctcgacgccgaggaagaagaaacctcta
tgatctgcatgacacctgaagatctcgaaaactatcggttgc-aaaggctggccgccca-
cccaggaggagg-aaccgacgacgat----------------------------------
------------------------------------------------------------
------------------------------gtaccggtgagttcgaggctggtatctcca
aggatgcccagactcgcgagcacgccctgcttgccttcacactcggtgtccgtcagctca
tcgtcgccatcaacaagatggatactgccaagtgggccgaggatcgttacaacgaaatca
tcaaggagacttccaacttcatcaagaaggttggctacaaccccaagcaggttgccttcg
tccccatctcgggcttcaacggcgacaacatgcttgaggcctccaagaactgcccctggt
acaagggctgggagaaggagatcaagggcggcaaggccaccggcaagactcttctcgagg
ccatcgatgccatcgagccccccaagcgccctactgacaagcccctccgtctccccctcc
aggacgtgtacaagattggcggtattggcacggttcccgtcggccgtatcgagactggtg
tcctgaagcccggtatggtcgtcacctttgctcccgccaacgtcactacggaagtcaagt
ccgtcgagatgcaccacgagcagcttaccgagggtgttcccggtgacaacgtcggcttca
acgtgaagaacgtctccgtcaaggaaatccgtcgtggcaacgtcgctggcgactccaaga
acgaccccccggctggtgccgcttccttcaccgcccaggtcattgtcctcaaccaccccg
gtcaggttggtgccggctacgcccccgtcctggattgccacacggcccacattgcctgca
agttctccgagctcctggagaagattgaccgtcgtaccggcaagtcggttgagaacaacc
ccaagttcgtcaagtctggcgacgccgccatcgtcaagatgattccctcgaagccc
>Dictyosporella_aquatica_CBS_H_22127T
????????????????????????????????????????????????????????????
????????????????????????????????????????????????????????????
????????????????????????????????????????????????????????????
????????????????????????????????????????????????????????????
????????????????????????????????????????????????????????????
????????????????????????????????????????????????????????????
????????????????????????????????????????????????????????????
????????????????????????????????????????????????????????????
???????????????????????????????????????agtgaagcggcaacagctcag
atttgaaatctggtcc-t-cgggcccgagttgtaatctgtagaggatgctttcggcaaga
cgccttctgagtcccctggaacggggcgccatagagggtgagagccccgtacggttggac
gtcgcgcctctgtaaagcaccttcgacgagtcgagtagtttgggaatgctgctcaaagcg
ggaggtaaatttcttctaaagctaaataccggccagagaccgatagcgcacaagtagagt
gatcgaaagatgaaaagcactttgaaaagagggttaaaaagcacgtgaaattgttgaaag
ggaagcgtttgtgaccagacttggtcccggcggatcatccggcgttctcgccggtgcact
ccgccgggtttcaggccagcatcggttttcccgggggcataaaggcgtcgggaacgtagc
tcttccgggagtgttatagcccgtcgcacaatatccccggggggaccgaggcccgcgcac
cgcaaggatgctggcgtaatggtcaccagcgacccgtcttgaaacacggaccaaggagtc
aagcattagggcgagtgtttgggtggcaaacccgcacgcgaaatgaaagtgaacgctggt
gagagcctcggcgcatcatcgaccgatcctgatgtattcggatggatttgagtaagagcc
ttaccgcttggacccgaaagatgctgaactatgcttgtatagggtgaagccagaggaaac
tctggtggaggctcgcagcggttctgacgtgcaaatcgatcgtcaaatatgagcatgggg
gcgaaagactaatcgaagcatctagtagctggttaccgccgaagtttccctcaggatagc
agtgttgttttcagttttatgaggtaaagcgaacgattagggacccgggggcgctattag
ccttcatccattctcgaactttaaatatgtaagaagcccttgttactttgctgaacgcgg
gccttcgaatgtatcaacactagtgggccatttttggtaagcagaactggcgatgcggga
tgaaccgaacgggggaataaggcgccggagtgaacgctcatcagacaccacaaaaggcgt
taatacatctagacagccggacggtggccatggaagtcggaatccgctaaggactgtgta
acaactcaccggccgaatgtattagccctgaaaatggatggcgctcaagcgttccgccca
tctccccccctcggggtagaaacgatgccccgaggag???????????????????????
????????????????????????????????????????????????????????????
????????????????????????????????????????????????????????????
????????????????????????????????????????????????????????????
????????????????????????????????????????????????????????????
????????????????????????????????????????????????????????????
????????????????????????????????????????????????????????????
????????????????????????????????????????????????????????????
????????????????????????????????????????????????????????????
????????????????????????????????????????????????????????????
????????????????????????????????????????????????????????????
????????????????????????????????????????????????????????????
????????????????????????????????????????????????????????????
????????????????????????????????????????????????????????????
????????????????????????????????????????????????????????????
????????????????????????????????????????????????????????????
????????????????????????????????????????????????????????????
????????????????????????????????????????????????????????????
????????????????????????????????????????????????????????????
????????????????????????????????????????????????????????????
????????????????????????????????????????????????????????????
????????????????????????????????????????????????????????????
????????????????????????????????????????????????????????????
????????????????????????????????????????????????????????????
????????????????????????????????????????????????????????????
????????????????????????????????????????????????????????????
????????????????????????????????????????????????????????????
????????????????????????????????????????????????????????????
????????????????????????????????????????????????????????????
????????????????????????????????????????????????????????
>Dictyosporella_ellipsoidea_MFLUCC_18_1042_T
????????????????????????????????????????????????????????????
????????????????????????????????????????????????????????????
????????????????????????????????????????????????????????????
????????????????????????????????????????????????????????????
????????????????????????????????????????????????????????????
????????????????????????????????????????????????????????????
????????????????????????????????????????????????????????????
????????????????????????????????????????????????????????????
???????????????????????????????????????agtgaagcggcaacagctcag
atttgaaatctggccc-tacgggtccgagttgtaatctgtagaggatgcttttggcaaga
cgccttctgagtcccctggaacggggcgccatagagggtgagagccccgtacggttggac
gtcgcgcctctgtaaagcaccttcgacgagtcgagtagtttgggaatgctgctcaaagcg
ggaggtaaatttcttctaaagctaaataccggccagagaccgatagcgcacaagtagagt
gatcgaaagatgaaaagcactttgaaaagagggttaaaaagcacgtgaaattgttgaaag
ggaagcgtttgtgaccagacttgttcccggcggatcatccggcgttctcgccggtgtact
ccaccgggtttcaggccagcatcggtttcttcggaggcataaaggccttgggaacgtagc
tcttc--ggagtgttatagcccattgcaaaataccttcagggggaccgaggcccgcgcat
tgcaaggatgctggcgtaatggtcaccagcgacccgtcttgaaacacggaccaaggagtc
aagcattagggcgagtgtttgggtgtaaaacccgcacgcgaaatgaaagtgaacgctggt
gagagcttcggcgcatcatcgaccgatcctgatgttctcggatggatttgagtaagagcc
ttaacgcttggacccgaaagatgatgatctatgcttgtatagggtgaagccagaggaaac
tctggtggaggctcgcagcggttctgacgtgcaaatcgatcgtcaaatatgagcatgggg
gcgaaagactaatcgaatcatctagtagctgg----------------------------
------------------------------------------------------------
------------------------------------------------------------
------------------------------------------------------------
------------------------------------------------------------
------------------------------------------------------------
------------------------------------------------------------
-------------------------------------???????????????????????
????????????????????????????????????????????????????????????
????????????????????????????????????????????????????????????
????????????????????????????????????????????????????????????
????????????????????????????????????????????????????????????
????????????????????????????????????????????????????????????
????????????????????????????????????????????????????????????
????????????????????????????????????????????????????????????
????????????????????????????????????????????????????????????
????????????????????????????????????????????????????????????
????????????????????????????????????????????????????????????
????????????????????????????????????????????????????????????
????????????????????????????????????????????????????????????
????????????????????????????????????????????????????????????
????????????????????????????????????????????????????????????
????????????????????????????????????????????????????????????
????????????????????????????????????????????????????????????
????????????????????????????????????????????????????????????
????????????????????????????????????????????????????????????
????????????????????????????????????????????????????????????
????????????????????????????????????????????????????????????
????????????????????????????????????????????????????????????
????????????????????????????????????????????????????????????
????????????????????????????????????????????????????????????
????????????????????????????????????????????????????????????
????????????????????????????????????????????????????????????
????????????????????????????????????????????????????????????
????????????????????????????????????????????????????????????
????????????????????????????????????????????????????????????
????????????????????????????????????????????????????????
>Dictyosporella_hydei_IFRDCC_3075T
????????????????????????????????????????????????????????????
????????????????????????????????????????????????????????????
????????????????????????????????????????????????????????????
????????????????????????????????????????????????????????????
????????????????????????????????????????????????????????????
????????????????????????????????????????????????????????????
????????????????????????????????????????????????????????????
????????????????????????????????????????????????????????????
???????????????????????????????????????agtgaagcggcaacagctcag
atttgaaatctggccc-tatgggtccgagttgtaatctgtagaggatgcttttggcaaga
cgccttctgagtcccctggaacggggcgccatagagggtgagagccccgtacggttggac
gtcgcgcctctgtaaagcaccttcgacgagtcgagtagtttgggaatgctgctcaaagcg
ggaggtaaatttcttctaaagctaaataccggccagagaccgatagcgcacaagtagagt
gatcgaaagatgaaaagcactttgaaaagagggttaaaaagtacgtgaaattgttgaaag
ggaagcgtttgtgaccagacttggtctcggcggatcacccggcgttctcgccggggtact
ctgtcgggtt-caggccagcatcggtttctccgggggcataaaggccctgggaacgtacc
tctttcgggagtgttatagcccatcgcacaatacccccggggggaccgaggcccgcgcat
tgcaaggatgctggcgtaatggtcaccagcgacccgtcttgaaacacggaccaaggagtc
aagcattagggcgagtgtttgggtggaaaacccgcacgcgaaatgaaagtgaacgctggt
gagagcttcggcgcatcatcgaccgatcctgatgttctcggatggatttgagtaagagcc
ttaccgcttggacccgaaagatggtgaactatgcttgtatagggtgaagccagaggaaac
tctggtggaggctcgcagcggttctgacgtgcaaatcgatcgtcaaatatgagcatgggg
gcgaaagactaatcgaaccatctagtagctggttaccgccgaagtttccctcaggatagc
agtgttgttttcagttttatgaggtaaagcgaacgattagggacccgggggcgctattag
ccttcatccattctcgaactttaaatatgtaagacgccctt-------------------
------------------------------------------------------------
------------------------------------------------------------
------------------------------------------------------------
------------------------------------------------------------
-------------------------------------???????????????????????
????????????????????????????????????????????????????????????
????????????????????????????????????????????????????????????
????????????????????????????????????????????????????????????
????????????????????????????????????????????????????????????
????????????????????????????????????????????????????????????
????????????????????????????????????????????????????????????
????????????????????????????????????????????????????????????
????????????????????????????????????????????????????????????
????????????????????????????????????????????????????????????
????????????????????????????????????????????????????????????
????????????????????????????????????????????????????????????
????????????????????????????????????????????????????????????
????????????????????????????????????????????????????????????
????????????????????????????????????????????????????????????
????????????????????????????????????????????????????????????
????????????????????????????????????????????????????????????
????????????????????????????????????????????????????????????
????????????????????????????????????????????????????????????
????????????????????????????????????????????????????????????
????????????????????????????????????????????????????????????
????????????????????????????????????????????????????????????
????????????????????????????????????????????????????????????
????????????????????????????????????????????????????????????
????????????????????????????????????????????????????????????
????????????????????????????????????????????????????????????
????????????????????????????????????????????????????????????
????????????????????????????????????????????????????????????
????????????????????????????????????????????????????????????
????????????????????????????????????????????????????????
>Junewangia_thailandica_MFLU_15_2682_T
????????????????????????????????????????????????????????????
????????????????????????????????????????????????????????????
????????????????????????????????????????????????????????????
????????????????????????????????????????????????????????????
????????????????????????????????????????????????????????????
????????????????????????????????????????????????????????????
????????????????????????????????????????????????????????????
????????????????????????????????????????????????????????????
???????????????????????????????????????agtgaagcggcaacagctcag
atttgaaatctggccc-tctgggtccgaattgtaatctgtagaggatgcttttggcaaga
cgccttctgagtcccctggaacggggcgccatagagggtgagagccccgtacggttggac
gtcgcgcctctgtaaagcaccttcgacgagtcgagtagtttgggaatgctgctcaaagcg
ggaggtaaatttcttctaaagctaaataccggccagagaccgatagcgcacaagtagagt
gatcgaaagatgaaaagcactttgaaaagagggttaaaaagcacgtgaaattgttgaaag
ggaagcgtttgtgaccagacttggtcccggcggatcacccggcgttctcgccggggtact
ctgtcgggtt-caggccagcatcggtttctctgggggcataaaggctttgggaacgtagc
tctttcgggagtgttatagccctttgcacaatacccccggggggaccgaggcccgcgcat
tgcaaggatgctggcgtaatggtcaccagcgacccgtcttgaaacacggaccaaggagtc
aagcattagggcgagtgtttgggtggaaaacccgcacgcgaaatgaaagtgaacgctggt
gagagcttcggcgcatcatcgaccgatcctgatgttttcggatggatttgagtaagagcc
ttaccgcttggacccgaaagatggtgaactatgcttgtatagggtgaagccagaggaaac
tctggtggaggctcgcagcggttctgacgtgcaaatcgatcgtcaaatatgagcat----
------------------------------------------------------------
------------------------------------------------------------
------------------------------------------------------------
------------------------------------------------------------
------------------------------------------------------------
------------------------------------------------------------
------------------------------------------------------------
-------------------------------------???????????????????????
????????????????????????????????????????????????????????????
????????????????????????????????????????????????????????????
????????????????????????????????????????????????????????????
????????????????????????????????????????????????????????????
????????????????????????????????????????????????????????????
????????????????????????????????????????????????????????????
????????????????????????????????????????????????????????????
????????????????????????????????????????????????????????????
????????????????????????????????????????????????????????????
????????????????????????????????????????????????????????????
????????????????????????????????????????????????????????????
????????????????????????????????????????????????????????????
????????????????????????????????????????????????????????????
????????????????????????????????????????????????????????????
????????????????????????????????????????????????????????????
????????????????????????????????????????????????????????????
????????????????????????????????????????????????????????????
????????????????????????????????????????????????????????????
????????????????????????????????????????????????????????????
????????????????????????????????????????????????????????????
????????????????????????????????????????????????????????????
????????????????????????????????????????????????????????????
????????????????????????????????????????????????????????????
????????????????????????????????????????????????????????????
????????????????????????????????????????????????????????????
????????????????????????????????????????????????????????????
????????????????????????????????????????????????????????????
????????????????????????????????????????????????????????????
????????????????????????????????????????????????????????
>Sporidesmiella_aquatica_S_1339
????????????????????????????????????????????????????????????
????????????????????????????????????????????????????????????
????????????????????????????????????????????????????????????
????????????????????????????????????????????????????????????
????????????????????????????????????????????????????????????
????????????????????????????????????????????????????????????
????????????????????????????????????????????????????????????
????????????????????????????????????????????????????????????
???????????????????????????????????????-----------aacagctcag
atttgaaatctaactc-tttgagttcgagttgtaatctgtagaggatgcttttgatgcga
tgccttctgagttccctggaacgggacgccatagagggtgagagccccgtacggttggac
atcaaatctctgtaaagcaccttcgacgagtcgagtagtttgggaatgctgctcaaagcg
ggaggtaaatttcttctaaagctaaatattggccagagaccgatagcgcacaagtagagt
gatcgaaagatgaaaagcactttgaaaagagggttaaaaagcacgtgaaattgttgaaag
ggaagcgtttatgaccagacttgtttttagctgatcatctggtgttctcaccagtgcact
cggttatattacaggccagcatcggtttttttagaggcataaaggttttaggaacgtagc
tctttcgggagtgttatagcctattacacaatacctctgaagggaccgaggcccgcgcat
tgcaaggatgctggcgtaatggtcatcagcgacccgtcttgaaacacggaccaaggagtc
aagcattagggcgagtgtttgggtgaaaaacccgcacgcgaaatgaaagtgaacgctggt
gagagcttcggcgcatcatcgaccgatcctgaagttttcggatggatttgagtaagagcc
ttaacgcttggacccgaaagatggtgaactatgcttgtatagggtgaagccagaggaaac
tctggtggaggctcgcagcggttctgacgtgcaaatcgatcgtcaaatatgagcatgggg
gcgaaagactaatcgaaccatctagtagctggttaccgccgaagtttccctcaggatagc
agtgttgttttcagttttatgaggtaaagcgaacgattagggacgcgggggcgctattag
ccttcatccattctcgaactttaaatatgtaagaagctcttgttactttgctgaacgtga
gcattcgaatgtatcaacactagtgggccattt---------------------------
------------------------------------------------------------
------------------------------------------------------------
------------------------------------------------------------
-------------------------------------caccgtggcaggtgtctcgcagg
tgttgaatcggtacacctttgcatcgaccttgtcccatttgcggcgcaccaacacgccca
tcggtcgtgatggcaagcttgccaagccacgccagcttcacaacactcactggggtctag
tgtgccctgccgagacaccggaaggacaggcctgcgggttggtgaagaacctgtcactaa
tgtgctacgtcagtgtgggaacaccggccgaacccattgtggatttcatggtggcccgga
acatggaagtactcgaagagtacgaaccactccgttaccccaacgctaccaaggtctttg
tcaatggtacctgggttggcgttcatcaggatccgaagcacttggttcgtctggtgcagg
ggctacgccgaaaaggtatcatccaagctgaggtctctctggttcgtgatatccgagacc
gcgagttcaagatcttttccgacgccggccgcgtcatgcgacccttgtttgctgtcgaac
aagaagaaaatgccgagtcgggtgcacaacagggtgccttgatccttaccaaagagcaca
ttgcgcggttggagcaagacgaagctattgatgagcatcaccccgatcactttggctggc
aaggtctccaagacgttggtgctatcgagtacctcgacgctgaagaggaagaaacctcca
tgatctgtatgacgcccgaagatcttgaaaactatcggttgcaaaaggctggccgtccag
ctcaggaggaggcagtagacgacgacctcaacaggcgtctcaagacaaagctga------
------------------------------------------------------------
------------------------------------------------------------
-------------------------------------------------ccgtcagctca
tcgtcgccatcaacaagatggacactgccaagtgggccgaggatcgattcaacgaaatca
tcaaggagacctccaacttcatcaagaaggttggctacaaccccaagcaggttgccttcg
tccccatctcgggcttcaacggcgacaacatgctcgaggcctccaagaactgcccttggt
acaagggttgggagaaggagatcaagggtggcaaggccagcggcaagactcttctcgagg
ctattgatgccatcgagccccccaagcgcccgactgacaagcccctccgtctccccctcc
aggacgtgtacaagattggcggtatcggcactgttcccgtcggccgtatcgagactggtg
tcctgaagcccggcatgatcgtcacgtttgcccccgccaacgtcaccactgaagtcaagt
ccgtcgagatgcaccacgagcagcttactgagggtatgcccggcgacaacgtcggcttca
acgtgaagaacgtctccgtcaaggaaattcgccgtggcaacgttgctggcgactccaaga
acgaccccccggctggtgccgcttccttcaccgcccaggtcattgtcctcaaccaccccg
gtcaggttggtgccggttacgctcccgtccttgattgccacacggcccacatcgcctgca
agttctccgagctcctggagaagattgaccgccgtaccggcaagtctgttgagaacaacc
ccaagttcgtcaagtctggtgacgcc------------------------------
