# Supplementary material for: Multi-locus phylogenetic analyses and morphology reveal new species, new records, and taxonomic updates of saprobic Dothideomycetes and Sordariomycetes from freshwater habitats in China
Source: IMA Fungus. 2026 Jun 25;17:e188546. doi: 10.3897/imafungus.17.188546 (PMC13329429; doi:10.3897/imafungus.17.188546)
Supplement: Supplementary material 1 — Tree alignment [file imafungus-17-e188546-s001.zip › Tree alignments/Wongia.fas]

>Wongia_pallidopolaris_CBS_440_70T
gaacctacctgtatgttgcttcggtggggtggcctctccggaggtcctggctgcaaggcacccgccggaggtaaatcttttgttcgacctgtcttctgagtacaaacaaaataatcaaaactttcaacaacggatctcttggctctagcatcgatgaagaacgcagcgaaatgcgataagtaatgcgaattgcagaattccgcgagtcatcgaatctttgaacgcacattgcgcctgccagtattctggcaggcatgcctgtccgagcgtcatttcaacccccaggccttcgtcgcctgtcgttggggccttcaggaggccccctgagccctgaaaagcagtggcgggctcgccagaacaccgagcgcagtaattcctctcgctcgggggccaggcgggtgccagccgtggctcaaatttgaaatctggtccgggcccgagttgtaatttgtagaggatgcttttggcgcggtgccttctgagttccctggaacgggacgccacagagggtgagagccccgtatagtcggacaccaagcctctgtaaagctccttcgacgagtcgagtagtttgggaatgctgctcaaaatgggaggtaaatctcttctaaagctaaatacaggctagagaccgatagcgcacaagtagagtgatcgaaagatgaaaagcactttgaaaagagggttaaacagcacgtgaaattgttgaaagggaagcgcttgtgaccagacttgcgcccggttgatcatccagcgttctcgctggtgcactctgccgggctcaggccagcatcggttcttgcggggggttaaaagccccgggaatgtagctccctcgggagtgttatagcccgctgcagaatacccccgcggggaccgaggtacgcgttccgcaaggatgctggcgtaatggtcaccagcgacccgtcttgaaacacggaccaaggagtcaagcattagggcgagtgtttgggtgtcaaacccgcacgcgaaatgaaagtgaacgtaggtgagagcttcggcgcatcatcgaccgatcctgatgtattcggatggatttgagtaagagccttaccgcttggacccgaaagatggtgaactatgcttgaatagggtgaagccagaggaaactctggtggaggctcgcagcggttctgacgtgcaaatcgatcgtccaaatacttcgatatcaggataggcatgaggcataacaccctcactaatggcctgaagtattctctcgccactggcaactggggcgagcagaagaaggcaatgagctccactgcgggtgtctcccaagttttgaatcgttacacctttgcgtccactctctcccacttgcgacggacgaacacccccattggcagagacggcaagcttgcaaagccacgccagcttcacaacacccattggggcttggtctgcccggcagaaacgccagaaggccaagcttgtggtttggtaaagaacctgtctctgatgtgctacgtcagcgtcgggacaccggctgatcctattgtcgaattcatgatcgccaggaacatggaggtcctcgaggagtacgagccactgcggtacccaaacgcaacgaaggtttttgtcaacggcagttgggtaggcgtgcaccaagatccaaagcatcttgttggtttggttcaaaatcttcgacggcgcaacgtcatccaagccgaggtctcgcttgttagagacattcgagatcgggagttcaagatcttttccgatgcagggcgagtgatgcggccgctcttcgcagttgagcaagaggacaatccggacaagggccaaatcaaggggtcgttgattctcaacaaaaaccatatcaagcggctcgaggatgacgagtcgctcgatgacacggatccaaagtactttggctgggatggaatcgccgacactggcgccatcgagtacttggatgctgaggaggaagagaccgccatgatctgcatgacgccagaggatttggagaattaccgactgcagaagctcggctacgagattcccgaggatgacaatgatgatctcaacaagcgtgttaaaacgaaacagaatccggggactcacatgtacactcactgtgagattcatccaagcatgttgctgggcatctgcgccagcatcattccgttcccggatctcagttatcgtttatttgatagtaccttactacaaggataaccgtggtaattctagagctaatacttgtacaaaatcccgacttcggaagggatgtatttattagattaaaaaccaacgccctctggggctcactggtgattcatgataacttttcgaatcgcatggccttgcgccggcgatggttcattcaaatttctgccctatcaactttcgacggctgggtcttggccagccgtggtgacaacgggtaacggagagttagggctcgactccggagaaggagcctgagagacggctactacatccaaggaaggcagcaggcgcgcaaattacccaatggcgacacgccgaggtagtgacaataaatactgatacagggcccttttgggtcttgtaattggaatgagtacaatttaaatcccttaacgaggaacaattggagggcaagtctggtgccagcagccgcggtaattccagctccaatagcgtatattaaagttgttgcggttaaaaagctcgtagttgaaccttgggcctggctggccggtccgcctcaccgcgtgcactggtccggccgggcctttccctctggggaaccgcatgcccttcactgggtgtgtcggggaaccaggacttttactttgaaaaaattagagtgttcaaagcaggcctatgctcgaatacattagcatggaataatagaataggacgtgcggttctattttgttggtttctaggaccgccgtaatgattaatagggacagtcgggggcatcagtattcaattgtcagaggtgaaattcttggatttattgaagactaactactgcgaaagcatttgccaaggatgttttcattaatcaggaacgaaagttaggggatcgaagacgatcagataccgtcgtagtcttaaccataaactatgccaactagggatcggacgatggagttcgaggctggtatctccaaggatggccagactcgcgagcacgccctgcttgcctacaccctgggtgtcaagcagctcatcgtggccatcaacaagatggacaccgccaagtgggccgaggctcgttacaacgagatcatcaaggagacttccaacttcatcaagaaggtcggctacaaccccaagaccgttgccttcgttcccatctccgggttcaacggcgacaacatgctggctgcttccaccaactgcccgtggtacaagggctggaccaaggagggcaagggtggctcggtcaccggcaagactctgctggaggccatcgatgccattgagcccccccgccgtcccaccgacaagccccttcgcctgccccttcaggatgtgtacaagatcggcggtattggaactgtccctgtcggccgtatcgagactggtgtcctgaagcccggtatggtcgtcacattcgcgccttccaacgtcaccactgaagtcaagtccgtcgagatgcatcacgagcaacttaccgagggtatgccgggtgacaacgttggattcaacgtcaagaacgtctcagtcaaggagatccgccgtggcaacgttgctggtgactccaagaacgacccccctctaggtgctgcttccttcaccgcccaagtcatcgtcctcaaccatcctggccaggttggtgctggttacgcccctgtcctggactgccataccgcccacattgcctgcaagttcgccgagatcactgagaagatcgaccgtcgtaccggcaagtcggttgagaacgcccccaagttcatcaagtcgggtgacgctgccatcgtcaagatgat
>Wongia_rhachidophora_CBS_531_73T
gaacttacctattcgttgcttcggtgggtgaccccttctggggtcctcggccgcaaggcgcccgccggaggtttacactatgttctaccgtacatctgagtaaaaaaaaataaatcaaaactttcaacaacggatctcttggctctagcatcgatgaagaacgcagcgaaatgcgataagtaatgcgaattgcagaattccgcgagtcatcgaatctttgaacgcacattgcgcctgctagtattctggcaggcatgcctgtccgagcgtcatttcaacccccaggccctcgtcgcctgttgttggggctttcagggcgccccctgagccctgaaaagcagtggcgggctcgccaggtcaccgagcgcagtaattactctcgcttaggggcctggcgggtaccagccgtggctcaaatttgaaatctggcccgggtccgagttgtaatttgtagaggatgcttttggcgcggtgccttctgagttccctggaacgggacgccacagagggtgagagccccgtatagtcggacaccaagcctttgtaaagctccttcgacgagtcgagtagtttgggaatgctgctcaaaatgggaggtaaatctcttctaaagctaaatacaggctagagaccgatagcgcacaagtagagtgatcgaaagatgaaaagcactttgaaaagagggttaaaaagcacgtgaaattgttgaaagggaagcgcttgtgaccagacttgcgcccggttgatcatccagcgttctcgctggtgcactctgccgggctcaggccagcatcggttcttgcggggggataaaagctgtgggaatgtagctccctcgggagtgttatagcccgctgcagaatacccccgcggggaccgaggtacgcgttccgcaaggatgctggcgtaatggtcaccagcgacccgtcttgaaacacggaccaaggagtcaagcattagggcgagtgtttgggtgtcaaacccgcacgcgaaatgaaagtgaacgtaggtgagagcttcggcgcatcatcgaccgatcctgatgtattcggatggatttgagtaagagccttaccgcttggacccgaaagatggtgaactatgcttgaatagggtgaagccagaggaaactctggtggaggctcgcagcggttctgacgtgcaaatcgatcgtc----------------------------------------------------------------------------------------------------------------------------------------------------------------------------------------------------------------------------------------------------------tgtcccgcagaaacgccagaaggccaggcctgtggtttggtgaagaatctgtctctgatgtgctacgtcagtgtcggcacgcccgctgaccctatcgtggaattcatgattgccaggaatatggaagtgctcgaggagtacgagccgctgcggtacccgaacgcaaccaaggtctttgtcaacggcagctgggtaggtgtacatcaagatccaaagcatcttgttggtctagtccagaacctccggcggcgcaacgtcattcaagccgaggtttcccttgttagagacattcgagaccgcgagttcaagatattttccgacgctggccgagtgatgcggccgctctttgctgtcgagcaggaggacaatccggacaagggccaaatcaaagggtcgctaattctcaacaagaaccatatcaggcgtctcgaggaagatgaaactctcgatgacacggatccaaggtactttggctgggatggaatcgccgacaccggcgcgatcgagtacttagatgcggaagaggaggagactgccatgatctgcatgacgccagaggacttggagaattaccgattgcagaagcttggctacgaaatccctgaggatgacaacgacgacctcaacaagcgtgttaagacgaagcagaacccgggaacccacatgtacactcattgtgagatccatccaagcatgttgctgggcatttgcgccagcatcattccattcccggatctcagttatcgtttatttgatagtaccttactacaaggataaccgtggtaattctagagctaatacttgcacaaaatcccgacttcggaagggatgtatttattagattaaaaaccaatgccctccggggctcactggtgattcatgataacttttcgaatcgcatggccttgcgccggcgatggttcattcaaatttctgccctatcaactttcgacggctgggtcttggccagccgtggtgacaacgggtaacggagagttagggctcgactccggagaaggagcctgagaaacggctactacatccaaggaaggcagcaggcgcgcaaattacccaatgacgacacgtcgaggtagtgacaataaatactgatacagggctcttttgggtcttgtaattggaatgagtacaatttaaatcccttaacgaggaacaattggagggcaagtctggtgccagcagccgcggtaattccagctccaatagcgtatattaaagttgttgcggttaaaaagctcgtagttgaaccttgggcctggctggccggtccgcctcaccgcgtgcactggtccggccgggcctttccctctggggaaccgcatgcccttcactgggtgtgtcggggaaccaggacttttactttgaaaaaattagagtgttcaaagcaggcctatgctcgaatacattagcatggaataatagaataggacgtgcggttctattttgttggtttctaggaccgccgtaatgattaatagggacagtcgggggcatcagtattcaattgtcagaggtgaaattcttggatttattgaagactaactactgcgaaagcatttgccaaggatgttttcattaatcaggaacgaaagttaggggatcgaagacgatcagataccgtcgtagtcttaaccataaactatgccaactagggatcggacgatggagttcgaggctggtatctccaaggatggccagactcgcgagcacgccctgcttgcctacaccctgggtgtcaagcagctgattgtggccatcaacaagatggacactgctcagtgggccgaggctcgttacaacgagatcatcaaggagacctccaacttcatcaagaaggtcggctacaaccccaagactgttgccttcgtccccatctcgggcttcaacggcgacaacatgttgacggcctccaccaactgcccgtggtacaagggctggaccaaggaggccaagggtggcaacgtcaccggcaagaccctgctcgaggctatcgacgccattgagccccctcgccgtcccaccgacaagcccctgcgtctgcctcttcaggatgtgtacaagatcggcggtattggcactgtccctgtcggccgtatcgagactggtgtcctgaagcccggtatggtcgtcaccttcgctccctccaacgtcaccactgaagtcaagtccgtggagatgcaccacgagcagcttcaggagggtgtgccgggcgacaatgtcggcttcaatgtcaagaacgtctccgtcaaggagattcgccgtggcaacgtcgctggtgactccaagaacgacccgcccgccggtgctgcttccttcaccgcccaggtcatcgtcctcaaccaccccggccaggttggtgctggttacgcccctgtcctggattgccacactgcccacattgcctgcaagttcgccgagatcaccgagaagattgaccgccgtaccggcaagtcggttgagaacgctcccaagttcatcaagtcgggtgatgctgccatcgtcaagatgat
>Wongia_aquatica_MFLUCC_18_1607T
gaacttacctgtacgttgcttcggtggggtggcctctccgggggccctggccgcaaggcacccgccggaggtcaactctttgttcgacctgtcttctgagtataaacaaaacaatcaaaactttcaacaacggatctcttggctctagcatcgatgaagaacgcagcgaaatgcgataagtaatgcgaattgcagaattccgcgagtcatcgaatctttgaacgcacattgcgcctgccagtattctggcaggcatgcctgtccgagcgtcatttcaacccccaggccttcgtcgcctgtagttggggccctcaggaggcctcctgagccctgaaaagcagtggcgggctcgccagaacaccgagcgcagtaattcctctcgctcgggggccaggcgggtgccagccgtg-------tttgaaatctggtccgggcccgagttgtaatttgtagaggatgcttttggcgcggtgccttctgagttccctggaacgggacgccacagagggtgagagccccgtatagtcggacaccaagcctctgtaaagctccttcgacgagtcgagtagtttgggaatgctgctcaaaatgggaggtaaatctcttctaaagctaaatacaggctagagaccgatagcgcacaagtagagtgatcgaaagatgaaaagtactttgaaaagagggttaaaaagcacgtgaaattgttgaaagggaagcgcttgtgaccagacttgcgcccggttgatcatccagcgttctcgctggtgcactctgccgggctcaggccagcatcggttcttgcggggggataaaagccccgggaatgtagctccctcgggagtgttatagcccgctgcagaatacccccgcggggaccgaggtacgcgttccgcaaggatgctggcgtaatggtcaccagcgacccgtcttgaaacacggaccaaggagtcaagcattagggcgagtgtttgggtgtcaaacccgcacgcgaaatgaaagtgaacgtaggtgagagcttcggcgcatcatcgaccgatcctgatgtattcggatggatttgagtaagagccttaccgcttggacccgaaagatggtgaactatgcttgaata---------------------------------------------------------------caaatacttcgatatcaggataggcatgaggcacaacaccctcactaatggcctgaagtattctctcgccactggcaactggggcgagcagaagaaggcaatgagctccactgcgggtgtctcccaagttttgaatcgttacacctttgcgtccactctctcccacttgcgacggacgaacacccccattggcagagacggcaagcttgcaaagccgcgccagcttcacaacacccactggggcttggtctgcccggcagaaacgccagaaggccaggcttgtggtttggtgaagaacctgtctctcatgtgctacgtcagcgtcggaacaccggctgaccctattgtcgaattcatgatcgccaggaatatggaagtcctggaggaatacgagccgctgcggtacccaaacgcaacgaaggtctttgtcaacggcagttgggtaggcgtgcaccaagatccaaagcatcttgttggtttggttcaaaatcttcgacggcgcaacgtcatccaagccgaggtctcgcttgttagagacattcgagatcgggagttcaagatcttttccgatgcagggcgagtgatgcggccgctcttcgcagttgagcaagaggacaatccggacaagggccaaatcaaggggtcgttgattctcaacaaaaaccatatcaagcggctcgaggatgacgagtcactcgatgacacggatccaaagtactttggctgggatggaatcgccgacactggcgccatcgagtatttggatgctgaggaggaagagaccgccatgatctgcatgacgccagaggatttggagaattaccgactgcagaagcttggctacgagatccccgaggatgacaatgatgatctcaacaagcgtgttaaaacgaaacagaatccggggactcacatgtacactcactgtgagattcatccaagcatgttgctaggcatctgcgcc--------------------------------tttatttgatagtaccttactacaaggataaccgtggtaattctagagctaatacttgcacaaaatcccgacttcggaagggatgtatttattagattaaaaaccaacgccctctggggctcactggtgattcatgataacttttcgaatcgcatggccttgcgccggcgatggttcattcaaatttctgccctatcaactttcgacggctgggtcttggccagccgtggtgacaacgggtaacggagagttagggctcgactccggagaaggagcctgagaaacggctactacatccaaggaaggcagcaggcgcgcaaattacccaatggcgacacgccgaggtagtgacaataaatactgatacagggctcttttgggtcttgtaattggaatgagtacaatttaaatcccttaacgaggaacaattggagggcaagtctggtgccagcagccgcggtaattccagctccaatagcgtatattaaagttgttgcggttaaaaagctcgtagttgaaccttgggcctggctggccggtccgcctcaccgcgtgcactggtccggccgggcctttccctctggggaaccgcatgcccttcactgggtgtgtcggggaaccaggacttttactttgaaaaaattagagtgttcaaagcaggcctatgctcgaatacattagcatggaataatagaataggacgtgcggttctattttgttggtttctaggaccgccgtaatgattaatagggacagtcgggggcatcagtattcaattgtcagaggtgaaattcttggatttattgaagactaactactgcgaaagcatttgccaaggatgttttcattaatcaggaacgaaagttaggggatcgaagacgatcagataccgtcgtagtcttaaccataaactatgccaactaggg-----------gagttcgaggctggtatctccaaggatggccagactcgcgagcacgccctgcttgcctacaccctgggtgtcaagcagctcatcgtggccatcaacaagatggacacggccaagtgggccgaggctcgttataacgagatcatcaaggagacgtccaatttcatcaagaaggtcggctacaaccccaagaccgtcgccttcgttcccatctccgggttcaacggcgacaacatgctggctgcttcctccaactgcccgtggtacaagggctggtccaaggagggcaagggtggctcggtcaccggcaagactctgctggaggccatcgatgccattgagcccccccgccgtcccaccgacaagccccttcgcctgccccttcaggatgtgtacaagatcggcggtattggaactgtccctgtcggccgtatcgagactggtatcctaaagcccggtatggtcgtcacgttcgcgccttccaacgtcaccactgaagtcaagtccgtcgagatgcatcacgagcaacttaccgagggtatgccgggtgacaacgttggattcaacgtcaagaacgtctccgtcaaggagatccgccgtggcaacgttgctggtgactccaagaacgacccccctctaggtgctgcttccttcaccgcccaagtcatcgtcctcaaccaccctggccaggttggtgctggttacgcccctgtcctggactgccataccgcccacattgcctgcaagttcgccgagatcactgagaagatcgaccgtcgtaccggcaagtcagttgagaacgcccccaagttcatcaagtcgggtgacgctgccatcgtcaagatgat
>Wongia_aquatica_GZCC_25_0682
gaacttacctgtatgttgcttcggtggggtggcctctccgggggtcctggccgcaaggcacccgccggaggtcaactctttgttcgacctgtcttctgagcataaacaaaataatcaaaactttcaacaacggatctcttggctctagcatcgatgaagaacgcagcgaaatgcgataagtaatgcgaattgcagaattccgcgagtcatcgaatctttgaacgcacattgcgcctgccagtattctggcaggcatgcctgtccgagcgtcatttcaacccccaggccttcgtcgcctgtagttggggccctcaggaggcctcctgagccctgaaaagcagtggcgggctcgccagaacaccgagcgcagtaattcctctcgctcgggggccaggcgggtgccagccgtggctcaaatttgaaatctggtccgggcccgagttgtaatttgtagaggatgcttttggcgcggtgccttctgagttccctggaacgggacgccacagagggtgagagccccgtatagtcggacaccaagcctctgtaaagctccttcgacgagtcgagtagtttgggaatgctgctcaaaatgggaggtaaatctcttctaaagctaaatacaggctagagaccgatagcgcacaagtagagtgatcgaaagatgaaaagtactttgaaaagagggttaaaaagcacgtgaaattgttgaaagggaagcgcttgtgaccagacttgcgcccggttgatcatccagcgttctcgctggtgcactctgccgggctcaggccagcatcggttcttgcggggggataaaagccccgggaatgtagctccctcgggagtgttatagcccgctgcagaatacccccgcggggaccgaggtacgcgttccgcaaggatgctggcgtaatggtcaccagcgacccgtcttgaaacacggaccaaggagtcaagcattagggcgagtgtttgggtgtcaaacccgcacgcgaaatgaaagtgaacgtaggtgagagcttcggcgcatcatcgaccgatcctgatgtattcggatggatttgagtaagagccttaccgcttggacccgaaagatggtgaactatgcttgaatagggtgaagccagaggaaactctggtggaggctcgcagcggttctgacgtgcaaatcgatcgtccaaatacttcgatatcaggataggcatgaggcacaacaccctcactaatggtctgaagtattctctcgccactggcaactggggcgagcagaagaaggcaatgagctccactgcgggtgtctcccaagttttgaatcgttacacctttgcgtccactctctcccacttgcgacggacgaacacccccattggcagagacggcaagcttgcaaagccgcgccagctgcacaacacccactggggcttggtctgcccggcagaaacgccagaaggccaggcttgtggtttggtgaagaacctgtctctgatgtgctacgtcagcgtcggaacaccggctgaccctattgtcgaattcatgatcgccaggaatatggaagtcctcgaggaatacgagccgctgcggtacccaaacgcaacgaaggtctttgtcaacggcagttgggtaggcgtgcaccaagatccaaagcatcttgttggtttggttcaaaatcttcgacggcgcaacgtcatccaagccgaggtctcgcttgttagagacattcgagatcgggagttcaagatcttttccgatgcagggcgagtgatgcggccgctcttcgcagttgagcaagaggacaatccggacaagggccaaatcaaggggtcgttgattctcaacaaaaaccatatcaagcggctcgaggatgacgagtcactcgatgacacggatccaaagtactttggctgggatggaatcgccgacactggcgccatcgagtatttggatgctgaggaggaagagaccgccatgatctgcatgacgccagaggatttggagaattaccgactgcagaagcttggctatgagatccccgaggatgacaatgatgatctcaacaagcgtgttaaaacgaaacagaatccggggactcacatgtacactcactgtgagattcatccaagcatgttgctaggcatctgcgccagcatcattccattcccggatctcagttatcgtttatttgatagtaccttactacaaggataaccgtggtaattctagagctaatacttgcacaaaatcccgacttcggaagggatgtatttattagattaaaaaccaacgccctctggggctcactggtgattcatgataacttttcgaatcgcatggccttgcgccggcgatggttcattcaaatttctgccctatcaactttcgacggctgggtcttggccagccgtggtgacaacgggtaacggagagttagggctcgactccggagaaggagcctgagaaacggctactacatccaaggaaggcagcaggcgcgcaaattacccaatggcgacacgccgaggtagtgacaataaatactgatacagggctcttttgggtcttgtaattggaatgagtacaatttaaatcccttaacgaggaacaattggagggcaagtctggtgccagcagccgcggtaattccagctccaatagcgtatattaaagttgttgcggttaaaaagctcgtagttgaaccttgggcctggctggccggtccgcctcaccgcgtgcactggtccggccgggcctttccctctggggaaccgcatgcccttcactgggtgtgtcggggaaccaggacttttactttgaaaaaattagagtgttcaaagcaggcctatgctcgaatacattagcatggaataatagaataggacgtgcggttctattttgttggtttctaggaccgccgtaatgattaatagggacagtcgggggcatcagtattcaattgtcagaggtgaaattcttggatttattgaagactaactactgcgaaagcatttgccaaggatgttttcattaatcaggaacgaaagttaggggatcgaagacgatcagataccgtcgtagtcttaaccataaactatgccaactagggatcggacgatggagttcgaggctggtatctccaaggatggccagactcgcgagcacgccctgcttgcctacaccctgggtgtcaagcagctcatcgtggctatcaacaagatggacacggccaagtgggccgaggctcgttataacgagatcatcaaggagacgtccaatttcatcaagaaggtcggctacaaccctaagaccgtcgccttcgttcccatctccgggttcaacggcgacaacatgctggctgcttccaccaactgcccgtggtacaagggctggtccaaggagggcaagggtggctcggtcaccggcaagactctgctggaggccatcgatgccattgagcccccccgccgtcccaccgacaagccccttcgcctgccccttcaggatgtgtacaagatcggcggtattggaactgtccctgtcggccgtatcgagactggtgtcctgaagcccggtatggtcgtcacgttcgcgccttccaacgtcaccactgaagtcaagtccgtcgagatgcatcacgagcaacttactgagggtatgccgggtgacaacgttggattcaacgtcaagaacgtctccgtcaaggagatccgccgtggcaacgttgctggtgactccaagaacgacccccctctgggtgctgcttccttcaccgcccaagtcatcgtcctcaaccaccctggccaggttggtgctggttacgcccctgtcctggactgccataccgcccacattgcctgcaagttcgccgagatcactgagaagatcgaccgtcgtaccggcaagtcagttgagaacgcccccaagttcatcaagtcgggtgacgctgccatcgtaaagatgat
>Wongia_aquatica_GZCC_25_0683
gaacttacctgtatgttgcttcggtggggtggcctctccgggggtcctggccgcaaggcacccgccggaggtcaactctttgttcgacctgtcttctgagcataaacaaaataatcaaaactttcaacaacggatctcttggctctagcatcgatgaagaacgcagcgaaatgcgataagtaatgcgaattgcagaattccgcgagtcatcgaatctttgaacgcacattgcgcctgccagtattctggcaggcatgcctgtccgagcgtcatttcaacccccaggccttcgtcgcctgtagttggggccctcaggaggcctcctgagccctgaaaagcagtggcgggctcgccagaacaccgagcgcagtaattcctctcgctcgggggccaggcgggtgccagccgtg?????????????????????????????????????????????????????????????????????????????????????????????????????????????????????????????????????????????????????????????????????????????????????????????????????????????????????????????????????????????????????????????????????????????????????????????????????????????????????????????????????????????????????????????????????????????????????????????????????????????????????????????????????????????????????????????????????????????????????????????????????????????????????????????????????????????????????????????????????????????????????????????????????????????????????????????????????????????????????????????????????????????????????????????????????????????????????????????????????????????????????????????????????????????????????????????caaatacttcgatatcaggataggcatgaggcacaacaccctcactaatggtctgaagtattctctcgccactggcaactggggcgagcagaagaaggcaatgagctccactgcgggtgtctcccaagttttgaatcgttacacctttgcgtccactctctcccacttgcgacggacgaacacccccattggcagagacggcaagcttgcaaagccgcgccagctgcacaacacccactggggcttggtctgcccggcagaaacgccagaaggccaggcttgtggtttggtgaagaacctgtctctgatgtgctacgtcagcgtcggaacaccggctgaccctattgtcgaattcatgatcgccaggaatatggaagtcctcgaggaatacgagccgctgcggtacccaaacgcaacgaaggtctttgtcaacggcagttgggtaggcgtgcaccaagatccaaagcatcttgttggtttggttcaaaatcttcgacggcgcaacgtcatccaagccgaggtctcgcttgttagagacattcgagatcgggagttcaagatcttttccgatgcagggcgagtgatgcggccgctcttcgcagttgagcaagaggacaatccggacaagggccaaatcaaggggtcgttgattctcaacaaaaaccatatcaagcggctcgaggatgacgagtcactcgatgacacggatccaaagtactttggctgggatggaatcgccgacactggcgccatcgagtatttggatgctgaggaggaagagaccgccatgatctgcatgacgccagaggatttggagaattaccgactgcagaagcttggctatgagatccccgaggatgacaatgatgatctcaacaagcgtgttaaaacgaaacagaatccggggactcacatgtacactcactgtgagattcatccaagcatgttgctaggcatctgcgccagcatcattccattcccggatc????????????????????????????????????????????????????????????????????????????????????????????????????????????????????????????????????????????????????????????????????????????????????????????????????????????????????????????????????????????????????????????????????????????????????????????????????????????????????????????????????????????????????????????????????????????????????????????????????????????????????????????????????????????????????????????????????????????????????????????????????????????????????????????????????????????????????????????????????????????????????????????????????????????????????????????????????????????????????????????????????????????????????????????????????????????????????????????????????????????????????????????????????????????????????????????????????????????????????????????????????????????????????????????????????????????????????????????????????????????????????????????????????????????????????????????????????????????????????????????????????????????????????????????????????????????????????????????????????????????????????????????????????????????????????????????????????????????????????????????????????????????????????????????????????????????????????????????????????????????????????????????????????????????????????????????????????????????????????????????????????????????????????????????????????????????????????????????????????????????????????????????????????????????????????????????????????????????????????????????????????????????????????????????????????????????????????????????????????????????????????????????????????????????????????????????????????????????????????????????????????????????????????????????????????????????????????????????????????????????????????????????????????????????????????????????????????????????????????????????????????????????????????????????????
>Wongia_bambusae_CGMCC_3_24360T
gaacttacctattcgttgcttcggtgggtggccccctctggggtcctcggccgtaaggcgcccgccggaggtttacactatgttctaccgtacttctgagtaaaaaaaaattaatcaaaactttcaacaacggatctcttggctctagcatcgatgaagaacgcagcgaaatgcgataagtaatgcgaattgcagaattccgcgagtcatcgaatctttgaacgcacattgcgcctgctagtattctggcaggcatgcctgtccgagcgtcatttcaacccccaggccctcgtcgcctgttgttggggctttcagggcgccccctgagctctgaaaagcagtggcgggctcgccaggtcaccgagcgcagtaattactctcgcttaggggcctggcgggtgccagccgtggctcaaatttgaaatctggcccgggtccgagttgtaatttgtagaggatgcttttggcgcggtgccttctgagttccctggaacgggacgccacagagggtgagagccccgtatagtcggacaccaagcctctgtaaagctccttcgacgagtcgagtagtttgggaatgctgctcaaaatgggaggtaaatctcttctaaagctaaatacaggctagagaccgatagcgcacaagtagagtgatcgaaagatgaaaagcactttgaaaagagggttaaaaagcacgtgaaattgttgaaagggaagcgcttgtgaccagacttgcgcccggttgatcatccagcgttctcgctggtgcactctgccgggctcaggccagcatcggttcttgcggggggataaaagctgtgggaatgtagctccctcgggagtgttatagcccgctgcagaatacccccgcggggaccgaggtacgcgttccgcaaggatgctggcgtaatggtcaccagcgacccgtcttgaaacacggaccaaggagtcaagcattagggcgagtgtttgggtgtcaaacccgcacgcgaaatgaaagtgaacgtaggtgagagcttcggcgcatcatcgaccgatcctgatgtattcggatggatttgagtaagagccttaccgcttggacccgaaagatggtgaactatgcttgaatagggtgaagccagaggaaactctggtggaggctcgcagcggttctgacgtgcaaatcgatcgtcaaaacagttcgacattcgtataggcatgagacataacaccctcaccaacggcctgaagtactccctcgccactggcaattggggtgagcagaagaaggccatgagctccacagcgggtgtttcccaagtattgaaccgttacaccttcgcatccacgctgtcccatttgcggcgtacgaacacgcccattggcagagacggcaagctagcgaagccgcgtcagcttcacaacacgcactggggtttagtctgtcccgcagaaacgccggaaggccaggcctgtggtttggtgaagaatctgtctctgatgtgctacgtcagtgtcggcacgcccgctgaccctatcgtggaattcatgattgccaggaatatggaagtgctcgaggagtacgagccgctgcggtacccgaacgcaaccaaggtctttgtcaacggcagctgggtaggtgtacatcaagatccaaagcatcttgttggtctagtccagaacctccggcggcgcaacgtcatccaagccgaggtttcccttgttagagacattcgagaccgcgagttcaagatattttccgacgctggccgagtgatgcggccgctctttgctgttgagcaggaggacaatccggacaagggccaaatcaaagggtcgctaattctcaacaagaaccatattaggcgtcttgaggaagatgaaaccctcgatgacacggatccaaggtactttggctgggatggaattgccgacaccggcgcgatcgagtacttggatgcggaagaggaggagactgccatgatctgcatgacgccagaggacttggagaattaccgattgcagaagcttggctacgaaatccctgaggatgacaacgacgacctcaacaagcgtgttaagacgaagcagaacccgggaacccacatgtacactcattgtgagatccatccaagcatgttgctgggcatttgcgcca---------------------tcagttatcgtttatttgatagtaccttactacaaggataaccgtggtaattctagagctaatacttgcacaaaatcccgacttcggaagggatgtatttattagattaaaaaccaatgccctccggggctcactggtgattcatgataacttttcgaatcgcatggccttgcgccggcgatggttcattcaaatttctgccctatcaactttcgacggctgggtcttggccagccgtggtgacaacgggtaacggagagttagggctcgactccggagaaggagcctgagaaacggctactacatccaaggaaggcagcaggcgcgcaaattacccaatgacgacacgtcgaggtagtgacaataaatactgatacagggctcttttgggtcttgtaattggaatgagtacaatttaaatcccttaacgaggaacaattggagggcaagtctggtgccagcagccgcggtaattccagctccaatagcgtatattaaagttgttgcggttaaaaagctcgtagttgaaccttgggcctggctggccggtccgcctcaccgcgtgcactggtccggccgggcctttccctctggggaaccgcatgcccttcactgggtgtgtcggggaaccaggacttttactttgaaaaaattagagtgttcaaagcaggcctatgctcgaatacattagcatggaataatagaataggacgtgcggttctattttgttggtttctaggaccgccgtaatgattaatagggacagtcgggggcatcagtattcaattgtcagaggtgaaattcttggatttattgaagactaactactgcgaaagcatttgccaaggatgttttcattaatcaggaacgaaagttaggggatcgaagacgatcagataccgtcgtagtcttaaccataaactatgccaactagggatcggacgatggagttcgaggctggtatctccaaggatggccagactcgcgagcacgccctgcttgcctacaccctgggtgtcaagcagctgattgtggccatcaacaagatggacactgctcagtgggccgaggctcgttacaacgagatcatcaaggagacctccaacttcatcaagaaggtcggctacaaccccaagactgttgccttcgtccccatctcgggcttcaacggcgacaacatgttggcgccctccaccaactgcccgtggtacaagggctggaccaaggagtccaagggtggcaacgtcaccggcaagaccctgctcgaggctatcgacgccattgagccccctcgccgtcccaccgacaagcccctgcgtctgccccttcaggatgtgtacaagatcggcggtattggcactgtccctgtcggccgtatcgagactggtatcctgaagcccggtatggtcgtcactttcgctccctccaacgtcaccactgaagtcaagtccgtggagatgcaccacgagcagcttcaggagggtatgccgggcgacaatgtcggcttcaatgtcaagaacgtctccgtcaaggagattcgccgtggcaacgtcgctggtgactccaagaacgacccgcctgccggtgctgcttccttcaccgcccaggtcatcgtcctcaaccaccccggccaggttggtgctggttacgcccctgtcctggattgccacactgcccacattgcctgcaagttcgccgagatcaccgagaagatcgaccgccgtaccggcaagtcggttgagaacgcccccaagttcatcaagtcgggtgacgctgccatcgtcaagatgat
>Wongia_bambusae_KUNCC_24_17699
gaacttacttattcgttgcttcggtgggtggccccttctggggtcctcggccgcaaggcgcccgccggaggtttacactatgttctaccgtacttctgagtaaaaaaaaattaatcaaaactttcaacaacggatctcttggctctagcatcgatgaagaacgcagcgaaatgcgataagtaatgcgaattgcagaattccgcgagtcatcgaatctttgaacgcacattgcgcctgctagtattctggcaggcatgcctgtccgagcgtcatttcaacccccaggccctcgtcgcctgttgttggggctttcagggcgccccctgagccctgaaaagcagtggcgggctcgccaggtcaccgagcgcagtaattactctcgcttaggggcctggcgggtgccagccgtggctcaaatttgaaatctggcccgggtccgagttgtaatttgtagaggatgcttttggcgcggtgccttctgagttccctggaacgggacgccacagagggtgagagccccgtatagtcggacaccaagcctctgtaaagctccttcgacgagtcgagtagtttgggaatgctgctcaaaatgggaggtaaatctcttctaaagctaaatacaggctagagaccgatagcgcacaagtagagtgatcgaaagatgaaaagcactttgaaaagagggttaaaaagcacgtgaaattgttgaaagggaagcgcttgtgaccagacttgcgcccggttgatcatccagcgttctcgctggtgcactctgccgggctcaggccagcatcggttcttgcggggggataaaagctgtgggaatgtagctccctcgggagtgttatagcccgctgcagaatacccccgcggggaccgaggtacgcgttccgcaaggatgctggcgtaatggtcaccagcgacccgtcttgaaacacggaccaaggagtcaagcattagggcgagtgtttgggtgtcaaacccgcacgcgaaatgaaagtgaacgtaggtgagagcttcggcgcatcatcgaccgatcctgatgtattcggatggatttgagtaagagccttaccgcttggacccgaaagatggtgaactatgcttgaatagggtgaagccagaggaaactctggtggaggctcgcagcggttctgacgtgcaaatcgatcgtcaaaacagttcgacattcgtataggcatgagacataacactctcaccaacggcctgaagtactccctcgccactggcaactggggtgagcagaagaaggccatgagctccacggcgggggtttcccaagtattgaaccgttacaccttcgcatccacgctgtcccatttgcggcgtacgaacacgcccattggcagagacggcaagctagcgaagccgcgtcagcttcacaacacgcactggggcttagtctgtcccgcagaaacgccagaaggccaggcctgtggtttggtgaagaatctgtctctaatgtgttacgtcagtgtcggcacgcccgctgaccctatcgtggaattcatgattgccaggaatatggaagtgctcgaggagtacgagccgctgcggtacccgaacgcaaccaaggtctttgtcaacggcagctgggtaggtgtacatcaagacccaaagcatcttgttggcctagtccagaacctccggcggcgcaacgtcatccaagccgaggtttcccttgttagagacattcgagaccgcgagttcaagatattttccgacgctggccgagtgatgcgaccgctctttgctgttgagcaggaggacaatccggacaagggccaaatcaaagggtcgctaattctcaacaagaaccatatcaggcgtcttgaggaagatgaaacccttgatgacacggatccaaggtactttggctgggatggaattgccgacaccggtgcgatcgagtacttggatgcggaagaggaggagactgccatgatctgcatgacgccagaggacttggagaattaccgattgcagaagcttggctacgaaatccctgaggatgacaacgacgacctcaacaagcgtgttaagacgaagcagaacccgggaacccacatgtacactcattgcgagatccatccaagcatgttgctgggcatttgcgccagcatcattccattcccggatctcagttatcgtttatttgatagtaccttactacaaggataaccgtggtaattctagagctaatacttgcacaaaatcccgacttcggaagggatgtatttattagattaaaaaccaatgccctccggggctcactggtgattcatgataacttttcgaatcgcatggccttgcgccggcgatggttcattcaaatttctgccctatcaactttcgacggctgggtcttggccagccgtggtgacaacgggtaacggagagttagggctcgactccggagaaggagcctgagaaacggctactacatccaaggaaggcagcaggcgcgcaaattacccaatgacgacacgtcgaggtagtgacaataaatactgatacagggctcttttgggtcttgtaattggaatgagtacaatttaaatcccttaacgaggaacaattggagggcaagtctggtgccagcagccgcggtaattccagctccaatagcgtatattaaagttgttgcggttaaaaagctcgtagttgaaccttgggcctggctggccggtccgcctcaccgcgtgcactggtccggccgggcctttccctctggggaaccgcatgcccttcactgggtgtgtcggggaaccaggacttttactttgaaaaaattagagtgttcaaagcaggcctatgctcgaatacattagcatggaataatagaataggacgtgcggttctattttgttggtttctaggaccgccgtaatgattaatagggacagtcgggggcatcagtattcaattgtcagaggtgaaattcttggatttattgaagactaactactgcgaaagcatttgccaaggatgttttcattaatcaggaacgaaagttaggggatcgaagacgatcagataccgtcgtagtcttaaccataaactatgccaactagggatcggacgatggagttcgaggctggtatctccaaggatggccagactcgcgagcacgccctgcttgcctacaccctgggtgtcaagcagctgattgtggccatcaacaagatggacactgctcagtgggccgaggctcgttacaacgagatcatcaaggagacctccaacttcatcaagaaggtcggctacaaccccaagactgttgccttcgtccccatctcgggcttcaacggcgacaacatgttgacggcctccaccaactgcccgtggtacaagggctggaccaaggaggccaagggtggcaacgtcaccggcaagaccctgctcgaggctatcgacgccattgagccccctcgccgtcccaccgacaagcccctgcgtctgccccttcaggatgtgtacaagatcggcggtattggcactgtccctgtcggccgtatcgagactggtgtcctgaagcccggtatggtcgtcaccttcgctccctccaacgtcaccactgaagtcaagtccgtggagatgcaccacgagcagcttcaggagggtatgccgggcgacaatgtcggcttcaatgtcaagaacgtctccgtcaaggagattcgccgtggcaacgtcgctggtgactccaagaacgacccgcctgccggtgctgcttccttcaccgcccaggtcatcgtcctcaaccaccccggccaggttggtgctggttacgcccctgtcctggattgccacactgcccacattgcctgcaagttcgccgagatcaccgagaagatcgaccgccgtaccggcaagtcggttgagaacgctcccaagttcatcaagtcgggtgacgctgccatcgtcaagatgat
>Wongia_bandungensis_TBRC_BCC_95171T
gaacttacctattcgttgcttcggtgggtgaccccttctggggtcctcggccgcaaggcgcccgccggaggtttacactatgttctaccgtacatctgagtaaaaaaaaatcaatcaaaactttcaacaacggatctcttggctctagcatcgatgaagaacgcagcgaaatgcgataagtaatgcgaattgcagaattccgcgagtcatcgaatctttgaacgcacattgcgcctgctagtattctggcaggcatgcctgtccgagcgtcatttcaacccccaggccctcgtcgcctgttgttggggctttcagggcgccccctgagccctgaaaagcagtggcgggctcgccaggtcaccgagcgcagtaattactctcgcttaggggcctggcgggtaccagccgtggctcaaatttgaaatctggcccgggtccgagttgtaatttgtagaggatgcttttggcgcggtgccttctgagttccctggaacgggacgccacagagggtgagagccccgtatagtcggacaccaagcctctgtaaagctccttcgacgagtcgagtagtttgggaatgctgctcaaaatgggaggtaaatctcttctaaagctaaatacaggctagagaccgatagcgcacaagtagagtgatcgaaagatgaaaagcactttgaaaagagggttaaaaagcacgtgaaattgttgaaagggaagcgcttgtgaccagacttgcgcccggttgatcatccagcgttctcgctggtgcactctgccgggctcaggccagcatcggttcttgcggggggataaaagctgtgggaatgtagctccctcgggagtgttatagcccgctgcagaatacccccgcggggaccgaggtacgcgttccgcaaggatgctggcgtaatggtcaccagcgacccgtcttgaaacacggaccaaggagtcaagcattagggcgagtgtttgggtgtcaaacccgcacgcgaaatgaaagtgaacgtaggtgagagcttcggcgcatcatcgaccgatcctgatgtattcggatggatttgagtaagagccttaccgcttggacccgaaagatggtgaactatgcttgaatagggtgaagccagaggaaactctggtggaggctcgcagcggttctgacgtgcaaatcgatcgtc-------------------------------------------------------------------------------------------------------agctccacggcgggtgtttcccaggtattgaatcgttacaccttcgcatccacgctgtcccatttgcggcgtacgaacacgcccattggcagagacggcaagctagcgaagccgcgtcagcttcataacacgcactggggcttagtttgtcccgcagaaacgccagaaggccaggcctgtggtttggtgaagaatctgtctctgatgtgctacgtcagtgtcggcacgcccgctgaccctattgtggaattcatgattgccaggaatatggaagtgctcgaggagtacgagccgctgcggtacccgaacgcaaccaaggtctttgtcaacggcagctgggtaggtgtacatcaagatccaaagcatcttgtcggtctagtccagaacctccggcggcgcaacgtcatccaagccgaggtttcccttgttagagacattcgagaccgcgagttcaagatattttccgacgctggccgagtgatgcggccgctctttgctgtcgagcaggaggacaatccggacaagggccaaatcaaagggtcgctaattctcaacaagaaccatatcaggcgtcttgaggaagatgaaactctcgatgacacggatccaaggtactttggctgggatggaatcgccgacaccggcgcgatcgagtacttagatgcggaagaggaggagactgccatgatctgcatgacgccagaggacttggagaattaccgattgcagaagcttggctacgaaatccctgaggatgacaacgacgacctcaacaagcgtgttaagacgaagcagaacccgggaacccacatgtacactcattgtgagatccatccaagcatgttgctgggcatttgcgccagcatcattccattcccggatctcagttatcgtttatttgatagtaccttactacaaggataaccgtggtaattctagagctaatacttgcacaaaatcccgacttcggaagggatgtatttattagattaaaaaccaatgccctccggggctcactggtgattcatgataacttttcgaatcgcatggccttgcgccggcgatggttcattcaaatttctgccctatcaactttcgacggctgggtcttggccagccgtggtgacaacgggtaacggagagttagggctcgactccggagaaggagcctgagaaacggctactacatccaaggaaggcagcaggcgcgcaaattacccaatgacgacacgtcgaggtagtgacaataaatactgatacagggctcttttgggtcttgtaattggaatgagtacaatttaaatcccttaacgaggaacaattggagggcaagtctggtgccagcagccgcggtaattccagctccaatagcgtatattaaagttgttgcggttaaaaagctcgtagttgaaccttgggcctggctggccggtccgcctcaccgcgtgcactggtccggccgggcctttccctctggggaaccgcatgcccttcactgggtgtgtcggggaaccaggacttttactttgaaaaaattagagtgttcaaagcaggcctatgctcgaatacattagcatggaataatagaataggacgtgcggttctattttgttggtttctaggaccgccgtaatgattaatagggacagtcgggggcatcagtattcaattgtcagaggtgaaattcttggatttattgaagactaactactgcgaaagcatttgccaaggatgttttcattaatcaggaacgaaagttaggggatcgaagacgatcagataccgtcgtagtcttaaccataaactatgccaactagggatcggacgatggagttcgaggctggtatctccaaggatggccagactcgcgagcacgccctgcttgcctacaccctgggtgtcaagcagctgattgtggccatcaacaagatggacactgctcagtgggccgaggctcgttacaacgagatcatcaaggagacctccaacttcatcaagaaggtcggctacaaccccaagactgttgccttcgtccccatctcgggcttcaacggcgacaacatgttgacgccctccaccaactgcccgtggtacaagggctggaccaaggaggccaagggtggcaacgtcaccggcaagaccctgctcgaggctatcgacgctattgagccccctcgccgtcccaccgacaagcccctgcgtctgccccttcaggatgtgtacaagatcggcggtattggcactgtccctgtcggccgtatcgagactggtgtcctgaagcccggtatggttgtcaccttcgctccctccaacgtcaccactgaagtcaagtccgtggagatgcaccacgagcagcttcaggagggtgtgccgggcgacaatgtcggcttcaatgtcaagaacgtctccgtcaaggagattcgccgtggcaacgtcgctggtgactccaagaacgacccgcctgccggtgctgcttccttcaccgcccaggtcatcgtcctcaaccaccccggccaggttggtgctggttacgctcctgtcctggattgccacactgcccacattgcctgcaagttcgccgagattaccgagaagatcgaccgccgtaccggcaagtcggttgagaacgctcccaagttcatcaagtcgggtgacgctgccatcgtcaagatgat
>Wongia_bandungensis_TBRC_BCC_95343I
gaacttacctattcgttgcttcggtgggtgaccccttctggggtcctcggccgcaaggcgcccgccggaggtttacactatgttctaccgtacatctgagtaaaaaaaaatcaatcaaaactttcaacaacggatctcttggctctagcatcgatgaagaacgcagcgaaatgcgataagtaatgcgaattgcagaattccgcgagtcatcgaatctttgaacgcacattgcgcctgctagtattctggcaggcatgcctgtccgagcgtcatttcaacccccaggccctcgtcgcctgttgttggggctttcagggcgccccctgagccctgaaaagcagtggcgggctcgccaggtcaccgagcgcagtaattactctcgcttaggggcctggcgggtaccagccgtggctcaaatttgaaatctggcccgggtccgagttgtaatttgtagaggatgcttttggcgcggtgccttctgagttccctggaacgggacgccacagagggtgagagccccgtatagtcggacaccaagcctctgtaaagctccttcgacgagtcgagtagtttgggaatgctgctcaaaatgggaggtaaatctcttctaaagctaaatacaggctagagaccgatagcgcacaagtagagtgatcgaaagatgaaaagcactttgaaaagagggttaaaaagcacgtgaaattgttgaaagggaagcgcttgtgaccagacttgcgcccggttgatcatccagcgttctcgctggtgcactctgccgggctcaggccagcatcggttcttgcggggggataaaagctgtgggaatgtagctccctcgggagtgttatagcccgctgcagaatacccccgcggggaccgaggtacgcgttccgcaaggatgctggcgtaatggtcaccagcgacccgtcttgaaacacggaccaaggagtcaagcattagggcgagtgtttgggtgtcaaacccgcacgcgaaatgaaagtgaacgtaggtgagagcttcggcgcatcatcgaccgatcctgatgtattcggatggatttgagtaagagccttaccgcttggacccgaaagatggtgaactatgcttgaatagggtgaagccagaggaaactctggtggaggctcgcagcggttctgacgtgcaaatcgatcgtc-----------------------------------------------------------------------------------------------aggccatgagctccacggcgggtgtttcccaggtattgaatcgttacaccttcgcatccacgctgtcccatttgcggcgtacgaacacgcccattggcagagacggcaagctagcgaagccgcgtcagcttcataacacgcactggggcttagtttgtcccgcagaaacgccagaaggccaggcctgtggtttggtgaagaatctgtctctgatgtgctacgtcagtgtcggcacgcccgctgaccctattgtggaattcatgattgccaggaatatggaagtgctcgaggagtacgagccgctgcggtacccgaacgcaaccaaggtctttgtcaacggcagctgggtaggtgtacatcaagatccaaagcatcttgtcggtctagtccagaacctccggcggcgcaacgtcatccaagccgaggtttcccttgttagagacattcgagaccgcgagttcaagatattttccgacgctggccgagtgatgcggccgctctttgctgtcgagcaggaggacaatccggacaagggccaaatcaaagggtcgctaattctcaacaagaaccatatcaggcgtcttgaggaagatgaaactctcgatgacacggatccaaggtactttggctgggatggaatcgccgacaccggcgcgatcgagtacttagatgcggaagaggaggagactgccatgatctgcatgacgccagaggacttggagaattaccgattgcagaagcttggctacgaaatccctgaggatgacaacgacgacctcaacaagcgtgttaagacgaagcagaacccgggaacccacatgtacactcattgtgagatccatccaagcatgttgctgggcatttgcgccagcatcattccattcccggatctcagttatcgtttatttgatagtaccttactacaaggataaccgtggtaattctagagctaatacttgcacaaaatcccgacttcggaagggatgtatttattagattaaaaaccaatgccctccggggctcactggtgattcatgataacttttcgaatcgcatggccttgcgccggcgatggttcattcaaatttctgccctatcaactttcgacggctgggtcttggccagccgtggtgacaacgggtaacggagagttagggctcgactccggagaaggagcctgagaaacggctactacatccaaggaaggcagcaggcgcgcaaattacccaatgacgacacgtcgaggtagtgacaataaatactgatacagggctcttttgggtcttgtaattggaatgagtacaatttaaatcccttaacgaggaacaattggagggcaagtctggtgccagcagccgcggtaattccagctccaatagcgtatattaaagttgttgcggttaaaaagctcgtagttgaaccttgggcctggctggccggtccgcctcaccgcgtgcactggtccggccgggcctttccctctggggaaccgcatgcccttcactgggtgtgtcggggaaccaggacttttactttgaaaaaattagagtgttcaaagcaggcctatgctcgaatacattagcatggaataatagaataggacgtgcggttctattttgttggtttctaggaccgccgtaatgattaatagggacagtcgggggcatcagtattcaattgtcagaggtgaaattcttggatttattgaagactaactactgcgaaagcatttgccaaggatgttttcattaatcaggaacgaaagttaggggatcgaagacgatcagataccgtcgtagtcttaaccataaactatgccaactagggatcggacgatggagttcgaggctggtatctccaaggatggccagactcgcgagcacgccctgcttgcctacaccctgggtgtcaagcagctgattgtggccatcaacaagatggacactgctcagtgggccgaggctcgttacaacgagatcatcaaggagacctccaacttcatcaagaaggtcggctacaaccccaagactgttgccttcgtccccatctcgggcttcaacggcgacaacatgttgacgccctccaccaactgcccgtggtacaagggctggaccaaggaggccaagggtggcaacgtcaccggcaagaccctgctcgaggctatcgacgctattgagccccctcgccgtcccaccgacaagcccctgcgtctgccccttcaggatgtgtacaagatcggcggtattggcactgtccctgtcggccgtatcgagactggtgtcctgaagcccggtatggttgtcaccttcgctccctccaacgtcaccactgaagtcaagtccgtggagatgcaccacgagcagcttcaggagggtgtgccgggcgacaatgtcggcttcaatgtcaagaacgtctccgtcaaggagattcgccgtggcaacgtcgctggtgactccaagaacgacccgcctgccggtgctgcttccttcaccgcccaggtcatcgtcctcaaccaccccggccaggttggtgctggttacgctcctgtcctggattgccacactgcccacattgcctgcaagttcgccgagattaccgagaagatcgaccgccgtaccggcaagtcggttgagaacgctcccaagttcatcaagtcgggtgacgctgccatcgtcaagatgat
>Wongia_ficherai_BRIP_69019T
gaacttacctattcgttgcttcggtgggcgacccttctaggggtcctcggtcgcaaggcgcccgccgaaggt---aactctgcttttttgtacatctgagttatacaaaaataatcaaaactttcaacaacggatctcttggctctagcatcgatgaagaacgcagcgaaatgcgataagtaatgcgaattgcagaattccgcgagtcatcgaatctttgaacgcacattgcgcctgccagtattctggcaggcatgcctgtccgagcgtcatttcaacccccaggccctcgttgcctgttgttggggcgttcagggcgccccctgagccctgaaaagcagtggcgggctcgccaggtcaccgagcgtagtaatttctctcgcttaggggcctggcgggtgccagccgtggctcaaatttgaaatctggcccgggtccgagttgtaatttgtagaggatgcttttggcgcggtgccttctgagttccctggaacgggacgccatagagggtgagagccccgtatagtcggacaccaagcctctgtaaagctccttcgacgagtcgagtagtttgggaatgctgctcaaaatgggaggtaaatctcttctaaagctaaatataggctagagaccgatagcgcacaagtagagtgatcgaaagatgaaaagcactttgaaaagagggttaaaaagcacgtgaaattgttgaaagggaagcgctcgtggccagacttgcgcccggttgatcatccagcgttctcgctggtgcactctgccgggctcaggccagcatcggttctcgcggggggataaaagcagtgggaatgtagctccctcgggagtgttatagcccgctgcagaataccctcgcggggaccgaggtacgcgttccgcaaggatgctggcgtaatggccaccagcgacccgtcttgaaacacggaccaaggagtcaagcattagggcgagtgtttgggtgtcaaacccgcacgcgaaatgaaagtgaatgtaggtgagagcttcggcgcatcatcgaccgatcctgatgtattcggatggatttgagtaagagccttaccgcttggacccgaaagatggtgaactatgcttgaatagggtgaagccagaggaaactctggtggaggctcgcagcggttctgacgtgcaaatcgatcgtc-------------------------------------------------------------------------------------------------------------------------------gtattgaatcgttacaccttcgcgtccaccctctcccacttgcggcgtacgaacacgcccattggcagagatggcaagctagcgaagccgcgtcagcttcacaatacgcactggggcttggtctgtccggcagaaacgccagaaggccaggcttgtggtttggtgaagaacctgtctctaatgtgctacgtcagtgtcggcaccccggctgatcccatcgtggaattcatgattgccaggaatatggaagttctagaggaatacgagccgttgcggtatccgaacgcaaccaaggtctttgtcaacggtagctgggtaggtgtgcaccaagatccaaagcatcttgttggtctagtccagaacctccggcggcgcaacgtcatccaagccgaggtttcgcttgttagagacattcgagaccgtgaattcaagatattttccgatgctggccgagtgatgcggccgctctttgctgtcgagcaggaagacaatccggataagggccaaatcaaagggtcgctaattctcaacaagaaccatatcaggcggctcgaggaagatgaaaccctcgatgacacagatccaaggtacttcggctgggatggtatcgccgacactggcgcgatcgagtacttggatgcggaagaggaggagaccgccatgatctgcatgacgccagaggacttggagaattaccgattgcagaagcttggctatgagatccctgaggatgacaatgatgacctcaacaagcgtgttaagacgaagcagaatccgggaactcacatgtacactcattgtgagatccatccaagtatgttgctgggtatctgcgccagcatcattccattcccggatc????????????????????????????????????????????????????????????????????????????????????????????????????????????????????????????????????????????????????????????????????????????????????????????????????????????????????????????????????????????????????????????????????????????????????????????????????????????????????????????????????????????????????????????????????????????????????????????????????????????????????????????????????????????????????????????????????????????????????????????????????????????????????????????????????????????????????????????????????????????????????????????????????????????????????????????????????????????????????????????????????????????????????????????????????????????????????????????????????????????????????????????????????????????????????????????????????????????????????????????????????????????????????????????????????????????????????????????????????????????????????????????????????????????????????????????????????????????????????????????????????????????????????????????????????????????????????????????????????????????????????????????????????????????????????????????????????????????????????????????????????????????????????????????????????????????????????????????????????????????????????????????????????????????????????????????????????????????????????????????????????????????????????????????????????????????????????????????????????????????????????????????????????????????????????????????????????????????????????????????????????????????????????????????????????????????????????????????????????????????????????????????????????????????????????????????????????????????????????????????????????????????????????????????????????????????????????????????????????????????????????????????????????????????????????????????????????????????????????????????????????????????????????????????????
>Wongia_flava_CGMCC_3_25434T
gaacttacctattcgttgcttcggtgggtgaccccctcgggggtcctcggccgcaaggcgcctgccgaaggttaacactatgttccactgtacatctgagtaaaagaaaataaatcaaaactttcaacaacggatctcttggctctagcatcgatgaagaacgcagcgaaatgcgataagtaatgcgaattgcagaattccgcgagtcatcgaatctttgaacgcacattgcgcctgctagtattctggcaggcatgcctgtccgagcgtcatttcaacccccaggccctcgttgcctgttgttggggcgttcaggatcccccttgagccctgaaaagcagtggcgggctcgccaggtcaccgagcgtagtaatttctctcgcttaggggccgggcgggtgctagccgtggctcaaatttgaaatctggcccgggtccgagttgtaatttgtagaggatgcttttggcgcggtgccttctgagttccctggaacgggacgccacagagggtgagagccccgtatagtcggacaccaagcctctgtaaagctccttcgacgagtcgagtagtttgggaatgctgctcaaaatgggaggtaaatctcttctaaagctaaatacaggctagagaccgatagcgcacaagtagagtgatcgaaagatgaaaagcactttgaaaagagggttaaaaagcacgtgaaattgttgaaagggaagcgcttgtgaccagacttgcgcccggttgatcatccagcgttctcgctggtgcactctgccgggctcaggccagcatcggttcttgcggggggataaaagctgtgggaatgtagctccctcgggagtgttatagcccgctgcagaatacccccgcggggaccgaggtacgcgttccgcaaggatgctggcgtaatggtcaccagcgacccgtcttgaaacacggaccaaggagtcaagcattagggcgagtgtttgggtgttaaacccgcacgcgaaatgaaagtgaatgtaggtgagagcttcggcgcatcatcgaccgatcctgatgtattcggatggatttgagtaagagccttaccgcttggacccgaaagatggtgaactatgcttgaatagggtgaagccagaggaaactctggtggaggctcgcagcggttctgacgtgcaaatcgatcgtccaaactcttcgacatccgtataggcatgagacacaataccctcactaatggcctgaagtactctctcgccactggcaactggggtgagcagaagaaggccatgagctccacggcgggtgtttcccaggttttgaatcgttataccttcgcatccactctctctcatttgcggcgcacgaacacgcccattggcagagacggcaagctagcgaagccgcgtcagcttcacaacacgcactggggcttggtctgtccggcagaaacgccagagggacaagcttgtggcttggtgaagaacttgtctctaatgtgctacgtcagtgtcggcacaccggctgatcctatcgtggaatttatgattgccaggaatatggaagtgctcgaggagtacgagccgctgcggtacccgaacgcaaccaaggtctttgtcaatggtagctgggtgggtgtgcaccaagatccaaagcatcttgttggtctggtccagaatctccgccgacgcaacgtcattcaagccgaggtttcacttgttagagacattcgagaccgcgagttcaaaatcttttccgacgctggccgagtgatgcggccgctctttgctgtcgagcaggaggacaatccggacaagggccaaatcaaagggtcgctcattctcaacaagaaccatatcaggcggctcgaggaagacgaaactcttgatgacactgacccaaggtactttggctgggatggaatcgccgacaccggtgcgatcgagtacatagatgcagaagaggaggagaccgccatgatctgcatgacgccagaggatttggagaattatcgattgcagaaacttggctacgaaatccccgaggatgacaatgacgacctcaacaagcgtgtcaagacgaagcagaacccgggaactcatatgtacacccattgtgagatccatccaagcatgttgctgggcatttgcgccagcatcattccattcccggatctcagttatcgtttatttgatagtaccttactacaaggataaccgtggtaattctagagctaatacttgcacaaaatcccgacttcggaagggatgtatttattagattaaaaaccaatgccctccggggctcactggtgattcatgataacttttcgaatcgcatggccttgcgccggcgatggttcattcaaatttctgccctatcaactttcgacggctgggtcttggccagccgtggtgacaacgggtaacggagagttagggctcgactccggagaaggagcctgagaaacggctactacatccaaggaaggcagcaggcgcgcaaattacccaatgacgacacgtcgaggtagtgacaataaatactgatacagggctcttttgggtcttgtaattggaatgagtacaatttaaatcccttaacgaggaacaattggagggcaagtctggtgccagcagccgcggtaattccagctccaatagcgtatattaaagttgttgcggttaaaaagctcgtagttgaaccttgggcctggctggccggtccgcctcaccgcgtgcactggtccggccgggcctttccctctggggaaccgcatgcccttcactgggtgtgtcggggaaccaggacttttactttgaaaaaattagagtgttcaaagcaggcctatgctcgaatacattagcatggaataatagaataggacgtgcggttctattttgttggtttctaggaccgccgtaatgattaatagggacagtcgggggcatcagtattcaattgtcagaggtgaaattcttggatttattgaagactaactactgcgaaagcatttgccaaggatgttttcattaatcaggaacgaaagttaggggatcgaagacgatcagataccgtcgtagtcttaaccataaactatgccaactagggatcggacgatggagttcgaggctggtatctccaaggatggccagactcgcgagcacgccctgcttgcctacaccctgggtgtcaagcagctgatcgtggccatcaacaagatggacacagccaagtgggccgaggctcgttacaacgagattatcaaggagacgtccaacttcatcaagaaggtcggctacaaccccaagactgttgccttcgttcccatctccgggttcaacggcgacaacatgctggcgccctcgaccaactgcccgtggtacaagggctggaccaaggagggcaagggcggcaacgtcaccggcaagaccctgctggaggctatcgatgctattgagccccctcgccgtcccaccgacaagcccctgcgtctaccccttcaggatgtgtacaagatcggtggtattggcactgtccctgtcggccgtatcgagactggtgtcctgaagcccggtatggtcgtcaccttcgctccctccaacgtcaccactgaagtcaagtccgtcgagatgcaccatgagcagctttccgagggtgtgcccggcgacaacgttggattcaacgtcaagaacgtctccgtcaaggagattcgccgtggaaacgttgctggtgactccaagaacgacccgcctctgggtgctgcttccttcaccgcccaggtcatcgtcctgaaccaccctggccaggtcggtgctggttacgcccctgtgctggactgccacactgcccatatcgcttgcaagttcgccgagatcaccgagaagattgaccgccgtaccggcaagtcggtcgagaacgcccccaagttcatcaaatcgggtgacgctgccatcgtcaagatgat
>Wongia_fusiformis_DLUCC_1767
gaacttacctattcgttgcttcggtgggtggcccctccgggggtcctcggccgcaaggtacccgccggaggtttacactatgttctaccgtacttctgagtaaaaaaaaataaatcaaaactttcaacaacggatctcttggctctagcatcgatgaagaacgcagcgaaatgcgataagtaatgcgaattgcagaattccgcgagtcatcgaatctttgaacgcacattgcgcctgctagtattctggcaggcatgcctgtccgagcgtcatttcaacccccaggccctcgttgcctgttgttggggctttcagggcgccccctgagccctgaaaagcagtggcgggctcgccaggtcaccgagcgtagtaattactctcgctcaggggcgtggcgggtgccagccgtggctcaaatttgaaatctggcccgggtccgagttgtaatttgtagaggatgcttttggcgcggtgccttctgagttccctggaacgggacgccacagagggtgagagccccgtatagtcggacaccaagcctctgtaaagctccttcgacgagtcgagtagtttgggaatgctgctcaaaatgggaggtaaatctcttctaaagctaaatacaggctagagaccgatagcgcacaagtagagtgatcgaaagatgaaaagcactttgaaaagagggttaaaaagcacgtgaaattgttgaaagggaagcgcttgtgaccagacttgcgcccggttgatcatccagcgttctcgctggtgcactctgccgggctcaggccagcatcggttcttgcggggggataaaagctgtgggaatgtagctccctcgggagtgttatagcccgctgcagaatacccccgcggggaccgaggtacgcgttccgcaaggatgctggcgtaatggtcaccagcgacccgtcttgaaacacggaccaaggagtcaagcattagggcgagtgtttgggtgtcaaacccgcacgcgaaatgaaagtgaacgtaggtgagagcttcggcgcatcatcgaccgatcctgatgtattcggatggatttgagtaagagccttaccgcttggacccgaaagatggtgaactatgcttgaatagggtgaagccagaggaaactctggtggaggctcgcagcggttctgacgtgcaaatcgatcgtc??????????????????????????????????????????????????????????????????????????????????????????????????????????????????????????????????????????????????????????????????????????????????????????????????????????????????????????????????????????????????????????????????????????????????????????????????????????????????????????????????????????????????????????????????????????????????????????????????????????????????????????????????????????????????????????????????????????????????????????????????????????????????????????????????????????????????????????????????????????????????????????????????????????????????????????????????????????????????????????????????????????????????????????????????????????????????????????????????????????????????????????????????????????????????????????????????????????????????????????????????????????????????????????????????????????????????????????????????????????????????????????????????????????????????????????????????????????????????????????????????????????????????????????tcagttatcgtttatttgatagtaccttactacaaggataaccgtggtaattctagagctaatacttgcacaaaatcccgacttcggaagggatgtatttattagattaaaaaccaatgccctccggggctccctggtgattcatgataacttttcgaatcgcatggccttgcgccggcgatggttcattcaaatttctgccctatcaactttcgacggctgggtcttggccagccgtggtgacaacgggtaacggagagttagggctcgactccggagaaggagcctgagaaacggctactacatccaaggaaggcagcaggcgcgcaaattacccaatgacgacacgtcgaggtagtgacaataaatactgatacagggctcttttgggtcttgtaattggaatgagtacaatttaaatcccttaacgaggaacaattggagggcaagtctggtgccagcagccgcggtaattccagctccaatagcgtatattaaagttgttgcggttaaaaagctcgtagttgaaccttgggcctggctggccggtccgcctcaccgcgtgcactggtccggccgggcctttccctctggggaaccgcatgcccttcactgggtgtgtcggggaaccaggacttttactttgaaaaaattagagtgttcaaagcaggcctatgctcgaatacattagcatggaataatagaataggacgtgcggttctattttgttggtttctaggaccgccgtaatgattaatagggacagtcgggggcatcagtattcaattgtcagaggtgaaattcttggatttattgaagactaactactgcgaaagcatttgccaaggatgttttcattaatcaggaacgaaagttaggggatcgaagacgatcagataccgtcgtagtcttaaccataaactatgccaactagggatcggacgatg?????????????????????????????????????????????????????????????????????????????????????????????????????????????????????????????????????????????????????????????????????????????????????????????????????????????????????????????????????????????????????????????????????????????????????????????????????????????????????????????????????????????????????????????????????????????????????????????????????????????????????????????????????????????????????????????????????????????????????????????????????????????????????????????????????????????????????????????????????????????????????????????????????????????????????????????????????????????????????????????????????????????????????????????????????????????????????????????????????????????????????????????????????????????????????????????????????????????????????????????????????????????????????????????????????????????
>Wongia_fusiformis_KUNCC_23_16632
-------------------------------------------------------------------------------------------------------aaaaaaataaatcaaaactttcaacaacggatctcttggctctagcatcgatgaagaacgcagcgaaatgcgataagtaatgcgaattgcagaattccgcgagtcatcgaatctttgaacgcacattgcgcctgctagtattctggcaggcatgcctgtccgagcgtcatttcaacccccaggccctcgttgcctgttgttggggctttcagggcaccccctgagccctg-----------------------------------------------------------------------------gctcaaatttgaaatctggcccgggtccgagttgtaatttgtagaggatgcttttggcgcggtgccttctgagttccctggaacgggacgccacagagggtgagagccccgtatagtcggacaccaagcctctgtaaagctccttcgacgagtcgagtagtttgggaatgctgctcaaaatgggaggtaaatctcttctaaagctaaatacaggctagagaccgatagcgcacaagtagagtgatcgaaagatgaaaagcactttgaaaagagggttaaaaagcacgtgaaattgttgaaagggaagcgcttgtgaccagacttgcgcccggttgatcatccagcgttctcgctggtgcactctgccgggctcaggccagcatcggttcttgcggggggataaaagctgtgggaatgtagctccctcgggagtgttatagcccgctgcagaatacccccgcggggaccgaggtacgcgttccgcaaggatgctggcgtaatggtcaccagcgacccgtcttgaaacacggaccaaggagtcaagcattagggcgagtgtttgggtgtcaaacccgcacgcgaaatgaaagtgaacgtaggtgagagcttcggcgcatcatcgaccgatcctgatgtattcggatggatttgagtaagagccttaccgcttggacccgaaagatggtgaactatgcttgaatagggtgaagccagaggaaactctggtggaggctcgcagcggttctgacgtgcaaatcgatcgtcaaaacagttcgacatccgtataggcatgaggcataacaccctcaccaacggcctgaagtactccctcgccactggcaactggggtgagcagaagaaggccatgagctccacggcgggtgtttcccaagtattgaaccgttacaccttcgcatccacgctgtcccatttgcggcgtacgaacacgcccattggcagagacggcaagctagcgaagccgcgtcagcttcacaacacgcactggggcttagtctgtccggcagaaacgccagaaggccaggcctgtggtctggtgaagaatctgtctctgatgtgctacgtcagtgtcggcacgccggctgaccctatcgtggaattcatgattgctaggaatatggaagtgctcgaggagtacgagccgctgcggtacccgaacgcaaccaaggtctttgtaaatggcagctgggtaggtgtacaccaagatccaaaacatcttgttggtctagtccagaacctccggcggcgcaacgtcattcaagccgaggtttcgcttgttagagacattcgggaccgcgagttcaagatattttccgacgctggccgagtgatgcggccgctctttgctgtggagcaggaggacaatccggacaagggccaaatcaaagggtcgctaattctcaacaagaaccatatcaggcgtcttgaggaagatgaaactctcgatgacacggatccaaggtactttggatgggacggaatcgccgacaccggcgcgatcgagtacttggatgcggaagaggaggagactgccatgatctgcatgacgccagaggacttggagaattaccgattgcagaagcttggctacgaaatcccagaggatgacaacgacgatcttaacaagcgtgtaaagacaaagcagaacccgggaactcacatgtacactcattgtgagatccatccaagcatgttgctgggcatttgcgccagcatcattccattcccggatctcagttatcgtttatttgatagtaccttactacaaggataaccgtggtaattctagagctaatacttgcacaaaatcccgacttcggaagggatgtatttattagattaaaaaccaatgccctccggggctccctggtgattcatgataacttttcgaatcgcatggccttgcgccggcgatggttcattcaaatttctgccctatcaactttcgacggctgggtcttggccagccgtggtgacaacgggtaacggagagttagggctcgactccggagaaggagcctgagaaacggctactacatccaaggaaggcagcaggcgcgcaaattacccaatgacgacacgtcgaggtagtgacaataaatactgatacagggctcttttgggtcttgtaattggaatgagtacaatttaaatcccttaacgaggaacaattggagggcaagtctggtgccagcagccgcggtaattccagctccaatagcgtatattaaagttgttgcggttaaaaagctcgtagttgaaccttgggcctggctggccggtccgcctcaccgcgtgcactggtccggccgggcctttccctctggggaaccgcatgcccttcactgggtgtgtcggggaaccaggacttttactttgaaaaaattagagtgttcaaagcaggcctatgctcgaatacattagcatggaataatagaataggacgtgcggttctattttgttggtttctaggaccgccgtaatgattaatagggacagtcgggggcatcagtattcaattgtcagaggtgaaattcttggatttattgaagactaactactgcgaaagcatttgccaaggatgttttcattaatcaggaacgaaagttaggggatcgaagacgatcagataccgtcgtagtcttaaccataaactatgccaactagggatcggacgatggagttcgaggctggtatctccaaggatggccagactcgcgagcacgccctgcttgcctacaccctgggtgtcaagcagctgattgtggccatcaacaagatggacactgctcagtgggccgaggctcgttacaacgagatcatcaaggagacgtccaacttcatcaagaaggtcggctacaaccccaagactgttgccttcgtccccatctcgggcttcaacggcgacaacatgttggcggcctccaccaactgcccgtggtacaagggctggaccaaggagggcaagggtggcaacgtcaccggcaagaccctgctcgaggctatcgacgccattgagccccctcgccgtcccaccgacaagcccctgcgtctgccccttcaggatgtgtacaagattggcggtattggcactgtccctgtcggccgtatcgagactggtatcctgaagcccggtatggtcgttaccttcgctccctccaacgtcaccactgaagtcaagtccgtgaagatgcaccatgagcagcttcaggagggtatgcccggcgacaatgtcggcttcaatgtcaagaacgtctccgtcaaggagattcgccgtggcaacgtcgctggtgactccaagaacgacccgcctgccggtgctgcttccttcaccgcccaggtcatcgtcctcaaccaccctggccaggttggtgctggttacgcccccgtcctggattgccacactgcccacattgcctgcaagttcgccgagatcaccgagaagatcgaccgccgtaccggcaagtcggttgagaacgctcccaagttcatcaagtcgggtgacgctgccatcgtcaagatgat
>Wongia_fusiformis_MFLUCC_21_0028
gaacttacctattcgttgcttcggtgggtggcccctccgggggtcctcggccgcaaggtacccgccggaggtttacactatgttctaccgtacttctgagtaaaaaaaaataaatcaaaactttcaacaacggatctcttggctctagcatcgatgaagaacgcagcgaaatgcgataagtaatgcgaattgcagaattccgcgagtcatcgaatctttgaacgcacattgcgcctgctagtattctggcaggcatgcctgtccgagcgtcatttcaacccccaggccctcgttgcctgttgttggggctttcagggcaccccctgagccctgaaaagcagtggcgggctcgccaggtcaccgagcgtagtaattactctcgctcaggggcgtggcgggtgccagccgtggctcaaatttgaaatctggcccgggtccgagttgtaatttgtagaggatgcttttggcgcggtgccttctgagttccctggaacgggacgccacagagggtgagagccccgtatagtcggacaccaagcctctgtaaagctccttcgacgagtcgagtagtttgggaatgctgctcaaaatgggaggtaaatctcttctaaagctaaatacaggctagagaccgatagcgcacaagtagagtgatcgaaagatgaaaagcactttgaaaagagggttaaaaagcacgtgaaattgttgaaagggaagcgcttgtgaccagacttgcgcccggttgatcatccagcgttctcgctggtgcactctgccgggctcaggccagcatcggttcttgcggggggataaaagctgtgggaatgtagctccctcgggagtgttatagcccgctgcagaatacccccgcggggaccgaggtacgcgttccgcaaggatgctggcgtaatggtcaccagcgacccgtcttgaaacacggaccaaggagtcaagcattagggcgagtgtttgggtgtcaaacccgcacgcgaaatgaaagtgaacgtaggtgagagcttcggcgcatcatcgaccgatcctgatgtattcggatggatttgagtaagagccttaccgcttggacccgaaagatggtgaactatgcttgaatagggtgaagccagaggaaactctggtggaggctcgcagcggttctgacgtgcaaatcgatcgtc??????????????????????????????????????????????????????????????????????????????????????????????????????????????????????????????????????????????????????????????????????????????????????????????????????????????????????????????????????????????????????????????????????????????????????????????????????????????????????????????????????????????????????????????????????????????????????????????????????????????????????????????????????????????????????????????????????????????????????????????????????????????????????????????????????????????????????????????????????????????????????????????????????????????????????????????????????????????????????????????????????????????????????????????????????????????????????????????????????????????????????????????????????????????????????????????????????????????????????????????????????????????????????????????????????????????????????????????????????????????????????????????????????????????????????????????????????????????????????????????????????????????????????????tcagttatcgtttatttgatagtaccttactacaaggataaccgtggtaattctagagctaatacttgcacaaaatcccgacttcggaagggatgtatttattagattaaaaaccaatgccctccggggctccctggtgattcatgataacttttcgaatcgcatggccttgcgccggcgatggttcattcaaatttctgccctatcaactttcgacggctgggtcttggccagccgtggtgacaacgggtaacggagagttagggctcgactccggagaaggagcctgagaaacggctactacatccaaggaaggcagcaggcgcgcaaattacccaatgacgacacgtcgaggtagtgacaataaatactgatacagggctcttttgggtcttgtaattggaatgagtacaatttaaatcccttaacgaggaacaattggagggcaagtctggtgccagcagccgcggtaattccagctccaatagcgtatattaaagttgttgcggttaaaaagctcgtagttgaaccttgggcctggctggccggtccgcctcaccgcgtgcactggtccggccgggcctttccctctggggaaccgcatgcccttcactgggtgtgtcggggaaccaggacttttactttgaaaaaattagagtgttcaaagcaggcctatgctcgaatacattagcatggaataatagaataggacgtgcggttctattttgttggtttctaggaccgccgtaatgattaatagggacagtcgggggcatcagtattcaattgtcagaggtgaaattcttggatttattgaagactaactactgcgaaagcatttgccaaggatgttttcattaatcaggaacgaaagttaggggatcgaagacgatcagataccgtcgtagtcttaaccataaactatgccaactagggatcggacgatg--------------------------------------------------------------------------gcagctgattgtggccatcaacaagatggacactgctcagtgggccgaggctcgttacaacgagatcatcaaggagacgtccaacttcatcaagaaggtcggctacaaccccaagactgttgccttcgtccccatctcgggcttcaacggcgacaacatgttgacggcctccaccaactgcccgtggtacaagggctggaccaaggagggcaagggtggcaacgtcaccggcaagaccctgctcgaggctatcgacgccattgagccccctcgccgtcccaccgacaagcccctgcgtctgccccttcaggatgtgtacaagattggcggtattggcactgtccctgtcggccgtatcgagactggtgtcctgaagcccggtatggtcgtcaccttcgctccctccaacgtcaccactgaagtcaagtccgtggagatgcaccacgagcagcttcaggagggtatgcccggcgacaatgtcggcttcaatgtcaagaacgtctccgtcaaggagattcgccgtggcaacgtcgctggtgactccaagaacgacccgcctgccggcgctgcttccttcaccgcccaggtcatcgtcctcaaccaccctggccaggttggtgctggttacgcccccgtcctggattgccacactgcccacattgcctgcaagttcgccgagatcaccgagaagatcgaccgccgtaccggcaagtcggttgagaacgctcccaagttcatcaagtcgggtgacgctgccatcgtcaagatgat
>Wongia_fusiformis_MFLUCC_21_0032T
gaacttacctattcgttgcttcggtgggtggcccctccgggggtcctcggccgcaaggtacccgccggaggtttacactatgttctaccgtacttctgagtaaaaaaaaataaatcaaaactttcaacaacggatctcttggctctagcatcgatgaagaacgcagcgaaatgcgataagtaatgcgaattgcagaattccgcgagtcatcgaatctttgaacgcacattgcgcctgctagtattctggcaggcatgcctgtccgagcgtcatttcaacccccaggccctcgttgcctgttgttggggctttcagggcaccccctgagccctgaaaagcagtggcgggctcgccaggtcaccgagcgtagtaattactctcgctcaggggcgtggcgggtgccagccgtggctcaaatttgaaatctggcccgggtccgagttgtaatttgtagaggatgcttttggcgcggtgccttctgagttccctggaacgggacgccacagagggtgagagccccgtatagtcggacaccaagcctctgtaaagctccttcgacgagtcgagtagtttgggaatgctgctcaaaatgggaggtaaatctcttctaaagctaaatacaggctagagaccgatagcgcacaagtagagtgatcgaaagatgaaaagcactttgaaaagagggttaaaaagcacgtgaaattgttgaaagggaagcgcttgtgaccagacttgcgcccggttgatcatccagcgttctcgctggtgcactctgccgggctcaggccagcatcggttcttgcggggggataaaagctgtgggaatgtagctccctcgggagtgttatagcccgctgcagaatacccccgcggggaccgaggtacgcgttccgcaaggatgctggcgtaatggtcaccagcgacccgtcttgaaacacggaccaaggagtcaagcattagggcgagtgtttgggtgtcaaacccgcacgcgaaatgaaagtgaacgtaggtgagagcttcggcgcatcatcgaccgatcctgatgtattcggatggatttgagtaagagccttaccgcttggacccgaaagatggtgaactatgcttgaatagggtgaagccagaggaaactctggtggaggctcgcagcggttctgacgtgcaaatcgatcgtc??????????????????????????????????????????????????????????????????????????????????????????????????????????????????????????????????????????????????????????????????????????????????????????????????????????????????????????????????????????????????????????????????????????????????????????????????????????????????????????????????????????????????????????????????????????????????????????????????????????????????????????????????????????????????????????????????????????????????????????????????????????????????????????????????????????????????????????????????????????????????????????????????????????????????????????????????????????????????????????????????????????????????????????????????????????????????????????????????????????????????????????????????????????????????????????????????????????????????????????????????????????????????????????????????????????????????????????????????????????????????????????????????????????????????????????????????????????????????????????????????????????????????????????-----------------------------------------ccgtggtaattctagagctaatacttgcacaaaatcccgacttcggaagggatgtatttattagattaaaaaccaatgccctccggggctccctggtgattcatgataacttttcgaatcgcatggccttgcgccggcgatggttcattcaaatttctgccctatcaactttcgacggctgggtcttggccagccgtggtgacaacgggtaacggagagttagggctcgactccggagaaggagcctgagaaacggctactacatccaaggaaggcagcaggcgcgcaaattacccaatgacgacacgtcgaggtagtgacaataaatactgatacagggctcttttgggtcttgtaattggaatgagtacaatttaaatcccttaacgaggaacaattggagggcaagtctggtgccagcagccgcggtaattccagctccaatagcgtatattaaagttgttgcggttaaaaagctcgtagttgaaccttgggcctggctggccggtccgcctcaccgcgtgcactggtccggccgggcctttccctctggggaaccgcatgcccttcactgggtgtgtcggggaaccaggacttttactttgaaaaaattagagtgttcaaagcaggcctatgctcgaatacattagcatggaataatagaataggacgtgcggttctattttgttggtttctaggaccgccgtaatgattaatagggacagtcgggggcatcagtattcaattgtcagaggtgaaattcttggatttattgaagactaactactgcgaaagcatttgccaaggatgttttcattaatcaggaacgaaagttaggggatcgaagacgatcag-----------------------------------------------------------------------------------------------------------------------------gcagctgattgtggccatcaacaagatggacactgctcagtgggccgaggctcgttacaacgagatcatcaaggagacgtccaacttcatcaagaaggtcggctacaaccccaagactgttgccttcgtccccatctcgggcttcaacggcgacaacatgttgacggcctccaccaactgcccgtggtacaagggctggaccaaggagggcaagggtggcaacgtcaccggcaagaccctgctcgaggctatcgacgccattgagccccctcgccgtcccaccgacaagcccctgcgtctgccccttcaggatgtgtacaagattggcggtattggcactgtccctgtcggccgtatcgagactggtgtcctgaagcccggtatggtcgtcaccttcgctccctccaacgtcaccactgaagtcaagtccgtggagatgcaccacgagcagcttcaggagggtatgcccggcgacaatgtcggcttcaatgtcaagaacgtctccgtcaaggagattcgccgtggcaacgtcgctggtgactccaagaacgacccgcctgccggcgctgcttccttcaccgcccaggtcatcgtcctcaaccaccctggccaggttggtgctggttacgcccccgtcctggattgccacactgcccacattgcctgcaagttcgccgagatcaccgagaagatcgaccgccgtaccggcaagtcggttgagaacgctcccaagttcatcaagtcgggtgacgctgccatcgtcaagatgat
>Wongia_garrettii_DAR_79637T
gaacttacctattcgttgcttcggtgggtggcccctccgggggtcctcggccgcaaggcgcccgccggaggttaacactatgttctactgtacctctgaataaaataaaaacaatcaaaactttcaacaacggatctcttggctctagcatcgatgaagaacgcagcgaaatgcgataagtaatgcgaattgcagaattccgcgagtcatcgaatctttgaacgcacattgcgcctgccagtattctggcaggcatgcctgtccgagcgtcatttcaacccccaggccttcattgcctgttgttggggcattcagggcgccccctgagccctgaaaatcagtggcgggcctgccaggtcaccgagcgcagtaatctctctcgctcaggggcctggcgggagctagccgtg??????????????????????????????????????????????????????????????????????????????????????????????????????????????????????????????????????????????????????????????????????????????????????????????????????????????????????????????????????????????????????????????????????????????????????????????????????????????????????????????????????????????????????????????????????????????????????????????????????????????????????????????????????????????????????????????????????????????????????????????????????????????????????????????????????????????????????????????????????????????????????????????????????????????????????????????????????????????????????????????????????????????????????????????????????????????????????????????????????????????????????????????????????????????????????????????????????????????????????????????????????????????????????????????????????????????????????????????????????????????????????????????????????????????????????????????????????????????????????????????????????????????????????????????????????????????????????????????????????????????????????????????????????????????????????????????????????????????????????????????????????????????????????????????????????????????????????????????????????????????????????????????????????????????????????????????????????????????????????????????????????????????????????????????????????????????????????????????????????????????????????????????????????????????????????????????????????????????????????????????????????????????????????????????????????????????????????????????????????????????????????????????????????????????????????????????????????????????????????????????????????????????????????????????????????????????????????????????????????????????????????????????????????????????????????????????????????????????????????????????????????????????????????????????????????????????????????????????????????????????????????????????????????????????????????????????????????????????????????????????????????????????????????????????????????????????????????????????????????????????????????????????????????????????????????????????????????????????????????????????????????????????????????????????????????????????????????????????????????????????????????????????????????????????????????????????????????????????????????????????????????????????????????????????????????????????????????????????????????????????????????????????????????????????????????????????????????????????????????????????????????????????????????????????????????????????????????????????????????????????????????????????????????????????????????????????????????????????????????????????????????????????????????????????????????????????????????????????????????????????????????????????????????????????????????????????????????????---------------------------------------gagcacgccctgcttgcatacaccctgggtgtcaagcagctgatcgtcgccatcaacaagatggacaccgctcagtgggctgaggctcgctacaatgaaattatcaaggagacgtcgaacttcatcaagaaggtcggctacaaccccaagactgttgcctttgtgcccatctccggcttcaacggcgacaacatgcttgccgcctccagcaactgcccgtggtacaagggctggagcaaggagggcaagggtggctccgtcaccggcaagaccctactggaggccattgacgccattgagccccctcgtcgccctacggacaagccccttcgtcttccccttcaggatgtctacaagattggcggcattggcactgtccctgtcggccgtatcgagactggtgtcctgaagcccggtatggtcgtcaccttcgctccgtccaacgtcaccactgaagtcaagtccgtcgagatgcaccacgagcagcttactgagggtatgccgggcgacaacgttggcttcaatgtcaagaacgtctccgtcaaggagattcgtcgtggcaacgttgcgggtgactccaagaacgacccgcctgccggtgctgcttccttcaccgcccaggtcatcgtcctgaaccaccctggtcaggttggtgctggctacgctccggtcctggattgccacactgcccacattgcctgcaagttcgccgagatcacggagaagatcgaccgccgtac------------------------------------------------------------------
>Wongia_grifinii_BRIP_60377
gaacttacctattcgttgcttcggtgggtggcccctccgggggtcctcggccgcaaggcgcccgccggaggttaacactctgttctattgtacctctgaataaataaaaaacaatcaaaactttcaacaacggatctcttggctctagcatcgatgaagaacgcagcgaaatgcgataagtaatgcgaattgcagaattccgcgagtcatcgaatctttgaacgcacattgcgcctgccagtattctggcaggcatgcctgtccgagcgtcatttcgacccccaggccttcgttgcctggtgttggggcattcagggtgccccctgagccctgaaaatcagtggcgggcctgccaggtcaccgagcgcagtaatctctctcgctcagggccctggcgggtgctagccgtggctcaaatttgaaatctggcccgggtccgagttgtaatttgtagaggatgcttttggcgcggtgccttctgagttccctggaacgggacgccacagagggtgagagccccgtatagtcggacaccaagcctctgtaaagctccttcgacgagtcgagtagtttgggaatgctgctcaaaatgggaggtaaatctcttctaaagctaaatacaggctagagaccgatagcgcacaagtagagtgatcgaaagatgaaaagcactttgaaaagagggttaaaaagcacgtgaaattgttgaaagggaagcgctcgtgaccagacttgcgcccggttgatcatccagcgttctcgctggtgcactctgccgggctcaggccagcatcggttcttgcggggggataaaagctgtgggaatgtagctccctcgggagtgttatagcccgctgcagaatacccccgcggggaccgaggtacgcgttccgcaaggatgctggcgtaatggtcaccagcgacccgtcttgaaacacggaccaaggagtcaagcattagggcgagtgtttgggtgtcaaacccgcacgcgaaatgaaagtgaatgtaggtgagagcttcagcgcatcatcgaccgatcctgaagtattcggatggatt--------------------------------------------------------------------------------------------------------------------?????????????????????????????????????????????????????????????????????????????????????????????????????????????????????????????????????????????????????????????????????????????????????????????????????????????????????????????????????????????????????????????????????????????????????????????????????????????????????????????????????????????????????????????????????????????????????????????????????????????????????????????????????????????????????????????????????????????????????????????????????????????????????????????????????????????????????????????????????????????????????????????????????????????????????????????????????????????????????????????????????????????????????????????????????????????????????????????????????????????????????????????????????????????????????????????????????????????????????????????????????????????????????????????????????????????????????????????????????????????????????????????????????????????????????????????????????????????????????????????????????????????????????????????????????????????????????????????????????????????????????????????????????????????????????????????????????????????????????????????????????????????????????????????????????????????????????????????????????????????????????????????????????????????????????????????????????????????????????????????????????????????????????????????????????????????????????????????????????????????????????????????????????????????????????????????????????????????????????????????????????????????????????????????????????????????????????????????????????????????????????????????????????????????????????????????????????????????????????????????????????????????????????????????????????????????????????????????????????????????????????????????????????????????????????????????????????????????????????????????????????????????????????????????????????????????????????????????????????????????????????????????????????????????????????????????????????????????????????????????????????????????---------------------------------------gagcacgccctgcttgcatacaccctgggtgtcaagcagctgatcgtcgccatcaacaagatggacaccgctcagtgggctgaggctcgctacaatgaaattatcaaggagacgtcgaacttcatcaagaaggtcggctacaaccccaagactgttgcctttgtgcccatctccggcttcaacggcgacaacatgcttgccgcctccagcaactgcccgtggtacaagggctggagcaaggagggcaagggtggctccgtcaccggcaagaccctactggaggccattgacgccattgagccccctcgtcgccctacggacaagccccttcgtcttccccttcaggatgtctacaagattggcggcattggcactgtccctgtcggccgtatcgagactggtgtcctgaagcccggtatggtcgtcaccttcgctccgtccaacgtcaccactgaagtcaagtccgtcgagatgcaccacgagcagcttactgagggtatgccgggcgacaacgttggcttyaatgtcaagaacgtctccgtcaaggagattcgtcgtggcaacgttgcgggtgactccaagaacgacccgcctgccggtgctgcttccttcaccgcccaggtcatcgtcctgaaccaccctggtcaggttggtgctggctacgctccggtcctggattgccacactgcccacattgcctgcaagttcgctgagatcacggagaagatcgaccgccgtac------------------------------------------------------------------
>Wongia_grifinii_DAR_80512T
gaacttacctattcgttgcttcggtgggtggcccctccgggggtcctcggccgcaaggcgcccgccggaggttaacactctgttctattgtacctctgaataaataaaaaacaatcaaaactttcaacaacggatctcttggctctagcatcgatgaagaacgcagcgaaatgcgataagtaatgcgaattgcagaattccgcgagtcatcgaatctttgaacgcacattgcgcctgccagtattctggcaggcatgcctgtccgagcgtcatttcgacccccaggccttcgttgcctggtgttggggcattcagggtgccccctgagccctgaaaatcagtggcgggcctgccaggtcaccgagcgcagtaatctctctcgctcagggccctggcgggtgctagccgtggctcaaatttgaaatctggcccgggtccgagttgtaatttgtagaggatgcttttggcgcggtgccttctgagttccctggaacgggacgccacagagggtgagagccccgtatagtcggacaccaagcctctgtaaagctccttcgacgagtcgagtagtttgggaatgctgctcaaaatgggaggtaaatctcttctaaagctaaatacaggctagagaccgatagcgcacaagtagagtgatcgaaagatgaaaagcactttgaaaagagggttaaaaagcacgtgaaattgttgaaagggaagcgctcgtgaccagacttgcgcccggttgatcatccagcgttctcgctggtgcactctgccgggctcaggccagcatcggttcttgcggggggataaaagctgtgggaatgtagctccctcgggagtgttatagcccgctgcagaatacccccgcggggaccgaggtacgcgttccgcaaggatgctggcgtaatggtcaccagcgacccgtcttgaaacacggaccaaggagtcaagcattagggcgagtgtttgggtgtcaaacccgcacgcgaaatgaaagtgaatgtaggtgagagcttcggcgcatcatcgaccgatcctgaagtattcggatggatt--------------------------------------------------------------------------------------------------------------------??????????????????????????????????????????????????????????????????????????????????????????????????????????????????????????????????????????????????????????????????????????????????????????????????????????????????????????????????????????????????????????????????????????????????????????????????????????????????????????????????????????????????????????????????????????????????????????????????????????????????????????????????????????????????????????????????????????????????????????????????????????????????????????????????????????????????????????????????????????????????????????????????????????????????????????????????????????????????????????????????????????????????????????????????????????????????????????????????????????????????????????????????????????????????????????????????????????????????????????????????????????????????????????????????????????????????????????????????????????????????????????????????????????????????????????????????????????????????????????????????????????????????????????????????????????????????????????????????????????????????????????????????????????????????????????????????????????????????????????????????????????????????????????????????????????????????????????????????????????????????????????????????????????????????????????????????????????????????????????????????????????????????????????????????????????????????????????????????????????????????????????????????????????????????????????????????????????????????????????????????????????????????????????????????????????????????????????????????????????????????????????????????????????????????????????????????????????????????????????????????????????????????????????????????????????????????????????????????????????????????????????????????????????????????????????????????????????????????????????????????????????????????????????????????????????????????????????????????????????????????????????????????????????????????????????????????????????????????????????????????????????????????????????????????????????????????????????????????????????????????????????????????????????????????????????????????????????????????????????????????????????????????????????????????????????????????????????????????????????????????????????????????????????????????????????????????????????????????????????????????????????????????????????????????????????????????????????????????????????????????????????????????????????????????????????????????????????????????????????????????????????????????????????????????????????????????????????????????????????????????????????????????????????????????????????????????????????????????????????????????????????????????????????????????????????????????????????????????????????????????????????????????????????????????????????????????????????????????????????????????????????????????????????????????????????????????????????
>Wongia_guttulata_KUNCC_24_17692T
gaacttacctattcgttgcttcggtgggtggcccctccgggggtcctcggccgcaaggcgcccgccggaggtttaaactctgttctactgtacgtctgagtaaaaaaaaataaatcaaaactttcaacaacggatctcttggctctagcatcgatgaagaacgcagcgaaatgcgataagtaatgcgaattgcagaattccgcgagtcatcgaatctttgaacgcacattgcgcctgctagtattctggcaggcatgcctgtccgagcgtcatttcaacccccaggccctcgttgcctgttgttggggcgttcagggcgccccctgagccccgaaaatcagtggcgggctcgccaggtcaccgagcgcagtaatttctctcgcttaggggctcggcgggtgccagccgtggctcaaatttgaaatctggcccgggtccgagttgtaatttgtagaggatgcttttggcgcggtgccttctgagttccctggaacgggacgccacagagggtgagagccccgtatagtcggacaccaagcctctgtaaagctccttcgacgagtcgagtagtttgggaatgctgctcaaaatgggaggtaaatctcttctaaagctaaatacaggctagagaccgatagcgcacaagtagagtgatcgaaagatgaaaagcactttgaaaagagggttaaaaagcacgtgaaattgttgaaagggaagcgcttgtgaccagacttgcgcccggttgatcatccagcgttctcgctggtgcactctgccgggctcaggccagcatcggttcttgcggggggataaaagcggtgggaatgtagctccctcgggagtgttatagcccgccgcagaatacccccgcggggaccgaggtacgcgttccgcaaggatgctggcgtaatggtcaccagcgacccgtcttgaaacacggaccaaggagtcaagcattagggcgagtgtttgggtgtcaaacccgcacgcgaaatgaaagtgaatgtaggtgagagcttcggcgcatcatcgaccgatcctgatgtattcggatggatttgagtaagagccttaccgcttggacccgaaagatggtgaactatgcttgaatagggtgaagccagaggaaactctggtggaggctcgcagcggttctgacgtgcaaatcgatcgtc---------------------------gagacataacacgctcactaatggcctgaagtactctctcgccactggcaactggggcgagcagaagaaggctatgagctccacggcgggtgtttcccaagtattgaatcgttacaccttcgcatccaccctctctcacttgcggcgcacgaacacgcccattggcagagacggcaagctggcgaagccgcgtcagcttcacaacacgcactggggcttggtctgtccggcagaaacgccagaaggccaggcttgtggtttggtgaagaacctgtctctaatgtgctacgtcagtgtcggcaccccggctgatcctatcgtggaattcatgattgccaggaatatggaagtgctcgaggagtacgagccactgcggtacccgaacgcaaccaaggtctttgtcaacggcagctgggtgggtgtgcaccaagatccaaagcatcttgttggtctagtccagaatctccggcggcgcaacgtcatccaagccgaggtttcacttgttagagacattcgagaccgcgaattcaagatcttttccgacgctggccgagtgatgcggccgctctttgctgtcgagcaggaggacaatccggacaagggccaaatcaagggctcgctcattctcaataagaaccatatcaggcggctcgaggaagacgaaaccctcgatgacacggacccaaggtactttggctgggatggaattgctgacaccggcgcaatcgagtacttggatgcggaagaagaggagactgccatgatttgcatgacgccagaggacttggagaattaccgattgcagaaacttggctacgaaatccctgaggatgacaatgacgacctcaacaagcgtgttaagacgaagcagaatccgggaactcatatgtacactcactgtgagatc----------------------------------------------------????????????????????????????????????????????????????????????????????????????????????????????????????????????????????????????????????????????????????????????????????????????????????????????????????????????????????????????????????????????????????????????????????????????????????????????????????????????????????????????????????????????????????????????????????????????????????????????????????????????????????????????????????????????????????????????????????????????????????????????????????????????????????????????????????????????????????????????????????????????????????????????????????????????????????????????????????????????????????????????????????????????????????????????????????????????????????????????????????????????????????????????????????????????????????????????????????????????????????????????????????????????????????????????????????????????????????????????????????????????????????????????????????????????????????????????????????????????????????????????????????????????????????????????????????????????????????????????????????????????????????????????????????????????????????????????????????????????????????????????????????????????????????????????????????????????????????????????????????????????????????????????????????????????????????????????????????????????????????????????????????????????????????????????????????????????????????????????????????????????????????????????????????????????????????????????????????????????????????????????????????????????????????????????????????????????????????????????????????????????????????????????????????????????????????????????????????????????????????????????????????????????????????????????????????????????????????????????????????????????????????????????????????????????????????????????????????????????????????????????????????????????????????????????????
>Wongia_miscanthi_BCRC_FU32062T
gaacttacctattcgttgcttcggtgggtggccccttcgggggtcctcggccgcaaggcgcctgccgaaggttaa-actatgttctactgtacatctgagtaataaaaaataaattaaaactttcaacaacggatctcttggctctagcatcgatgaagaacgcagcgaaatgcgataagtaatgcgaattgcagaattccgcgagtcatcgaatctttgaacgcacattgcgcctgctagtattctggcaggcatgcctgtccgagcgtcatttcaacccccaggcccttgttgcctgttgttggggcgttcagggtcccccctgagccctgaaaagcagtggcgggctcgccaggtcaccgagcgtagtaatttctctcgcttaggggccgggcgggtgctagccgtg----------------------------------------------------------------------------------------------------------------------------caagcctctgtaaagctccttcggcgagtcgagtagtttgggaatgctgctcaaaatgggaggtaaatctcttctaaagctaaatacaggctagagaccgatagcgcacaagtagagtgatcgaaagatgaaaagcactttgaaaagagggttaaaaagcacgtgaaattgttgaaagggaagcgcttgtgaccagacttgcgcccggttgatcatccagtgttctcgctggtgcactctgccgggctcaggccagcatcggttcttgcggggggataaaagctgtgggaatgtagctccctcgggagtgttatagcccgctgcagaatacccccgcggggaccgaggtacgcgttccgcaaggatgctggcgtaatggtcaccagcgacccgtcttgaaacacggaccaaggagtcaagcattagggcgagtgtttgggtgtcaaacccgcacgcgaaatgaaagtgaatgtaggtgagagcttcggcgcatcatcgaccgatcctgatgtattcggatggatttgagtaagagccttaccgcttggacccgaaagatggtgaactatgcttgaatagggtgaagccagaggaaactctggtggaggctcgcagcggttctgacgtgcaaatcgatcgtc-----------------------------------------------------------------------------------------------aggccatgagctccacggcgggtgtttcccaggttctgaatcgttataccttcgcatccactctctctcacttgcggcgcacgaacacgcccattggcagagacggcaagctagcgaagccgcgtcagcttcacaacacgcactggggcttggtctgtccggcagaaacgccagagggccaagcttgtggcttggtgaagaacttgtctctaatgtgctatgtcagtgtcggcacaccggctgatcctatcgtggaattcatgattgccaggaatatggaagtgctcgaggagtacgagccgctgcggtacccgaacgcaaccaaggtctttgtcaatggtagctgggtgggtgtgcaccaagacccaaagcaccttgttggtctagttcagaacctccgccggcgcaacgtcatccaagccgaggtttcgcttgttagagacattcgagaccgcgagttcaaaatcttttccgacgctggccgagtgatgcggccgctctttgctgtcgagcaggaggacaatccggacaagggccaaatcaaagggtcgctcattctcaacaagaaccatatcaggcggctcgaggaagacgaaactcttgatgacacggacccaaggtactttggctgggatggaatcgccgacaccggcgcgatcgagtacatagatgcagaagaggaggagaccgccatgatctgcatgacgccagaggatttggagaattaccgattgcagaaacttggctacgaaatccccgaggatgacaacgacgacctcaacaagcgtgtcaagacgaagcagaacccgggaactcatatgtacacccattgtgagatccatccaagcatgttgctgggcatttgcgccagcatcattccattcccggatc-----tatcgtttatttgatagtaccttactacaaggataaccgtggtaattctagagctaatacttgcacaaaatcccaacttcggaagggatgtatttattagattaaaaaccaatgccctccggggctcactggtgattcatgataacttttcgaatcgcatggccttgcgccggcgatggttcattcaaatttctgccctatcaactttcgacggctgggtcttggccagccgtggtgacaacgggtaacggagagttagggctcgactccggagaaggagcctgagaaacggctactacatccaaggaaggcagcaggcgcgcaaattacccaatgacgacacgtcgaggtagtgacaataaatactgatacagggctcttttgggtcttgtaattggaatgagtacaatttaaatcccttaacgaggaacaattggagggcaagtctggtgccagcagccgcggtaattccagctccaatagcgtatattaaagttgttgcggttaaaaagctcgtagttgaaccttgggcctggctggccggtccgcctcaccgcgtgcactggtccggccgggcctttccctctggggaaccgcatgcccttcactgggtgtgtcggggaaccaggacttttactttgaaaaaattagagtgttcaaagcaggcctatgctcgaatacattagcatggaataatagaataggacgtgcggttctattttgttggtttctaggaccgccgtaatgattaatagggacagtcgggggcatcagtattcaattgtcagaggtgaaattcttggatttattgaagactaactactgcgaaagcatttgccaaggatgttttcattaatcaggaacgaaagttaggggatcgaagacgatcagataccgtcgtagtcttaaccataaactatgccaactagggatcggacgatggagttcgaggctggtatctccaaggatggccagactcgcgagcacgccctgcttgcctacaccctgggtgtcaagcagctgatcgtggccatcaacaagatggacaccgccaagtgggccgaggctcgttacaacgagatcatcaaggagacgtccaacttcatcaagaaggtcggctacaaccccaagactgttgccttcgttcccatctccgggttcaacggcgacaacatgctggctgcctcgagcaactgcccgtggtacaagggctggaccaaggagggcaagggtggcaccgtcaccggcaagaccctgctggaggccatcgatgccattgagccccctcgccgtcccaccgacaagcccctgcgtctaccccttcaggatgtgtacaagatcggtggtattggtactgtccctgtcggccgtatcgagactggtgtcctgaagcccggtatggtcgtcactttcgctccctccaacgtcaccactgaagtcaagtccgtcgagatgcaccacgagcagcttaccgagggtatgcccggcgacaacgttggattcaatgtcaagaacgtctccgtcaaggagattcgccgtggaaacgttgctggtgactccaagaacgacccgcctctaggtgctgcttccttcaccgctcaggtcatcgtcctgaaccaccctggccaggtcggtgctggttacgcccctgtgctggactgccacactgcccacatcgcttgcaagttcgccgagatcaccgagaagatcgaccgtcgtaccggcaagtcggtcgagaacgcccccaagttcattaagtcgggtgacgctgccatcgtcaagatgat
>Wongia_suae_CGMCC_3_24295T
gaacttacctatccgttgcttcggtgggtggccccttctggggtcctcggccgcaaggcgcccgccggaggtttacactatgttctaccgtacatctgagtaaaaaaaaatcaatcaaaactttcaacaacggatctcttggctctagcatcgatgaagaacgcagcgaaatgcgataagtaatgcgaattgcagaattccgcgagtcatcgaatctttgaacgcacattgcgcctgctagtattctggcaggcatgcctgtccgagcgtcatttcaacccccaggccctcgtcgcctgttgttggggctttcagggcgccccctgagccctgaaaagcagtggcgggctcgccaggtcaccgagcgcagtaattgctctcgcttaggggcctggcgggtgccagccgtggctcaaatttgaaatctggcccgggtccgagttgtaatttgtagaggatgcttttggcgcggtgccttctgagttccctggaacgggacgccacagagggtgagagccccgtatagtcggacaccaagcctctgtaaagctccttcgacgagtcgagtagtttgggaatgctgctcaaaatgggaggtaaatctcttctaaagctaaatacaggctagagaccgatagcgcacaagtagagtgatcgaaagatgaaaagcactttgaaaagagggttaaaaagcacgtgaaattgttgaaagggaagcgcttgtgaccagacttgcgcccggttgatcatccagcgttctcgctggtgcactctgccgggctcaggccagcatcggttcttgcggggggataaaagctgtgggaatgtagctccctcgggagtgttatagcccgctgcagaatacccccgcggggaccgaggtacgcgttccgcaaggatgctggcgtaatggtcaccagcgacccgtcttgaaacacggaccaaggagtcaagcattagggcgagtgtttgggtgtcaaacccgcacgcgaaatgaaagtgaacgtaggtgagagcttcggcgcatcatcgaccgatcctgatgtattcggatggatttgagtaagagccttaccgcttggacccgaaagatggtgaactatgcttgaatagggtgaagccagaggaaactctggtggaggctcgcagcggttctgacgtgcaaatcgatcgtcaaaacagttcgacattcgtataggcatgagacataacaccctcaccaacggcctgaagtactccctcgccactggcaactggggtgaacagaagaaggccatgagctccacggcgggtgtttcccaggtattgaatcgttacaccttcgcatccacgctgtcccatttgcggcgtacgaacacgcccattggcagagacggcaagctagcgaagccgcgtcagcttcataacacgcactggggcttagtttgtcccgcagaaacgccagaaggccaggcctgtggtttggtgaagaatctgtctctgatgtgctacgtcagtgtcggcacgcccgctgaccctattgtggaattcatgattgccaggaatatggaagtgctcgaggagtacgagccgctgcggtacccgaacgcaaccaaggtctttgtcaacggcagctgggtaggtgtacatcaagatccaaagcatcttgttggtctagtccagaacctccggcggcgcaacgtcatccaagccgaggtttcccttgttagagacattcgagaccgcgagttcaagatattttccgacgctggccgagtgatgcggccgctctttgctgtcgagcaggaggacaatccggacaagggccaaatcaaagggtcgctaattctcaacaagaaccatatcaggcgtcttgaggaagatgaaactctcgatgacacggatccaaggtactttggctgggatggaatcgccgacaccggcgcgatcgagtacttagatgcggaagaggaggagactgccatgatctgcatgacgccagaggacttggagaattaccgattgcagaagcttggctacgaaatccctgaggatgacaacgacgacctcaacaagcgtgttaagacgaagcagaacccgggaacccacatgtacactcattgtgagatccatccaagcatgttgctgggcatttgcgccagcatcattccattcccggatctcagttatcgtttatttgatagtaccttactacaaggataaccgtggtaattctagagctaatacttgcacaaaatcccgacttcggaagggatgtatttattagattaaaaaccaatgccctccggggctcactggtgattcatgataacttttcgaatcgcatggccttgcgccggcgatggttcattcaaatttctgccctatcaactttcgacggctgggtcttggccagccgtggtgacaacgggtaacggagagttagggctcgactccggagaaggagcctgagaaacggctactacatccaaggaaggcagcaggcgcgcaaattacccaatgacgacacgtcgaggtagtgacaataaatactgatacagggctcttttgggtcttgtaattggaatgagtacaatttaaatcccttaacgaggaacaattggagggcaagtctggtgccagcagccgcggtaattccagctccaatagcgtatattaaagttgttgcggttaaaaagctcgtagttgaaccttgggcctggctggccggtccgcctcaccgcgtgcactggtccggccgggcctttccctctggggaaccgcatgcccttcactgggtgtgtcggggaaccaggacttttactttgaaaaaattagagtgttcaaagcaggcctatgctcgaatacattagcatggaataatagaataggacgtgcggttctattttgttggtttctaggaccgccgtaatgattaatagggacagtcgggggcatcagtattcaattgtcagaggtgaaattcttggatttattgaagactaactactgcgaaagcatttgccaaggatgttttcattaatcaggaacgaaagttaggggatcgaagacgatcagataccgtcgtagtcttaaccataaactatgccaactagggatcggacgatg--------------------------------------------------------------------------gcagctgattgtggccatcaacaagatggacactgctcagtgggccgaggctcgttacaacgagatcatcaaggagacctccaacttcatcaagaaggtcggctacaaccccaagactgttgccttcgtccccatctcgggcttcaacggcgacaacatgttgacgccctccaccaactgcccgtggtacaagggctggaccaaggaggccaagggtggcaacgtcaccggcaagaccctgctcgaggctatcgacgctattgagccccctcgccgtcccaccgacaagcccctgcgtctgccccttcaggatgtgtacaagatcggcggtattggcactgtccctgtcggccgtatcgagactggtgtcctgaagcccggtatggttgtcaccttcgctccctccaacgtcaccactgaagtcaagtccgtggagatgcaccacgagcagcttcaggagggtgtgccgggcgacaatgtcggcttcaatgtcaagaacgtctccgtcaaggagattcgccgtggcaacgtcgctggtgactccaagaacgacccgcctgccggtgctgcttccttcaccgcccaggtcatcgtcctcaaccacccgggccaggttggtgctggttacgctcctgtcctggattgccacactgcccacattgcctgcaagttcgccgagattaccgagaagatcgaccgccgtaccggcaagtcggttgagaacgctcccaagttcatcaagtcgggtgacgctgccatcgtcaagatgat
>Wongia_suae__GZCC_25_0687
gaacttacctattcgttgcttcggtgggtgaccccttctggggtcctcggccgcaaggcgcccgccggaggtttacactatgttctaccgtacttctgagtaaaaaaaaattaatcaaaactttcaacaacggatctcttggctctagcatcgatgaagaacgcagcgaaatgcgataagtaatgcgaattgcagaattccgcgagtcatcgaatctttgaacgcacattgcgcctgctagtattctggcaggcatgcctgtccgagcgtcatttcaacccccaggccctcgtcgcctgttgttggggctttcagggcgccccctgagccctgaaaagcagtggcgggctcgccaggtcaccgagcgcagtaattactctcgcttaggggcctggcgggtgccagccgtggctcaaatttgaaatctggcccgggtccgagttgtaatttgtagaggatgcttttggcgcggtgccttctgagttccctggaacgggacgccacagagggtgagagccccgtatagtcggacaccaagcctttgtaaagctccttcgacgagtcgagtagtttgggaatgctgctcaaaatgggaggtaaatctcttctaaagctaaatacaggctagagaccgatagcgcacaagtagagtgatcgaaagatgaaaagcactttgaaaagagggttaaaaagcacgtgaaattgttgaaagggaagcgcttgtgaccagacttgcgcccggttgatcatccagcgttctcgctggtgcactctgccgggctcaggccagcatcggttcttgcggggggataaaagctgtgggaatgtagctccctcgggagtgttatagcccgctgcagaatacccccgcggggaccgaggtacgcgttccgcaaggatgctggcgtaatggtcaccagcgacccgtcttgaaacacggaccaaggagtcaagcattagggcgagtgtttgggtgtcaaacccgcacgcgaaatgaaagtgaacgtaggtgagagcttcggcgcatcatcgaccgatcctgatgtattcggatggatttgagtaagagccttaccgcttggacccgaaagatggtgaactatgcttgaatagggtgaagccagaggaaactctggtggaggctcgcagcggttctgacgtgcaaatcgatcgtcaaaacagttcgacattcgtataggcatgagacataacaccctcaccaacggcctgaagtactccctcgccactggcaactggggtgagcagaagaaggccatgagctccacggcgggtgtttcccaggtattgaaccgttacaccttcgcatccacgctgtcccatttgcggcgtacgaacacgcccattggcagagacggcaagctagcgaagccgcgtcagcttcacaacacgcactggggcttagtctgtcccgcagaaacgccagaaggccaggcctgtggtttggtgaagaatctgtctctgatgtgctacgtcagtgtcggcacgcccgctgaccctatcgtggaattcatgattgccaggaacatggaagtgctcgaggagtacgagccgctgcggtacccgaacgcaaccaaggtctttgtcaacggcagctgggtaggtgtacatcaagatccaaagcatcttgttggtctagtccagaacctccggcggcgcaacgtcatccaagccgaggtttcccttgttagagacattcgagaccgcgagttcaagatattttccgacgctggccgagtgatgcggccgctctttgctgtcgagcaggaggacaatccggacaagggccaaatcaaagggtcgctaattctcaacaagaaccatatcaggcgtcttgaggaagatgaaactctcgatgacacggatccaaggtactttggctgggatggaatcgccgacaccggcgcgatcgagtacttagatgcggaagaggaggagactgccatgatctgcatgacgccagaggacttggagaattaccgattgcagaagcttggctacgaaatccctgaggatgacaacgacgacctcaacaagcgtgttaagacgaagcagaacccgggaacccacatgtacactcattgtgagatccatccaagcatgttgctgggcatttgcgccagcatcattccattcccggatctcagttatcgtttatttgatagtaccttactacaaggataaccgtggtaattctagagctaatacttgcacaaaatcccgacttcggaagggatgtatttattagattaaaaaccaatgccctccggggctcactggtgattcatgataacttttcgaatcgcatggccttgcgccggcgatggttcattcaaatttctgccctatcaactttcgacggctgggtcttggccagccgtggtgacaacgggtaacggagagttagggctcgactccggagaaggagcctgagaaacggctactacatccaaggaaggcagcaggcgcgcaaattacccaatgacgacacgtcgaggtagtgacaataaatactgatacagggctcttttgggtcttgtaattggaatgagtacaatttaaatcccttaacgaggaacaattggagggcaagtctggtgccagcagccgcggtaattccagctccaatagcgtatattaaagttgttgcggttaaaaagctcgtagttgaaccttgggcctggctggccggtccgcctcaccgcgtgcactggtccggccgggcctttccctctggggaaccgcatgcccttcactgggtgtgtcggggaaccaggacttttactttgaaaaaattagagtgttcaaagcaggcctatgctcgaatacattagcatggaataatagaataggacgtgcggttctattttgttggtttctaggaccgccgtaatgattaatagggacagtcgggggcatcagtattcaattgtcagaggtgaaattcttggatttattgaagactaactactgcgaaagcatttgccaaggatgttttcattaatcaggaacgaaagttaggggatcgaagacgatcagataccgtcgtagtcttaaccataaactatgccaactagggatcggacgatg?????????????????????????????????????????????????????????????????????????????????????????????????????????????????????????????????????????????????????????????????????????????????????????????????????????????????????????????????????????????????????????????????????????????????????????????????????????????????????????????????????????????????????????????????????????????????????????????????????????????????????????????????????????????????????????????????????????????????????????????????????????????????????????????????????????????????????????????????????????????????????????????????????????????????????????????????????????????????????????????????????????????????????????????????????????????????????????????????????????????????????????????????????????????????????????????????????????????????????????????????????????????????????????????????????????????
>Wongia_guizhouensis_GZCC_25_0684_T
gaacttacctattcgttgcttcggtgggtggcccctccgggggccctcggccgcaaggtgcccgccggaggtttacactatgttctaccgtacttctgagtaaaaaaaaataaatcaaaactttcaacaacggatctcttggctctagcatcgatgaagaacgcagcgaaatgcgataagtaatgcgaattgcagaattccgcgagtcatcgaatctttgaacgcacattgcgcctgctagtattctggcaggcatgcctgtccgagcgtcatttcaacccccaggccctcgttgcctgttgttggggctttcagggcaccccctgagccctgaaaagcagtggcgggctcgccaggtcaccgagcgtagtaattactctcgctcaggggcgtggcgggtgccagccgtggctcaaatttgaaatctggcccgggtccgagttgtaatttgtagaggatgcttttggcgcggtgccttctgagttccctggaacgggacgccacagagggtgagagccccgtatagtcggacaccaagcctctgtaaagctccttcgacgagtcgagtagtttgggaatgctgctcaaaatgggaggtaaatctcttctaaagctaaatacaggctagagaccgatagcgcacaagtagagtgatcgaaagatgaaaagcactttgaaaagagggttaaaaagcacgtgaaattgttgaaagggaagcgcttgtgaccagacttgcgcccggttgatcatccagcgttctcgctggtgcactctgccgggctcaggccagcatcggttcttgcggggggataaaagctgtgggaatgtagctccctcgggagtgttatagcccgctgcagaatacccccgcggggaccgaggtacgcgttccgcaaggatgctggcgtaatggtcaccagcgacccgtcttgaaacacggaccaaggagtcaagcattagggcgagtgtttgggtgtcaaacccgcacgcgaaatgaaagtgaacgtaggtgagagcttcggcgcatcatcgaccgatcctgatgtattcggatggatttgagtaagagccttaccgcttggacccgaaagatggtgaactatgcttgaatagggtgaagccagaggaaactctggtggaggctcgcagcggttctgacgtgcaaatcgatcgtcaaaacagttcgacatccgtataggcatgaggcataacaccctcaccaacggcctgaagtactccctcgccactggcaactggggtgagcagaagaaggccatgagctccacggcgggtgtttcccaagtattgaaccgttacaccttcgcatccacgctgtcccatttgcggcgtacgaacacgcccattggcagagacggcaagctagcgaagccgcgtcagcttcacaacacgcactggggcttagtctgtccggcagaaacgccagaaggccaggcctgtggtctggtgaagaatctgtctctgatgtgctacgtcagtgtcggcacgccggctgaccctatcgtggaattcatgattgctaggaatatggaagtgctcgaggagtacgagccgctgcggtacccgaacgcaaccaaggtctttgtaaatggcagctgggtaggtgtacaccaagatccaaaacatcttgttggtctagtccagaacctccggcggcgcaacgtcattcaagccgaggtttcgcttgttagagacattcgggaccgcgagttcaagatattttccgacgctggccgagtgatgcggccgctctttgctgtggagcaggaggacaatccggacaagggccaaatcaaagggtcgctaattctcaacaagaaccatatcaggcgtcttgaggaagatgaaactctcgatgacacggatccaaggtactttggatgggacggaatcgccgacaccggcgcgatcgagtacttggatgcggaagaggaggagactgccatgatctgcatgacgccagaggacttggagaattaccgattgcagaagcttggctacgaaatcccagaggatgacaacgacgatcttaacaagcgtgtaaagacaaagcagaacccgggaactcacatgtacactcattgtgagatccatccaagcatgttgctgggcatttgcgccagcatcattccattcccggatctcagttatcgtttatttgatagtaccttactacaaggataaccgtggtaattctagagctaatacttgcacaaaatcccgacttcggaagggatgtatttattagattaaaaaccaatgccctccggggctccctggtgattcatgataacttttcgaatcgcatggccttgcgccggcgatggttcattcaaatttctgccctatcaactttcgacggctgggtcttggccagccgtggtgacaacgggtaacggagagttagggctcgactccggagaaggagcctgagaaacggctactacatccaaggaaggcagcaggcgcgcaaattacccaatgacgacacgtcgaggtagtgacaataaatactgatacagggctcttttgggtcttgtaattggaatgagtacaatttaaatcccttaacgaggaacaattggagggcaagtctggtgccagcagccgcggtaattccagctccaatagcgtatattaaagttgttgcggttaaaaagctcgtagttgaaccttgggcctggctggccggtccgcctcaccgcgtgcactggtccggccgggcctttccctctggggaaccgcatgcccttcactgggtgtgtcggggaaccaggacttttactttgaaaaaattagagtgttcaaagcaggcctatgctcgaatacattagcatggaataatagaataggacgtgcggttctattttgttggtttctaggaccgccgtaatgattaatagggacagtcgggggcatcagtattcaattgtcagaggtgaaattcttggatttattgaagactaactactgcgaaagcatttgccaaggatgttttcattaatcaggaacgaaagttaggggatcgaagacgatcagataccgtcgtagtcttaaccataaactatgccaactagggatcggacgatggagttcgaggctggtatctccaaggatggccagactcgcgagcacgccctgcttgcctacaccctgggtgtcaagcagctgattgtggccatcaacaagatggacactgctcagtgggccgaggctcgttacaacgagatcatcaaggagacgtccaacttcatcaagaaggtcggctacaaccccaagactgttgccttcgtccccatctcgggcttcaacggcgacaacatgttggcggcctccaccaactgcccgtggtacaagggctggaccaaggagggcaagggtggcaacgtcaccggcaagaccctgctcgaggctatcgacgccattgagccccctcgccgtcccaccgacaagcccctgcgtctgccccttcaggatgtgtacaagattggcggtattggcactgtccctgtcggccgtatcgagactggtatcctgaagcccggtatggtcgttaccttcgctccctccaacgtcaccactgaagtcaagtccgtggagatgcaccatgagcagcttcaggagggtatgcccggcgacaatgtcggcttcaatgtcaagaacgtctccgtcaaggagattcgccgtggcaacgtcgctggtgactccaagaacgacccgcctgccggtgctgcttccttcaccgcccaggtcatcgtcctcaaccaccctggccaggttggtgctggttacgcccccgtcctggattgccacactgcccacattgcctgcaagttcgccgagatcaccgagaagatcgaccgccgtaccggcaagtcggttgagaacgctcccaagttcatcaagtcgggtgacgctgccatcgtcaagatgat
>Wongia_guizhouensis_GZCC_25_0685
gaacttacctattcgttgcttcggtgggtggcccctcccggggtcctcggccgcaaggtgcccgccggaggtttacactatgttctaccgtacttctgagtaaaaaaaaataaatcaaaactttcaacaacggatctcttggctctagcatcgatgaagaacgcagcgaaatgcgataagtaatgcgaattgcagaattccgcgagtcatcgaatctttgaacgcacattgcgcctgctagtattctggcaggcatgcctgtccgagcgtcatttcaacccccaggccctcgttgcctgttgttggggctttcagggcaccccctgagccctgaaaagcagtggcgggctcgccaggtcaccgagcgtagtaattactctcgctcaggggcgtggcgggtgccagccgtggctcaaatttgaaatctggcccgggtccgagttgtaatttgtagaggatgcttttggcgcggtgccttctgagttccctggaacgggacgccacagagggtgagagccccgtatagtcggacaccaagcctctgtaaagctccttcgacgagtcgagtagtttgggaatgctgctcaaaatgggaggtaaatctcttctaaagctaaatacaggctagagaccgatagcgcacaagtagagtgatcgaaagatgaaaagcactttgaaaagagggttaaaaagcacgtgaaattgttgaaagggaagcgcttgtgaccagacttgcgcccggttgatcatccagcgttctcgctggtgcactctgccgggctcaggccagcatcggttcttgcggggggataaaagctgtgggaatgtagctccctcgggagtgttatagcccgctgcagaatacccccgcggggaccgaggtacgcgttccgcaaggatgctggcgtaatggtcaccagcgacccgtcttgaaacacggaccaaggagtcaagcattagggcgagtgtttgggtgtcaaacccgcacgcgaaatgaaagtgaacgtaggtgagagcttcggcgcatcatcgaccgatcctgatgtattcggatggatttgagtaagagccttaccgcttggacccgaaagatggtgaactatgcttgaatagggtgaagccagaggaaactctggtggaggctcgcagcggttctgacgtgcaaatcgatcgtcaaaacagttcgacatccgtataggcatgaggcataacaccctcaccaacggcctgaagtactccctcgccactggcaactggggtgagcagaagaaggccatgagctccacggcgggtgtttcccaagtattgaaccgttacaccttcgcatccacgctgtcccatttgcggcgtacgaacacgcccattggcagagacggcaagctagcgaagccgcgtcagcttcacaacacgcactggggcttagtctgtccggcagaaacgccagaaggccaggcctgtggtctggtgaagaatctgtctctaatgtgctacgtcagtgtcggcacgccggctgaccctatcgtggaattcatgattgctaggaatatggaagtgctcgaggagtacgagccgctgcggtacccgaacgcaaccaaggtctttgtaaatggcagctgggtaggtgtacaccaagatccaaaacatcttgttggtctagtccagaacctccggcggcgcaacgtcattcaagccgaggtttcgcttgttagagacattcgggaccgcgagttcaagatattttccgacgctggccgagtgatgcggccgctctttgctgtggagcaggaggacaatccggacaagggccaaatcaaagggtcgctaattctcaacaagaaccatatcaggcgtcttgaggaagatgaaactctcgatgacacggatccaaggtactttggatgggacggaatcgccgacaccggcgcgatcgagtacttggatgcggaagaggaggagactgccatgatctgcatgacgccagaggacttggagaattaccgattgcagaagcttggctacgaaatcccagaggatgacaacgacgatcttaacaagcgtgtaaagacaaagcagaacccgggaactcacatgtacactcattgtgagatccatccaagcatgttgctgggcatttgcgccagcatcattccattcccggatc????????????????????????????????????????????????????????????????????????????????????????????????????????????????????????????????????????????????????????????????????????????????????????????????????????????????????????????????????????????????????????????????????????????????????????????????????????????????????????????????????????????????????????????????????????????????????????????????????????????????????????????????????????????????????????????????????????????????????????????????????????????????????????????????????????????????????????????????????????????????????????????????????????????????????????????????????????????????????????????????????????????????????????????????????????????????????????????????????????????????????????????????????????????????????????????????????????????????????????????????????????????????????????????????????????????????????????????????????????????????????????????????????????????????????????????????????????????????????????????????????????????????????????????????????????????????????????????????????????????????????????????????????????????????????????????????????????????????????????????????????????????????????????????????????????????????????????????????????????????????????????????????????????????????????????????????????????????????????????????????????????????????????????????????????????????????????????????????????????????????????????????????????????????????????????????????????????????????????????????????????????????????????????????????????????????????????????????????????????????????????????????????????????????????????????????????????????????????????????????????????????????????????????????????????????????????????????????????????????????????????????????????????????????????????????????????????????????????????????????????????????????????????????????????
>Wongia_guizhouensis_GZCC_25_0686
gaacttacctattcgttgcttcggtgggtggcccctcccggggtcctcggccgcaaggtgcccgccggaggtttacactatgttctaccgtacttctgagtaaaaaaaaataaatcaaaactttcaacaacggatctcttggctctagcatcgatgaagaacgcagcgaaatgcgataagtaatgcgaattgcagaattccgcgagtcatcgaatctttgaacgcacattgcgcctgctagtattctggcaggcatgcctgtccgagcgtcatttcaacccccaggccctcgttgcctgttgttggggctttcagggcaccccctgagccctgaaaagcagtggcgggctcgccaggtcaccgagcgtagtaattactctcgctcaggggcgtggcgggtgccagccgtggctcaaatttgaaatctggcccgggtccgagttgtaatttgtagaggatgcttttggcgcggtgccttctgagttccctggaacgggacgccacagagggtgagagccccgtatagtcggacaccaagcctctgtaaagctccttcgacgagtcgagtagtttgggaatgctgctcaaaatgggaggtaaatctcttctaaagctaaatacaggctagagaccgatagcgcacaagtagagtgatcgaaagatgaaaagcactttgaaaagagggttaaaaagcacgtgaaattgttgaaagggaagcgcttgtgaccagacttgcgcccggttgatcatccagcgttctcgctggtgcactctgccgggctcaggccagcatcggttcttgcggggggataaaagctgtgggaatgtagctccctcgggagtgttatagcccgctgcagaatacccccgcggggaccgaggtacgcgttccgcaaggatgctggcgtaatggtcaccagcgacccgtcttgaaacacggaccaaggagtcaagcattagggcgagtgtttgggtgtcaaacccgcacgcgaaatgaaagtgaacgtaggtgagagcttcggcgcatcatcgaccgatcctgatgtattcggatggatttgagtaagagccttaccgcttggacccgaaagatggtgaactatgcttgaatagggtgaagccagaggaaactctggtggaggctcgcagcggttctgacgtgcaaatcgatcgtcaaaacagttcgacatccgtataggcatgaggcataacaccctcaccaacggcctgaagtactccctcgccactggcaactggggtgagcagaagaaggccatgagctccacggcgggtgtttcccaagtattgaaccgttacaccttcgcatccacgctgtcccatttgcggcgtacgaacacgcccattggcagagacggcaagctagcgaagccgcgtcagcttcacaacacgcactggggcttagtctgtccggcagaaacgccagaaggccaggcctgtggtctggtgaagaatctgtctctgatgtgctacgtcagtgtcggcacgccggctgaccctatcgtggaattcatgattgctaggaatatggaagtgctcgaggagtacgagccgctgcggtacccgaacgcaaccaaggtctttgtaaatggcagctgggtaggtgtacaccaagatccaaaacatcttgttggtctagtccagaacctccggcggcgcaacgtcattcaagccgaggtttcgcttgttagagacattcgggaccgcgagttcaagatattttccgacgctggccgagtgatgcggccgctctttgctgtggagcaggaggacaatccggacaagggccaaatcaaagggtcgctaattctcaacaagaaccatatcaggcgtcttgaggaagatgaaactctcgatgacacggatccaaggtactttggatgggacggaatcgccgacaccggcgcgatcgagtacttggatgcggaagaggaggagactgccatgatctgcatgacgccagaggacttggagaattaccgattgcagaagcttggctacgaaatcccagaggatgacaacgacgatcttaacaagcgtgtaaagacaaagcagaacccgggaactcacatgtacactcattgtgagatccatccaagcatgttgctgggcatttgcgccagcatcattccattcccggatc???????????????????????????????????????????????????????????????????????????????????????????????????????????????????????????????????????????????????????????????????????????????????????????????????????????????????????????????????????????????????????????????????????????????????????????????????????????????????????????????????????????????????????????????????????????????????????????????????????????????????????????????????????????????????????????????????????????????????????????????????????????????????????????????????????????????????????????????????????????????????????????????????????????????????????????????????????????????????????????????????????????????????????????????????????????????????????????????????????????????????????????????????????????????????????????????????????????????????????????????????????????????????????????????????????????????????????????????????????????????????????????????????????????????????????????????????????????????????gagttcgaggctggtatctccaaggatggccagactcgcgagcacgccctgcttgcctacaccctgggtgtcaagcagctgattgtggccatcaacaagatggacactgctcagtgggccgaggctcgttacaacgagatcatcaaggagacgtccaacttcatcaagaaggtcggctacaaccccaagactgttgccttcgtccccatctcgggcttcaacggcgataacatgttggcggcctccaccaactgcccgtggtacaagggctggaccaaggagggcaagggtggcaacgtcaccggcaagaccctgctcgaggctatcgacgccattgagccccctcgccgtcccaccgacaagcccctgcgtctgccccttcaggatgtgtacaagattggcggtattggcactgtccctgtcggccgtatcgagactggtatcctgaagcccggtatggtcgttaccttcgctccctccaacgtcaccactgaagtcaagtccgtggagatgcaccatgagcagcttcaggagggtatgcccggcgacaatgtcggcttcaatgtcaagaacgtctccgtcaaggagattcgccgtggcaacgtcgctggtgactccaagaacgacccgcctgccggtgctgcttccttcaccgcccaggtcatcgtcctcaaccaccctggccaggttggtgctggttacgcccccgtcctggattgccacactgcccacattgcctgcaagttcgccgagatcaccgagaagatcgaccgccgtaccggcaagtcggttgagaacgctcccaagttcatcaagtcgggtgacgctgccatcgtcaagatgat
>Fluminicola_aquatica_MFLUCC_15_0962T
aattataccgtccagttacttcggtgggcggtccccctgtgggattgtagccggaaggcgcccgccggaggctaactctttgttatagcagtcttctgagaacatacaaataaatcaaaactttcaacaacggatctcttggctctagcatcgatgaagaacgcagcgaaatgcgataagtaatgcgaattgcagaattccgcgagtcatcgaatctttgaacgcacattgcgcctgctagcattctggcaggcatgcctgtccgagcgtcatttcgaaccccaggcctt----gcctgttgttggggcccttctggggccactagagccctgaaagacagtggcgggctcgccaggtcaccgagcgtagtaattcttctcgcttagggggctggtgggtgctagccgtggctcaaatttgaaatctggcccaggcccgaattgtaatttgtagaggatgcttttggtgcggtgccttctgagttccctggaacgggacgccaaagagggtgagagccccgtatagtcggacaccaatcctctgtaaagctccttcgacgagtcgagtagtttgggaatgctgctcaaaatgggaggtaaatctcttctaaagctaaataccggctagagaccgatagcgcacaagtagagtgatcgaaagatgaaaagcactttgaaaagagggttaaacagcacgtgaaattgttgaaagggaagcgcttgtgaccagacttgcgcccggttgatcatccagcgttctcgctggtgcactctgccgggttcaggccagcatcggttctcgcggggggataaaagcttcgggaatgtagctccctcgggagtgttatagcccgctgcagaataccctcgcggggaccgaggttcgcgctccgcaaggatgctggcgtaatggtcatcagcgacccgtcttgaaacacggaccaaggagtcaagcattagggcgagtgtttgggtgtaaaacccgcacgcgtaatgaaagtgaatgtaggtgagagcttcggcgcatcatcgaccgatcctgatgtattcggatggatttgagtaagagccttaccgcttggacccgaaagatggtgaactatgcatgaatagggtgaagccagaggaaactctggtggaggctcgcagcggttctgacgtgcaaatcgatcgtc??????????????????????????????????????????????????????????????????????????????????????????????????????????????????????????????????????????????????????????????????????????????????????????????????????????????????????????????????????????????????????????????????????????????????????????????????????????????????????????????????????????????????????????????????????????????????????????????????????????????????????????????????????????????????????????????????????????????????????????????????????????????????????????????????????????????????????????????????????????????????????????????????????????????????????????????????????????????????????????????????????????????????????????????????????????????????????????????????????????????????????????????????????????????????????????????????????????????????????????????????????????????????????????????????????????????????????????????????????????????????????????????????????????????????????????????????????????????????????????????????????????????????????????tcagttatcgtttatttgatagtaccttactacaaggataaccgtggtaattctagagctaatacttgcaaaaaatcccgacttcggaagggatgtatttattagattaaaaaccaatgcccttcggggctctctggtgattcatgataacttctcgaatcgcatggccttgcgccggcgatggttcattcaaatttctgccctatcacctttcgacggctgggtcttggccagccgtgggaacaacgggtaacggagagttagggctcgactccggagaaggagcctgagaaacggctactacatccaaggaaggcagcaggcgcgcaaattacccaataccgacacggtgaggtagtgacaataaatactgatacagggctcttttgggtcttgtaattggaatgagtacaatttaaatcccttaacgaggaacaattggagggcaagtctggtgccagcagccgcggtaattccagctccaatagcgtatattaaagttgttgcggttaaaaagctcgtagttgaaccttgggcctggctggccggtccgcctcaccgcgtgcactggtccggccgggcctttccctctggggaaccgcatgcccttcactgggtgtgtcggggaaccaggacttttactttgaaaaaattagagtgttcaaagcaggcctatgctcgaatacattagcatggaataatagaataggacgtgcggttctattttgttggtttctaggaccgccgtaatgattaatagggacagtcgggggcatcagtattcaattgtcagaggtgaaattcttggatttattgaagactaactactgcgaaagcatttgccaaggatgttttcattaatcaggaacgaaagttaggggatcgaagacgatcagataccgtcgtagtcttaaccataaactatgccaactagggatcggacgatggagttcgaggctggtatctccaaggatggccagactcgcgagcacgctcttcttgcctacaccctgggtgtcaagcagctgatcgtcgccatcaacaagatggacaccaccaagtggtccgaggatcggtacaacgagatcatcaaggagacctccaacttcatcaagaaggtcggctacaaccccaagaacgttgcctttgtgcccatctcgggcttcaacggcgacaacatgctggctccctccaccaactgcccgtggtacaagggctggaagaaggagatcaagggtggtgaggtcaccggcaagaccctgctggaggccatcgacgccattgagccccctcgccgtcccaccgacaagcccctgcgtcttcctctgcaggatgtctacaagattggcggtattggaactgtgcccgtcggccgtatcgagactggtatcctgaagcccggtatggtcgtcactttcgctccctccaacgtcaccactgaagtcaagtccgtcgagatgcaccacgagcagctgtccgagggtgttccgggtgacaacgtcggcttcaacgtcaagaacgtctccgtcaaggagattcgtcgtggcaacgttgctggtgactccaagaacgacccccctgccggtgctgcttccttca-------------------------------------------------------------------------------------------------------------------------------------------------------------------------------------------------
>Fluminicola_saprophytica_MFLUCC_15_0976T
aatcgtacctcttagttacttcggtgggcgatccctctggctgggattagccgtgaggcgcccgccggaggtcaaaactctgttatagcagtcttctgagtacatacaaataaatcaaaactttcaacaacggatctcttggctctagcatcgatgaagaacgcagcgaaatgcgataagtaatgcgaattgcagaattccgcgagtcatcgaatctttgaacgcacattgcgcctgctagcattctggcaggcatgcctgtccgagcgtcatttcgaccctcaggcctttattgcctgttgttggggcgcttctagggccgctagagccctgaaagacagtggcgggctcgccaggtcaccgagcgtagtaattcttctcgcttaggggactgacgggtgctagccgtggctcaaatttgaaatctggcccaggcccgaattgtaatttgtagaggatgcttttggtgcggtgccttctgagttccctggaacgggacgccaaagagggtgagagccccgtatagtcggacaccaagcctctgtaaagctccttcgacgagtcgagtagtttgggaatgctgctcaaaatgggaggtaaatctcttctaaagctaaataccggctagagaccgatagcgcacaagtagagtgatcgaaagatgaaaagcactttgaaaagagggttaaacagcacgtgaaattgttgaaagggaagcgcttgtgaccagacttgcgcccggttgatcatccagcgttctcgctggtgcactctgccgggctcaggccagcatcggttctcgcggggggataaaagcttcgggaatgtagctccctcgggagtgttatagcccgctgcagaataccctcgcggggaccgaggttcgcgctccgcaaggatgctggcgtaatggtcatcagcgacccgtcttgaaacacggaccaaggagtcaagcattagggcgagtgtttgggtgtaaaacccgcacgcgtaatgaaagtgaatgtaggtgagagcttcggcgcatcatcgaccgatcctgatgtattcggatggatttgagtaagagccttaccgcttggacccgaaagatggtgaactatgcatgaatagggtgaagccagaggaaactctggtggaggctcgcagcggttctgacgtgcaaatcgatcgtccaagaactttgacatccgcgtgggcatgaggcacaacactctcacaaacgctctgaagtattctcttgccaccggcaattggggcgatcagaagaaggccatgagttcgacagcaggagtgtcgcaggtgctgaatcgctacacttttgcgtctacactatctcatttaaggcgaacaaacacgccaattggcagggatggcaagctcgccaaaccgcgccaacttcacaatactcactggggtttggtctgtcctgcggaaactcctgaagggcaagcttgtggattggtgaagaacttatccctgatgtgttacgtcagtgtaggcacaccggctgaccctatcgtcgagttcatgatcgccaggaatatggaggtacttgaggagtacgagcctctgcgatatcccaacgcaacgaaagtattcgtcaacggcagttgggtcggggtgcatcaagatccaaagcacttggtgggattggtccagaacctgcgacggcgtaatgtgatccaggccgaggtctcgcttgttagagacattcgagaccgagagttcaagatcttctctgacgccgggcgtgtgatgcgaccactcttcgccgtagaacaagaggacaaccccgagaaggatcaaattaaggggtctttgattctcaagaagcatcatatccagcggctcgaggacgacgaggctttggatgacaccgatccaaagtactttggctgggatggtattgcattgactggtgcaatcgagtacctagatgccgaggaagaagagactgccatgatttgcatgacacccgaggatcttgagaattaccgactccagaaggccggctacgaagtccctgacgatgacgagggcgacctcaacaagcggttgaagacgaagatgaatccaaccacacacatgtacactcattgtgagattcatcctagtatgcttctgggtatctgcgcaagcatcatcccattcccagatctcagttatcgtttatttgatagtaccttactacaaggataaccgtggtaattctagagctaatacttgcaaaaaatcccgacttcggaagggatgtatttattagattaaaaaccaatgcccttcggggctctctggtgattcatgataacttctcgaatcgcatggccttgcgccggcgatggttcattcaaatttctgccctatcacctttcgacggctgggtcttggccagccgtgggaacaacgggtaacggagagttagggctcgactccggagaaggagcctgagaaacggctactacatccaaggaaggcagcaggcgcgcaaattacccaataccgacacggtgaggtagtgacaataaatactgatacagggctcttttgggtcttgtaattggaatgagtacaatttaaatcccttaacgaggaacaattggagggcaagtctggtgccagcagccgcggtaattccagctccaatagcgtatattaaagttgttgcggttaaaaagctcgtagttgaaccttgggcctggctggccggtccgcctcaccgcgtgcactggtccggccgggcctttccctctggggaaccgcatgcccttcactgggtgtgtcggggaaccaggacttttactttgaaaaaattagagtgttcaaagcaggcctatgctcgaatacattagcatggaataatagaataggacgtgcggttctattttgttggtttctaggaccgccgtaatgattaatagggacagtcgggggcatcagtattcaattgtcagaggtgaaattcttggatttattgaagactaactactgcgaaagcatttgccaaggatgttttcattaatcaggaacgaaagttaggggatcgaagacgatcagataccgtcgtagtcttaaccataaactatgccaactagggatcggacgatggagttcgaggccggtatctccaaggatggccagactcgcgagcacgctctgcttgcctacaccctgggtgtcaagcagctgatcgtcgccatcaacaagatggacaccaccaagtggtccgaggatcggtacaacgagatcatcaaggagacctccaacttcatcaagaaggtcggctacaaccccaagaacgttgccttcgtgcccatctcgggcttcaacggtgacaacatgctggctccctccaccaactgcccgtggtacaagggctggaagaaggagatcaagggtggcgaggtcaccggcaagaccctgctggaggccattgacgccattgagccccctcgccgtcccaccgacaagccactgcgtcttcctctgcaggacgtctacaagattggcggtattggaactgttcccgtcggccgtatcgagactggtatcctgaagcccggtatggtcgtcactttcgctccctccaacgtcaccactgaagtcaagtccgtcgagatgcaccacgagcagctgtccgagggtgttccgggcgacaacgtcggcttcaacgtcaagaacgtctccgtcaaggagattcgtcgtggcaacgttgctggtgactccaagaacgacccccctgccggtgctgcttccttcaccgcccaggttatcgttctgaaccaccctggccaggttggtgctggttacgctcccgttctggactgccacaccgcccacatcgcctgcaagttcgccgagatcaccgagaagattgaccgccgtactggtaagtcggtcgagaactcgcccaagttcatcaagtccggtgacgctgccatcgtcaagatgat
>Fluminicola_striata_MFLUCC_18_0990T
gaatataccgttcagttgcttcggcgggcgatcccctggtggggtcgtagccgttaggcgcccgccgaaggcaaactctttgttacagcagtcttctgagtacacacaaatgaatcaaaactttcaacaacggatctcttggctctagcatcgatgaagaacgcagcgaaatgcgataagtaatgcgaattgcagaattccgcgagtcatcgaatctttgaacgcacattgcgcctgctagcattctggcaggcatgcctgtccgagcgtcatttcgacccccaggccttcattgcctgttgttggggcacttctagggcccctagagccccgaaatacagtggcgggctcgccaggtcaccgagcgtagtaatacttctcgctcaggggcctggcgggcgctggccgtggctcaaatttgaaatctggcccaggcccgagttgtaatttgtagaggatgcttttggtgcggtgccttctgagttccctggaacgggacgccaaagagggtgagagccccgtatagtcggacaccaagcctctgtaaagctccttcgacgagtcgagtagtttgggaatgctgctcaaaatgggaggtaaatctcttctaaagctaaataccggctagagaccgatagcgcacaagtagagtgatcgaaagatgaaaagcactttgaaaagagggttaaacagcacgtgaaattgttgaaagggaagcgcttgtgaccagacttgcgcccggttgatcatccagcgttctcgctggtgcactctgccgggctcaggccagcatcggttctcgcggggggataaaagcttcgggaatgtggctccctcgggagtgttatagcccgctgcagaataccctcgcggggaccgaggttcgcgctccgcaaggatgctggcgtaatggtcatcagcgacccgtcttgaaacacggaccaaggagtcaagcattagggcgagtgtttgggtgtaaaacccgcacgcgtaatgaaagtgaatgtaggtgagagcttcggcgcatcatcgaccgatcctgatgtattcggatggatttgagtaagagccttaccgcttggacccgaaagatggtgaactatgcatgaatagggtgaagccagaggaaactctggtggaggctcgcagcggttctgacgtgcaaatcgatcgtc??????????????????????????????????????????????????????????????????????????????????????????????????????????????????????????????????????????????????????????????????????????????????????????????????????????????????????????????????????????????????????????????????????????????????????????????????????????????????????????????????????????????????????????????????????????????????????????????????????????????????????????????????????????????????????????????????????????????????????????????????????????????????????????????????????????????????????????????????????????????????????????????????????????????????????????????????????????????????????????????????????????????????????????????????????????????????????????????????????????????????????????????????????????????????????????????????????????????????????????????????????????????????????????????????????????????????????????????????????????????????????????????????????????????????????????????????????????????????????????????????????????????????????????????????????????????????????????????????????????????????????????????????????????????????????????????????????????????????????????????????????????????????????????????????????????????????????????????????????????????????????????????????????????????????????????????????????????????????????????????????????????????????????????????????????????????????????????????????????????????????????????????????????????????????????????????????????????????????????????????????????????????????????????????????????????????????????????????????????????????????????????????????????????????????????????????????????????????????????????????????????????????????????????????????????????????????????????????????????????????????????????????????????????????????????????????????????????????????????????????????????????????????????????????????????????????????????????????????????????????????????????????????????????????????????????????????????????????????????????????????????????????????????????????????????????????????????????????????????????????????????????????????????????????????????????????????????????????????????????????????????????????????????????????????????????????????????????????????????????????????????????????????????????????????????????????????????????????????????????????????????????????????????????????????????????????????????????????????????????????????????????????????????????????????????????????????????????????????????????????????????????????????????????????????????????????????????????????????????????????????????????????????????????????????????????????????????????????????????????????????????????????????????????????????????????????????????????????????????????????????????????????????????????????????????????????????????????????????????????????????????????????????????????????????????????????????????????
>Brunneosporella_aquatica_HKUCC_3708
taacctaccgttcagttggttcggtgggcgatcccggggcgggatcgtagccgtgaggtgcccactgaaggtgaactctttgttatagtggtcttctgagtacatttaaataccccacaactttcaacaacggatctcttggctctagcatcgatgaagaacgt-gcgaaatgcgataagtaatgcgaattgcagaattccgcgagtcatcgaatctttgaacgcacattgcgcctgctagtattctggcaggcatgcctgtccgagcgtcatttcaacccccaggcctctattgcctgttgttggggcttttctctagtccctagagccctgaaagacagtggcgggctcgccaggtcaccgagcgtagtattacttctcgcttaggggcctggcgggtgctagccgtggctcaaatttgaaatctggcccaggcccgagttgtaatttgcagaggatgcttttggcgaggtgccttctgagttccctggaacgggacgccacagagggtgagagccccgtatagtcggacaccaagcctctgtaaagctccttcgacgagtcgagtagtttgggaatgctgctcaaaatgggaggtaaatctcttctaaagctaaataccggctagagaccgatagcgcacaagtagagtgatcgaaagatgaaaagcactttgaaaagagggttaaacagcacgtgaaattgttgaaagggaagcgcttgtgaccagacttgcgcccggttgatcatccagcgttctcgctggtgcactctgccgggttcaggccagcatcggttttcgcagggggataaaagcttcgggaatgtggctccctcgggagtgttatagcccgctgcagaatacccttgcggggaccgaggttcgcgttctgcaaggattactaggtggttaagactaggctttccccctagcgagggaaatacagccgacaccgctaaattgcgtgtttgggtgtaaaacccgcacgcgaaatgaaagtgaacgtaggtgagagcttcggcgcatcatcgaccgatcctgatgtattcggatggatttgagtaagagccttaccgcttggacccgaaagatggtgaactatgcttgaatagggtgaagccagaggaaactctggtggaggctcgcagcggttctgacgtgcaaatcgatcgtc??????????????????????????????????????????????????????????????????????????????????????????????????????????????????????????????????????????????????????????????????????????????????????????????????????????????????????????????????????????????????????????????????????????????????????????????????????????????????????????????????????????????????????????????????????????????????????????????????????????????????????????????????????????????????????????????????????????????????????????????????????????????????????????????????????????????????????????????????????????????????????????????????????????????????????????????????????????????????????????????????????????????????????????????????????????????????????????????????????????????????????????????????????????????????????????????????????????????????????????????????????????????????????????????????????????????????????????????????????????????????????????????????????????????????????????????????????????????????????????????????????????????????????????????????????????????????????????????????????????????????????????????????????????????????????????????????????????????????????????????????????????????????????????????????????????????????????????????????????????????????????????????????????????????????????????????????????????????????????????????????????????????????????????????????????????????????????????????????????????????????????????????????????????????????????????????????????????????????????????????????????????????????????????????????????????????????????????????????????????????????????????????????????????????????????????????????????????????????????????????????????????????????????????????????????????????????????????????????????????????????????????????????????????????????????????????????????????????????????????????????????????????????????????????????????????????????????????????????????????????????????????????????????????????????????????????????????????????????????????????????????????????????????????????????????????????????????????????????????????????????????????????????????????????????????????????????????????????????????????????????????????????????????????????????????????????????????????????????????????????????????????????????????????????????????????????????????????????????????????????????????????????????????????????????????????????????????????????????????????????????????????????????????????????????????????????????????????????????????????????????????????????????????????????????????????????????????????????????????????????????????????????????????????????????????????????????????????????????????????????????????????????????????????????????????????????????????????????????????????????????????????????????????????????????????????????????????????????????????????????????????????????????????????????????????????????????????????
>Pseudostanjehughesia_aquitropica_MFLUCC_16_0569T
aaatctaccgtttcgttgctttggcaggcggccccagggcggggccgtggccgtcaggtgcctgccagaggattaaactctgttttggtggtcttcagagtatagacaaattagtcaaaactttcaacaacggatctcttggctctagcatcgatgaagaacgcagcgaaatgcgataagtaatgcgaattgcagaattacgtgagtcatcgaatctttgaacgcacattgcgcctgccggtactccggcaggcatgcctgttcgagcgtcatttcaaccctcaggccctggctgcctggtgttggggcgctacggtcc--ccgtagcccctgaaagacagtggcgggcttcccggaaaccctagcgcagtagtgtatctcgctcggggctttggggggtgctggccgttgctcaaatttgaaatctggcccaggcccgagttgtaatttgtagaggatgcttttggtgcggcgccttctaagttccctggaacgggacgccggagagggtgagagccccgtatagtcggcagccaagcctctgtaaagctccttcgacgagtcgagtagtttgggaatgctgctcaaaatgggaggtaaatttcttctaaagctaaataccggctagagaccgatagcgcacaagtagagtgatcgaaagatgaaaagcactttgaaaagagggttaaacagcacgtgaaattgttgaaagggaagcgcttgtgaccagacttgcgccccgcggatcacccgtcgttctcgccggggcactccacggggctcaggccagcatcggtttcgccggggggataaaagtttagggaacgtggctcccccgggagtgttatagccctctacagaatacccccagcgggaccgaggttcgcgctctgcaaggatgctggcgtaatggtcatcagcgacccgtcttgaaacacggaccaaggagtcaagcattagggcgagtgtttgggtgtaaaacccgcacgcgtaatgaaagtgaacgtaggtgagagcttcggcgcatcatcgaccgatcctgaagtattcggatggatttgagtatgagccttaccgcttggacccgaaagatggtgaactatgcctgtatagggtgaagtcagaggaaactctgatggaggctcgcagcggttctgacgtgcaaatcgatcgtc??????????????????????????????????????????????????????????????????????????????????????????????????????????????????????????????????????????????????????????????????????????????????????????????????????????????????????????????????????????????????????????????????????????????????????????????????????????????????????????????????????????????????????????????????????????????????????????????????????????????????????????????????????????????????????????????????????????????????????????????????????????????????????????????????????????????????????????????????????????????????????????????????????????????????????????????????????????????????????????????????????????????????????????????????????????????????????????????????????????????????????????????????????????????????????????????????????????????????????????????????????????????????????????????????????????????????????????????????????????????????????????????????????????????????????????????????????????????????????????????????????????????????????????tcagttatcgtttatttgatagtaccttactacaaggataaccgtggtaattctagagctaatacttgctaaaaatcccgacttcggaagggatgtatttattagattaaaaaccaatgcccttcggggctctttggtgattcataataacttctcgaatcgcatggccttgcgccggcgatggttcattcaaatttctgccctatcaactttcgacggctgggtcttggccagccgtggttacaacgggtaacggagggttagggctcgaccccggagaaggagcctgagaaacggctactacatccaaggaaggcagcaggcgcgcaaattacccaatcccgattcggggaggtagtgacaataaatactgatacagggctcttttgggtcttgtaattggaatgagtacaatttaaatcccttaacgaggaacaattggagggcaagtctggtgccagcagccgcggtaattccagctccaatagcgtatattaaagttgttgcggttaaaaagctcgtagttgaaccttgggcctggtcggccggtctgcctcaccgcatgcactggtccggccgggtctttcactctggggagcctcatgcccttcactgggcgtgctggggaaccaggacttttactttgaaaaaattagagtgttcaaagcaggcctatgctcgaatatattagcatggaataatagaataggacgtgcggttctattttgttggtttctaggaccgccgtaatgattaatagggacagtcgggggcatcagtattcaattgtcagaggtgaaattcttggatttattgaagactaactactgcgaaagcatttgccaaggatgttttcattaatcaggaacgaaagttaggggatcgaagacgatcagataccgtcgtagtcttaaccataaactatgccaactagggatcggacgatggagttcgaggctggtatctccaaggatggccaaactcgcgagcacgctctgctggccttcaccctcggtgtgcggcagctgattgtcgccatcaacaagatggacaccaccaagtggtccgaggatcggtacaacgaaatcatcaaggagacttccaacttcatcaagaaggtcggctacaatcccaagcaggttgccttcgtccccatctcgggcttcaacggcgacaacatgcttacgccttctaccaactgcccctggtacaagggctggaagaaggaaaccaagggtggtgaggtcactggcaagaccctgcttgaggctattgatgccgtcgagcctcccaagcgtcccaccgacaagcccctccgcctccccctccaggatgtctacaagatcggtggtatcggaaccgttcccgttggccgtatcgagaccggtgtcctcaagcccggtatggtcgtcactttcgctccgtccaacgtcaccactgaagtcaagtccgtcgagatgcaccacgagcagcttactgagggtgttcccggtgacaacgtcggctttaacgtgaagaacgtttccgtcaaggaaatccgtcgtggaaacgttgctggtgactccaagaacgacccccctgccggtgctgcgtcgttcaccgcccaagtcatcgtcctcaaccaccctggtcaagttggtgccggctacgcccccgtcttggattgccacaccgcccacatcgcctgcaagttcgccgagatcaccgagaagattgaccgccgaactggcaagtcagttgaggccaaccccaagttcatcaagtccggtgacgctgccatcgtcaagatgat
>Pseudostanjehughesia_lignicola_MFLUCC_15_0352T
aaacctaccgtatcgttgctttggcaggcggccccagggcggggccgcggccgcaaggcgcctgccgaggggctaaactctgctttagcggtc-tctgagtactataaaataagttaaaactttcaacaacggatctcttggctctagcatcgatgaagaacgcagcgaaatgcgataagtaatgcgaattgcagaattccgcgagtcatcgaatctttgaacgcacattgcgcctgctggtactccggcaggcatgcctgttcgagcgtcatttcgcaccctcaggctctagtgcctggtgttggggagctacggtcc--ccgtaggccctgaaagacagtggcgggctctccaagaagccgggctagtaaatgctgctc------ggcacgggagggtgccggccgttgctcaaatttgaaatctggctc-ggcccgagttgtaatttgtagaggatgcttttggtgcggcgccttctgagttccctggaacgggacgccggagagggtgagagccccgtatagtcggcagccaagccagtgtaaagctccttcgacgagtcgagtagtttgggaatgctgctcaaaatgggaggtaaatttcttctaaagctaaataccggctagagaccgatagcgcacaagtagagtgatcgaaagatgaaaagcactttgaaaagagggttaaacagcacgtgaaattgttgaaagggaagcgctcgtgaccagacttgcgccc-gcggctctcccggtgttctcgccggagtattccgccgggctcaggccagcatcggtttcgacggggcgataaaagcttggggaacgtagctcctccgggagtgttatagccctctgcaaaatagccctgacgggaccgaggttcgcgctctgcaaggatgctggcgtaatggtcaccagcgacccgtcttgaaacacggaccaaggagtcaagcattagggcgagtgtttgggtgtaaaacccgcacgcgtaatgaaagtgaacgtaggtgagagcttcggcgcatcatcgaccgatcctgaagtattcggatggatttgagtaggagccttaccgcttggacccgaaagatggtgaactatgcttgtatagggtgaagtcagaggaaactctgatggaggctcgcagcggttctgacgtgcaaatcgatcgtccagacagttcgacttgcgtattggcatgagacatcagactttgacaaatgctctgaagtactccctcgccacgggcaactggggcgagcagaagaaggccatgagttctacggctggagtgtcgcaggtgttgaatcgctacacatttgcctctactctttcccatttgagacggacgaacactccgattggcagggatggcaagctggcaaagcctcgacaacttcacaacacccactggggcttggtctgtccggcagaaacgccggaaggacaagcctgcggcttggtgaaaaacttgtctctcatgtgttatgtgagcgtcggcacaccggcagagccaatcaacgagttcatgattgctaggaacatggaggttctcgaagagtacgagccgttgcgatacccgaacgcgacaaaagtgttcataaacggcacgtgggtgggtgtacatcaggacccgaagcatctcgtcacgcttgttcagggtctccggcgaaaaggtatcattcaaggcgaggtttctcttgttagagacattcgagaccgcgaattcaagatcttttccgacgccggacgcgtgatgcggcccctgtttgctgtcgagcaggaggacaatgcagagacgggtcaatcaaagggttccctaatcctgacgaaggcgcacatcaagcgactggaggctgacgagaccttggacaacacccatgaagactacttcggctgggatggtgtctgcgaagctggcgctatcgaatatctcgatgcgga-----------------------------------------------------------------------------------------------------------------------------------------------------------------------------------------------------------------------???????????????????????????????????????????????????????????????????????????????????????????????????????????????????????????????????????????????????????????????????????????????????????????????????????????????????????????????????????????????????????????????????????????????????????????????????????????????????????????????????????????????????????????????????????????????????????????????????????????????????????????????????????????????????????????????????????????????????????????????????????????????????????????????????????????????????????????????????????????????????????????????????????????????????????????????????????????????????????????????????????????????????????????????????????????????????????????????????????????????????????????????????????????????????????????????????????????????????????????????????????????????????????????????????????????????????????????????????????????????????????????????????????????????????????????????????????????????????gagttcgaggctggtatctccaaggatggccaaactcgcgagcacgctctgcttgccttcacccttggtgtgcggcagctgatcgtcgccatcaacaagatggacaccgccaagtgggctgaggatcggtacaacgaaattatcaaggagacttccaacttcatcaagaaggtcggctacaaccccaagcaggttgccttcgtccccatctcgggcttcaacggcgacaacatgcttgcggcctcatccaactgcccctggtacaaggggtggaagaaggagaccaagggtggtgaggtcactggcaagaccctgcttgaggccatcgatgccgttgagcctcccaagcgtcccaccgacaagcccctccgtcttccccttcaggatgtctacaagatcggcggtattgggacagttcccgtcggccgtatcgagactggtatcctcaagcccggtatggtcgttactttcgctcccaccatggtcaccactgaagtcaagtccgtcgagatgcaccacgagcagcttactgagggtgtccccggcgacaacgtcggcttcaacgtgaagaacgtttccgtcaaggaaatccgtcgtggaaacgttgccggtgactccaagaacgaccccccggctggcgctgcctcgttcaccgctcaggtcatcgtcctcaaccaccccggccaagtcggtgctggctatgcccccgtcttggactgccacactgcccacatcgcctgcaagttctccgagatccaggagaagatcgatcgccgaaccggcaagtcggttgagtccaaccccaagttcatcaagtccggtgacgctgccatcgtcaagatgat
>Cancellidium_atrobrunneum_out_MFLUCC_20_0100T
aaccttaccgtatcgttgcttcggcaggcggccccagggcggggccaccgccctcaggtgcctgccgaaggaaaatcaactatttagttgtttatctgagtctgacaaaatcagtcaaaactttcaacaacggatctcttggttctggcatcgatgaagaacgcagcgaaatgcgataagtaatgtgaattgcagaattcagtgaatcatcgaatctttgaacgcacattgcgcctaccagtattctggtaggcatgcctgttcgagcgtcatttcaaccctcaggtcctgtctgcctggcgttggggcatctgcgaatttaagcaggcccttaagaccagtggcgggctcgctgtgaccccgagcgtagtagatcttctcgctttgggtcttagtgggttcctgccattgctcaaatttgaaatctggctcacgcccgagttgtaatttgtagaggatgcttttggtgcggtgccttctgagttccctggaacgggacgccagagagggtgagagccccgtatagttggacaccaaacctctgtaaagctccttcgacgagtcgagtagtttgggaatgctgctcaaaatgggaggtaaatttcttctaaagctaaataccggccagagaccgatagcgcacaagtagagtgatcgaaagatgaaaagcactttgaaaagagggttaaacagcacgtgaaattgttgaaagggaagcgcttgtgaccagacttgcgccttgcgaatcatccagcgttctcgctggtgcacttcgtttggctcaggccagcatcggttttcccagggggataaaggcgtcgggaacgtagctctctcgggagtgttatagcccggcgtacaatatccttggggggaccgaggttcgcgctctgcaaggatgctggcgtaatggtcatcagcgacccgtcttgaaacacggaccaaggagtcaagcattagggcgagtgtttgggtgtcaaacccgcacgcgtaatgaaagtgaacgtaggtgagagcttcggcgcatcatcgaccgatcctgatgtattcggatggatttgagtaagagccttaccgcttggacccgaaagatggtgaactatgcttgtatagggtgaagccagaggaaactctggtggaggctcgcagcggttctgacgtgcaaatcgatcgtc??????????????????????????????????????????????????????????????????????????????????????????????????????????????????????????????????????????????????????????????????????????????????????????????????????????????????????????????????????????????????????????????????????????????????????????????????????????????????????????????????????????????????????????????????????????????????????????????????????????????????????????????????????????????????????????????????????????????????????????????????????????????????????????????????????????????????????????????????????????????????????????????????????????????????????????????????????????????????????????????????????????????????????????????????????????????????????????????????????????????????????????????????????????????????????????????????????????????????????????????????????????????????????????????????????????????????????????????????????????????????????????????????????????????????????????????????????????????????????????????????????????????????????????------------------------------------------------aattctagagctaatacatgctaaaaatcccgacttcggaagggatgtatttattagattaaaaaccaatgcccttcggggctcactggtgattcatgataacttctcgaatcgcatggccttgcgccggcgatggttcattcaaatttctgccctatcaactttcgacggctgggtcttggccagccatggtgacaacgggtaacggagggttagggctcgaccccggagaaggagcctgagagacggctactacatccaaggaaggcagcaggcgcgcaaattacccaatcccgacacggggaggtagtgacgataaatactgatacagggctcttttgggtcttgtaattggaatgagtacaatttaaatcccttaacgaggaacaattggagggcaagtctggtgccagcagccgcggtaattccagctccaatagcgtatattaaagttgttgcagttaaaaagctcgtagttgaaccttgggcctggctggccggtccgcctcaccgcgtgcactggtccggccgggcctttccctctggggagccgcatgcccttcactgggcgtgtcggggaaccaggacttttactttgaaaaaattagagtgttcaaagcaggcctatgctcgaatacattagcatggaataataaaataggacgtgcggttctattttgttggtttctaggaccgccgtaatgattaatagggacagtcgggggcatcagtattcaattgtcagaggtgaaattcttggatttattgaagactaactactgcgaaagcatttgccaaggatgttttcattaatcaggaacgaaagttagggg-------------------------------------------------------------------------------------------------------------------------------------------agcagctcattgtcgcgatcaacaagatggacaccaccaagtggtccgaggatcgttacaacgagatcatcaaggagacctccaacttcatcaagaaggtcggctacaaccccaagcaggtcgccttcgtccccatctccggcttcaacggcgacaacatgcttaccccctcgaccaactgcccctggtacaagggctggaagaaggacgtcaagggtggtgaggtcagtggcaagaccctcctcgaggccatcgatgccattgagccccccaagcgtcccaccgacaagccccttcgtctcccgctccaggatgtctacaagattggcggtatcggaactgtgcccgtcggccgtatcgagactggtgtcctcaagcccggtatggtcgtcactttcgctccctccaacgtcaccactgaagtcaagtccgtcgagatgcaccacgagcagctcgttgagggtgttcccggcgacaacgtcggcttcaacgtgaagaacgtctccgtcaaggaaatccgccgtggcaacgtcgctggtgactccaagaacgaccccccagctggtgccgcctccttcaccgcccaggtcatcgtcctcaaccaccccggccaggtcggtgctggttacgcccctgtcctggattgccacactgcccacattgcctgcaagttcgccgagatccttgagaagatcgaccgccgtaccggcaagtcggtcgagaacaaccccaagttcatcaagtccggtgacgccgccatcgtcaagatgat
>Cancellidium_cinereum_out_MFLUCC_18_0424T
aaccttaccgtatcgttgcttcggcaggcggccccagggcggggccaccgccgtcaggtgcctgccgaaggaaaatcttttatttagttgtctatctgagtc-gacaaaataagtcaaaactttcaacaacggatctcttggttctggcatcgatgaagaacgcagcgaaatgcgataagtaatgtgaattgcagaattcagtgaatcatcgaatctttgaacgcacattgcgcctgccagtattctggcaggcatgcctgttcgagcgtcatttcaaccctcaggccctggctgcctggcgttggggcatctgcgg--ttaagcaggccctcaagaccagtggcgggctcgctgtgaccccgagcgtagtagttattctcgctttgggtcccggtgggttcctgccatcgctcaaatttgaaatctggctcacgcccgagttgtaatttgtagaggatgcttttggttaggtgccttctgagttccctggaacgggacgccagagagggtgagagccccgtatagttggacaccaagcctctgtaaagctccttcgacgagtcgagtagtttgggaatgctgctcaaaatgggaggtaaatttcttctaaagctaaataccggccagagaccgatagcgcacaagtagagtgatcgaaagatgaaaagcactttgaaaagagggttaaacagcacgtgaaattgttgaaagggaagcgcttgtgaccagacttgcgccaggcgaatcatccagcgttctcgctggtgcacttcgcctggctcaggccagcatcggttttcccagggggataaaggcgccgggaacgtggctctctcgggagtgttatagcccggtgtacaatatccttggggggaccgaggttcgcgctctgcaaggatgctggcgtaatggtcatcagcgacccgtcttgaaacacggaccaaggagtcaagcattagggcgagtgtttgggtgttaaacccgcacgcgaaatgaaagtgaacgcaggtgagagcttcggcgcatcatcgaccgatcctgatgtattcggatggatttgagtaagagccttaccgcttggacccgaaagatggtgaactatgcttgtatagggtgaagccagaggaaactctggtggaggctcgcagcggttctgacgtgcaaatcgatcgtccaagcacttcgacttgcgggttggcataaggcatcaaaccttgacaaatgctctcaagtactcgcttgccaccggtaactggggtgatcagaagaaggccatgaactcgactgccggtgtctcgcaggttctgaatcgttataccttcgcttcaacgctctcacatctgcggcgaacaaacactcctattggaagggacggcaagctggcgaagcctcggcaactccacaatacgcactggggcttggtgtgccctgccgagacgcccgagggacaggcttgcggtttggtgaagaacctctctctgatgtgctatgtgagtgtggggacgcccgcagagcccatcgtggagttcatgattgcccgaaatatggaggtcctggaagagtacgagccgcttcgctacccgaacgcgacgaagatctttgtcaacggaacctgggttggcgtccaccaggatccaaagcatcttgtcagccttgtccagggccttagacggagaggcgtgattcaaggcgaggtgtcgctgatccgcgatatccgagaccgggaattcaagatcttctctgacgctggtcgtgtcatgaggcccctcttcgccgtagaacaggaggacaacccggagacgggccagtccagtggcaacctggtgctctcgaaggaacatatcaagaggttggagaacgatcgggacattggtaaagacaaccccggctactttggatggcaaggtctctgcgacgccggagctatagaataccttgacgccgaagaggaggagactgccatgatttgcatgacgcccgaagacctggagaattacaggctgcagaaggctggatacgaagtaccagatgacggagatgaggatctcaaccgccgcctgaagacgaagatgaatcctactacgcacaagtacacccactgcgagattcatccgagcatgcttcttggtatctgtgccagcattatcccgttccccgatctcagttatcgtttatttgatagtaccttactacttggataaccgtggtaattctagagctaatacatgctaaaaatcccgacttcggaagggatgtatttattagattaaaaaccaatgcccttcggggctcactggtgattcatgataacttctcgaatcgcatggccttgcgccggcgatggttcattcaaatttctgccctatcaactttcgacggctgggtcttggccagccatggtgacaacgggtaacggagggttagggctcgaccccggagaaggagcctgagagacggctactacatccaaggaaggcagcaggcgcgcaaattacccaatcccgactcggggaggtagtgacgataaatactgatacagggctcttttgggtcttgtaattggaatgagtacaatttaaatcccttaacgaggaacaattggagggcaagtctggtgccagcagccgcggtaattccagctccaatagcgtatattaaagttgttgcagttaaaaagctcgtagttgaaccttgggcctggctggccggtccgcctcaccgcgtgcactggtccggccgggcctttccctctggggagccgcatgcccttcactgggcgtgtcggggaaccaggacttttactttgaaaaaattagagtgttcaaagcaggcctatgctcgaatacattagcatggaataataaaataggacgtgcggttctattttgttggtttctaggaccgccgtaatgattaatagggacagtcgggggcatcagtattcaattgtcagaggtgaaattcttggatttattgaagactaactactgcgaaagcatttgccaaggatgttttcattaatcaggaacgaaagttaggggatcgaagacgatcagataccgtcgtagtcttaaccataaactatgccgactagggatcggacgatggagttcgaggctggtatctccaaggatggccagactcgtgagcacgctctgctcgcctacaccctgggtgtcaagcagctcattgtcgcgatcaacaagatggacaccaccaagtggtctgaggatcgttacaacgagatcatcaaggagacgtccaacttcatcaagaaggtcggctacaaccccaagcaggtcgcctttgtccccatctccggcttcaacggcgacaacatgcttgccccctcgaccaactgcccctggtacaagggctggaagaaggagaccaagggtggtgaggtcagcggcaagaccctcctcgaggccatcgacgccatcgagccccccaagcgtcccaccgacaagcccctccgtctcccgctccaggatgtctacaagattggcggtatcggaactgtgcccgtcggccgtatcgagactggtatcctcaagcccggtatggtcgtcactttcgctccctccaacgtcaccactgaagtcaagtccgtcgagatgcaccacgagcagcttaccgagggtgttcccggcgacaacgtcggcttcaacgtgaagaacgtctccgtcaaggaaatccgccgtggcaacgtcgctggcgactccaagaacgaccccccggctggtgctgcctccttcaccgcccaggtcatcgtcctcaaccaccccggccaggtcggtgctggttacgcccctgtcttggattgccacactgcccatatcgcctgcaagttcgccgagatccttgagaagatcgaccgccgtaccggcaagtcggtcgagaacaaccccaagttcatcaagtccggtgacgccgccatcgtcaagatgat
>Cancellidium_griseonigrum_out_MFLUCC_17_2117T
aaccttaccgtatcgttgcttcggcaggcggccccagggcggggccaccgccttcaggtgcctgccgaaggaataactcttatttagttgtctatctgagtctgacaaaatcagtcaaaactttcaacaacggatctcttggttctggcatcgatgaagaacgcagcgaaatgcgataagtaatgtgaattgcagaattcagtgaatcatcgaatctttgaacgcacattgcgcctgccagtattctggcaggcatgcctgttcgagcgtcatttcaaccctcaggcccttgctgcctggcgttggggcatctgcggactgcagcaggccctaaagaccagtggcgggctcgctgtgaccccgagcgtagtagtttttctcgctttgggtctcggtgggtccctgccatcgctcaaatttgaaatctggctcacgcccgagttgtaatttgtagaggatgcttttggtgcggtgccttctgagttccctggaacgggacgccatagagggtgagagccccgtatagttggacaccaagcctctgtaaagctccttcgacgagtcgagtagtttgggaatgctgctcaaaatgggaggtaaatttcttctaaagctaaataccggccagagaccgatagcgcacaagtagagtgatcgaaagatgaaaagcactttgaaaagagggttaaacagcacgtgaaattgttgaaagggaagcgctcgtgaccagacttgcgccttgcgaatcatccagcgttctcgctggtgcacttcgcttggctcaggccagcatcggttttcctagggagataaagacagcgggaacgtagctctctagggagtgttatagcctgttgtacaatatccttggggggaccgaggttcgcgctctgcaaggatgctggcgtaatggtcatcggcgacccgtcttgaaacacggaccaaggagtcaagcattagggcgagtgtttgggtgtcaaacccgcacgcgaaatgaaagtgaacgtaggtgagagcttcggcgcatcatcgaccgatcctgatgtattcggatggatttgagtaagagccttaccgcttggacccgaaagatggtgaactatgcttgtatagggtgaagccagaggaaactctggtggaggctcgcagcggttctgacgtgcaaatcgatcgtccaagcacttcgacttgcgggttggcataagacaccaaaccttgacaaatgctctgaaatactcgcttgctaccggcaactggggtgaccagaagaaggctatgagctcgactgctggtgtctcgcaggttttgaatcgctacaccttcgcttcaacgctgtcacatctacggcgaacaaacactcctatcgggagagacggcaagctggcgaagcctcgtcaactccacaacactcactggggtttggtgtgccctgctgagacgccggaagggcaagcttgcggtttggtcaagaacctctctctgatgtgctatgtgagcgtgggaacgcccgcagaacctatcgtggagttcatgattgcccgaaatatggaggtcctagaggaatacgaaccacttcgctacccgaacgcgactaagatctttgtcaacggaacctgggttggcgtccatcaggatccaaagcatcttgtcagccttgtccaaggccttagacggagaggcgtgattcagggtgaggtgtcactgatccgcgatatccgagaccgagaattcaagatcttttccgacgctggtcgtgtcatgaggcccctcttcgccgtggaacaagaggacaacccggagaccggacagtccagcggcaacctggtgctcacaaaggagcatatcaagcggctggagagtgatcgggacattggtaaggacaatcccggctactttggatggcaaggtctctgtgatgctggggttatagagtaccttgacgccgaagaggaggagactgccatgatttgcatgacgcccgaggacttggagaattacaggctacagaaggctggatacgaagtgcctgacgacggggacgaggatctcaaccgccgtctgaagacgaagatgaatcctactacgcacaagtacacacactgtgagattcatccgagtatgcttcttggcatctgtgccagcatcatcccgttccccgacctcagttatcgtttatttgatagtaccttactacttggataaccgtggtaattctagagctaatacatgctaaaaatcccgacttcggaagggatgtatttattagattaaaaaccaatgcccttcggggctcactggtgattcatgataacttctcgaatcgcatggccttgcgccggcgatggttcattcaaatttctgccctatcaactttcgacggctgggtcttggccagccatggtgacaacgggtaacggagggttagggctcgaccccggagaaggagcctgagagacggctactacatccaaggaaggcagcaggcgcgcaaattacccaatcccgacacggggaggtagtgacgataaatactgatacagggctcttttgggtcttgtaattggaatgagtacaatttaaatcccttaacgaggaacaattggagggcaagtctggtgccagcagccgcggtaattccagctccaatagcgtatattaaagttgttgcagttaaaaagctcgtagttgaaccttgggcctggctggccggtccgcctcaccgcgtgcactggtccggccgggcctttccctctggggagccgcatgccctttactgggcgtgtcggggaaccaggacttttactttgaaaaaattagagtgttcaaagcaggcctatgctcgaatacattagcatggaataataaaataggacgcgcggttctattttgttggtttctaggaccgccgtaatgattaatagggacagtcgggggcatcagtattcaattgtcagaggtgaaattcttggatttattgaagactaactactgcgaaagcatttgccaaggatgttttcattaatcaggaacgaaagttaggggatcgaagacgatcagataccgtcgtagtcttaaccataaactatgccgactagggatcggacgatg?????????????????????????????????????????????????????????????????????????????????????????????????????????????????????????????????????????????????????????????????????????????????????????????????????????????????????????????????????????????????????????????????????????????????????????????????????????????????????????????????????????????????????????????????????????????????????????????????????????????????????????????????????????????????????????????????????????????????????????????????????????????????????????????????????????????????????????????????????????????????????????????????????????????????????????????????????????????????????????????????????????????????????????????????????????????????????????????????????????????????????????????????????????????????????????????????????????????????????????????????????????????????????????????????????????????
>ZSP51_a
gaacttacctattcgttgcttcggtgggtggccccctcgggggtcctcggccgcaaggcgcctgccgaaggttaacactatgttctactgtacatctgagtaaaaaaaaataaatcaaaactttcaacaacggatctcttggctctagcatcgatgaagaacgcagcgaaatgcgataagtaatgcgaattgcagaattccgcgagtcatcgaatctttgaacgcacattgcgcctgctagtattctggcaggcatgcctgtccgagcgtcatttcaacccccaggccctcgttgcctgttgttggggcgttcagggctccccctgagccctgaaaagcagtggcgggctcgccaggtcaccgagcgtagtaatttctctcgcttaggggcccggcgggtgctagccgtggctcaaatttgaaatctggcccgggcccgagttgtaatttgtagaggatgcttttggcgcggtgccttctgagttccctggaacgggacgccacagagggtgagagccccgtatagtcggacaccaagcctctgtaaagctccttcgacgagtcgagtagtttgggaatgctgctcaaaatgggaggtaaatctcttctaaagctaaatacaggctagagaccgatagcgcacaagtagagtgatcgaaagatgaaaagcactttgaaaagagggttaaaaagcacgtgaaattgttgaaagggaagcgcttgtgaccagacttgcgcccggttgatcatccagcgttctcgctggtgcactctgccgggctcaggccagcatcggttcttgcggggggataaaagctgtgggaatgtagctccctcgggagtgttatagcccgctgcagaatacccccgcggggaccgaggtacgcgttccgcaaggatgctggcgtaatggtcaccagcgacccgtcttgaaacacggaccaaggagtcaagcattagggcgagtgtttgggtgtcaaacccgcacgcgaaatgaaagtgaatgtaggtgagagcttcggcgcatcatcgaccgatcctgatgtattcggatggatttgagtaagagccttaccgcttggacccgaaagatggtgaactatgcttgaatagggtgaagccagaggaaactctggtggaggctcgcagcggttctgacgtgcaaatcgatcgtccaaactcttcgacatccgtataggcatgagacacaatacgctcactaatggcctgaagtactctctcgctactggcaactggggcgagcagaagaaggctatgagctccacggcaggtgtttcccaggttttgaatcgttacaccttcgcatccactctctctcacttgcggcgcacgaacacgcccattggcagagacggcaagctagcgaagccgcgtcagcttcacaacacgcactggggcttggtctgtccagcagaaacgccagagggccaagcttgtggcttggtgaagaacttgtctctaatgtgctacgtcagtgtcggcacaccggctgatcccatcgtggaattcatgattgccaggaatatggaagtgctcgaggagtacgagcctctgcggtacccaaacgcaaccaaggtctttgtcaatggcagctgggtgggtgtgcaccaagatccaaagcatcttgttggtctagtccagaatcttcgccggcgcaacgtcatccaagccgaggtttcacttgttagagatattcgagaccgcgagttcaaaatcttttccgacgctggccgagtgatgcggccgctctttgctgtggagcaggaggacaatccggacaagggccagatcaaaggatcgctcattctcaacaagaaccatatcaggcggctcgaggaagacgaaactcttgatgacacggacccaaggtactttggctgggatggaattgccgacacgggtgcg-------------------------------------------------------------------------------------------------------------------------------------------------------------------------------------------------------------------------------------------???????????????????????????????????????????????????????????????????????????????????????????????????????????????????????????????????????????????????????????????????????????????????????????????????????????????????????????????????????????????????????????????????????????????????????????????????????????????????????????????????????????????????????????????????????????????????????????????????????????????????????????????????????????????????????????????????????????????????????????????????????????????????????????????????????????????????????????????????????????????????????????????????????????????????????????????????????????????????????????????????????????????????????????????????????????????????????????????????????????????????????????????????????????????????????????????????????????????????????????????????????????????????????????????????????????????????????????????????????????????????????????????????????????????????????????????????????????????????gagttcgaggctggtatctccaaggatggccagactcgcgagcacgccctgcttgcctacaccctgggtgtcaagcagctgatcgtagccatcaacaagatggacaccgccaagtgggccgaggctcgttacaacgagatcatcaaggagacgtccaacttcatcaagaaggtcggctacaaccccaagactgttgccttcgttcccatctctgggttcaacggcgacaacatgctgacggcctcgaccaactgcccgtggtacaagggctggtccaaggagggcaagggtggctccgtcaccggcaagaccctgctggaggccatcgatgctattgagccccctcgccgtcccaccgacaagcctctgcgcctgccccttcaggatgtgtataagatcggtggtattggcactgtccctgtcggccgtatcgagactggtgtcctgaagcccggtatggtcgtcaccttcgctccctccaacgtcaccactgaagtcaagtccgtcgagatgcaccatgagcagcttagcgagggtatgcccggcgacaacgttggattcaacgtcaagaacgtctccgtcaaggagattcgtcgtggcaacgttgccggtgactccaagaacgacccgcctatgggcgctgcttccttcaccgcccaggtcatcgtcctgaaccaccctggccaggtcggtgctggttacgcccctgtgctggattgccacactgcccacatcgcctgcaagttcgccgagatcaccgagaagatcgaccgccgtaccggcaag-----------------------------------------------------------
>ZSP51_b
gaacttacctattcgttgcttcggtgggtgaccccctcgggggtcctcggccgcaaggcgcctgccgaaggttaacactatgttttctagtacatctgagtaaaaaaaaataaatcaaaactttcaacaacggatctcttggctctagcatcgatgaagaacgcagcgaaatgcgataagtaatgcgaattgcagaattccgcgagtcatcgaatctttgaacgcacattgcgcctgctagtattctggcaggcatgcctgtccgagcgtcatttcaacccccaggccctcgttgcctgttgttggggcgttcagggccccccctgagccctgaaaagcagtggcgggctcgccaggtcaccgagcgtagtaatttctctcgcttaggggtccggcgggtgctagccgtggctcaaatttgaaatctggcccgggtccgagttgtaatttgtagaggatgcttttggcgcggtgccttctgagttccctggaacgggacgccacagagggtgagagccccgtatagtcggacaccaagcctctgtaaagctccttcgacgagtcgagtagtttgggaatgctgctcaaaatgggaggtaaatctcttctaaagctaaatacaggctagagaccgatagcgcacaagtagagtgatcgaaagatgaaaagcactttgaaaagagggttaaaaagcacgtgaaattgttgaaagggaagcgcttgtgaccagacttgcgcccggttgatcatccagcgttctcgctggtgcactctgccgggctcaggccagcatcggttcttgcggggggataaaagctgtgggaatgtagctccctcgggagtgttatagcccgctgcagaatacccccgcggggaccgaggtacgcgttccgcaaggatgctggcgtaatggtcatcagcgacccgtcttgaaacacggaccaaggagtcaagcattagggcgagtgtttgggtgtcaaacccgcacgcgaaatgaaagtgaatgtaggtgagagcttcggcgcatcatcgaccgatcctgatgtattcggatggatttgagtaagagccttaccgcttggacccgaaagatggtgaactatgcttgaatagggtgaagccagaggaaactctggtggaggctcgcagcggttctgacgtgcaaatcgatcgtccaaactcttcgacatccgtataggcatgagacacaatacgctcactaatggcctgaagtactctctcgccactggtaactggggcgagcagaagaaggctatgagttccacagcaggtgtttcccaggttttgaatcgttacaccttcgcgtccactctctctcacttacggcgcacgaacacgcccattggcagagacggcaagctagcgaagccgcgtcagctgcacaacacgcactggggcttggtctgtccggcagaaacgccagagggccaagcttgtggcttggtgaagaacttgtctctaatgtgctacgtcagtgtcggcacaccggctgatcctatcgtggaattcatgattgccaggaatatggaagtgctcgaggagtacgagcctctgcggtacccaaacgcaaccaaggtctttgtcaatggcagctgggtgggtgtgcaccaagatccaaagcatcttgttggtctagtccagaatctccgccggcgcaacgtcatccaagccgaggtttcacttgttagagacattcgagaccgcgagttcaaaatcttttccgacgctggccgagtgatgcggccgctctttgctgtcgagcaggaggacaatccggacaagggccaaatcaaaggatcgctcattctcaacaagaaccatatcaggcggctcgaggaagatgaaactcttgatgacacggacccaaggtactttggttgggatggaattgccgacacgggtgcgatcgagtacctagatgcg-------------------------------------------------------------------------------------------------------------------------------------------------------------------------------------------------------------------------???????????????????????????????????????????????????????????????????????????????????????????????????????????????????????????????????????????????????????????????????????????????????????????????????????????????????????????????????????????????????????????????????????????????????????????????????????????????????????????????????????????????????????????????????????????????????????????????????????????????????????????????????????????????????????????????????????????????????????????????????????????????????????????????????????????????????????????????????????????????????????????????????????????????????????????????????????????????????????????????????????????????????????????????????????????????????????????????????????????????????????????????????????????????????????????????????????????????????????????????????????????????????????????????????????????????????????????????????????????????????????????????????????????????????????????????????????????????????-------------------ccaaggatggccagactcgcgagcacgccctgcttgcctacaccctgggtgtcaagcagctgatcgtggccatcaacaagatggacaccgccaagtgggccgaggctcgttacaacgaaatcatcaaggagacgtccaacttcatcaagaaggtcggctacaaccccaagactgttgccttcgttcccatctccgggttcaacggcgacaacatgctgacggcctcgaccaactgcccgtggtacaagggctggtccaaggagggcaagggtggctccgtcaccggcaagaccctgctggaggccatcgatgctattgagccccctcgccgtcccaccgacaagcctctgcgtctgccccttcaggatgtgtacaagatcggtggtattggcactgtccctgtcggccgtatcgagactggtgtcctgaagcccggtatggtcgtcaccttcgctccctccaacgtcaccactgaagtcaagtccgtcgagatgcaccacgagcagcttagcgagggtatgcccggcgacaacgttggtttcaacgtcaagaacgtctccgtcaaggagattcgtcgtggcaacgttgccggtgactccaagaacgacccgcctctgggcgctgcttccttcaccgcccaggtcatcgtcctgaaccaccctggccaggtcggtgctggttacgcccctgtgctggattgccacactgcccacatcgcctgcaagttcgccgagatcaccgagaagatcgaccgccgtaccggcaagtcggtcgagaatg-ccccaagttcatcaagtcgggtgacgctgccatcgtcaagatgat
>XCY176_a
gaacctacctgtatgttgcttcggtggggtggcctctccggaggtcctggctgcaaggcacccgccggaggtaaatcttttgttcgacctgtcttctgagtacaaacaaaataatcaaaactttcaacaacggatctcttggctctagcatcgatgaagaacgcagcgaaatgcgataagtaatgcgaattgcagaattccgcgagtcatcgaatctttgaacgcacattgcgcctgccagtattctggcaggcatgcctgtccgagcgtcatttcaacccccaggccttcgtcgcctgtcgttggggccttcaggaggccccctgagccctgaaaagcagtggcgggctcgccagaacaccgagcgcagtaattcctctcgctcgggggccaggcgggtgccagccgtggctcaaatttgaaatctggtccgggcccgagttgtaatttgtagaggatgcttttggcgcggtgccttctgagttccctggaacgggacgccacagagggtgagagccccgtatagtcggacaccaagcctctgtaaagctccttcgacgagtcgagtagtttgggaatgctgctcaaaatgggaggtaaatctcttctaaagctaaatacaggctagagaccgatagcgcacaagtagagtgatcgaaagatgaaaagcactttgaaaagagggttaaacagcacgtgaaattgttgaaagggaagcgcttgtgaccagacttgcgcccggttgatcatccagcgttctcgctggtgcactctgccgggctcaggccagcatcggttcttgcggggggataaaagccccgggaatgtagctccctcgggagtgttatagcccgctgcagaatacccccgcggggaccgaggtacgcgttccgcaaggatgctggcgtaatggtcaccagcgacccgtcttgaaacacggaccaaggagtcaagcattagggcgagtgtttgggtgtcaaacccgcacgcgaaatgaaagtgaacgtaggtgagagcttcggcgcatcatcgaccgatcctgatgtattcggatggatttgagtaagagccttaccgcttggacccgaaagatggtgaactatgcttgaatagggtgaagccagaggaaactctggtggaggctcgcagcggttctgacgtgcaaatcgatcgtc??????????????????????????????????????????????????????????????????????????????????????????????????????????????????????????????????????????????????????????????????????????????????????????????????????????????????????????????????????????????????????????????????????????????????????????????????????????????????????????????????????????????????????????????????????????????????????????????????????????????????????????????????????????????????????????????????????????????????????????????????????????????????????????????????????????????????????????????????????????????????????????????????????????????????????????????????????????????????????????????????????????????????????????????????????????????????????????????????????????????????????????????????????????????????????????????????????????????????????????????????????????????????????????????????????????????????????????????????????????????????????????????????????????????????????????????????????????????????????????????????????????????????????????tcagttatcgtttatttgatagtaccttactacaaggataaccgtggtaattctagagctaatacttgcacaaaatcccgacttcggaagggatgtatttattagattaaaaaccaacgccctctggggctcactggtgattcatgataacttttcgaatcgcatggccttgcgccggcgatggttcattcaaatttctgccctatcaactttcgacggctgggtcttggccagccgtggtgacaacgggtaacggagagttagggctcgactccggagaaggagcctgagagacggctactacatccaaggaaggcagcaggcgcgcaaattacccaatggcgacacgccgaggtagtgacaataaatactgatacagggcccttttgggtcttgtaattggaatgagtacaatttaaatcccttaacgaggaacaattggagggcaagtctggtgccagcagccgcggtaattccagctccaatagcgtatattaaagttgttgcggttaaaaagctcgtagttgaaccttgggcctggctggccggtccgcctcaccgcgtgcactggtccggccgggcctttccctctggggaaccgcatgcccttcactgggtgtgtcggggaaccaggacttttactttgaaaaaattagagtgttcaaagcaggcctatgctcgaatacattagcatggaataatagaataggacgtgcggttctattttgttggtttctaggaccgccgtaatgattaatagggac---------------------------------------------------------------------------------------------------------------------------------------------------------------------------------------gagttcgaggttggtatctccaaggatggccagactcgcgagcacgccctgcttgcctacaccctgggtgtcaagcagctcatcgtggccatcaacaagatggacaccgccaagtgggccgaggctcgttacaacgagatcatcaaggagacttccaacttcatcaagaaggttggctacaaccccaagaccgttgccttcgttcccatctccgggttcaacggcgacaacatgctggctgcttccaccaactgcccgtggtacaagggctggaccaaggagggcaagggtggctcggtcaccggcaagactctgctggaggccatcgatgccattgagcccccccgccgtcccaccgacaagccccttcgcctgccccttcaggatgtgtacaagatcggtggtattggaactgtccctgtcggccgtatcgagactggtgtcctgaagcccggtatggtcgtcacgttcgcgccttccaacgtcaccactgaagtcaagtccgtcgagatgcatcacgagcaacttgccgagggtatgccgggtgaccacgttggattcaacgtcaagaacgtctcagtcaaggagatccg-cgtgggcacgttgctggtgactccagaacgaccccctctagggctgcttcttc-----ccgccaagtctcgcctcaccacctggcgtggtgtggtacgccctgtctggatgcataccgccacttgctgcaagtcgcgaatc-------------ctga---------------------------------------------------------------------------------------------
>XCY176_b
-----tacctgtatgttgcttcggtggggtggcctctccggaggtcctggctgcaaggcacccgccggaggtaaatcttttgttcgacctgtcttctgagtacaaacaaaataatcaaaactttcaacaacggatctcttggctctagcatcgatgaagaacgcagcgaaatgcgataagtaatgcgaattgcagaattccgcgagtcatcgaatctttgaacgcacattgcgcctgccagtattctggcaggcatgcctgtccgagcgtcatttcaacccccaggccttcgtcgcctgtcgttggggccttcaggaggccccctgagccctgaaaagcagtggcgggctcgccagaacaccgagcgcagtaattcctctcgctcgggggccaggcgggtgccagccgt-gctcaaatttgaaatctggtccgggcccgagttgtaatttgtagaggatgcttttggcgcggtgccttctgagttccctggaacgggacgccacagagggtgagagccccgtatagtcggacaccaagcctctgtaaagctccttcgacgagtcgagtagtttgggaatgctgctcaaaatgggaggtaaatctcttctaaagctaaatacaggctagagaccgatagcgcacaagtagagtgatcgaaagatgaaaagcactttgaaaagagggttaaacagcacgtgaaattgttgaaagggaagcgcttgtgaccagacttgcgcccggttgatcatccagcgttctcgctggtgcactctgccgggctcaggccagcatcggttcttgcggggggataaaagccccgggaatgtagctccctcgggagtgttatagcccgctgcagaatacccccgcggggaccgaggtacgcgttccgcaaggatgctggcgtaatggtcaccagcgacccgtcttgaaacacggaccaaggagtcaagcattagggcgagtgtttgggtgtcaaacccgcacgcgaaatgaaagtgaacgtaggtgagagcttcggcgcatcatcgaccgatcctgatgtattcggatggatttgagtaagagccttaccgcttggacccgaaagatggtgaactatgcttgaatagggtgaagccagaggaaactctggtggaggctcgcagcggttctgacgtgcaaatcgatcgtc??????????????????????????????????????????????????????????????????????????????????????????????????????????????????????????????????????????????????????????????????????????????????????????????????????????????????????????????????????????????????????????????????????????????????????????????????????????????????????????????????????????????????????????????????????????????????????????????????????????????????????????????????????????????????????????????????????????????????????????????????????????????????????????????????????????????????????????????????????????????????????????????????????????????????????????????????????????????????????????????????????????????????????????????????????????????????????????????????????????????????????????????????????????????????????????????????????????????????????????????????????????????????????????????????????????????????????????????????????????????????????????????????????????????????????????????????????????????????????????????????????????????????????????tcagttatcgtttatttgatagtaccttactacaaggataaccgtggtaattctagagctaatacttgcacaaaatcccgacttcggaagggatgtatttattagattaaaaaccaacgccctctggggctcactggtgattcatgataacttttcgaatcgcatggccttgcgccggcgatggttcattcaaatttctgccctatcaactttcgacggctgggtcttggccagccgtggtgacaacgggtaacggagagttagggctcgactccggagaaggagcctgagagacggctactacatccaaggaaggcagcaggcgcgcaaattacccaatggcgacacgccgaggtagtgacaataaatactgatacagggcccttttgggtcttgtaattggaatgagtacaatttaaatcccttaacgaggaacaattggagggcaagtctggtgccagcagccgcggtaattccagctccaatagcgtatattaaagttgttgcggttaaaaagctcgtagttgaaccttgggcctggctggccggtccgcctcaccgcgtgcactggtccggccgggcctttccctctggggaaccgcatgcccttcactgggtgtgtcggggaaccaggacttttactttgaaaaaattagagtgttcaaagcaggcctatgctcgaatacattagcatggaataatagaataggacgtgcggttctattttgttggtttctaggaccgccgtaatgattaatagggacagtcgggggcatcagtattcaattgt-------------------------------------------------------------------------------------------------------------------------------------------------------------gagttcgaggttggtatctccaaggatggccagactcgcgagcacgccctgcttgcctacaccctgggtgtcaagcagctcatcgtggccatcaacaagatggacaccgccaagtgggccgaggctcgttacaacgagatcatcaaggagacttccaacttcatcaagaaggttggctacaaccccaagaccgttgccttcgttcccatctccgggttcaacggcgacaacatgctggctgcttccaccaactgcccgtggtacaagggctggaccaaggagggcaagggtggctcggtcaccggcaagactctgctggaggccatcgatgccattgagcccccccgccgtcccaccgacaagccccttcgcctgccccttcaggatgtgtacaagatcggtggtattggaactgtccctgtcggccgtatcgagactggtgtcctgaagcccggtatggtcgtcacgttcgcgccttccaacgtcaccactgaagtcaagtccgtcgagatgcatcacgagcaacttgccgagggtatgccgggtgaccacgttggattcaacgtcaagaacgtctcagtcaaggagatccg-cgtgggcacgttgctggtgactccagaacgaccccctctagggctgcttcttc-----ccgccaagtctcgcctcaccacctggcgtggtgtggtacgccctgtctggatgcataccgccacttgctgcaagtcgcgaatc-------------ctga---------------------------------------------------------------------------------------------
>Papulosa_amerospora_AFTOL_ID_748
??????????????????????????????????????????????????????????????????????????????????????????????????????????????????????????????????????????????????????????????????????????????????????????????????????????????????????????????????????????????????????????????????????????????????????????????????????????????????????????????????????????????????????????????????????????????????????????????????????????????????????????gctcaaatttgaaatctggcctcagcccgaattgtaatttgtagaggatgcttttggtgcggtgccttctgagttccctggaacgggacgccatagagggtgagagccccgtatagtcggacaccaagcctctgtaaagctccttcgacgagtcgagtagtttgggaatgctgctcaaaatgggaggtaaatctcttctaaagctaaataccggctagagaccgatagcgcacaagtagagtgatcgaaagatgaaaagcactttgaaaagagggttaaacagcacgtgaaattgttgaaagggaagcgcttgtgaccagacttgtgcccggtgaatcatccagcgttctcgctggtgcactttgccgggttcaggccagcatcggttctcgcagggggataaaagccttgggaatgtagctccctcgggagtgttatagcccgttgcataatacccttgtggggaccgaggttcgcgctccgcaaggatgctggcgtaatggtcatcagcgacccgtcttgaaacacggaccaaggagtcaagcattagggcgagtgtttgggtgtaaaacccgcacgcgtaatgaaagtgaatgtaggtgagagcttcggcgcatcatcgaccgatcctgatgtattcggatggatttgagtaagagccttaccgcttggacccgaaagatggtgaactatgcttgaatagggtgaagccagaggaaactctggtggaggctcgcagcggttctgacgtgcaaatcgatcgtctaaacagtttgacattcgggtgggcatgagacatcacacccttaccaatgctctcaagtattctcttgctacaggaaactggggtgatcagaagaaggctatgagctctacagcaggagtgtctcaggtcttaaaccggtacacgtttgcatcgacactgtctcatttgaggcggactaatacacctattggcagggacggcaagctcgcaaagccacgccaacttcacaatacccactggggtttggtctgcccagcagagacgccagagggccaagcttgtggtctcgtgaagaatctatccctaatgtgttacgtcagcgtcggcactccagcagagcccatcgtggagttcatgatcgcgagaaatatggaagtcctcgaggagtacgaacctctgcgatatccgaatgcaaccaaggtcttcgtcaatggcagttgggtaggtgtgcaccaagacccgaagcatttggtcgggttggttcagaatctccggcggagaggcgtcattcagggcgaggtctcgcttgttagagacattcgagaccgagagttcaagatcttntccgatgccggacgggtgatgcgaccattgtttgcggttgagcaagaggacaatgcagagactggacaagtcaagggttctctgatccttactaagcagcatgtcaagcgactggaggccgatgagtctctggatgacacgcatcaagactatttcggctgggacggtgtttgcgaggctggagccatagagtatttggatgctgaggaggaggagaccgcaatgatttgcatgacgccagaagacttggagaattaccgcctgcagaaggcgggccacgagattctcgaggatggcgaggaggatctcaacaagcgcctaaagacgaagctgaatcctactacccacatgtatactcactgcgagatccatcccagcatgctcttgggtatttgtgccagcatcatcccatttccggatctcagttatcgtttatttgatagtaccttactacaaggataaccgtggtaattctagagctaatacttgcaaaaaatcccgacttcggaagggatgtatttattagattaaaaaccaatgcccttcggggctctctggtgattcataataacttctcgaatcgcatggccttgcgccggcgatggttcattcaaatttctgccctatcaactttcgacggctgggtcttggccagccgtggtgacaacgggtaacggagagttagggctcgactccggagaaggagcctgagaaacggctactacatccaaggaaggcagcaggcgcgcaaattacccaataccgacacggtgaggtagtgacaataaatactgatacagggctcttttgggtcttgtaattggaatgagtacaatttaaatcccttaacgaggaacaattggagggcaagtctggtgccagcagccgcggtaattccagctccaatagcgtatattaaagttgttgcggttaaaaagctcgtagttgaacnttgggcctggctggccggtccgcctcaccgcgtgcactggtccggccgggcctttccctctggggaaccgcatgcccttcactgggtgtgtcggggaaccaggacttttactttgaaaaaattagagtgttcaaagcaggcctatgctcggatacattagcatggaataatagaataggacgtgcggttctattttgttggtttctaggaccgccgtaatgattaatagggacagtcgggggcatcagtattcaattgtcagaggtgaaattcttggatttattgaagactaactactgcgaaagcatttgccaaggatgttttcattaatcaggaacgaaagttaggggatcgaagacgatcagataccgtcgtagtcttaaccataaactatgccaactagggatcggacgatggagttcgaggccggtatctccaaggatggccagactcgcgagcacgctctgcttgcctacaccctgggtgtcaagcagctgatcgtcgccatcaacaagatggacaccaccaagtggtccgaggatcggtacaacgagatcatcaaggagacctccaactttatcaagaaggtcggctataaccccaagcaggttgccttcgttcccatttcgggtttcaacggcgacaacatgctggccccttccaccaactgcccctggtacaagggctggaagaaggagggcaagggtggtgatgtcaccggcaagactctcctcgaggctattgatgccgttgagcctcccaagcgtcccacggacaagcctctgcgccttcccctacaggatgtctacaagattggtggtatcggaactgtccctgtcggccgtatcgagactggtgttctcaagcccggtatggtcgtcaccttcgctccttccaacgtcaccactgaagtcaaatccgtcgaaatgcaccacgagcagcttgctgagggtgttccgggcgacaacgtcggcttcaacgtgaagaacgtttccgtcaaggaaatccgtcgtggcaatgttgctggtgactccaagaacgacccccctgctggtgctgcttccttcaccgctcaggtcatcgtcctcaaccaccccggtcaggtcggtgctggctacgcccccgtcttggattgccatactgcccacatcgcttgcaagttcgccgagatcaccgagaagatcgatcgccgaactggtaagtcggttgagaacgcccccaagttcatcaagtctggngacgctgccatcgtcaagatga-
>Platytrachelon_abietis_CBS_125235
??????????????????????????????????????????????????????????????????????????????????????????????????????????????????????????????????????????????????????????????????????????????????????????????????????????????????????????????????????????????????????????????????????????????????????????????????????????????????????????????????????????????????????????????????????????????????????????????????????????????????????????gctcaaatttgaaatccggcccgggcccgagttgtaatttgtagaggatgcttttggcgcggtgccttctgagttccctggaacgggacgccggagagggtgagagccccgtatagtcggacaccaagcctctgtaaagctccttcgacgagtcgagtagtttgggaatgctgctctaaatgggaggtaaatttcttctaaagctaaataccggctagagaccgatagcgcacaagtagagtgatcgaaagatgaaaagcactttgaaaagagggttaaacagcacgtgaaattgttgaaagggaagcgtttgtgaccagacttgcgcccggcgaatcatccggcgttctcgccggtgcacttcgccgggttcaggccagcatcggttctcttagggggataaaagcggtgggaatgtagctccctcgggagtgttatagcctgccgcacaatgcccttggggggaccgaggttcgcgctctgcaaggatgctggcgtaatggtcaccagcgacccgtcttgaaacacggatcaaggagtcaagcagtagggcgagtgtttgggtgccaaacccgcacgcgtaatgaaagtgaatgtaggtgagagcttcggcgcatcatcgaccgatcctgaagtattcggatggatttgagtaagagccttaccgcttggacccgaaagatggtgaactatgcctgtatagggtgaagccagaggaaactctggtggaggctcgcagcggttctgacgtgcaaatcgatcgtccaagcagtttgacctgcgggtcggtatgaggcatcagaccctgaccaacgctctgaagtactcccttgccactggtaactggggtgatcagaaaaaggccatgagctccacagctggagtctcgcaagtcttgaaccgctacaccttcgcctcaactctgtctcatctgagacgaacgaatacgcccattggcagagacggaaaattggcgaagcctcgtcagcttcacaatacgcactggggcttggtctgtcccgcagagacgccagagggccaagcttgcggcctggtgaagaatctgtcacttatgtgctatgtcagcgtcggtactcctgctgaaccaatcgttgagtttatgattgctaggaatatggaggttcttgaagagtacgagccgttgcgttatccgaacgcaaccaagatcttcgtgaacggtacttgggttggtgtgcatcaagacccgaagcatttagtaggattggtccaggacctcaggcgcaagggtgtgatccagggcgaggtttcgcttgtgagagacatccgagaccgagagttcaagatcttctccgatgccggtcgtgtcatgcgtcccttgttcgcggtcgagcaggacgacaaccaggagactggcctggccaagggttctctgattcttaccaaagcgcacattaagcgacttgaggctgacgaaaccctggataacatgcacgaggactatttcggctgggacggggtgtgcgaagctggtgcgatcgagtatttggatgccgaagaagaagagactgccatgatctgcatgactcccgaggacctggagaattaccgacttcagaaggctggctaccaagtgcccgaagacggagacgaggatctcaataagcggttaaagacaaggttgaatcccactacacacatatacacccactgcgagatccatccgagcatgctcttgggtatctgcgccagcatcatccctttcccggatc----------tttatttgatagtaccttactacaaggataaccgtggtaattctagagctaatacttgcaaaaaatcccgactccggaagggatgtatttattagattaaaaaccaatgcccttttgggctctctggtgattcataataacttttcgaatcgcacggccttgtgccggcgatggttcattcaaatttctgccctatcaactttcgacggctgggtcttggccagccgtggtgacaacgggtaacggagggttagggctcgaccccggagaaggagcctgagaaacggctactacatccaaggaaggcagcaggcgcgcaaattacccaatcccgactcggggaggtagtgacgataaatactgatacagggctcttttgggtcttgtaattggaatgagtacaatttaaatcccttaacgaggaacaattggagggcaagtctggtgccagcagccgcggtaattccagctccaatagcgtatattaaagttgttgcggttaaaaagctcgtagttgaaccttgggcctggctggccggtccgcctcaccgcgtgcactggtccggccgggcctttccctctggggaaccgcatgcccttcactgggcgtgtcggggaaccaggacttttactttgaaaaaattagagtgttcaaagcaggcctatgctcggatacattagcatggaataatagaataggacgcgcggttctattttgttggtttctaggaccgccgtaatgattaatagggacagtcgggggcatcagtattcaattgtcagaggtgaaattcttggatttattgaagactaactactgcgaaagcatttgccaaggatgttttcattaatcaggaacgaaagttaggggatcgaagacgatcagataccgtcgtagtcttaaccataaactatgccaactagggatcggacgatg?????????????????????????????????????????????????????????????????????????????????????????????????????????????????????????????????????????????????????????????????????????????????????????????????????????????????????????????????????????????????????????????????????????????????????????????????????????????????????????????????????????????????????????????????????????????????????????????????????????????????????????????????????????????????????????????????????????????????????????????????????????????????????????????????????????????????????????????????????????????????????????????????????????????????????????????????????????????????????????????????????????????????????????????????????????????????????????????????????????????????????????????????????????????????????????????????????????????????????????????????????????????????????????????????????????????
